# Supplementary material for: Data Publications Correlate with Citation Impact
Source: Front Neurosci. 2016 Sep 13;10:419. doi: 10.3389/fnins.2016.00419 (PMC5020078; doi:10.3389/fnins.2016.00419)
Supplement: Supplementary file 2 [file DataSheet2.ZIP]

Archive with 28 entries (27 files):
- data_analysis/
- data_analysis/.Rhistory
- data_analysis/molbio.appel.tsv
- data_analysis/molbio.bairoch.tsv
- data_analysis/molbio.data.tsv
- data_analysis/molbio.dunker.tsv
- data_analysis/molbio.durbin.tsv
- data_analysis/molbio.hochstrasser.tsv
- data_analysis/molbio.koonin.tsv
- data_analysis/molbio.random.tsv
- data_analysis/molbio.sali.tsv
- data_analysis/molbio.sanchez.tsv
- data_analysis/molbio.skolnick.tsv
- data_analysis/molbio.uversky.tsv
- data_analysis/neurosci.butcher.tsv
- data_analysis/neurosci.data.tsv
- data_analysis/neurosci.devivo.tsv
- data_analysis/neurosci.lu.tsv
- data_analysis/neurosci.maas.tsv
- data_analysis/neurosci.marmarou.tsv
- data_analysis/neurosci.mchugh.tsv
- data_analysis/neurosci.murray.tsv
- data_analysis/neurosci.random.tsv
- data_analysis/neurosci.steyerberg.tsv
- data_analysis/neurosci.toga.tsv
- data_analysis/neurosci.van_essen.tsv
- data_analysis/references.bib
- data_analysis/supplementary_material.Rmd
