# Supplementary material for: Data Publications Correlate with Citation Impact
Source: Front Neurosci. 2016 Sep 13;10:419. doi: 10.3389/fnins.2016.00419 (PMC5020078; doi:10.3389/fnins.2016.00419)
Supplement: Supplementary file 2 [file DataSheet2.ZIP › data_analysis/molbio.appel.tsv]

TC	PY	PM	AU
1373	2003	12824418	Gasteiger, Elisabeth; Gattiker, Alexandre; Hoogland, Christine; Ivanyi, Ivan; Appel, Ron D; Bairoch, Amos
459	1994	8073505	Appel, R D; Bairoch, A; Hochstrasser, D F
446	1996	9636313	Wilkins, M R; Pasquali, C; Appel, R D; Ou, K; Golaz, O; Sanchez, J C; Yan, J X; Gooley, A A; Hughes, G; Humphery-Smith, I; Williams, K L; Hochstrasser, D F
428	1996	8948108	Wilkins, M R; Sanchez, J C; Gooley, A A; Appel, R D; Humphery-Smith, I; Hochstrasser, D F; Williams, K L
361	1999	10027275	Wilkins, M R; Gasteiger, E; Bairoch, A; Sanchez, J C; Williams, K L; Appel, R D; Hochstrasser, D F
238	1991	1900302	Jaconi, M E; Theler, J M; Schlegel, W; Appel, R D; Wright, S D; Lew, P D
204	2006	16400714	Wilkins, Marc R; Appel, Ron D; Van Eyk, Jennifer E; Chung, Maxey C M; Gorg, Angelika; Hecker, Michael; Huber, Lukas A; Langen, Hanno; Link, Andrew J; Paik, Young-Ki; Patterson, Scott D; Pennington, Stephen R; Rabilloud, Thierry; Simpson, Richard J; Weiss, Walter; Dunn, Michael J
196	1997	9150918	Wilkins, M R; Lindskog, I; Gasteiger, E; Bairoch, A; Sanchez, J C; Hochstrasser, D F; Appel, R D
194	1995	7498157	Sanchez, J C; Appel, R D; Golaz, O; Pasquali, C; Ravier, F; Bairoch, A; Hochstrasser, D F
128	1991	1802690	Appel, R D; Hochstrasser, D F; Funk, M; Vargas, J R; Pellegrini, C; Muller, A F; Scherrer, J R
122	1997	9504805	Appel, R D; Vargas, J R; Palagi, P M; Walther, D; Hochstrasser, D F
119	1993	8313871	Golaz, O; Hughes, G J; Frutiger, S; Paquet, N; Bairoch, A; Pasquali, C; Sanchez, J C; Tissot, J D; Appel, R D; Walzer, C
117	1997	9504804	Appel, R D; Palagi, P M; Walther, D; Vargas, J R; Sanchez, J C; Ravier, F; Pasquali, C; Hochstrasser, D F
112	2001	11680894	Sanchez, J C; Chiappe, D; Converset, V; Hoogland, C; Binz, P A; Paesano, S; Appel, R D; Wang, S; Sennitt, M; Nolan, A; Cawthorne, M A; Hochstrasser, D F
106	1996	8740178	Appel, R D; Bairoch, A; Sanchez, J C; Vargas, J R; Golaz, O; Pasquali, C; Hochstrasser, D F
103	1999	10612280	Gras, R; Muller, M; Gasteiger, E; Gay, S; Binz, P A; Bienvenut, W; Hoogland, C; Sanchez, J C; Bairoch, A; Hochstrasser, D F; Appel, R D
97	1999	10565287	Binz, P A; Muller, M; Walther, D; Bienvenut, W V; Gras, R; Hoogland, C; Bouchet, G; Gasteiger, E; Fabbretti, R; Gay, S; Palagi, P; Wilkins, M R; Rouge, V; Tonella, L; Paesano, S; Rossellat, G; Karmime, A; Bairoch, A; Sanchez, J C; Appel, R D; Hochstrasser, D F
95	2005	15880814	Palagi, Patricia M; Walther, Daniel; Quadroni, Manfredo; Catherinet, Sebastien; Burgess, Jennifer; Zimmermann-Ivol, Catherine G; Sanchez, Jean-Charles; Binz, Pierre-Alain; Hochstrasser, Denis F; Appel, Ron D
92	1993	8313872	Appel, R D; Sanchez, J C; Bairoch, A; Golaz, O; Miu, M; Vargas, J R; Hochstrasser, D F
90	2006	16284939	Hernandez, Patricia; Muller, Markus; Appel, Ron D
77	1998	9740056	Tonella, L; Walsh, B J; Sanchez, J C; Ou, K; Wilkins, M R; Tyler, M; Frutiger, S; Gooley, A A; Pescaru, I; Appel, R D; Yan, J X; Bairoch, A; Hoogland, C; Morch, F S; Hughes, G J; Williams, K L; Hochstrasser, D F
72	2006	16991191	Palagi, Patricia M; Hernandez, Patricia; Walther, Daniel; Appel, Ron D
71	2003	12833510	Hernandez, Patricia; Gras, Robin; Frey, Julien; Appel, Ron D
71	1993	8313870	Hughes, G J; Frutiger, S; Paquet, N; Pasquali, C; Sanchez, J C; Tissot, J D; Bairoch, A; Appel, R D; Hochstrasser, D F
67	2000	10592248	Hoogland, C; Sanchez, J C; Tonella, L; Binz, P A; Bairoch, A; Hochstrasser, D F; Appel, R D
62	1996	8740179	Pasquali, C; Frutiger, S; Wilkins, M R; Hughes, G J; Appel, R D; Bairoch, A; Schaller, D; Sanchez, J C; Hochstrasser, D F
61	1999	10612279	Gay, S; Binz, P A; Hochstrasser, D F; Appel, R D
61	1998	9600841	Wilkins, M R; Gasteiger, E; Tonella, L; Ou, K; Tyler, M; Sanchez, J C; Gooley, A A; Walsh, B J; Bairoch, A; Appel, R D; Williams, K L; Hochstrasser, D F
59	2001	11680886	Tonella, L; Hoogland, C; Binz, P A; Appel, R D; Hochstrasser, D F; Sanchez, J C
58	2004	15274128	Hoogland, Christine; Mostaguir, Khaled; Sanchez, Jean-Charles; Hochstrasser, Denis F; Appel, Ron D
53	1988	3154957	Pun, T; Hochstrasser, D F; Appel, R D; Funk, M; Villars-Augsburger, V; Pellegrini, C
52	1996	8630008	Wilkins, M R; Ou, K; Appel, R D; Sanchez, J C; Yan, J X; Golaz, O; Farnsworth, V; Cartier, P; Hochstrasser, D F; Williams, K L; Gooley, A A
50	2002	12124925	Hochstrasser, Denis F; Sanchez, Jean-Charles; Appel, Ron D
41	2005	15590099	Scherl, Alexander; Francois, Patrice; Bento, Manuela; Deshusses, Jacques M; Charbonnier, Yvan; Converset, Veronique; Huyghe, Antoine; Walter, Nadia; Hoogland, Christine; Appel, Ron D; Sanchez, Jean-Charles; Zimmermann-Ivol, Catherine G; Corthals, Garry L; Hochstrasser, Denis F; Schrenzel, Jacques
41	1998	9932815	Wilkins, M R; Gasteiger, E; Wheeler, C H; Lindskog, I; Sanchez, J C; Bairoch, A; Appel, R D; Dunn, M J; Hochstrasser, D F
39	2008	18947195	Singh, Pragya; Shaffer, Scott A; Scherl, Alexander; Holman, Carol; Pfuetzner, Richard A; Larson Freeman, Theodore J; Miller, Samuel I; Hernandez, Patricia; Appel, Ron D; Goodlett, David R
38	2008	18417358	Scherl, Alexander; Shaffer, Scott A; Taylor, Gregory K; Hernandez, Patricia; Appel, Ron D; Binz, Pierre-Alain; Goodlett, David R
36	2002	12422355	Gay, Steven; Binz, Pierre-Alain; Hochstrasser, Denis F; Appel, Ron D
34	1996	8740182	Golaz, O; Wilkins, M R; Sanchez, J C; Appel, R D; Hochstrasser, D F; Williams, K L
33	1997	9150930	Peitsch, M C; Wilkins, M R; Tonella, L; Sanchez, J C; Appel, R D; Hochstrasser, D F
31	1996	8740180	Sanchez, J C; Golaz, O; Frutiger, S; Schaller, D; Appel, R D; Bairoch, A; Hughes, G J; Hochstrasser, D F
28	2003	14708878	Binz, Pierre-Alain; Hochstrasser, Denis F; Appel, Ron D
27	1999	10612282	Hoogland, C; Sanchez, J C; Walther, D; Baujard, V; Baujard, O; Tonella, L; Hochstrasser, D F; Appel, R D
27	1995	7698227	Cremona, O; Muda, M; Appel, R D; Frutiger, S; Hughes, G J; Hochstrasser, D F; Geinoz, A; Gabbiani, G
23	2006	16991192	Lisacek, Frederique; Cohen-Boulakia, Sarah; Appel, Ron D
22	2008	18617148	Hoogland, Christine; Mostaguir, Khaled; Appel, Ron D; Lisacek, Frederique
22	1996	8994807	Wilkins, M R; Gasteiger, E; Sanchez, J C; Appel, R D; Hochstrasser, D F
21	1999	10027262	Appel, R D; Hochstrasser, D F
21	1991	2038240	Hochstrasser, D F; Appel, R D; Vargas, R; Perrier, R; Vurlod, J F; Ravier, F; Pasquali, C; Funk, M; Pellegrini, C; Muller, A F
20	2003	12923769	Mostaguir, Khaled; Hoogland, Christine; Binz, Pierre-Alain; Appel, Ron D
20	1997	9504807	Hoogland, C; Baujard, V; Sanchez, J C; Hochstrasser, D F; Appel, R D
20	1997	9150953	Sanchez, J C; Wirth, P; Jaccoud, S; Appel, R D; Sarto, C; Wilkins, M R; Hochstrasser, D F
20	1996	9009837	Wilkins, M R; Hochstrasser, D F; Sanchez, J C; Bairoch, A; Appel, R D
20	1994	7937063	Appel, R D; Sanchez, J C; Bairoch, A; Golaz, O; Ravier, F; Pasquali, C; Hughes, G J; Hochstrasser, D F
19	2006	16512677	Colinge, Jacques; Masselot, Alexandre; Carbonell, Pablo; Appel, Ron D
19	2004	15102461	Binz, Pierre-Alain; Muller, Markus; Hoogland, Christine; Zimmermann, Catherine; Pasquarello, Carla; Corthals, Garry; Sanchez, Jean-Charles; Hochstrasser, Denis F; Appel, Ron D
19	2002	11908802	Muller, Markus; Gras, Robin; Appel, Ron D; Bienvenut, Willy V; Hochstrasser, Denis F
18	1998	9399867	Hoogland, C; Sanchez, J C; Tonella, L; Bairoch, A; Hochstrasser, D F; Appel, R D
16	1996	8594575	Appel, R D; Sanchez, J C; Bairoch, A; Golaz, O; Ravier, F; Pasquali, C; Hughes, G J; Hochstrasser, D F
13	2008	18590991	Robin, Xavier; Hoogland, Christine; Appel, Ron D; Lisacek, Frederique
13	2002	11870900	Bienvenut, Willy V; Hoogland, Christine; Greco, Anna; Heller, Manfred; Gasteiger, Elisabeth; Appel, Ron D; Diaz, Jean-Jacques; Sanchez, Jean-Charles; Hochstrasser, Denis F
11	1999	9847204	Hoogland, C; Sanchez, J C; Tonella, L; Bairoch, A; Hochstrasser, D F; Appel, R D
10	2004	15174121	Appel, Ron D; Bairoch, Amos
9	2009	19391179	Quandt, Andreas; Masselot, Alexandre; Hernandez, Patricia; Hernandez, Celine; Maffioletti, Sergio; Appel, Ron D; Lisacek, Frederique
7	2007	17601805	Coute, Yohann; Hernandez, Celine; Appel, Ron D; Sanchez, Jean-Charles; Margolles, Abelardo
6	2008	18436540	Quandt, Andreas; Hernandez, Patricia; Masselot, Alexandre; Hernandez, Celine; Maffioletti, Sergio; Pautasso, Cesare; Appel, Ron D; Lisacek, Frederique
6	2002	12422358	Muller, Markus; Gras, Robin; Binz, Pierre-Alain; Hochstrasser, Denis F; Appel, Ron D
6	1999	10027263	Appel, R D; Bairoch, A; Hochstrasser, D F
5	2007	17476043	Quandt, Andreas; Hernandez, Patricia; Kunzst, Peter; Pautasso, Cesare; Tuloup, Marc; Hernandez, Celine; Appel, Ron D
5	2007	17370260	Lisacek, Frederique; Appel, Ron D
5	1999	10027265	Appel, R D; Hoogland, C; Bairoch, A; Hochstrasser, D F
5	1990	2263927	Hochstrasser, D F; Funk, M; Appel, R D; Pun, T; James, R W; Hochstrasser, A C; Scherrer, J R; Pellegrini, C; Muller, A F
4	2008	19072735	Hoogland, Christine; Walther, Daniel; Palagi, Patricia M; Bouchet, Gerard; Mostaguir, Khaled; Robin, Xavier; Appel, Ron D; Lisacek, Frederique
3	2004	15130540	Hernandez, David; Gras, Robin; Appel, Ron
3	2000	11084927	Hochstrasser, D; Sanchez, J C; Binz, P A; Bienvenut, W; Appel, R D
2	2009	19381607	Palagi, Patricia M; Lisacek, Frederique; Appel, Ron D
1	2009	19381608	Hoogl, Christine; Mostaguir, Khaled; Appel, Ron D
0	2002	12422353	Appel, Ron D; Bairoch, Amos
