# Supplementary material for: Data Publications Correlate with Citation Impact
Source: Front Neurosci. 2016 Sep 13;10:419. doi: 10.3389/fnins.2016.00419 (PMC5020078; doi:10.3389/fnins.2016.00419)
Supplement: Supplementary file 2 [file DataSheet2.ZIP › data_analysis/molbio.bairoch.tsv]

TC	PY	PM	AU
1670	2003	12520024	Boeckmann, Brigitte; Bairoch, Amos; Apweiler, Rolf; Blatter, Marie-Claude; Estreicher, Anne; Gasteiger, Elisabeth; Martin, Maria J; Michoud, Karine; O'Donovan, Claire; Phan, Isabelle; Pilbout, Sandrine; Schneider, Michel
1463	1993	8352747	Henrissat, B; Bairoch, A
1379	2000	10592178	Bairoch, A; Apweiler, R
1368	2003	12824418	Gasteiger, Elisabeth; Gattiker, Alexandre; Hoogland, Christine; Ivanyi, Ivan; Appel, Ron D; Bairoch, Amos
964	1996	8687420	Henrissat, B; Bairoch, A
862	1999	9847184	Hofmann, K; Bucher, P; Falquet, L; Bairoch, A
782	2002	11752303	Falquet, Laurent; Pagni, Marco; Bucher, Philipp; Hulo, Nicolas; Sigrist, Christian J A; Hofmann, Kay; Bairoch, Amos
707	1997	9295054	Mackenzie, P I; Owens, I S; Burchell, B; Bock, K W; Bairoch, A; Belanger, A; Fournel-Gigleux, S; Green, M; Hum, D W; Iyanagi, T; Lancet, D; Louisot, P; Magdalou, J; Chowdhury, J R; Ritter, J K; Schachter, H; Tephly, T R; Tipton, K F; Nebert, D W
703	1997	9016539	Bairoch, A; Bucher, P; Hofmann, K
700	2009	18940856	Hunter, Sarah; Apweiler, Rolf; Attwood, Teresa K; Bairoch, Amos; Bateman, Alex; Binns, David; Bork, Peer; Das, Ujjwal; Daugherty, Louise; Duquenne, Lauranne; Finn, Robert D; Gough, Julian; Haft, Daniel; Hulo, Nicolas; Kahn, Daniel; Kelly, Elizabeth; Laugraud, Aurelie; Letunic, Ivica; Lonsdale, David; Lopez, Rodrigo; Madera, Martin; Maslen, John; McAnulla, Craig; McDowall, Jennifer; Mistry, Jaina;…
618	2001	11125043	Apweiler, R; Attwood, T K; Bairoch, A; Bateman, A; Birney, E; Biswas, M; Bucher, P; Cerutti, L; Corpet, F; Croning, M D; Durbin, R; Falquet, L; Fleischmann, W; Gouzy, J; Hermjakob, H; Hulo, N; Jonassen, I; Kahn, D; Kanapin, A; Karavidopoulou, Y; Lopez, R; Marx, B; Mulder, N J; Oinn, T M; Pagni, M; Servant, F; Sigrist, C J; Zdobnov, E M
614	2004	14681372	Apweiler, Rolf; Bairoch, Amos; Wu, Cathy H; Barker, Winona C; Boeckmann, Brigitte; Ferro, Serenella; Gasteiger, Elisabeth; Huang, Hongzhan; Lopez, Rodrigo; Magrane, Michele; Martin, Maria J; Natale, Darren A; O'Donovan, Claire; Redaschi, Nicole; Yeh, Lai-Su L
584	2005	15608167	Bairoch, Amos; Apweiler, Rolf; Wu, Cathy H; Barker, Winona C; Boeckmann, Brigitte; Ferro, Serenella; Gasteiger, Elisabeth; Huang, Hongzhan; Lopez, Rodrigo; Magrane, Michele; Martin, Maria J; Natale, Darren A; O'Donovan, Claire; Redaschi, Nicole; Yeh, Lai-Su L
509	1991	2041810	Bairoch, A
505	2003	12520011	Mulder, Nicola J; Apweiler, Rolf; Attwood, Teresa K; Bairoch, Amos; Barrell, Daniel; Bateman, Alex; Binns, David; Biswas, Margaret; Bradley, Paul; Bork, Peer; Bucher, Phillip; Copley, Richard R; Courcelle, Emmanuel; Das, Ujjwal; Durbin, Richard; Falquet, Laurent; Fleischmann, Wolfgang; Griffiths-Jones, Sam; Haft, Daniel; Harte, Nicola; Hulo, Nicolas; Kahn, Daniel; Kanapin, Alexander; Krestyaninov…
488	1997	9163424	Freiberg, C; Fellay, R; Bairoch, A; Broughton, W J; Rosenthal, A; Perret, X
478	2006	16381842	Wu, Cathy H; Apweiler, Rolf; Bairoch, Amos; Natale, Darren A; Barker, Winona C; Boeckmann, Brigitte; Ferro, Serenella; Gasteiger, Elisabeth; Huang, Hongzhan; Lopez, Rodrigo; Magrane, Michele; Martin, Maria J; Mazumder, Raja; O'Donovan, Claire; Redaschi, Nicole; Suzek, Baris
458	1994	8073505	Appel, R D; Bairoch, A; Hochstrasser, D F
451	1997	9409145	Gallegos, M T; Schleif, R; Bairoch, A; Hofmann, K; Ramos, J L
426	2000	10592255	Bairoch, A
422	2002	12230035	Sigrist, Christian J A; Cerutti, Lorenzo; Hulo, Nicolas; Gattiker, Alexandre; Falquet, Laurent; Pagni, Marco; Bairoch, Amos; Bucher, Philipp
418	1992	1598232	Bairoch, A
397	2006	16381852	Hulo, Nicolas; Bairoch, Amos; Bulliard, Virginie; Cerutti, Lorenzo; De Castro, Edouard; Langendijk-Genevaux, Petra S; Pagni, Marco; Sigrist, Christian J A
380	1989	2914602	Jongeneel, C V; Bouvier, J; Bairoch, A
356	1999	9847139	Bairoch, A; Apweiler, R
356	1999	10027275	Wilkins, M R; Gasteiger, E; Bairoch, A; Sanchez, J C; Williams, K L; Appel, R D; Hochstrasser, D F
335	2004	14681455	Hermjakob, Henning; Montecchi-Palazzi, Luisa; Lewington, Chris; Mudali, Sugath; Kerrien, Samuel; Orchard, Sandra; Vingron, Martin; Roechert, Bernd; Roepstorff, Peter; Valencia, Alfonso; Margalit, Hanah; Armstrong, John; Bairoch, Amos; Cesareni, Gianni; Sherman, David; Apweiler, Rolf
315	1991	2041811	Bairoch, A; Boeckmann, B
299	2007	17202162	Mulder, Nicola J; Apweiler, Rolf; Attwood, Teresa K; Bairoch, Amos; Bateman, Alex; Binns, David; Bork, Peer; Buillard, Virginie; Cerutti, Lorenzo; Copley, Richard; Courcelle, Emmanuel; Das, Ujjwal; Daugherty, Louise; Dibley, Mark; Finn, Robert; Fleischmann, Wolfgang; Gough, Julian; Haft, Daniel; Hulo, Nicolas; Hunter, Sarah; Kahn, Daniel; Kanapin, Alexander; Kejariwal, Anish; Labarga, Alberto; La…
297	1997	9016499	Bairoch, A; Apweiler, R
285	2002	15130850	Gattiker, Alexandre; Gasteiger, Elisabeth; Bairoch, Amos
285	1993	8332530	Bairoch, A
282	2006	16845026	de Castro, Edouard; Sigrist, Christian J A; Gattiker, Alexandre; Bulliard, Virginie; Langendijk-Genevaux, Petra S; Gasteiger, Elisabeth; Bairoch, Amos; Hulo, Nicolas
281	2010	19858104	Sigrist, Christian J A; Cerutti, Lorenzo; de Castro, Edouard; Langendijk-Genevaux, Petra S; Bulliard, Virginie; Bairoch, Amos; Hulo, Nicolas
273	2009	19426475	Jain, Eric; Bairoch, Amos; Duvaud, Severine; Phan, Isabelle; Redaschi, Nicole; Suzek, Baris E; Martin, Maria J; McGarvey, Peter; Gasteiger, Elisabeth
254	2008	18003654	Hulo, Nicolas; Bairoch, Amos; Bulliard, Virginie; Cerutti, Lorenzo; Cuche, Beatrice A; de Castro, Edouard; Lachaize, Corinne; Langendijk-Genevaux, Petra S; Sigrist, Christian J A
250	1998	9399852	Horn, F; Weare, J; Beukers, M W; Horsch, S; Bairoch, A; Chen, W; Edvardsen, O; Campagne, F; Vriend, G
249	1992	1429570	Breviario, F; d'Aniello, E M; Golay, J; Peri, G; Bottazzi, B; Bairoch, A; Saccone, S; Marzella, R; Predazzi, V; Rocchi, M
245	2005	15608177	Mulder, Nicola J; Apweiler, Rolf; Attwood, Teresa K; Bairoch, Amos; Bateman, Alex; Binns, David; Bradley, Paul; Bork, Peer; Bucher, Phillip; Cerutti, Lorenzo; Copley, Richard; Courcelle, Emmanuel; Das, Ujjwal; Durbin, Richard; Fleischmann, Wolfgang; Gough, Julian; Haft, Daniel; Harte, Nicola; Hulo, Nicolas; Kahn, Daniel; Kanapin, Alexander; Krestyaninova, Maria; Lonsdale, David; Lopez, Rodrigo; L…
226	1996	8594581	Bairoch, A; Apweiler, R
206	1992	1598233	Bairoch, A; Boeckmann, B
195	1997	9150918	Wilkins, M R; Lindskog, I; Gasteiger, E; Bairoch, A; Sanchez, J C; Hochstrasser, D F; Appel, R D
194	1998	9399796	Bairoch, A; Apweiler, R
194	1995	7498157	Sanchez, J C; Appel, R D; Golaz, O; Pasquali, C; Ravier, F; Bairoch, A; Hochstrasser, D F
193	1999	10356335	Wilkins, M R; Gasteiger, E; Gooley, A A; Herbert, B R; Molloy, M P; Binz, P A; Ou, K; Sanchez, J C; Bairoch, A; Williams, K L; Hochstrasser, D F
191	1994	7937062	Bairoch, A; Boeckmann, B
183	2004	14681377	Hulo, Nicolas; Sigrist, Christian J A; Le Saux, Virginie; Langendijk-Genevaux, Petra S; Bordoli, Lorenza; Gattiker, Alexandre; De Castro, Edouard; Bucher, Philipp; Bairoch, Amos
182	1993	8483504	Scherly, D; Nouspikel, T; Corlet, J; Ucla, C; Bairoch, A; Clarkson, S G
178	2004	15153305	Bairoch, Amos; Boeckmann, Brigitte; Ferro, Serenella; Gasteiger, Elisabeth
176	2010	20805795	Nilsson, Tommy; Mann, Matthias; Aebersold, Ruedi; Yates, John R 3rd; Bairoch, Amos; Bergeron, John J M
175	1991	1885518	Neidle, E L; Hartnett, C; Ornston, L N; Bairoch, A; Rekik, M; Harayama, S
173	1994	7937064	Bairoch, A; Bucher, P
166	2000	11159333	Apweiler, R; Attwood, T K; Bairoch, A; Bateman, A; Birney, E; Biswas, M; Bucher, P; Cerutti, L; Corpet, F; Croning, M D; Durbin, R; Falquet, L; Fleischmann, W; Gouzy, J; Hermjakob, H; Hulo, N; Jonassen, I; Kahn, D; Kanapin, A; Karavidopoulou, Y; Lopez, R; Marx, B; Mulder, N J; Oinn, T M; Pagni, M; Servant, F; Sigrist, C J; Zdobnov, E M
156	2007	18287689	Boutet, Emmanuel; Lieberherr, Damien; Tognolli, Michael; Schneider, Michel; Bairoch, Amos
151	1998	9694302	Wilkins, M R; Gasteiger, E; Sanchez, J C; Bairoch, A; Hochstrasser, D F
151	1996	8594577	Bairoch, A; Bucher, P; Hofmann, K
133	2002	12230036	O'Donovan, Claire; Martin, Maria Jesus; Gattiker, Alexandre; Gasteiger, Elisabeth; Bairoch, Amos; Apweiler, Rolf
129	1999	10780262	Vasiliou, V; Bairoch, A; Tipton, K F; Nebert, D W
126	2002	12050077	Monigatti, Flavio; Gasteiger, Elisabeth; Bairoch, Amos; Jung, Eva
123	1992	1286669	Hochstrasser, D F; Frutiger, S; Paquet, N; Bairoch, A; Ravier, F; Pasquali, C; Sanchez, J C; Tissot, J D; Bjellqvist, B; Vargas, R
121	1993	8332529	Bairoch, A; Boeckmann, B
119	1993	8313871	Golaz, O; Hughes, G J; Frutiger, S; Paquet, N; Bairoch, A; Pasquali, C; Sanchez, J C; Tissot, J D; Appel, R D; Walzer, C
108	1991	1938949	Harayama, S; Rekik, M; Bairoch, A; Neidle, E L; Ornston, L N
106	1996	8740178	Appel, R D; Bairoch, A; Sanchez, J C; Vargas, J R; Golaz, O; Pasquali, C; Hochstrasser, D F
103	1999	10612280	Gras, R; Muller, M; Gasteiger, E; Gay, S; Binz, P A; Bienvenut, W; Hoogland, C; Sanchez, J C; Bairoch, A; Hochstrasser, D F; Appel, R D
101	1998	10082381	Galperin, M Y; Bairoch, A; Koonin, E V
97	1999	10565287	Binz, P A; Muller, M; Walther, D; Bienvenut, W V; Gras, R; Hoogland, C; Bouchet, G; Gasteiger, E; Fabbretti, R; Gay, S; Palagi, P; Wilkins, M R; Rouge, V; Tonella, L; Paesano, S; Rossellat, G; Karmime, A; Bairoch, A; Sanchez, J C; Appel, R D; Hochstrasser, D F
96	2004	15036160	Apweiler, Rolf; Bairoch, Amos; Wu, Cathy H
95	1987	3481421	Harayama, S; Rekik, M; Wasserfallen, A; Bairoch, A
94	2012	22398612	Paik, Young-Ki; Jeong, Seul-Ki; Omenn, Gilbert S; Uhlen, Mathias; Hanash, Samir; Cho, Sang Yun; Lee, Hyoung-Joo; Na, Keun; Choi, Eun-Young; Yan, Fangfei; Zhang, Fan; Zhang, Yue; Snyder, Michael; Cheng, Yong; Chen, Rui; Marko-Varga, Gyorgy; Deutsch, Eric W; Kim, Hoguen; Kwon, Ja-Young; Aebersold, Ruedi; Bairoch, Amos; Taylor, Allen D; Kim, Kwang Youl; Lee, Eun-Young; Hochstrasser, Denis; Legrain, …
94	2001	11488411	Gasteiger, E; Jung, E; Bairoch, A
92	1993	8313872	Appel, R D; Sanchez, J C; Bairoch, A; Golaz, O; Miu, M; Vargas, J R; Hochstrasser, D F
91	1990	2302168	Chauvaux, S; Beguin, P; Aubert, J P; Bhat, K M; Gow, L A; Wood, T M; Bairoch, A
85	2003	12798039	Gattiker, Alexandre; Michoud, Karine; Rivoire, Catherine; Auchincloss, Andrea H; Coudert, Elisabeth; Lima, Tania; Kersey, Paul; Pagni, Marco; Sigrist, Christian J A; Lachaize, Corinne; Veuthey, Anne Lise; Gasteiger, Elisabeth; Bairoch, Amos
83	2004	15221774	Rose, Keith; Bougueleret, Lydie; Baussant, Thierry; Bohm, Gunter; Botti, Paolo; Colinge, Jacques; Cusin, Isabelle; Gaertner, Hubert; Gleizes, Anne; Heller, Manfred; Jimenez, Silvia; Johnson, Andrew; Kussmann, Martin; Menin, Laure; Menzel, Christoph; Ranno, Frederic; Rodriguez-Tome, Patricia; Rogers, John; Saudrais, Cedric; Villain, Matteo; Wetmore, Diana; Bairoch, Amos; Hochstrasser, Denis
82	1998	9548970	Duret, L; Guex, N; Peitsch, M C; Bairoch, A
79	2013	23353650	Radivojac, Predrag; Clark, Wyatt T; Oron, Tal Ronnen; Schnoes, Alexandra M; Wittkop, Tobias; Sokolov, Artem; Graim, Kiley; Funk, Christopher; Verspoor, Karin; Ben-Hur, Asa; Pandey, Gaurav; Yunes, Jeffrey M; Talwalkar, Ameet S; Repo, Susanna; Souza, Michael L; Piovesan, Damiano; Casadio, Rita; Wang, Zheng; Cheng, Jianlin; Fang, Hai; Gough, Julian; Koskinen, Patrik; Toronen, Petri; Nokso-Koivisto, …
79	2002	12230031	Mulder, Nicola J; Apweiler, Rolf; Attwood, Terri K; Bairoch, Amos; Bateman, Alex; Binns, David; Biswas, Margaret; Bradley, Paul; Bork, Peer; Bucher, Phillip; Copley, Richard; Courcelle, Emmanuel; Durbin, Richard; Falquet, Laurent; Fleischmann, Wolfgang; Gouzy, Jerome; Griffith-Jones, Sam; Haft, Daniel; Hermjakob, Henning; Hulo, Nicolas; Kahn, Daniel; Kanapin, Alexander; Krestyaninova, Maria; Lope…
77	1998	9740056	Tonella, L; Walsh, B J; Sanchez, J C; Ou, K; Wilkins, M R; Tyler, M; Frutiger, S; Gooley, A A; Pescaru, I; Appel, R D; Yan, J X; Bairoch, A; Hoogland, C; Morch, F S; Hughes, G J; Williams, K L; Hochstrasser, D F
74	2008	18507872	Mons, Barend; Ashburner, Michael; Chichester, Christine; van Mulligen, Erik; Weeber, Marc; den Dunnen, Johan; van Ommen, Gert-Jan; Musen, Mark; Cockerill, Matthew; Hermjakob, Henning; Mons, Albert; Packer, Abel; Pacheco, Roberto; Lewis, Suzanna; Berkeley, Alfred; Melton, William; Barris, Nickolas; Wales, Jimmy; Meijssen, Gerard; Moeller, Erik; Roes, Peter Jan; Borner, Katy; Bairoch, Amos
72	2004	15108278	Yip, Yum L; Scheib, Holger; Diemand, Alexander V; Gattiker, Alexandre; Famiglietti, Livia M; Gasteiger, Elisabeth; Bairoch, Amos
71	1997	9181472	Bairoch, A; Apweiler, R
71	1993	8313870	Hughes, G J; Frutiger, S; Paquet, N; Pasquali, C; Sanchez, J C; Tissot, J D; Bairoch, A; Appel, R D; Hochstrasser, D F
70	1992	1740120	Neidle, E; Hartnett, C; Ornston, L N; Bairoch, A; Rekik, M; Harayama, S
68	2004	14681451	Fleischmann, Astrid; Darsow, Michael; Degtyarenko, Kirill; Fleischmann, Wolfgang; Boyce, Sinead; Axelsen, Kristian B; Bairoch, Amos; Schomburg, Dietmar; Tipton, Keith F; Apweiler, Rolf
67	2009	18849571	Lima, Tania; Auchincloss, Andrea H; Coudert, Elisabeth; Keller, Guillaume; Michoud, Karine; Rivoire, Catherine; Bulliard, Virginie; de Castro, Edouard; Lachaize, Corinne; Baratin, Delphine; Phan, Isabelle; Bougueleret, Lydie; Bairoch, Amos
67	2000	10592248	Hoogland, C; Sanchez, J C; Tonella, L; Binz, P A; Bairoch, A; Hochstrasser, D F; Appel, R D
66	2009	18838390	Almeida, Luiz Gonzaga; Sakabe, Noboru J; deOliveira, Alice R; Silva, Maria Cristina C; Mundstein, Alex S; Cohen, Tzeela; Chen, Yao-Tseng; Chua, Ramon; Gurung, Sita; Gnjatic, Sacha; Jungbluth, Achim A; Caballero, Otavia L; Bairoch, Amos; Kiesler, Eva; White, Sarah L; Simpson, Andrew J G; Old, Lloyd J; Camargo, Anamaria A; Vasconcelos, Ana Tereza R
63	1996	8909140	Bork, P; Bairoch, A
62	1996	8740179	Pasquali, C; Frutiger, S; Wilkins, M R; Hughes, G J; Appel, R D; Bairoch, A; Schaller, D; Sanchez, J C; Hochstrasser, D F
61	2002	12422360	Gattiker, Alexandre; Bienvenut, Willy V; Bairoch, Amos; Gasteiger, Elisabeth
60	1998	9600841	Wilkins, M R; Gasteiger, E; Tonella, L; Ou, K; Tyler, M; Sanchez, J C; Gooley, A A; Walsh, B J; Bairoch, A; Appel, R D; Williams, K L; Hochstrasser, D F
58	2004	15174124	Farriol-Mathis, Nathalie; Garavelli, John S; Boeckmann, Brigitte; Duvaud, Severine; Gasteiger, Elisabeth; Gateau, Alain; Veuthey, Anne-Lise; Bairoch, Amos
55	1987	3475526	Mermod, N; Ramos, J L; Bairoch, A; Timmis, K N
52	2012	22443261	Paik, Young-Ki; Omenn, Gilbert S; Uhlen, Mathias; Hanash, Samir; Marko-Varga, Gyorgy; Aebersold, Ruedi; Bairoch, Amos; Yamamoto, Tadashi; Legrain, Pierre; Lee, Hyoung-Joo; Na, Keun; Jeong, Seul-Ki; He, Fuchu; Binz, Pierre-Alain; Nishimura, Toshihide; Keown, Paul; Baker, Mark S; Yoo, Jong Shin; Garin, Jerome; Archakov, Alexander; Bergeron, John; Salekdeh, Ghasem Hosseini; Hancock, William S
52	2001	11301130	O'Donovan, C; Apweiler, R; Bairoch, A
52	1990	2401372	Bairoch, A; Cox, J A
51	1999	10598804	Chen, H; Rossier, C; Morris, M A; Scott, H S; Gos, A; Bairoch, A; Antonarakis, S E
50	2010	19843607
48	2008	18175334	Yip, Yum L; Famiglietti, Maria; Gos, Arnaud; Duek, Paula D; David, Fabrice P A; Gateau, Alain; Bairoch, Amos
48	1998	9635409	Doerks, T; Bairoch, A; Bork, P
48	1996	8594586	Bairoch, A
46	2012	22139911	Lane, Lydie; Argoud-Puy, Ghislaine; Britan, Aurore; Cusin, Isabelle; Duek, Paula D; Evalet, Olivier; Gateau, Alain; Gaudet, Pascale; Gleizes, Anne; Masselot, Alexandre; Zwahlen, Catherine; Bairoch, Amos
46	1993	8332535	Bairoch, A
44	2005	16286078	Boeckmann, Brigitte; Blatter, Marie-Claude; Famiglietti, Livia; Hinz, Ursula; Lane, Lydie; Roechert, Bernd; Bairoch, Amos
44	1988	3340146	Bairoch, A; Claverie, J M
41	1998	9932815	Wilkins, M R; Gasteiger, E; Wheeler, C H; Lindskog, I; Sanchez, J C; Bairoch, A; Appel, R D; Dunn, M J; Hochstrasser, D F
38	1998	9588799	Rudd, K E; Humphery-Smith, I; Wasinger, V C; Bairoch, A
35	1992	1614545	Boguski, M S; Bairoch, A; Attwood, T K; Michaels, G S
34	2013	23205526	Gaudet, Pascale; Argoud-Puy, Ghislaine; Cusin, Isabelle; Duek, Paula; Evalet, Olivier; Gateau, Alain; Gleizes, Anne; Pereira, Mario; Zahn-Zabal, Monique; Zwahlen, Catherine; Bairoch, Amos; Lane, Lydie
34	2004	15707838	Schneider, Michel; Tognolli, Michael; Bairoch, Amos
32	2001	11680872	Jung, E; Veuthey, A L; Gasteiger, E; Bairoch, A
31	1996	8740180	Sanchez, J C; Golaz, O; Frutiger, S; Schaller, D; Appel, R D; Bairoch, A; Hughes, G J; Hochstrasser, D F
31	1994	7937072	Bairoch, A
30	2009	19084081	Schneider, Michel; Lane, Lydie; Boutet, Emmanuel; Lieberherr, Damien; Tognolli, Michael; Bougueleret, Lydie; Bairoch, Amos
30	2003	12607115	Peeters, H; Debeer, P; Bairoch, A; Wilquet, V; Huysmans, C; Parthoens, E; Fryns, J P; Gewillig, M; Nakamura, Y; Niikawa, N; Van de Ven, W; Devriendt, K
27	2012	22102589	Morgat, Anne; Coissac, Eric; Coudert, Elisabeth; Axelsen, Kristian B; Keller, Guillaume; Bairoch, Amos; Bridge, Alan; Bougueleret, Lydie; Xenarios, Ioannis; Viari, Alain
26	1999	10746001	Junker, V L; Apweiler, R; Bairoch, A
25	1999	9847212	Bairoch, A
24	2005	15888679	Schneider, Michel; Bairoch, Amos; Wu, Cathy H; Apweiler, Rolf
22	1988	3340200	Cox, J A; Bairoch, A
21	2011	20947564	Hulo, Chantal; de Castro, Edouard; Masson, Patrick; Bougueleret, Lydie; Bairoch, Amos; Xenarios, Ioannis; Le Mercier, Philippe
21	1993	8248627	Reizer, J; Reizer, A; Bairoch, A; Saier, M H Jr
20	1996	9009837	Wilkins, M R; Hochstrasser, D F; Sanchez, J C; Bairoch, A; Appel, R D
20	1994	7937063	Appel, R D; Sanchez, J C; Bairoch, A; Golaz, O; Ravier, F; Pasquali, C; Hughes, G J; Hochstrasser, D F
20	1988	3273189	Moore, J; Engelberg, A; Bairoch, A
19	1993	8506147	Bairoch, A
18	1998	9399867	Hoogland, C; Sanchez, J C; Tonella, L; Bairoch, A; Hochstrasser, D F; Appel, R D
17	2005	16091411	Sigrist, Christian J A; De Castro, Edouard; Langendijk-Genevaux, Petra S; Le Saux, Virginie; Bairoch, Amos; Hulo, Nicolas
16	1996	8594575	Appel, R D; Sanchez, J C; Bairoch, A; Golaz, O; Ravier, F; Pasquali, C; Hughes, G J; Hochstrasser, D F
15	2013	23259914	Liu, Suli; Im, Hogune; Bairoch, Amos; Cristofanilli, Massimo; Chen, Rui; Deutsch, Eric W; Dalton, Stephen; Fenyo, David; Fanayan, Susan; Gates, Chris; Gaudet, Pascale; Hincapie, Marina; Hanash, Samir; Kim, Hoguen; Jeong, Seul-Ki; Lundberg, Emma; Mias, George; Menon, Rajasree; Mu, Zhaomei; Nice, Edouard; Paik, Young-Ki; Uhlen, Mathias; Wells, Lance; Wu, Shiaw-Lin; Yan, Fangfei; Zhang, Fan; Zhang, …
15	2009	19823103	Black, William J; Stagos, Dimitrios; Marchitti, Satori A; Nebert, Daniel W; Tipton, Keith F; Bairoch, Amos; Vasiliou, Vasilis
14	2000	10812477	Bairoch, A
14	1994	8061614	Reizer, J; Buskirk, S; Bairoch, A; Reizer, A; Saier, M H Jr
13	2010	20043185	Hinz, Ursula
11	1999	9847204	Hoogland, C; Sanchez, J C; Tonella, L; Bairoch, A; Hochstrasser, D F; Appel, R D
11	1994	7584418	Bucher, P; Bairoch, A
10	2009	19132688	Orchard, Sandra; Hoogland, Christine; Bairoch, Amos; Eisenacher, Martin; Kraus, Hans-Joachim; Binz, Pierre-Alain
10	2004	15174121	Appel, Ron D; Bairoch, Amos
10	1989	2771934	Lesk, A M; Boswell, D R; Lesk, V I; Lesk, V E; Bairoch, A
9	1991	2059856	Bairoch, A
7	2012	23285211	Mary, Camille; Duek, Paula; Salleron, Lisa; Tienz, Petra; Bumann, Dirk; Bairoch, Amos; Lane, Lydie
7	2011	21051339
6	1999	10027263	Appel, R D; Bairoch, A; Hochstrasser, D F
6	1997	9322012	Apweiler, R; Gateau, A; Contrino, S; Martin, M J; Junker, V; O'Donovan, C; Lang, F; Mitaritonna, N; Kappus, S; Bairoch, A
5	2010	20956966	Apweiler, Rolf; Armstrong, Richard; Bairoch, Amos; Cornish-Bowden, Athel; Halling, Peter J; Hofmeyr, Jan-Hendrik S; Kettner, Carsten; Leyh, Thomas S; Rohwer, Johann; Schomburg, Dietmar; Steinbeck, Christoph; Tipton, Keith
5	1999	10027265	Appel, R D; Hoogland, C; Bairoch, A; Hochstrasser, D F
5	1996	8594599	Dolz, R; Mosse, M O; Slonimski, P P; Bairoch, A; Linder, P
4	2009	18836194
3	1982	7115302	Bairoch, A
1	2011	21742803	Legrain, Pierre; Aebersold, Ruedi; Archakov, Alexander; Bairoch, Amos; Bala, Kumar; Beretta, Laura; Bergeron, John; Borchers, Christoph H; Corthals, Garry L; Costello, Catherine E; Deutsch, Eric W; Domon, Bruno; Hancock, William; He, Fuchu; Hochstrasser, Denis; Marko-Varga, Gyorgy; Salekdeh, Ghasem Hosseini; Sechi, Salvatore; Snyder, Michael; Srivastava, Sudhir; Uhlen, Mathias; Wu, Cathy H; Yamam…
1	2008	18673525	Bairoch, Amos; Cohen-Boulakia, Sarah; Froidevaux, Christine
1	2004	15580857	Nakamura, Kazuyuki; Aebersold, Ruedi; Bairoch, Amos; Dunn, Michael; Celis, Julio; Hanash, Samir; Hochstrasser, Denis; Humphrey-Smith, Ian; James, Peter; Klose, Joachim; LaBaer, Joshua; Langen, Hanno; Mann, Matthias; Parekh, Raj; Patterson, Scott; Pearce, Christopher; Poepstorff, Peter; Simpson, Richard J; Tomlinson, Ian; Tsugita, Akira; Yates, John
1	1997	9381172	Green, E A; Pietrokovski, S; Henikoff, S; Bork, P; Attwood, T; Hood, L; Bairoch, A
0	2010	19920128
0	2002	12422353	Appel, Ron D; Bairoch, Amos
0	1982	6897043	Bairoch, A
