# Supplementary material for: Data Publications Correlate with Citation Impact
Source: Front Neurosci. 2016 Sep 13;10:419. doi: 10.3389/fnins.2016.00419 (PMC5020078; doi:10.3389/fnins.2016.00419)
Supplement: Supplementary file 2 [file DataSheet2.ZIP › data_analysis/molbio.data.tsv]

TC	PY	PM	AU
38693	1990	2231712	Altschul, S F; Gish, W; Miller, W; Myers, E W; Lipman, D J
36640	1997	9254694	Altschul, S F; Madden, T L; Schaffer, A A; Zhang, J; Zhang, Z; Miller, W; Lipman, D J
12853	2000	10592235	Berman, H M; Westbrook, J; Feng, Z; Gilliland, G; Bhat, T N; Weissig, H; Shindyalov, I N; Bourne, P E
12168	2011	21546353	Tamura, Koichiro; Peterson, Daniel; Peterson, Nicholas; Stecher, Glen; Nei, Masatoshi; Kumar, Sudhir
10929	2001	11237011	Lander, E S; Linton, L M; Birren, B; Nusbaum, C; Zody, M C; Baldwin, J; Devon, K; Dewar, K; Doyle, M; FitzHugh, W; Funke, R; Gage, D; Harris, K; Heaford, A; Howland, J; Kann, L; Lehoczky, J; LeVine, R; McEwan, P; McKernan, K; Meldrim, J; Mesirov, J P; Miranda, C; Morris, W; Naylor, J; Raymond, C; Rosetti, M; Santos, R; Sheridan, A; Sougnez, C; Stange-Thomann, N; Stojanovic, N; Subramanian, A; Wym…
6824	2001	11181995	Venter, J C; Adams, M D; Myers, E W; Li, P W; Mural, R J; Sutton, G G; Smith, H O; Yandell, M; Evans, C A; Holt, R A; Gocayne, J D; Amanatides, P; Ballew, R M; Huson, D H; Wortman, J R; Zhang, Q; Kodira, C D; Zheng, X H; Chen, L; Skupski, M; Subramanian, G; Thomas, P D; Zhang, J; Gabor Miklos, G L; Nelson, C; Broder, S; Clark, A G; Nadeau, J; McKusick, V A; Zinder, N; Levine, A J; Roberts, R J; S…
6527	1997	9504803	Guex, N; Peitsch, M C
5166	2003	12824337	Zuker, Michael
4363	1999	10612281	Perkins, D N; Pappin, D J; Creasy, D M; Cottrell, J S
4227	2004	15223320	Bendtsen, Jannick Dyrlov; Nielsen, Henrik; von Heijne, Gunnar; Brunak, Soren
4225	1995	7723011	Murzin, A G; Brenner, S E; Hubbard, T; Chothia, C
3695	1995	7542800	Fleischmann, R D; Adams, M D; White, O; Clayton, R A; Kirkness, E F; Kerlavage, A R; Bult, C J; Tomb, J F; Dougherty, B A; Merrick, J M
3172	2000	10592173	Kanehisa, M; Goto, S
3160	2002	12471243	Manning, G; Whyte, D B; Martinez, R; Hunter, T; Sudarsanam, S
2769	1991	2031185	Lupas, A; Van Dyke, M; Stock, J
2670	2006	16301204	Arnold, Konstantin; Bordoli, Lorenza; Kopp, Jurgen; Schwede, Torsten
2578	1990	2268628	Vriend, G
2510	1999	10329189	Mathews, D H; Sabina, J; Zuker, M; Turner, D H
2297	1999	10508846	Huang, X; Madan, A
2217	2000	11034217	Jeong, H; Tombor, B; Albert, R; Oltvai, Z N; Barabasi, A L
2165	2002	12403597	Keller, Andrew; Nesvizhskii, Alexey I; Kolker, Eugene; Aebersold, Ruedi
2120	2000	10891285	Emanuelsson, O; Nielsen, H; Brunak, S; von Heijne, G
2090	1996	8845856	Nelson, D R; Koymans, L; Kamataki, T; Stegeman, J J; Feyereisen, R; Waxman, D J; Waterman, M R; Gotoh, O; Coon, M J; Estabrook, R W; Gunsalus, I C; Nebert, D W
2001	1996	8688087	Bult, C J; White, O; Olsen, G J; Zhou, L; Fleischmann, R D; Sutton, G G; Blake, J A; FitzGerald, L M; Clayton, R A; Gocayne, J D; Kerlavage, A R; Dougherty, B A; Tomb, J F; Adams, M D; Reich, C I; Overbeek, R; Kirkness, E F; Weinstock, K G; Merrick, J M; Glodek, A; Scott, J L; Geoghagen, N S; Venter, J C
1997	2004	14681378	Bateman, Alex; Coin, Lachlan; Durbin, Richard; Finn, Robert D; Hollich, Volker; Griffiths-Jones, Sam; Khanna, Ajay; Marshall, Mhairi; Moxon, Simon; Sonnhammer, Erik L L; Studholme, David J; Yeats, Corin; Eddy, Sean R
1781	2005	16081474	Conesa, Ana; Gotz, Stefan; Garcia-Gomez, Juan Miguel; Terol, Javier; Talon, Manuel; Robles, Montserrat
1774	2000	11073452	Lynch, M; Conery, J S
1731	2002	11934758	Schmidt, Heiko A; Strimmer, Korbinian; Vingron, Martin; von Haeseler, Arndt
1729	2009	18838391	Cantarel, Brandi L; Coutinho, Pedro M; Rancurel, Corinne; Bernard, Thomas; Lombard, Vincent; Henrissat, Bernard
1721	1995	7569993	Fraser, C M; Gocayne, J D; White, O; Adams, M D; Clayton, R A; Fleischmann, R D; Bult, C J; Kerlavage, A R; Sutton, G; Kelley, J M; Fritchman, R D; Weidman, J F; Small, K V; Sandusky, M; Fuhrmann, J; Nguyen, D; Utterback, T R; Saudek, D M; Phillips, C A; Merrick, J M; Tomb, J F; Dougherty, B A; Bott, K F; Hu, P C; Lucier, T S; Peterson, S N; Smith, H O; Hutchison, C A 3rd; Venter, J C
1720	2003	14531054	Duan, Yong; Wu, Chun; Chowdhury, Shibasish; Lee, Mathew C; Xiong, Guoming; Zhang, Wei; Yang, Rong; Cieplak, Piotr; Luo, Ray; Lee, Taisung; Caldwell, James; Wang, Junmei; Kollman, Peter
1718	2006	16959974	Sjoblom, Tobias; Jones, Sian; Wood, Laura D; Parsons, D Williams; Lin, Jimmy; Barber, Thomas D; Mandelker, Diana; Leary, Rebecca J; Ptak, Janine; Silliman, Natalie; Szabo, Steve; Buckhaults, Phillip; Farrell, Christopher; Meeh, Paul; Markowitz, Sanford D; Willis, Joseph; Dawson, Dawn; Willson, James K V; Gazdar, Adi F; Hartigan, James; Wu, Leo; Liu, Changsheng; Parmigiani, Giovanni; Park, Ben Ho;…
1673	2002	11935018	Goff, Stephen A; Ricke, Darrell; Lan, Tien-Hung; Presting, Gernot; Wang, Ronglin; Dunn, Molly; Glazebrook, Jane; Sessions, Allen; Oeller, Paul; Varma, Hemant; Hadley, David; Hutchison, Don; Martin, Chris; Katagiri, Fumiaki; Lange, B Markus; Moughamer, Todd; Xia, Yu; Budworth, Paul; Zhong, Jingping; Miguel, Trini; Paszkowski, Uta; Zhang, Shiping; Colbert, Michelle; Sun, Wei-lin; Chen, Lili; Cooper…
1638	2003	12969510	Tatusov, Roman L; Fedorova, Natalie D; Jackson, John D; Jacobs, Aviva R; Kiryutin, Boris; Koonin, Eugene V; Krylov, Dmitri M; Mazumder, Raja; Mekhedov, Sergei L; Nikolskaya, Anastasia N; Rao, B Sridhar; Smirnov, Sergei; Sverdlov, Alexander V; Vasudevan, Sona; Wolf, Yuri I; Yin, Jodie J; Natale, Darren A
1635	2003	12520024	Boeckmann, Brigitte; Bairoch, Amos; Apweiler, Rolf; Blatter, Marie-Claude; Estreicher, Anne; Gasteiger, Elisabeth; Martin, Maria J; Michoud, Karine; O'Donovan, Claire; Phan, Isabelle; Pilbout, Sandrine; Schneider, Michel
1620	2002	11752314	Bateman, Alex; Birney, Ewan; Cerruti, Lorenzo; Durbin, Richard; Etwiller, Laurence; Eddy, Sean R; Griffiths-Jones, Sam; Howe, Kevin L; Marshall, Mhairi; Sonnhammer, Erik L L
1616	2002	11935017	Yu, Jun; Hu, Songnian; Wang, Jun; Wong, Gane Ka-Shu; Li, Songgang; Liu, Bin; Deng, Yajun; Dai, Li; Zhou, Yan; Zhang, Xiuqing; Cao, Mengliang; Liu, Jing; Sun, Jiandong; Tang, Jiabin; Chen, Yanjiong; Huang, Xiaobing; Lin, Wei; Ye, Chen; Tong, Wei; Cong, Lijuan; Geng, Jianing; Han, Yujun; Li, Lin; Li, Wei; Hu, Guangqiang; Huang, Xiangang; Li, Wenjie; Li, Jian; Liu, Zhanwei; Li, Long; Liu, Jianping; …
1588	2006	16981200	Hornak, Viktor; Abel, Robert; Okur, Asim; Strockbine, Bentley; Roitberg, Adrian; Simmerling, Carlos
1570	2000	10929718	Hughes, T R; Marton, M J; Jones, A R; Roberts, C J; Stoughton, R; Armour, C D; Bennett, H A; Coffey, E; Dai, H; He, Y D; Kidd, M J; King, A M; Meyer, M R; Slade, D; Lum, P Y; Stepaniants, S B; Shoemaker, D D; Gachotte, D; Chakraburtty, K; Simon, J; Bard, M; Friend, S H
1545	2006	17081983	Olsen, Jesper V; Blagoev, Blagoy; Gnad, Florian; Macek, Boris; Kumar, Chanchal; Mortensen, Peter; Mann, Matthias
1532	2004	15375207	Zimmermann, Philip; Hirsch-Hoffmann, Matthias; Hennig, Lars; Gruissem, Wilhelm
1521	1997	9309224	Orengo, C A; Michie, A D; Jones, S; Jones, D T; Swindells, M B; Thornton, J M
1493	2010	19920124	Finn, Robert D; Mistry, Jaina; Tate, John; Coggill, Penny; Heger, Andreas; Pollington, Joanne E; Gavin, O Luke; Gunasekaran, Prasad; Ceric, Goran; Forslund, Kristoffer; Holm, Liisa; Sonnhammer, Erik L L; Eddy, Sean R; Bateman, Alex
1492	1994	7906398	Wilson, R; Ainscough, R; Anderson, K; Baynes, C; Berks, M; Bonfield, J; Burton, J; Connell, M; Copsey, T; Cooper, J
1461	2002	11858635	Golbraikh, Alexander; Tropsha, Alexander
1450	2003	12734009	Dennis, Glynn Jr; Sherman, Brad T; Hosack, Douglas A; Yang, Jun; Gao, Wei; Lane, H Clifford; Lempicki, Richard A
1429	2000	11114383	Oppmann, B; Lesley, R; Blom, B; Timans, J C; Xu, Y; Hunte, B; Vega, F; Yu, N; Wang, J; Singh, K; Zonin, F; Vaisberg, E; Churakova, T; Liu, M; Gorman, D; Wagner, J; Zurawski, S; Liu, Y; Abrams, J S; Moore, K W; Rennick, D; de Waal-Malefyt, R; Hannum, C; Bazan, J F; Kastelein, R A
1398	2007	17932254	Wood, Laura D; Parsons, D Williams; Jones, Sian; Lin, Jimmy; Sjoblom, Tobias; Leary, Rebecca J; Shen, Dong; Boca, Simina M; Barber, Thomas; Ptak, Janine; Silliman, Natalie; Szabo, Steve; Dezso, Zoltan; Ustyanksky, Vadim; Nikolskaya, Tatiana; Nikolsky, Yuri; Karchin, Rachel; Wilson, Paul A; Kaminker, Joshua S; Zhang, Zemin; Croshaw, Randal; Willis, Joseph; Dawson, Dawn; Shipitsin, Michail; Willson…
1393	1996	8692262	Hooft, R W; Vriend, G; Sander, C; Abola, E E
1353	1999	10550212	Wright, P E; Dyson, H J
1351	2000	10592178	Bairoch, A; Apweiler, R
1329	1999	9847208	Higo, K; Ugawa, Y; Iwamoto, M; Korenaga, T
1313	2009	19151095	Waterhouse, Andrew M; Procter, James B; Martin, David M A; Clamp, Michele; Barton, Geoffrey J
1308	1998	9582121	Wang, D G; Fan, J B; Siao, C J; Berno, A; Young, P; Sapolsky, R; Ghandour, G; Perkins, N; Winchester, E; Spencer, J; Kruglyak, L; Stein, L; Hsie, L; Topaloglou, T; Hubbell, E; Robinson, E; Mittmann, M; Morris, M S; Shen, N; Kilburn, D; Rioux, J; Nusbaum, C; Rozen, S; Hudson, T J; Lipshutz, R; Chee, M; Lander, E S
1307	2003	12824418	Gasteiger, Elisabeth; Gattiker, Alexandre; Hoogland, Christine; Ivanyi, Ivan; Appel, Ron D; Bairoch, Amos
1304	2002	12202775	Ramensky, Vasily; Bork, Peer; Sunyaev, Shamil
1299	2008	19029910	Cox, Jurgen; Mann, Matthias
1263	1999	10602881	Rammensee, H; Bachmann, J; Emmerich, N P; Bachor, O A; Stevanovic, S
1246	2007	17911292	Chun, Jongsik; Lee, Jae-Hak; Jung, Yoonyoung; Kim, Myungjin; Kim, Seil; Kim, Byung Kwon; Lim, Young-Woon
1244	2007	17901324	Muller, Klaus; Faeh, Christoph; Diederich, Francois
1243	2001	11340206	Ideker, T; Thorsson, V; Ranish, J A; Christmas, R; Buhler, J; Eng, J K; Bumgarner, R; Goodlett, D R; Aebersold, R; Hood, L
1232	2006	16731699	Li, Weizhong; Godzik, Adam
1231	2007	17327847	Elias, Joshua E; Gygi, Steven P
1215	2000	10618406	Brown, M P; Grundy, W N; Lin, D; Cristianini, N; Sugnet, C W; Furey, T S; Ares, M Jr; Haussler, D
1214	2006	16381856	Finn, Robert D; Mistry, Jaina; Schuster-Bockler, Benjamin; Griffiths-Jones, Sam; Hollich, Volker; Lassmann, Timo; Moxon, Simon; Marshall, Mhairi; Khanna, Ajay; Durbin, Richard; Eddy, Sean R; Sonnhammer, Erik L L; Bateman, Alex
1208	2005	15667143	Irwin, John J; Shoichet, Brian K
1204	1991	2017436	Sander, C; Schneider, R
1203	2002	11967538	Shen-Orr, Shai S; Milo, Ron; Mangan, Shmoolik; Alon, Uri
1197	2006	16381885	Kanehisa, Minoru; Goto, Susumu; Hattori, Masahiro; Aoki-Kinoshita, Kiyoko F; Itoh, Masumi; Kawashima, Shuichi; Katayama, Toshiaki; Araki, Michihiro; Hirakawa, Mika
1197	2002	12000970	von Mering, Christian; Krause, Roland; Snel, Berend; Cornell, Michael; Oliver, Stephen G; Fields, Stanley; Bork, Peer
1171	1999	9927482	Neuwald, A F; Aravind, L; Spouge, J L; Koonin, E V
1171	2008	18039703	Finn, Robert D; Tate, John; Mistry, Jaina; Coggill, Penny C; Sammut, Stephen John; Hotz, Hans-Rudolf; Ceric, Goran; Forslund, Kristoffer; Eddy, Sean R; Sonnhammer, Erik L L; Bateman, Alex
1143	1996	8743695	Higgins, D G; Thompson, J D; Gibson, T J
1118	2000	10860755	Kelley, L A; MacCallum, R M; Sternberg, M J
1104	1996	8662544	Holm, L; Sander, C
1102	1991	1956325	Hanks, S K; Quinn, A M
1100	2012	22127870	Punta, Marco; Coggill, Penny C; Eberhardt, Ruth Y; Mistry, Jaina; Tate, John; Boursnell, Chris; Pang, Ningze; Forslund, Kristoffer; Ceric, Goran; Clements, Jody; Heger, Andreas; Holm, Liisa; Sonnhammer, Erik L L; Eddy, Sean R; Bateman, Alex; Finn, Robert D
1097	2002	12036371	Veber, Daniel F; Johnson, Stephen R; Cheng, Hung-Yuan; Smith, Brian R; Ward, Keith W; Kopple, Kenneth D
1091	1994	7847635	Mann, M; Wilm, M
1089	2000	10940251	Marti-Renom, M A; Stuart, A C; Fiser, A; Sanchez, R; Melo, F; Sali, A
1088	2003	12611808	Hucka, M; Finney, A; Sauro, H M; Bolouri, H; Doyle, J C; Kitano, H; Arkin, A P; Bornstein, B J; Bray, D; Cornish-Bowden, A; Cuellar, A A; Dronov, S; Gilles, E D; Ginkel, M; Gor, V; Goryanin, I I; Hedley, W J; Hodgman, T C; Hofmeyr, J-H; Hunter, P J; Juty, N S; Kasberger, J L; Kremling, A; Kummer, U; Le Novere, N; Loew, L M; Lucio, D; Mendes, P; Minch, E; Mjolsness, E D; Nakayama, Y; Nelson, M R; …
1083	2008	18077471	Kanehisa, Minoru; Araki, Michihiro; Goto, Susumu; Hattori, Masahiro; Hirakawa, Mika; Itoh, Masumi; Katayama, Toshiaki; Kawashima, Shuichi; Okuda, Shujiro; Tokimatsu, Toshiaki; Yamanishi, Yoshihiro
1073	2001	11743205	Tong, A H; Evangelista, M; Parsons, A B; Xu, H; Bader, G D; Page, N; Robinson, M; Raghibizadeh, S; Hogue, C W; Bussey, H; Andrews, B; Tyers, M; Boone, C
1064	1993	8485583	Gish, W; States, D J
1063	2008	18261238	Aziz, Ramy K; Bartels, Daniela; Best, Aaron A; DeJongh, Matthew; Disz, Terrence; Edwards, Robert A; Formsma, Kevin; Gerdes, Svetlana; Glass, Elizabeth M; Kubal, Michael; Meyer, Folker; Olsen, Gary J; Olson, Robert; Osterman, Andrei L; Overbeek, Ross A; McNeil, Leslie K; Paarmann, Daniel; Paczian, Tobias; Parrello, Bruce; Pusch, Gordon D; Reich, Claudia; Stevens, Rick; Vassieva, Olga; Vonstein, Ve…
1063	2003	12520026	Matys, V; Fricke, E; Geffers, R; Gossling, E; Haubrock, M; Hehl, R; Hornischer, K; Karas, D; Kel, A E; Kel-Margoulis, O V; Kloos, D-U; Land, S; Lewicki-Potapov, B; Michael, H; Munch, R; Reuter, I; Rotert, S; Saxel, H; Scheer, M; Thiele, S; Wingender, E
1059	2004	14681407	Harris, M A; Clark, J; Ireland, A; Lomax, J; Ashburner, M; Foulger, R; Eilbeck, K; Lewis, S; Marshall, B; Mungall, C; Richter, J; Rubin, G M; Blake, J A; Bult, C; Dolan, M; Drabkin, H; Eppig, J T; Hill, D P; Ni, L; Ringwald, M; Balakrishnan, R; Cherry, J M; Christie, K R; Costanzo, M C; Dwight, S S; Engel, S; Fisk, D G; Hirschman, J E; Hong, E L; Nash, R S; Sethuraman, A; Theesfeld, C L; Botstein…
1048	1996	8743704	Rost, B
1036	2010	20360767	Roy, Ambrish; Kucukural, Alper; Zhang, Yang
1030	2000	10592242	Bateman, A; Birney, E; Durbin, R; Eddy, S R; Howe, K L; Sonnhammer, E L
1019	1995	7534214	Wucherpfennig, K W; Strominger, J L
999	1993	8506346	Henzel, W J; Billeci, T M; Stults, J T; Wong, S C; Grimley, C; Watanabe, C
992	2006	17008526	Lamb, Justin; Crawford, Emily D; Peck, David; Modell, Joshua W; Blat, Irene C; Wrobel, Matthew J; Lerner, Jim; Brunet, Jean-Philippe; Subramanian, Aravind; Ross, Kenneth N; Reich, Michael; Hieronymus, Haley; Wei, Guo; Armstrong, Scott A; Haggarty, Stephen J; Clemons, Paul A; Wei, Ru; Carr, Steven A; Lander, Eric S; Golub, Todd R
990	1995	8578593	Holm, L; Sander, C
984	1996	8918191	Lupas, A
982	2000	11062433	Fiehn, O; Kopka, J; Dormann, P; Altmann, T; Trethewey, R N; Willmitzer, L
982	1999	10427000	Marcotte, E M; Pellegrini, M; Ng, H L; Rice, D W; Yeates, T O; Eisenberg, D
980	2001	11125040	Tatusov, R L; Natale, D A; Garkavtsev, I V; Tatusova, T A; Shankavaram, U T; Rao, B S; Kiryutin, B; Galperin, M Y; Fedorova, N D; Koonin, E V
973	2002	11917018	Enright, A J; Van Dongen, S; Ouzounis, C A
946	2001	11590105	Tusnady, G E; Simon, I
945	1996	8687420	Henrissat, B; Bairoch, A
937	2003	12910460	Verdonk, Marcel L; Cole, Jason C; Hartshorn, Michael J; Murray, Christopher W; Taylor, Richard D
935	2000	10700175	Scherf, U; Ross, D T; Waltham, M; Smith, L H; Lee, J K; Tanabe, L; Kohn, K W; Reinhold, W C; Myers, T G; Andrews, D T; Scudiero, D A; Eisen, M B; Sausville, E A; Pommier, Y; Botstein, D; Brown, P O; Weinstein, J N
933	2000	11025552	Uversky, V N; Gillespie, J R; Fink, A L
931	1999	9847135	Ogata, H; Goto, S; Sato, K; Fujibuchi, W; Bono, H; Kanehisa, M
919	2004	14976030	Craig, Robertson; Beavis, Ronald C
917	2000	10592175	Tatusov, R L; Galperin, M Y; Natale, D A; Koonin, E V
896	2012	22140171	Kim, Ok-Sun; Cho, Yong-Joon; Lee, Kihyun; Yoon, Seok-Hwan; Kim, Mincheol; Na, Hyunsoo; Park, Sang-Cheol; Jeon, Yoon Seong; Lee, Jae-Hak; Yi, Hana; Won, Sungho; Chun, Jongsik
893	2002	11910019	Uversky, Vladimir N
887	2004	14681412	Kanehisa, Minoru; Goto, Susumu; Kawashima, Shuichi; Okuno, Yasushi; Hattori, Masahiro
884	2003	14519205	Hosack, Douglas A; Dennis, Glynn Jr; Sherman, Brad T; Lane, H Clifford; Lempicki, Richard A
881	1998	9399875	Heinemeyer, T; Wingender, E; Reuter, I; Hermjakob, H; Kel, A E; Kel, O V; Ignatieva, E V; Ananko, E A; Podkolodnaya, O A; Kolpakov, F A; Podkolodny, N L; Kolchanov, N A
880	1994	8188214	Bell, C J; Ecker, J R
879	1995	7741214	Yates, J R 3rd; Eng, J K; McCormack, A L; Schieltz, D
879	2004	14681370	Griffiths-Jones, Sam
874	2004	14996223	Thimm, Oliver; Blasing, Oliver; Gibon, Yves; Nagel, Axel; Meyer, Svenja; Kruger, Peter; Selbig, Joachim; Muller, Lukas A; Rhee, Seung Y; Stitt, Mark
872	2003	12824383	Obenauer, John C; Cantley, Lewis C; Yaffe, Michael B
863	1998	9783223	Sonnhammer, E L; von Heijne, G; Krogh, A
857	1999	9847184	Hofmann, K; Bucher, P; Falquet, L; Bairoch, A
849	2003	12695777	Collins, Francis S; Green, Eric D; Guttmacher, Alan E; Guyer, Mark S
845	2007	17130148	Pruitt, Kim D; Tatusova, Tatiana; Maglott, Donna R
844	2010	20709691	Edgar, Robert C
842	2011	21045058	Szklarczyk, Damian; Franceschini, Andrea; Kuhn, Michael; Simonovic, Milan; Roth, Alexander; Minguez, Pablo; Doerks, Tobias; Stark, Manuel; Muller, Jean; Bork, Peer; Jensen, Lars J; von Mering, Christian
841	1996	8849440	Schuler, G D; Boguski, M S; Stewart, E A; Stein, L D; Gyapay, G; Rice, K; White, R E; Rodriguez-Tome, P; Aggarwal, A; Bajorek, E; Bentolila, S; Birren, B B; Butler, A; Castle, A B; Chiannilkulchai, N; Chu, A; Clee, C; Cowles, S; Day, P J; Dibling, T; Drouot, N; Dunham, I; Duprat, S; East, C; Edwards, C; Fan, J B; Fang, N; Fizames, C; Garrett, C; Green, L; Hadley, D; Harris, M; Harrison, P; Brady,…
839	1996	8944766	Claros, M G; Vincens, P
837	2010	19880382	Kanehisa, Minoru; Goto, Susumu; Furumichi, Miho; Tanabe, Mao; Hirakawa, Mika
825	2005	15729348	Guimera, Roger; Nunes Amaral, Luis A
823	1996	8674685	Peitsch, M C
821	2002	12466851	Okazaki, Y; Furuno, M; Kasukawa, T; Adachi, J; Bono, H; Kondo, S; Nikaido, I; Osato, N; Saito, R; Suzuki, H; Yamanaka, I; Kiyosawa, H; Yagi, K; Tomaru, Y; Hasegawa, Y; Nogami, A; Schonbach, C; Gojobori, T; Baldarelli, R; Hill, D P; Bult, C; Hume, D A; Quackenbush, J; Schriml, L M; Kanapin, A; Matsuda, H; Batalov, S; Beisel, K W; Blake, J A; Bradt, D; Brusic, V; Chothia, C; Corbani, L E; Cousins, …
820	2006	16381927	Stark, Chris; Breitkreutz, Bobby-Joe; Reguly, Teresa; Boucher, Lorrie; Breitkreutz, Ashton; Tyers, Mike
817	2012	22080510	Kanehisa, Minoru; Goto, Susumu; Sato, Yoko; Furumichi, Miho; Tanabe, Mao
815	1997	9150937	Anderson, L; Seilhamer, J
815	2003	12740579	Segal, Eran; Shapira, Michael; Regev, Aviv; Pe'er, Dana; Botstein, David; Koller, Daphne; Friedman, Nir
814	2000	10592259	Wingender, E; Chen, X; Hehl, R; Karas, H; Liebich, I; Matys, V; Meinhardt, T; Pruss, M; Reuter, I; Schacherer, F
812	1998	9568909	Wallin, E; von Heijne, G
807	2002	12368254	Stajich, Jason E; Block, David; Boulez, Kris; Brenner, Steven E; Chervitz, Stephen A; Dagdigian, Chris; Fuellen, Georg; Gilbert, James G R; Korf, Ian; Lapp, Hilmar; Lehvaslaiho, Heikki; Matsalla, Chad; Mungall, Chris J; Osborne, Brian I; Pocock, Matthew R; Schattner, Peter; Senger, Martin; Stein, Lincoln D; Stupka, Elia; Wilkinson, Mark D; Birney, Ewan
803	1999	10424174	Clauser, K R; Baker, P; Burlingame, A L
801	1993	8515464	Laskowski, R A; Moss, D S; Thornton, J M
796	2008	18322464	Dunn, Casey W; Hejnol, Andreas; Matus, David Q; Pang, Kevin; Browne, William E; Smith, Stephen A; Seaver, Elaine; Rouse, Greg W; Obst, Matthias; Edgecombe, Gregory D; Sorensen, Martin V; Haddock, Steven H D; Schmidt-Rhaesa, Andreas; Okusu, Akiko; Kristensen, Reinhardt Mobjerg; Wheeler, Ward C; Martindale, Mark Q; Giribet, Gonzalo
796	2003	14631816	Ponder, Jay W; Case, David A
787	2004	15019783	Ward, J J; Sodhi, J S; McGuffin, L J; Buxton, B F; Jones, D T
785	2001	11588250	Baker, D; Sali, A
783	2005	15808504	Hay, Ronald T
779	2009	18940858	Jensen, Lars J; Kuhn, Michael; Stark, Manuel; Chaffron, Samuel; Creevey, Chris; Muller, Jean; Doerks, Tobias; Julien, Philippe; Roth, Alexander; Simonovic, Milan; Bork, Peer; von Mering, Christian
777	1995	7587280	Chou, K C; Zhang, C T
777	2002	11752303	Falquet, Laurent; Pagni, Marco; Bucher, Philipp; Hulo, Nicolas; Sigrist, Christian J A; Hofmann, Kay; Bairoch, Amos
776	2011	21109532	Marchler-Bauer, Aron; Lu, Shennan; Anderson, John B; Chitsaz, Farideh; Derbyshire, Myra K; DeWeese-Scott, Carol; Fong, Jessica H; Geer, Lewis Y; Geer, Renata C; Gonzales, Noreen R; Gwadz, Marc; Hurwitz, David I; Jackson, John D; Ke, Zhaoxi; Lanczycki, Christopher J; Lu, Fu; Marchler, Gabriele H; Mullokandov, Mikhail; Omelchenko, Marina V; Robertson, Cynthia L; Song, James S; Thanki, Narmada; Yama…
775	2005	15980461	Soding, Johannes; Biegert, Andreas; Lupas, Andrei N
773	1997	8994024	Weinstein, J N; Myers, T G; O'Connor, P M; Friend, S H; Fornace, A J Jr; Kohn, K W; Fojo, T; Bates, S E; Rubinstein, L V; Anderson, N L; Buolamwini, J K; van Osdol, W W; Monks, A P; Scudiero, D A; Sausville, E A; Zaharevitz, D W; Bunow, B; Viswanadhan, V N; Johnson, G S; Wittes, R E; Paull, K D
770	2004	14681454	Salwinski, Lukasz; Miller, Christopher S; Smith, Adam J; Pettit, Frank K; Bowie, James U; Eisenberg, David
770	2003	12952881	Thomas, Paul D; Campbell, Michael J; Kejariwal, Anish; Mi, Huaiyu; Karlak, Brian; Daverman, Robin; Diemer, Karen; Muruganujan, Anushya; Narechania, Apurva
769	2003	14605147	McDougal, Linda K; Steward, Christine D; Killgore, George E; Chaitram, Jasmine M; McAllister, Sigrid K; Tenover, Fred C
765	2006	16381825	Matys, V; Kel-Margoulis, O V; Fricke, E; Liebich, I; Land, S; Barre-Dirrie, A; Reuter, I; Chekmenev, D; Krull, M; Hornischer, K; Voss, N; Stegmaier, P; Lewicki-Potapov, B; Saxel, H; Kel, A E; Wingender, E
759	2004	15027866	Halgren, Thomas A; Murphy, Robert B; Friesner, Richard A; Beard, Hege S; Frye, Leah L; Pollard, W Thomas; Banks, Jay L
751	1991	2010917	MacArthur, M W; Thornton, J M
737	2007	17274016	Huey, Ruth; Morris, Garrett M; Olson, Arthur J; Goodsell, David S
735	2003	12934013	Stuart, Joshua M; Segal, Eran; Koller, Daphne; Kim, Stuart K
733	2007	17671126	Dent, Rebecca; Trudeau, Maureen; Pritchard, Kathleen I; Hanna, Wedad M; Kahn, Harriet K; Sawka, Carol A; Lickley, Lavina A; Rawlinson, Ellen; Sun, Ping; Narod, Steven A
728	1996	8609628	Lichtarge, O; Bourne, H R; Cohen, F E
724	1992	1384741	Berman, H M; Olson, W K; Beveridge, D L; Westbrook, J; Gelbin, A; Demeny, T; Hsieh, S H; Srinivasan, A R; Schneider, B
718	1998	9927713	Karplus, K; Barrett, C; Hughey, R
718	2002	12169732	Bailey, Jeffrey A; Gu, Zhiping; Clark, Royden A; Reinert, Knut; Samonte, Rhea V; Schwartz, Stuart; Adams, Mark D; Myers, Eugene W; Li, Peter W; Eichler, Evan E
717	2007	17192785	Bertram, Lars; McQueen, Matthew B; Mullin, Kristina; Blacker, Deborah; Tanzi, Rudolph E
713	1993	8329463	Mann, M; Hojrup, P; Roepstorff, P
713	2001	11452024	Schaffer, A A; Aravind, L; Madden, T L; Shavirin, S; Spouge, J L; Wolf, Y I; Koonin, E V; Altschul, S F
711	2004	15383676	Rehmsmeier, Marc; Steffen, Peter; Hochsmann, Matthias; Giegerich, Robert
711	2002	11752321	Xenarios, Ioannis; Salwinski, Lukasz; Duan, Xiaoqun Joyce; Higney, Patrick; Kim, Sul-Min; Eisenberg, David
708	2002	11869452	Cannone, Jamie J; Subramanian, Sankar; Schnare, Murray N; Collett, James R; D'Souza, Lisa M; Du, Yushi; Feng, Brian; Lin, Nan; Madabusi, Lakshmi V; Muller, Kirsten M; Pande, Nupur; Shang, Zhidi; Yu, Nan; Gutell, Robin R
699	1997	9016539	Bairoch, A; Bucher, P; Hofmann, K
698	2002	12007217	Olivier, Magali; Eeles, Ros; Hollstein, Monica; Khan, Mohammed A; Harris, Curtis C; Hainaut, Pierre
690	2003	14631033	Kuhlman, Brian; Dantas, Gautam; Ireton, Gregory C; Varani, Gabriele; Stoddard, Barry L; Baker, David
688	1997	9149153	Simons, K T; Kooperberg, C; Huang, E; Baker, D
687	2009	19548092	Shen, Yang; Delaglio, Frank; Cornilescu, Gabriel; Bax, Ad
678	1996	8604144	Miyazawa, S; Jernigan, R L
677	2001	11196647	Rain, J C; Selig, L; De Reuse, H; Battaglia, V; Reverdy, C; Simon, S; Lenzen, G; Petel, F; Wojcik, J; Schachter, V; Chemama, Y; Labigne, A; Legrain, P
676	2001	11181991	Wood, R D; Mitchell, M; Sgouros, J; Lindahl, T
675	2001	11093259	Romero, P; Obradovic, Z; Li, X; Garner, E C; Brown, C J; Dunker, A K
674	1996	8804824	Gibrat, J F; Madej, T; Bryant, S H
674	1995	7566098	Adams, M D; Kerlavage, A R; Fleischmann, R D; Fuldner, R A; Bult, C J; Lee, N H; Kirkness, E F; Weinstock, K G; Gocayne, J D; White, O
674	1992	1304348	Hobohm, U; Scharf, M; Schneider, R; Sander, C
673	2005	15637633	Tompa, Martin; Li, Nan; Bailey, Timothy L; Church, George M; De Moor, Bart; Eskin, Eleazar; Favorov, Alexander V; Frith, Martin C; Fu, Yutao; Kent, W James; Makeev, Vsevolod J; Mironov, Andrei A; Noble, William Stafford; Pavesi, Giulio; Pesole, Graziano; Regnier, Mireille; Simonis, Nicolas; Sinha, Saurabh; Thijs, Gert; van Helden, Jacques; Vandenbogaert, Mathias; Weng, Zhiping; Workman, Christoph…
671	2002	12368253	Stein, Lincoln D; Mungall, Christopher; Shu, ShengQiang; Caudy, Michael; Mangone, Marco; Day, Allen; Nickerson, Elizabeth; Stajich, Jason E; Harris, Todd W; Arva, Adrian; Lewis, Suzanna
669	2009	18940856	Hunter, Sarah; Apweiler, Rolf; Attwood, Teresa K; Bairoch, Amos; Bateman, Alex; Binns, David; Bork, Peer; Das, Ujjwal; Daugherty, Louise; Duquenne, Lauranne; Finn, Robert D; Gough, Julian; Haft, Daniel; Hulo, Nicolas; Kahn, Daniel; Kelly, Elizabeth; Laugraud, Aurelie; Letunic, Ivica; Lonsdale, David; Lopez, Rodrigo; Madera, Martin; Maslen, John; McAnulla, Craig; McDowall, Jennifer; Mistry, Jaina;…
668	2012	22388286	Langmead, Ben; Salzberg, Steven L
668	2002	11752248	Hubbard, T; Barker, D; Birney, E; Cameron, G; Chen, Y; Clark, L; Cox, T; Cuff, J; Curwen, V; Down, T; Durbin, R; Eyras, E; Gilbert, J; Hammond, M; Huminiecki, L; Kasprzyk, A; Lehvaslaiho, H; Lijnzaad, P; Melsopp, C; Mongin, E; Pettett, R; Pocock, M; Potter, S; Rust, A; Schmidt, E; Searle, S; Slater, G; Smith, J; Spooner, W; Stabenau, A; Stalker, J; Stupka, E; Ureta-Vidal, A; Vastrik, I; Clamp, M
664	2000	10698627	Hughes, J D; Estep, P W; Tavazoie, S; Church, G M
659	1994	8019422	Hobohm, U; Sander, C
656	1992	1608464	Chothia, C
656	2003	12912846	Wang, Guoli; Dunbrack, Roland L Jr
654	1996	8709122	Bemis, G W; Murcko, M A
648	2001	11395414	Mann, M; Hendrickson, R C; Pandey, A
646	2009	19458158	Bailey, Timothy L; Boden, Mikael; Buske, Fabian A; Frith, Martin; Grant, Charles E; Clementi, Luca; Ren, Jingyuan; Li, Wilfred W; Noble, William S
644	1994	8075499	Rowe, L B; Nadeau, J H; Turner, R; Frankel, W N; Letts, V A; Eppig, J T; Ko, M S; Thurston, S J; Birkenmeier, E H
644	2009	18931379	Kiefer, Florian; Arnold, Konstantin; Kunzli, Michael; Bordoli, Lorenza; Schwede, Torsten
643	2010	20738864	Goecks, Jeremy; Nekrutenko, Anton; Taylor, James
642	1997	9278062	Reese, M G; Eeckman, F H; Kulp, D; Haussler, D
642	1999	10072678	Muegge, I; Martin, Y C
635	2004	15473683	Geer, Lewis Y; Markey, Sanford P; Kowalak, Jeffrey A; Wagner, Lukas; Xu, Ming; Maynard, Dawn M; Yang, Xiaoyu; Shi, Wenyao; Bryant, Stephen H
633	1998	9399820	Sprinzl, M; Horn, C; Brown, M; Ioudovitch, A; Steinberg, S
623	2008	18818215	Holm, L; Kaariainen, S; Rosenstrom, P; Schenkel, A
623	2005	15815974	Vranken, Wim F; Boucher, Wayne; Stevens, Tim J; Fogh, Rasmus H; Pajon, Anne; Llinas, Miguel; Ulrich, Eldon L; Markley, John L; Ionides, John; Laue, Ernest D
622	2007	17534367	Chintapalli, Venkateswara R; Wang, Jing; Dow, Julian A T
619	2003	12919684	Houbaviy, Hristo B; Murray, Michael F; Sharp, Phillip A
618	2001	11743721	Remm, M; Storm, C E; Sonnhammer, E L
616	2002	11752327	Lescot, Magali; Dehais, Patrice; Thijs, Gert; Marchal, Kathleen; Moreau, Yves; Van de Peer, Yves; Rouze, Pierre; Rombauts, Stephane
615	2005	15980438	Quevillon, E; Silventoinen, V; Pillai, S; Harte, N; Mulder, N; Apweiler, R; Lopez, R
613	1996	8743705	Garnier, J; Gibrat, J F; Robson, B
611	2002	11752249	Kanehisa, Minoru; Goto, Susumu; Kawashima, Shuichi; Nakaya, Akihiro
610	2001	11331580	Reymond, A; Meroni, G; Fantozzi, A; Merla, G; Cairo, S; Luzi, L; Riganelli, D; Zanaria, E; Messali, S; Cainarca, S; Guffanti, A; Minucci, S; Pelicci, P G; Ballabio, A
610	2001	11125043	Apweiler, R; Attwood, T K; Bairoch, A; Bateman, A; Birney, E; Biswas, M; Bucher, P; Cerutti, L; Corpet, F; Croning, M D; Durbin, R; Falquet, L; Fleischmann, W; Gouzy, J; Hermjakob, H; Hulo, N; Jonassen, I; Kahn, D; Kanapin, A; Karavidopoulou, Y; Lopez, R; Marx, B; Mulder, N J; Oinn, T M; Pagni, M; Servant, F; Sigrist, C J; Zdobnov, E M
609	2007	17202168	Wishart, David S; Tzur, Dan; Knox, Craig; Eisner, Roman; Guo, An Chi; Young, Nelson; Cheng, Dean; Jewell, Kevin; Arndt, David; Sawhney, Summit; Fung, Chris; Nikolai, Lisa; Lewis, Mike; Coutouly, Marie-Aude; Forsythe, Ian; Tang, Peter; Shrivastava, Savita; Jeroncic, Kevin; Stothard, Paul; Amegbey, Godwin; Block, David; Hau, David D; Wagner, James; Miniaci, Jessica; Clements, Melisa; Gebremedhin, M…
608	2010	20081858	Dupuis, Josee; Langenberg, Claudia; Prokopenko, Inga; Saxena, Richa; Soranzo, Nicole; Jackson, Anne U; Wheeler, Eleanor; Glazer, Nicole L; Bouatia-Naji, Nabila; Gloyn, Anna L; Lindgren, Cecilia M; Magi, Reedik; Morris, Andrew P; Randall, Joshua; Johnson, Toby; Elliott, Paul; Rybin, Denis; Thorleifsson, Gudmar; Steinthorsdottir, Valgerdur; Henneman, Peter; Grallert, Harald; Dehghan, Abbas; Hotteng…
607	2003	12520010	Robinson, James; Waller, Matthew J; Parham, Peter; de Groot, Natasja; Bontrop, Ronald; Kennedy, Lorna J; Stoehr, Peter; Marsh, Steven G E
605	2001	11755609	Walldius, G; Jungner, I; Holme, I; Aastveit, A H; Kolar, W; Steiner, E
604	2008	18158296	Betel, Doron; Wilson, Manda; Gabow, Aaron; Marks, Debora S; Sander, Chris
603	2000	10895843	Lustman, P J; Anderson, R J; Freedland, K E; de Groot, M; Carney, R M; Clouse, R E
599	2007	17517783	Horton, Paul; Park, Keun-Joon; Obayashi, Takeshi; Fujita, Naoya; Harada, Hajime; Adams-Collier, C J; Nakai, Kenta
598	1993	8464064	Dunbrack, R L Jr; Karplus, M
598	2003	12667944	Redfern, W S; Carlsson, L; Davis, A S; Lynch, W G; MacKenzie, I; Palethorpe, S; Siegl, P K S; Strang, I; Sullivan, A T; Wallis, R; Camm, A J; Hammond, T G
598	2000	10980157	Holm, L; Park, J
596	2008	18614015	Pagliarini, David J; Calvo, Sarah E; Chang, Betty; Sheth, Sunil A; Vafai, Scott B; Ong, Shao-En; Walford, Geoffrey A; Sugiana, Canny; Boneh, Avihu; Chen, William K; Hill, David E; Vidal, Marc; Evans, James G; Thorburn, David R; Carr, Steven A; Mootha, Vamsi K
595	2003	14525934	Peri, Suraj; Navarro, J Daniel; Amanchy, Ramars; Kristiansen, Troels Z; Jonnalagadda, Chandra Kiran; Surendranath, Vineeth; Niranjan, Vidya; Muthusamy, Babylakshmi; Gandhi, T K B; Gronborg, Mads; Ibarrola, Nieves; Deshpande, Nandan; Shanker, K; Shivashankar, H N; Rashmi, B P; Ramya, M A; Zhao, Zhixing; Chandrika, K N; Padma, N; Harsha, H C; Yatish, A J; Kavitha, M P; Menezes, Minal; Choudhury, Di…
594	1993	7682645	Smith, G P; Scott, J K
592	2001	11125071	Pruitt, K D; Maglott, D R
590	1994	8193956	Rost, B; Sander, C; Schneider, R
586	2003	12520028	Marchler-Bauer, Aron; Anderson, John B; DeWeese-Scott, Carol; Fedorova, Natalie D; Geer, Lewis Y; He, Siqian; Hurwitz, David I; Jackson, John D; Jacobs, Aviva R; Lanczycki, Christopher J; Liebert, Cynthia A; Liu, Chunlei; Madej, Thomas; Marchler, Gabriele H; Mazumder, Raja; Nikolskaya, Anastasia N; Panchenko, Anna R; Rao, Bachoti S; Shoemaker, Benjamin A; Simonyan, Vahan; Song, James S; Thiessen,…
584	1994	7524021	Maidak, B L; Larsen, N; McCaughey, M J; Overbeek, R; Olsen, G J; Fogel, K; Blandy, J; Woese, C R
581	2009	18984618	Marchler-Bauer, Aron; Anderson, John B; Chitsaz, Farideh; Derbyshire, Myra K; DeWeese-Scott, Carol; Fong, Jessica H; Geer, Lewis Y; Geer, Renata C; Gonzales, Noreen R; Gwadz, Marc; He, Siqian; Hurwitz, David I; Jackson, John D; Ke, Zhaoxi; Lanczycki, Christopher J; Liebert, Cynthia A; Liu, Chunlei; Lu, Fu; Lu, Shennan; Marchler, Gabriele H; Mullokandov, Mikhail; Song, James S; Tasneem, Asba; Than…
580	2004	15215472	Dolinsky, Todd J; Nielsen, Jens E; McCammon, J Andrew; Baker, Nathan A
580	2004	14681372	Apweiler, Rolf; Bairoch, Amos; Wu, Cathy H; Barker, Winona C; Boeckmann, Brigitte; Ferro, Serenella; Gasteiger, Elisabeth; Huang, Hongzhan; Lopez, Rodrigo; Magrane, Michele; Martin, Maria J; Natale, Darren A; O'Donovan, Claire; Redaschi, Nicole; Yeh, Lai-Su L
580	2000	10861930	Lovell, S C; Word, J M; Richardson, J S; Richardson, D C
579	1995	7795533	Rost, B; Casadio, R; Fariselli, P; Sander, C
578	2008	18048412	Wishart, David S; Knox, Craig; Guo, An Chi; Cheng, Dean; Shrivastava, Savita; Tzur, Dan; Gautam, Bijaya; Hassanali, Murtaza
577	2001	11751440	Garte, S; Gaspari, L; Alexandrie, A K; Ambrosone, C; Autrup, H; Autrup, J L; Baranova, H; Bathum, L; Benhamou, S; Boffetta, P; Bouchardy, C; Breskvar, K; Brockmoller, J; Cascorbi, I; Clapper, M L; Coutelle, C; Daly, A; Dell'Omo, M; Dolzan, V; Dresler, C M; Fryer, A; Haugen, A; Hein, D W; Hildesheim, A; Hirvonen, A; Hsieh, L L; Ingelman-Sundberg, M; Kalina, I; Kang, D; Kihara, M; Kiyohara, C; Krem…
576	1994	7990952	Orengo, C A; Jones, D T; Thornton, J M
573	2003	14634627	Berman, Helen; Henrick, Kim; Nakamura, Haruki
573	2002	12114529	Fairbrother, William G; Yeh, Ru-Fang; Sharp, Phillip A; Burge, Christopher B
572	2001	11697912	Gough, J; Karplus, K; Hughey, R; Chothia, C
571	2007	17311302	Petitjean, Audrey; Mathe, Ewy; Kato, Shunsuke; Ishioka, Chikashi; Tavtigian, Sean V; Hainaut, Pierre; Olivier, Magali
571	2005	15778709	Basso, Katia; Margolin, Adam A; Stolovitzky, Gustavo; Klein, Ulf; Dalla-Favera, Riccardo; Califano, Andrea
570	1994	8162065	Altschul, S F; Boguski, M S; Gish, W; Wootton, J C
570	2008	18445632	Gotz, Stefan; Garcia-Gomez, Juan Miguel; Terol, Javier; Williams, Tim D; Nagaraj, Shivashankar H; Nueda, Maria Jose; Robles, Montserrat; Talon, Manuel; Dopazo, Joaquin; Conesa, Ana
569	2003	12824317	Gouet, Patrice; Robert, Xavier; Courcelle, Emmanuel
567	2003	12519993	Bader, Gary D; Betel, Doron; Hogue, Christopher W V
563	1995	8710825	Sali, A; Potterton, L; Yuan, F; van Vlijmen, H; Karplus, M
563	2008	18803844	Meyer, F; Paarmann, D; D'Souza, M; Olson, R; Glass, E M; Kubal, M; Paczian, T; Rodriguez, A; Stevens, R; Wilke, A; Wilkening, J; Edwards, R A
563	2005	15608167	Bairoch, Amos; Apweiler, Rolf; Wu, Cathy H; Barker, Winona C; Boeckmann, Brigitte; Ferro, Serenella; Gasteiger, Elisabeth; Huang, Hongzhan; Lopez, Rodrigo; Magrane, Michele; Martin, Maria J; Natale, Darren A; O'Donovan, Claire; Redaschi, Nicole; Yeh, Lai-Su L
559	1993	8338667	O'Hara, P J; Sheppard, P O; Thogersen, H; Venezia, D; Haldeman, B A; McGrane, V; Houamed, K M; Thomsen, C; Gilbert, T L; Mulvihill, E R
558	1994	7846151	Newman, T; de Bruijn, F J; Green, P; Keegstra, K; Kende, H; McIntosh, L; Ohlrogge, J; Raikhel, N; Somerville, S; Thomashow, M
556	1997	9223186	Sonnhammer, E L; Eddy, S R; Durbin, R
556	2001	11283598	Zhou, H; Watts, J D; Aebersold, R
554	1997	9034168	Bork, P; Hofmann, K; Bucher, P; Neuwald, A F; Altschul, S F; Koonin, E V
554	2008	17896349	Whitmore, Lee; Wallace, B A
552	1998	9778347	Xia, T; SantaLucia, J Jr; Burkard, M E; Kierzek, R; Schroeder, S J; Jiao, X; Cox, C; Turner, D H
545	2005	15385431	Julenius, Karin; Molgaard, Anne; Gupta, Ramneek; Brunak, Soren
542	1998	9784121	Collins, F S; Patrinos, A; Jordan, E; Chakravarti, A; Gesteland, R; Walters, L
541	2002	11752246	Mewes, H W; Frishman, D; Guldener, U; Mannhaupt, G; Mayer, K; Mokrejs, M; Morgenstern, B; Munsterkotter, M; Rudd, S; Weil, B
538	1997	9194178	Wolf, E; Kim, P S; Berger, B
537	2011	21988835	Sievers, Fabian; Wilm, Andreas; Dineen, David; Gibson, Toby J; Karplus, Kevin; Li, Weizhong; Lopez, Rodrigo; McWilliam, Hamish; Remmert, Michael; Soding, Johannes; Thompson, Julie D; Higgins, Desmond G
537	2007	17698024	Chou, Kuo-Chen; Shen, Hong-Bin
537	2007	16921475	Dettmer, Katja; Aronov, Pavel A; Hammock, Bruce D
536	2009	18953024	Wishart, David S; Knox, Craig; Guo, An Chi; Eisner, Roman; Young, Nelson; Gautam, Bijaya; Hau, David D; Psychogios, Nick; Dong, Edison; Bouatra, Souhaila; Mandal, Rupasri; Sinelnikov, Igor; Xia, Jianguo; Jia, Leslie; Cruz, Joseph A; Lim, Emilia; Sobsey, Constance A; Shrivastava, Savita; Huang, Paul; Liu, Philip; Fang, Lydia; Peng, Jun; Fradette, Ryan; Cheng, Dean; Tzur, Dan; Clements, Melisa; Lew…
536	2006	16381859	Letunic, Ivica; Copley, Richard R; Pils, Birgit; Pinkert, Stefan; Schultz, Jorg; Bork, Peer
536	2003	12761065	Ginalski, Krzysztof; Elofsson, Arne; Fischer, Daniel; Rychlewski, Leszek
535	2010	20211023	Hyatt, Doug; Chen, Gwo-Liang; Locascio, Philip F; Land, Miriam L; Larimer, Frank W; Hauser, Loren J
534	1999	9917408	Word, J M; Lovell, S C; Richardson, J S; Richardson, D C
532	2009	18978020	Letunic, Ivica; Doerks, Tobias; Bork, Peer
530	2009	19841628	Boehr, David D; Nussinov, Ruth; Wright, Peter E
529	2005	15849316	Zhang, Yang; Skolnick, Jeffrey
527	1991	1763041	Uberbacher, E C; Mural, R J
525	1998	9399863	Holm, L; Sander, C
523	2005	15608175	Marchler-Bauer, Aron; Anderson, John B; Cherukuri, Praveen F; DeWeese-Scott, Carol; Geer, Lewis Y; Gwadz, Marc; He, Siqian; Hurwitz, David I; Jackson, John D; Ke, Zhaoxi; Lanczycki, Christopher J; Liebert, Cynthia A; Liu, Chunlei; Lu, Fu; Marchler, Gabriele H; Mullokandov, Mikhail; Shoemaker, Benjamin A; Simonyan, Vahan; Song, James S; Thiessen, Paul A; Yamashita, Roxanne A; Yin, Jodie J; Zhang, …
522	1996	8594589	Wingender, E; Dietze, P; Karas, H; Knuppel, R
521	2007	17050570	Letunic, Ivica; Bork, Peer
521	2000	10677291	Russ, W P; Engelman, D M
520	2011	21164525	Barabasi, Albert-Laszlo; Gulbahce, Natali; Loscalzo, Joseph
519	1997	8988169	Unseld, M; Marienfeld, J R; Brandt, P; Brennicke, A
518	2002	12087014	Norris, Susan L; Lau, Joseph; Smith, S Jay; Schmid, Christopher H; Engelgau, Michael M
516	2002	12468722	Sessions, Allen; Burke, Ellen; Presting, Gernot; Aux, George; McElver, John; Patton, David; Dietrich, Bob; Ho, Patrick; Bacwaden, Johana; Ko, Cynthia; Clarke, Joseph D; Cotton, David; Bullis, David; Snell, Jennifer; Miguel, Trini; Hutchison, Don; Kimmerly, Bill; Mitzel, Theresa; Katagiri, Fumiaki; Glazebrook, Jane; Law, Marc; Goff, Stephen A
512	1998	9671804	Momand, J; Jung, D; Wilczynski, S; Niland, J
512	2007	17148474	Hubbard, T J P; Aken, B L; Beal, K; Ballester, B; Caccamo, M; Chen, Y; Clarke, L; Coates, G; Cunningham, F; Cutts, T; Down, T; Dyer, S C; Fitzgerald, S; Fernandez-Banet, J; Graf, S; Haider, S; Hammond, M; Herrero, J; Holland, R; Howe, K; Howe, K; Johnson, N; Kahari, A; Keefe, D; Kokocinski, F; Kulesha, E; Lawson, D; Longden, I; Melsopp, C; Megy, K; Meidl, P; Ouverdin, B; Parker, A; Prlic, A; Rice…
509	2008	18987735	Wang, Jun; Wang, Wei; Li, Ruiqiang; Li, Yingrui; Tian, Geng; Goodman, Laurie; Fan, Wei; Zhang, Junqing; Li, Jun; Zhang, Juanbin; Guo, Yiran; Feng, Binxiao; Li, Heng; Lu, Yao; Fang, Xiaodong; Liang, Huiqing; Du, Zhenglin; Li, Dong; Zhao, Yiqing; Hu, Yujie; Yang, Zhenzhen; Zheng, Hancheng; Hellmann, Ines; Inouye, Michael; Pool, John; Yi, Xin; Zhao, Jing; Duan, Jinjie; Zhou, Yan; Qin, Junjie; Ma, Li…
508	1991	2041810	Bairoch, A
507	2002	11752305	Letunic, Ivica; Goodstadt, Leo; Dickens, Nicholas J; Doerks, Tobias; Schultz, Joerg; Mott, Richard; Ciccarelli, Francesca; Copley, Richard R; Ponting, Chris P; Bork, Peer
506	2011	21059682	Knox, Craig; Law, Vivian; Jewison, Timothy; Liu, Philip; Ly, Son; Frolkis, Alex; Pon, Allison; Banco, Kelly; Mak, Christine; Neveu, Vanessa; Djoumbou, Yannick; Eisner, Roman; Guo, An Chi; Wishart, David S
505	2003	12520011	Mulder, Nicola J; Apweiler, Rolf; Attwood, Teresa K; Bairoch, Amos; Barrell, Daniel; Bateman, Alex; Binns, David; Biswas, Margaret; Bradley, Paul; Bork, Peer; Bucher, Phillip; Copley, Richard R; Courcelle, Emmanuel; Das, Ujjwal; Durbin, Richard; Falquet, Laurent; Fleischmann, Wolfgang; Griffiths-Jones, Sam; Haft, Daniel; Harte, Nicola; Hulo, Nicolas; Kahn, Daniel; Kanapin, Alexander; Krestyaninov…
504	2002	12426569	Ozaki, Kouichi; Ohnishi, Yozo; Iida, Aritoshi; Sekine, Akihiko; Yamada, Ryo; Tsunoda, Tatsuhiko; Sato, Hiroshi; Sato, Hideyuki; Hori, Masatsugu; Nakamura, Yusuke; Tanaka, Toshihiro
504	1997	10065837	Nielsen, H; Engelbrecht, J; Brunak, S; von Heijne, G
502	2008	18274516	Chou, Kuo-Chen; Shen, Hong-Bin
502	2006	17154509	Huang, Niu; Shoichet, Brian K; Irwin, John J
499	1993	8332524	Larsen, N; Olsen, G J; Maidak, B L; McCaughey, M J; Overbeek, R; Macke, T J; Marsh, T L; Woese, C R
499	2006	16381955	Wishart, David S; Knox, Craig; Guo, An Chi; Shrivastava, Savita; Hassanali, Murtaza; Stothard, Paul; Chang, Zhan; Woolsey, Jennifer
499	2004	14681366	Sandelin, Albin; Alkema, Wynand; Engstrom, Par; Wasserman, Wyeth W; Lenhard, Boris
498	2005	15687296	Do, Chuong B; Mahabhashyam, Mahathi S P; Brudno, Michael; Batzoglou, Serafim
498	2004	15499008	Hood, Leroy; Heath, James R; Phelps, Michael E; Lin, Biaoyang
497	1993	8109726	Yates, J R 3rd; Speicher, S; Griffin, P R; Hunkapiller, T
497	2004	15109811	Goodacre, Royston; Vaidyanathan, Seetharaman; Dunn, Warwick B; Harrigan, George G; Kell, Douglas B
497	2001	11524373	Hua, S; Sun, Z
496	2007	17921997	Yildirim, Muhammed A; Goh, Kwang-Il; Cusick, Michael E; Barabasi, Albert-Laszlo; Vidal, Marc
495	1996	8743697	Felsenstein, J
492	1998	9495342	Perez-Reyes, E; Cribbs, L L; Daud, A; Lacerda, A E; Barclay, J; Williamson, M P; Fox, M; Rees, M; Lee, J H
491	2000	10779491	Salamov, A A; Solovyev, V V
490	2000	10615043	Walhout, A J; Sordella, R; Lu, X; Hartley, J L; Temple, G F; Brasch, M A; Thierry-Mieg, N; Vidal, M
489	2005	16104056	Omenn, Gilbert S; States, David J; Adamski, Marcin; Blackwell, Thomas W; Menon, Rajasree; Hermjakob, Henning; Apweiler, Rolf; Haab, Brian B; Simpson, Richard J; Eddes, James S; Kapp, Eugene A; Moritz, Robert L; Chan, Daniel W; Rai, Alex J; Admon, Arie; Aebersold, Ruedi; Eng, Jimmy; Hancock, William S; Hefta, Stanley A; Meyer, Helmut; Paik, Young-Ki; Yoo, Jong-Shin; Ping, Peipei; Pounds, Joel; Adk…
489	2003	12499312	Glaser, Fabian; Pupko, Tal; Paz, Inbal; Bell, Rachel E; Bechor-Shental, Dalit; Martz, Eric; Ben-Tal, Nir
488	2007	17517781	Wiederstein, Markus; Sippl, Manfred J
488	2004	15539566	Bertone, Paul; Stolc, Viktor; Royce, Thomas E; Rozowsky, Joel S; Urban, Alexander E; Zhu, Xiaowei; Rinn, John L; Tongprasit, Waraporn; Samanta, Manoj; Weissman, Sherman; Gerstein, Mark; Snyder, Michael
488	2003	14696385	Fiser, Andras; Sali, Andrej
488	2003	12566402	Forster, Jochen; Famili, Iman; Fu, Patrick; Palsson, Bernhard O; Nielsen, Jens
484	2008	18000004	Andreeva, Antonina; Howorth, Dave; Chandonia, John-Marc; Brenner, Steven E; Hubbard, Tim J P; Chothia, Cyrus; Murzin, Alexey G
483	1995	8808585	Geourjon, C; Deleage, G
480	2001	11591649	Ning, Z; Cox, A J; Mullikin, J C
479	2006	16844972	Dundas, Joe; Ouyang, Zheng; Tseng, Jeffery; Binkowski, Andrew; Turpaz, Yaron; Liang, Jie
477	2012	22460905	Barretina, Jordi; Caponigro, Giordano; Stransky, Nicolas; Venkatesan, Kavitha; Margolin, Adam A; Kim, Sungjoon; Wilson, Christopher J; Lehar, Joseph; Kryukov, Gregory V; Sonkin, Dmitriy; Reddy, Anupama; Liu, Manway; Murray, Lauren; Berger, Michael F; Monahan, John E; Morais, Paula; Meltzer, Jodi; Korejwa, Adam; Jane-Valbuena, Judit; Mapa, Felipa A; Thibault, Joseph; Bric-Furlong, Eva; Raman, Pich…
475	2004	14718574	Anderson, N Leigh; Polanski, Malu; Pieper, Rembert; Gatlin, Tina; Tirumalai, Radhakrishna S; Conrads, Thomas P; Veenstra, Timothy D; Adkins, Joshua N; Pounds, Joel G; Fagan, Richard; Lobley, Anna
474	1996	8743706	Wootton, J C; Federhen, S
474	2000	10861942	Cuff, J A; Barton, G J
473	1998	9666088	Koynova, R; Caffrey, M
472	2005	15630479	Woolfe, Adam; Goodson, Martin; Goode, Debbie K; Snell, Phil; McEwen, Gayle K; Vavouri, Tanya; Smith, Sarah F; North, Phil; Callaway, Heather; Kelly, Krys; Walter, Klaudia; Abnizova, Irina; Gilks, Walter; Edwards, Yvonne J K; Cooke, Julie E; Elgar, Greg
472	2004	15340378	Steen, Hanno; Mann, Matthias
471	2001	11222759	Sofia, H J; Chen, G; Hetzler, B G; Reyes-Spindola, J F; Miller, N E
471	2000	11123984	Bissantz, C; Folkers, G; Rognan, D
470	2004	15279552	Chou, Kuo-Chen
470	2000	10777106	Robinson, J; Malik, A; Parham, P; Bodmer, J G; Marsh, S G
467	2006	16381842	Wu, Cathy H; Apweiler, Rolf; Bairoch, Amos; Natale, Darren A; Barker, Winona C; Boeckmann, Brigitte; Ferro, Serenella; Gasteiger, Elisabeth; Huang, Hongzhan; Lopez, Rodrigo; Magrane, Michele; Martin, Maria J; Mazumder, Raja; O'Donovan, Claire; Redaschi, Nicole; Suzek, Baris
465	2009	20003500	Camacho, Christiam; Coulouris, George; Avagyan, Vahram; Ma, Ning; Papadopoulos, Jason; Bealer, Kevin; Madden, Thomas L
463	2001	11404376	de Veer, M J; Holko, M; Frevel, M; Walker, E; Der, S; Paranjape, J M; Silverman, R H; Williams, B R
462	1998	9624131	McGaughey, G B; Gagne, M; Rappe, A K
462	2006	16519816	Brudey, Karine; Driscoll, Jeffrey R; Rigouts, Leen; Prodinger, Wolfgang M; Gori, Andrea; Al-Hajoj, Sahal A; Allix, Caroline; Aristimuno, Liselotte; Arora, Jyoti; Baumanis, Viesturs; Binder, Lothar; Cafrune, Patricia; Cataldi, Angel; Cheong, Soonfatt; Diel, Roland; Ellermeier, Christopher; Evans, Jason T; Fauville-Dufaux, Maryse; Ferdinand, Severine; Garcia de Viedma, Dario; Garzelli, Carlo; Gazzo…
462	2003	12519941	Wheeler, David L; Church, Deanna M; Federhen, Scott; Lash, Alex E; Madden, Thomas L; Pontius, Joan U; Schuler, Gregory D; Schriml, Lynn M; Sequeira, Edwin; Tatusova, Tatiana A; Wagner, Lukas
461	1993	8439290	Rawlings, N D; Barrett, A J
461	2001	11125113	Wingender, E; Chen, X; Fricke, E; Geffers, R; Hehl, R; Liebich, I; Krull, M; Matys, V; Michael, H; Ohnhauser, R; Pruss, M; Schacherer, F; Thiele, S; Urbach, S
461	1999	10571892	Meyers, B C; Dickerman, A W; Michelmore, R W; Sivaramakrishnan, S; Sobral, B W; Young, N D
459	1991	2023252	Hunter, C A; Singh, J; Thornton, J M
459	1992	1604319	Gonnet, G H; Cohen, M A; Benner, S A
455	1994	8073505	Appel, R D; Bairoch, A; Hochstrasser, D F
454	2009	19881490	Keiser, Michael J; Setola, Vincent; Irwin, John J; Laggner, Christian; Abbas, Atheir I; Hufeisen, Sandra J; Jensen, Niels H; Kuijer, Michael B; Matos, Roberto C; Tran, Thuy B; Whaley, Ryan; Glennon, Richard A; Hert, Jerome; Thomas, Kelan L H; Edwards, Douglas D; Shoichet, Brian K; Roth, Bryan L
453	2003	12948626	Kalinowski, Jorn; Bathe, Brigitte; Bartels, Daniela; Bischoff, Nicole; Bott, Michael; Burkovski, Andreas; Dusch, Nicole; Eggeling, Lothar; Eikmanns, Bernhard J; Gaigalat, Lars; Goesmann, Alexander; Hartmann, Michael; Huthmacher, Klaus; Kramer, Reinhard; Linke, Burkhard; McHardy, Alice C; Meyer, Folker; Mockel, Bettina; Pfefferle, Walter; Puhler, Alfred; Rey, Daniel A; Ruckert, Christian; Rupp, Ol…
452	1996	8743703	Lupas, A
452	2003	12499537	Terwilliger, Thomas C
451	2003	12590110	Sumner, Lloyd W; Mendes, Pedro; Dixon, Richard A
448	2009	19615732	Sowa, Mathew E; Bennett, Eric J; Gygi, Steven P; Harper, J Wade
448	2007	17135202	Marchler-Bauer, Aron; Anderson, John B; Derbyshire, Myra K; DeWeese-Scott, Carol; Gonzales, Noreen R; Gwadz, Marc; Hao, Luning; He, Siqian; Hurwitz, David I; Jackson, John D; Ke, Zhaoxi; Krylov, Dmitri; Lanczycki, Christopher J; Liebert, Cynthia A; Liu, Chunlei; Lu, Fu; Lu, Shennan; Marchler, Gabriele H; Mullokandov, Mikhail; Song, James S; Thanki, Narmada; Yamashita, Roxanne A; Yin, Jodie J; Zha…
444	2003	12876315	Juncker, Agnieszka S; Willenbrock, Hanni; Von Heijne, Gunnar; Brunak, Soren; Nielsen, Henrik; Krogh, Anders
443	2009	18948289	Tweedie, Susan; Ashburner, Michael; Falls, Kathleen; Leyland, Paul; McQuilton, Peter; Marygold, Steven; Millburn, Gillian; Osumi-Sutherland, David; Schroeder, Andrew; Seal, Ruth; Zhang, Haiyan
442	2005	15860457	Rodda, David J; Chew, Joon-Lin; Lim, Leng-Hiong; Loh, Yuin-Han; Wang, Bei; Ng, Huck-Hui; Robson, Paul
442	2004	14960716	Iakoucheva, Lilia M; Radivojac, Predrag; Brown, Celeste J; O'Connor, Timothy R; Sikes, Jason G; Obradovic, Zoran; Dunker, A Keith
440	2002	11910074	Seki, Motoaki; Narusaka, Mari; Kamiya, Asako; Ishida, Junko; Satou, Masakazu; Sakurai, Tetsuya; Nakajima, Maiko; Enju, Akiko; Akiyama, Kenji; Oono, Youko; Muramatsu, Masami; Hayashizaki, Yoshihide; Kawai, Jun; Carninci, Piero; Itoh, Masayoshi; Ishii, Yoshiyuki; Arakawa, Takahiro; Shibata, Kazuhiro; Shinagawa, Akira; Shinozaki, Kazuo
439	2008	18367465	Le, Si Quang; Gascuel, Olivier
438	2005	15656968	Stamm, Stefan; Ben-Ari, Shani; Rafalska, Ilona; Tang, Yesheng; Zhang, Zhaiyi; Toiber, Debra; Thanaraj, T A; Soreq, Hermona
437	1998	10089488	Kleywegt, G J; Jones, T A
436	2004	14681379	Letunic, Ivica; Copley, Richard R; Schmidt, Steffen; Ciccarelli, Francesca D; Doerks, Tobias; Schultz, Jorg; Ponting, Chris P; Bork, Peer
434	1996	9636313	Wilkins, M R; Pasquali, C; Appel, R D; Ou, K; Golaz, O; Sanchez, J C; Yan, J X; Gooley, A A; Hughes, G; Humphery-Smith, I; Williams, K L; Hochstrasser, D F
433	1996	8743700	Altschul, S F; Gish, W
433	2007	17593909	Feist, Adam M; Henry, Christopher S; Reed, Jennifer L; Krummenacker, Markus; Joyce, Andrew R; Karp, Peter D; Broadbelt, Linda J; Hatzimanikatis, Vassily; Palsson, Bernhard O
433	2007	17098774	Falcon, S; Gentleman, R
428	2010	20676075	Schwarz, Jana Marie; Rodelsperger, Christian; Schuelke, Markus; Seelow, Dominik
428	2000	11258480	Cokol, M; Nair, R; Rost, B
427	1999	10602695	Charifson, P S; Corkery, J J; Murcko, M A; Walters, W P
426	1991	2067018	Brunak, S; Engelbrecht, J; Knudsen, S
426	2005	15701681	Laurie, Alasdair T R; Jackson, Richard M
426	2002	12381310	Iakoucheva, Lilia M; Brown, Celeste J; Lawson, J David; Obradovic, Zoran; Dunker, A Keith
425	2003	12838346	Puente, Xose S; Sanchez, Luis M; Overall, Christopher M; Lopez-Otin, Carlos
425	2002	11836237	Lobley, A; Whitmore, L; Wallace, B A
424	2001	11498589	Heckman, D S; Geiser, D M; Eidell, B R; Stauffer, R L; Kardos, N L; Hedges, S B
423	2006	16489337	Birmingham, Amanda; Anderson, Emily M; Reynolds, Angela; Ilsley-Tyree, Diane; Leake, Devin; Fedorov, Yuriy; Baskerville, Scott; Maksimova, Elena; Robinson, Kathryn; Karpilow, Jon; Marshall, William S; Khvorova, Anastasia
421	2003	12640466	Yelin, Rodrigo; Dahary, Dvir; Sorek, Rotem; Levanon, Erez Y; Goldstein, Orly; Shoshan, Avi; Diber, Alex; Biton, Sharon; Tamir, Yael; Khosravi, Rami; Nemzer, Sergey; Pinner, Elhanan; Walach, Shira; Bernstein, Jeanne; Savitsky, Kinneret; Rotman, Galit
420	1999	9847196	Bateman, A; Birney, E; Durbin, R; Eddy, S R; Finn, R D; Sonnhammer, E L
420	1999	9847132	Benson, D A; Boguski, M S; Lipman, D J; Ostell, J; Ouellette, B F; Rapp, B A; Wheeler, D L
420	1992	1438302	St Johnston, D; Brown, N H; Gall, J G; Jantsch, M
419	1996	8811101	Hebsgaard, S M; Korning, P G; Tolstrup, N; Engelbrecht, J; Rouze, P; Brunak, S
419	2007	17671451	Zaidel-Bar, Ronen; Itzkovitz, Shalev; Ma'ayan, Avi; Iyengar, Ravi; Geiger, Benjamin
418	2002	11743162	Tong, Amy Hin Yan; Drees, Becky; Nardelli, Giuliano; Bader, Gary D; Brannetti, Barbara; Castagnoli, Luisa; Evangelista, Marie; Ferracuti, Silvia; Nelson, Bryce; Paoluzi, Serena; Quondam, Michele; Zucconi, Adriana; Hogue, Christopher W V; Fields, Stanley; Boone, Charles; Cesareni, Gianni
417	2008	17986450	Swarbreck, David; Wilks, Christopher; Lamesch, Philippe; Berardini, Tanya Z; Garcia-Hernandez, Margarita; Foerster, Hartmut; Li, Donghui; Meyer, Tom; Muller, Robert; Ploetz, Larry; Radenbaugh, Amie; Singh, Shanker; Swing, Vanessa; Tissier, Christophe; Zhang, Peifen; Huala, Eva
417	1992	1598232	Bairoch, A
417	1999	10048330	Sreerama, N; Venyaminov, S Y; Woody, R W
416	1996	8948108	Wilkins, M R; Sanchez, J C; Gooley, A A; Appel, R D; Humphery-Smith, I; Hochstrasser, D F; Williams, K L
416	2005	15994189	Khatri, Purvesh; Draghici, Sorin
416	2003	12592411	Taylor, Steven W; Fahy, Eoin; Zhang, Bing; Glenn, Gary M; Warnock, Dale E; Wiley, Sandra; Murphy, Anne N; Gaucher, Sara P; Capaldi, Roderick A; Gibson, Bradford W; Ghosh, Soumitra S
415	2004	15139820	SantaLucia, John Jr; Hicks, Donald
414	1996	8594608	Maidak, B L; Olsen, G J; Larsen, N; Overbeek, R; McCaughey, M J; Woese, C R
413	2011	21254760	Cox, Jurgen; Neuhauser, Nadin; Michalski, Annette; Scheltema, Richard A; Olsen, Jesper V; Mann, Matthias
412	2002	12230035	Sigrist, Christian J A; Cerutti, Lorenzo; Hulo, Nicolas; Gattiker, Alexandre; Falquet, Laurent; Pagni, Marco; Bairoch, Amos; Bucher, Philipp
411	2001	11354471	Shevchenko, A; Sunyaev, S; Loboda, A; Shevchenko, A; Bork, P; Ens, W; Standing, K G
410	2000	10592255	Bairoch, A
409	1993	8510165	Bork, P; Beckmann, G
409	2009	19919682	Wu, Chunlei; Orozco, Camilo; Boyer, Jason; Leglise, Marc; Goodale, James; Batalov, Serge; Hodge, Christopher L; Haase, James; Janes, Jeff; Huss, Jon W 3rd; Su, Andrew I
407	2009	20033048	Wu, Dongying; Hugenholtz, Philip; Mavromatis, Konstantinos; Pukall, Rudiger; Dalin, Eileen; Ivanova, Natalia N; Kunin, Victor; Goodwin, Lynne; Wu, Martin; Tindall, Brian J; Hooper, Sean D; Pati, Amrita; Lykidis, Athanasios; Spring, Stefan; Anderson, Iain J; D'haeseleer, Patrik; Zemla, Adam; Singer, Mitchell; Lapidus, Alla; Nolan, Matt; Copeland, Alex; Han, Cliff; Chen, Feng; Cheng, Jan-Fang; Luca…
407	2002	12154050	Rhodes, Daniel R; Barrette, Terrence R; Rubin, Mark A; Ghosh, Debashis; Chinnaiyan, Arul M
406	1997	9103655	Euzeby, J P
406	2001	11325713	Vivian, J T; Callis, P R
405	1997	9437873	Bell, I M; Clark, R J; Gibbs, P J
405	2003	12519987	Rhee, Seung Yon; Beavis, William; Berardini, Tanya Z; Chen, Guanghong; Dixon, David; Doyle, Aisling; Garcia-Hernandez, Margarita; Huala, Eva; Lander, Gabriel; Montoya, Mary; Miller, Neil; Mueller, Lukas A; Mundodi, Suparna; Reiser, Leonore; Tacklind, Julie; Weems, Dan C; Wu, Yihe; Xu, Iris; Yoo, Daniel; Yoon, Jungwon; Zhang, Peifen
404	2004	14681400	Andreeva, Antonina; Howorth, Dave; Brenner, Steven E; Hubbard, Tim J P; Chothia, Cyrus; Murzin, Alexey G
404	1999	10470037	Guex, N; Diemand, A; Peitsch, M C
402	2007	17145710	Kerrien, S; Alam-Faruque, Y; Aranda, B; Bancarz, I; Bridge, A; Derow, C; Dimmer, E; Feuermann, M; Friedrichsen, A; Huntley, R; Kohler, C; Khadake, J; Leroy, C; Liban, A; Lieftink, C; Montecchi-Palazzi, L; Orchard, S; Risse, J; Robbe, K; Roechert, B; Thorneycroft, D; Zhang, Y; Apweiler, R; Hermjakob, H
400	1997	9150411	Bower, M J; Cohen, F E; Dunbrack, R L Jr
400	1996	8600025	Marsischky, G T; Filosi, N; Kane, M F; Kolodner, R
399	2004	15476259	Zhang, Yang; Skolnick, Jeffrey
399	2001	11531254	Andreyev, H J; Norman, A R; Cunningham, D; Oates, J; Dix, B R; Iacopetta, B J; Young, J; Walsh, T; Ward, R; Hawkins, N; Beranek, M; Jandik, P; Benamouzig, R; Jullian, E; Laurent-Puig, P; Olschwang, S; Muller, O; Hoffmann, I; Rabes, H M; Zietz, C; Troungos, C; Valavanis, C; Yuen, S T; Ho, J W; Croke, C T; O'Donoghue, D P; Giaretti, W; Rapallo, A; Russo, A; Bazan, V; Tanaka, M; Omura, K; Azuma, T; …
397	1997	9169865	Mewes, H W; Albermann, K; Bahr, M; Frishman, D; Gleissner, A; Hani, J; Heumann, K; Kleine, K; Maierl, A; Oliver, S G; Pfeiffer, F; Zollner, A
397	2010	21139605	Uhlen, Mathias; Oksvold, Per; Fagerberg, Linn; Lundberg, Emma; Jonasson, Kalle; Forsberg, Mattias; Zwahlen, Martin; Kampf, Caroline; Wester, Kenneth; Hober, Sophia; Wernerus, Henrik; Bjorling, Lisa; Ponten, Fredrik
397	2006	16563161	Keane, Thomas M; Creevey, Christopher J; Pentony, Melissa M; Naughton, Thomas J; Mclnerney, James O
395	1998	9547285	Reinhardt, A; Hubbard, T
395	2002	11911893	Zanzoni, Andreas; Montecchi-Palazzi, Luisa; Quondam, Michele; Ausiello, Gabriele; Helmer-Citterich, Manuela; Cesareni, Gianni
394	1999	10373585	Thompson, J D; Plewniak, F; Poch, O
393	1998	9399864	Sonnhammer, E L; Eddy, S R; Birney, E; Bateman, A; Durbin, R
393	2004	15529173	Pedrioli, Patrick G A; Eng, Jimmy K; Hubley, Robert; Vogelzang, Mathijs; Deutsch, Eric W; Raught, Brian; Pratt, Brian; Nilsson, Erik; Angeletti, Ruth H; Apweiler, Rolf; Cheung, Kei; Costello, Catherine E; Hermjakob, Henning; Huang, Sequin; Julian, Randall K; Kapp, Eugene; McComb, Mark E; Oliver, Stephen G; Omenn, Gilbert; Paton, Norman W; Simpson, Richard; Smith, Richard; Taylor, Chris F; Zhu, We…
392	2002	11933069	Pollastri, Gianluca; Przybylski, Darisz; Rost, Burkhard; Baldi, Pierre
391	2006	16381852	Hulo, Nicolas; Bairoch, Amos; Bulliard, Virginie; Cerutti, Lorenzo; De Castro, Edouard; Langendijk-Genevaux, Petra S; Pagni, Marco; Sigrist, Christian J A
391	2005	15613389	Kopka, Joachim; Schauer, Nicolas; Krueger, Stephan; Birkemeyer, Claudia; Usadel, Bjorn; Bergmuller, Eveline; Dormann, Peter; Weckwerth, Wolfram; Gibon, Yves; Stitt, Mark; Willmitzer, Lothar; Fernie, Alisdair R; Steinhauser, Dirk
391	1999	10584068	Kramer, B; Rarey, M; Lengauer, T
389	1998	9787643	Henrick, K; Thornton, J M
389	2003	12519949	Brazma, Alvis; Parkinson, Helen; Sarkans, Ugis; Shojatalab, Mohammadreza; Vilo, Jaak; Abeygunawardena, Niran; Holloway, Ele; Kapushesky, Misha; Kemmeren, Patrick; Lara, Gonzalo Garcia; Oezcimen, Ahmet; Rocca-Serra, Philippe; Sansone, Susanna-Assunta
388	2007	17356713	Rhodes, Daniel R; Kalyana-Sundaram, Shanker; Mahavisno, Vasudeva; Varambally, Radhika; Yu, Jianjun; Briggs, Benjamin B; Barrette, Terrence R; Anstet, Matthew J; Kincead-Beal, Colleen; Kulkarni, Prakash; Varambally, Sooryanaryana; Ghosh, Debashis; Chinnaiyan, Arul M
388	2002	11934745	Lee, Christopher; Grasso, Catherine; Sharlow, Mark F
387	2002	11875032	Ng, Pauline C; Henikoff, Steven
386	2007	17344885	Lage, Kasper; Karlberg, E Olof; Storling, Zenia M; Olason, Pall I; Pedersen, Anders G; Rigina, Olga; Hinsby, Anders M; Tumer, Zeynep; Pociot, Flemming; Tommerup, Niels; Moreau, Yves; Brunak, Soren
386	2000	10677292	Senes, A; Gerstein, M; Engelman, D M
385	1993	8332525	Neefs, J M; Van de Peer, Y; De Rijk, P; Chapelle, S; De Wachter, R
385	2006	16923397	Bookout, Angie L; Jeong, Yangsik; Downes, Michael; Yu, Ruth T; Evans, Ronald M; Mangelsdorf, David J
385	2004	14751995	Baggerly, Keith A; Morris, Jeffrey S; Coombes, Kevin R
384	2006	16841068	Paolini, Gaia V; Shapland, Richard H B; van Hoorn, Willem P; Mason, Jonathan S; Hopkins, Andrew L
384	2002	12217917	Lambert, Christophe; Leonard, Nadia; De Bolle, Xavier; Depiereux, Eric
384	2002	11752315	Marchler-Bauer, Aron; Panchenko, Anna R; Shoemaker, Benjamin A; Thiessen, Paul A; Geer, Lewis Y; Bryant, Stephen H
383	2005	16009968	Nesvizhskii, Alexey I; Aebersold, Ruedi
383	2003	14691535	Stark, Alexander; Brennecke, Julius; Russell, Robert B; Cohen, Stephen M
383	2004	14681408	Camon, Evelyn; Magrane, Michele; Barrell, Daniel; Lee, Vivian; Dimmer, Emily; Maslen, John; Binns, David; Harte, Nicola; Lopez, Rodrigo; Apweiler, Rolf
382	2011	21071413	Stark, Chris; Breitkreutz, Bobby-Joe; Chatr-Aryamontri, Andrew; Boucher, Lorrie; Oughtred, Rose; Livstone, Michael S; Nixon, Julie; Van Auken, Kimberly; Wang, Xiaodong; Shi, Xiaoqi; Reguly, Teresa; Rust, Jennifer M; Winter, Andrew; Dolinski, Kara; Tyers, Mike
382	2006	16606683	Alexa, Adrian; Rahnenfuhrer, Jorg; Lengauer, Thomas
382	2001	11283593	Yaffe, M B; Leparc, G G; Lai, J; Obata, T; Volinia, S; Cantley, L C
382	1999	10613851	Mironov, A A; Fickett, J W; Gelfand, M S
381	2008	18000002	Breitkreutz, Bobby-Joe; Stark, Chris; Reguly, Teresa; Boucher, Lorrie; Breitkreutz, Ashton; Livstone, Michael; Oughtred, Rose; Lackner, Daniel H; Bahler, Jurg; Wood, Valerie; Dolinski, Kara; Tyers, Mike
380	1996	8994966	Kleywegt, G J; Jones, T A
380	2007	17142228	Berman, Helen; Henrick, Kim; Nakamura, Haruki; Markley, John L
380	2003	12483203	Suel, Gurol M; Lockless, Steve W; Wall, Mark A; Ranganathan, Rama
380	2000	10716175	Rychlewski, L; Jaroszewski, L; Li, W; Godzik, A
379	1999	10207998	Weising, K; Gardner, R C
378	2007	17287757	Keiser, Michael J; Roth, Bryan L; Armbruster, Blaine N; Ernsberger, Paul; Irwin, John J; Shoichet, Brian K
378	2001	11337468	Glusman, G; Yanai, I; Rubin, I; Lancet, D
376	1998	9852764	Altschul, S F; Koonin, E V
376	2004	15525989	Atkinson, Angus; Siegel, Volker; Pakhomov, Evgeny; Rothery, Peter
376	2000	10592249	Xenarios, I; Rice, D W; Salwinski, L; Baron, M K; Marcotte, E M; Eisenberg, D
375	2011	21460841	Naj, Adam C; Jun, Gyungah; Beecham, Gary W; Wang, Li-San; Vardarajan, Badri Narayan; Buros, Jacqueline; Gallins, Paul J; Buxbaum, Joseph D; Jarvik, Gail P; Crane, Paul K; Larson, Eric B; Bird, Thomas D; Boeve, Bradley F; Graff-Radford, Neill R; De Jager, Philip L; Evans, Denis; Schneider, Julie A; Carrasquillo, Minerva M; Ertekin-Taner, Nilufer; Younkin, Steven G; Cruchaga, Carlos; Kauwe, John S …
374	1995	7624375	Henrissat, B; Callebaut, I; Fabrega, S; Lehn, P; Mornon, J P; Davies, G
374	2008	18045790	Wheeler, David L; Barrett, Tanya; Benson, Dennis A; Bryant, Stephen H; Canese, Kathi; Chetvernin, Vyacheslav; Church, Deanna M; Dicuccio, Michael; Edgar, Ron; Federhen, Scott; Feolo, Michael; Geer, Lewis Y; Helmberg, Wolfgang; Kapustin, Yuri; Khovayko, Oleg; Landsman, David; Lipman, David J; Madden, Thomas L; Maglott, Donna R; Miller, Vadim; Ostell, James; Pruitt, Kim D; Schuler, Gregory D; Shumw…
374	2005	16127175	Uhlen, Mathias; Bjorling, Erik; Agaton, Charlotta; Szigyarto, Cristina Al-Khalili; Amini, Bahram; Andersen, Elisabet; Andersson, Ann-Catrin; Angelidou, Pia; Asplund, Anna; Asplund, Caroline; Berglund, Lisa; Bergstrom, Kristina; Brumer, Harry; Cerjan, Dijana; Ekstrom, Marica; Elobeid, Adila; Eriksson, Cecilia; Fagerberg, Linn; Falk, Ronny; Fall, Jenny; Forsberg, Mattias; Bjorklund, Marcus Gry; Gum…
374	2002	12401878	Balmer, James E; Blomhoff, Rune
373	2012	21948594	Gaulton, Anna; Bellis, Louisa J; Bento, A Patricia; Chambers, Jon; Davies, Mark; Hersey, Anne; Light, Yvonne; McGlinchey, Shaun; Michalovich, David; Al-Lazikani, Bissan; Overington, John P
373	2010	20408171	Lindorff-Larsen, Kresten; Piana, Stefano; Palmo, Kim; Maragakis, Paul; Klepeis, John L; Dror, Ron O; Shaw, David E
373	2005	15608231	Joshi-Tope, G; Gillespie, M; Vastrik, I; D'Eustachio, P; Schmidt, E; de Bono, B; Jassal, B; Gopinath, G R; Wu, G R; Matthews, L; Lewis, S; Birney, E; Stein, L
372	2003	14759820	Rosse, Cornelius; Mejino, Jose L V Jr
371	1995	7648326	Sippl, M J
371	2010	19892822	Rawlings, Neil D; Barrett, Alan J; Bateman, Alex
371	2008	18621671	Campillos, Monica; Kuhn, Michael; Gavin, Anne-Claude; Jensen, Lars Juhl; Bork, Peer
369	2011	21460840	Hollingworth, Paul; Harold, Denise; Sims, Rebecca; Gerrish, Amy; Lambert, Jean-Charles; Carrasquillo, Minerva M; Abraham, Richard; Hamshere, Marian L; Pahwa, Jaspreet Singh; Moskvina, Valentina; Dowzell, Kimberley; Jones, Nicola; Stretton, Alexandra; Thomas, Charlene; Richards, Alex; Ivanov, Dobril; Widdowson, Caroline; Chapman, Jade; Lovestone, Simon; Powell, John; Proitsi, Petroula; Lupton, Mic…
369	2009	19307242	Nawrocki, Eric P; Kolbe, Diana L; Eddy, Sean R
369	2009	19157855	Wright, Peter E; Dyson, H Jane
369	2003	12824330	Zemla, Adam
369	2001	11673243	Yeung, K Y; Fraley, C; Murua, A; Raftery, A E; Ruzzo, W L
369	2001	11381028	Bailey, J A; Yavor, A M; Massa, H F; Trask, B J; Eichler, E E
369	2001	11297450	Stahl, M; Rarey, M
368	2007	17200106	Collins, Sean R; Kemmeren, Patrick; Zhao, Xue-Chu; Greenblatt, Jack F; Spencer, Forrest; Holstege, Frank C P; Weissman, Jonathan S; Krogan, Nevan J
367	2008	18432245	Ming, Ray; Hou, Shaobin; Feng, Yun; Yu, Qingyi; Dionne-Laporte, Alexandre; Saw, Jimmy H; Senin, Pavel; Wang, Wei; Ly, Benjamin V; Lewis, Kanako L T; Salzberg, Steven L; Feng, Lu; Jones, Meghan R; Skelton, Rachel L; Murray, Jan E; Chen, Cuixia; Qian, Wubin; Shen, Junguo; Du, Peng; Eustice, Moriah; Tong, Eric; Tang, Haibao; Lyons, Eric; Paull, Robert E; Michael, Todd P; Wall, Kerr; Rice, Danny W; A…
366	2009	19339519	Desmet, Francois-Olivier; Hamroun, Dalil; Lalande, Marine; Collod-Beroud, Gwenaelle; Claustres, Mireille; Beroud, Christophe
366	2000	10751414	Liu, H; Sugiura, M; Nava, V E; Edsall, L C; Kono, K; Poulton, S; Milstien, S; Kohama, T; Spiegel, S
365	1996	8673298	Hewett-Emmett, D; Tashian, R E
365	2007	17145705	Liu, Tiqing; Lin, Yuhmei; Wen, Xin; Jorissen, Robert N; Gilson, Michael K
365	2002	12213076	Martin, Yvonne C; Kofron, James L; Traphagen, Linda M
364	1998	9557871	Hansen, J E; Lund, O; Tolstrup, N; Gooley, A A; Williams, K L; Brunak, S
364	1996	8889549	Hillier, L D; Lennon, G; Becker, M; Bonaldo, M F; Chiapelli, B; Chissoe, S; Dietrich, N; DuBuque, T; Favello, A; Gish, W; Hawkins, M; Hultman, M; Kucaba, T; Lacy, M; Le, M; Le, N; Mardis, E; Moore, B; Morris, M; Parsons, J; Prange, C; Rifkin, L; Rohlfing, T; Schellenberg, K; Bento Soares, M; Tan, F; Thierry-Meg, J; Trevaskis, E; Underwood, K; Wohldman, P; Waterston, R; Wilson, R; Marra, M
364	1994	8179327	Kagan, R M; Clarke, S
363	1996	8887677	Songyang, Z; Lu, K P; Kwon, Y T; Tsai, L H; Filhol, O; Cochet, C; Brickey, D A; Soderling, T R; Bartleson, C; Graves, D J; DeMaggio, A J; Hoekstra, M F; Blenis, J; Hunter, T; Cantley, L C
363	2008	19114008	Langfelder, Peter; Horvath, Steve
363	2003	12519953	Liu, Guoying; Loraine, Ann E; Shigeta, Ron; Cline, Melissa; Cheng, Jill; Valmeekam, Venu; Sun, Shaw; Kulp, David; Siani-Rose, Michael A
362	2009	18927115	Pruitt, Kim D; Tatusova, Tatiana; Klimke, William; Maglott, Donna R
362	2005	15665081	Washietl, Stefan; Hofacker, Ivo L; Stadler, Peter F
361	2004	14681465	Karolchik, Donna; Hinrichs, Angela S; Furey, Terrence S; Roskin, Krishna M; Sugnet, Charles W; Haussler, David; Kent, W James
361	2002	12163489	Piontek, Klaus; Antorini, Matteo; Choinowski, Thomas
360	1998	9531296	Southwood, S; Sidney, J; Kondo, A; del Guercio, M F; Appella, E; Hoffman, S; Kubo, R T; Chesnut, R W; Grey, H M; Sette, A
360	2006	17116942	Haffty, Bruce G; Yang, Qifeng; Reiss, Michael; Kearney, Thomas; Higgins, Susan A; Weidhaas, Joanne; Harris, Lyndsay; Hait, Willam; Toppmeyer, Deborah
360	2001	11446703	Burgio, L; Clark, R J
359	2004	15188349	Wolfe, Frederick; Michaud, Kaleb
358	2008	18392026	Friedlander, Marc R; Chen, Wei; Adamidi, Catherine; Maaskola, Jonas; Einspanier, Ralf; Knespel, Signe; Rajewsky, Nikolaus
358	1999	10081963	Cuff, J A; Barton, G J
357	1998	9731529	Neubauer, G; King, A; Rappsilber, J; Calvio, C; Watson, M; Ajuh, P; Sleeman, J; Lamond, A; Mann, M
357	1997	9204576	Shevchenko, A; Chernushevich, I; Ens, W; Standing, K G; Thomson, B; Wilm, M; Mann, M
357	2001	11139331	Gray, S G; Ekstrom, T J
355	2010	20439314	Goujon, Mickael; McWilliam, Hamish; Li, Weizhong; Valentin, Franck; Squizzato, Silvano; Paern, Juri; Lopez, Rodrigo
355	2004	15141943	Mita, Kazuei; Kasahara, Masahiro; Sasaki, Shin; Nagayasu, Yukinobu; Yamada, Tomoyuki; Kanamori, Hiroyuki; Namiki, Nobukazu; Kitagawa, Masanari; Yamashita, Hidetoshi; Yasukochi, Yuji; Kadono-Okuda, Keiko; Yamamoto, Kimiko; Ajimura, Masahiro; Ravikumar, Gopalapillai; Shimomura, Michihiko; Nagamura, Yoshiaki; Shin-I, Tadasu; Abe, Hiroaki; Shimada, Toru; Morishita, Shinichi; Sasaki, Takuji
354	1999	9847139	Bairoch, A; Apweiler, R
354	1991	1754394	Henikoff, S; Henikoff, J G
353	1998	9837738	Park, J; Karplus, K; Barrett, C; Hughey, R; Haussler, D; Hubbard, T; Chothia, C
353	2006	16381900	Mishra, Gopa R; Suresh, M; Kumaran, K; Kannabiran, N; Suresh, Shubha; Bala, P; Shivakumar, K; Anuradha, N; Reddy, Raghunath; Raghavan, T Madhan; Menon, Shalini; Hanumanthu, G; Gupta, Malvika; Upendran, Sapna; Gupta, Shweta; Mahesh, M; Jacob, Bincy; Mathew, Pinky; Chatterjee, Pritam; Arun, K S; Sharma, Salil; Chandrika, K N; Deshpande, Nandan; Palvankar, Kshitish; Raghavnath, R; Krishnakanth, R; K…
352	2008	17991683	Rawlings, Neil D; Morton, Fraser R; Kok, Chai Yin; Kong, Jun; Barrett, Alan J
351	2009	18981052	Matthews, Lisa; Gopinath, Gopal; Gillespie, Marc; Caudy, Michael; Croft, David; de Bono, Bernard; Garapati, Phani; Hemish, Jill; Hermjakob, Henning; Jassal, Bijay; Kanapin, Alex; Lewis, Suzanna; Mahajan, Shahana; May, Bruce; Schmidt, Esther; Vastrik, Imre; Wu, Guanming; Birney, Ewan; Stein, Lincoln; D'Eustachio, Peter
351	2005	16000015	Muller, Kai
351	2002	11934743	Ma, Bin; Tromp, John; Li, Ming
350	1998	9600919	Brenner, S E; Chothia, C; Hubbard, T J
350	2003	12620386	Draghici, Sorin; Khatri, Purvesh; Martins, Rui P; Ostermeier, G Charles; Krawetz, Stephen A
350	2003	12519996	von Mering, Christian; Huynen, Martijn; Jaeggi, Daniel; Schmidt, Steffen; Bork, Peer; Snel, Berend
349	2010	19906737	Rhead, Brooke; Karolchik, Donna; Kuhn, Robert M; Hinrichs, Angie S; Zweig, Ann S; Fujita, Pauline A; Diekhans, Mark; Smith, Kayla E; Rosenbloom, Kate R; Raney, Brian J; Pohl, Andy; Pheasant, Michael; Meyer, Laurence R; Learned, Katrina; Hsu, Fan; Hillman-Jackson, Jennifer; Harte, Rachel A; Giardine, Belinda; Dreszer, Timothy R; Clawson, Hiram; Barber, Galt P; Haussler, David; Kent, W James
349	2007	17488841	Dolinsky, Todd J; Czodrowski, Paul; Li, Hui; Nielsen, Jens E; Jensen, Jan H; Klebe, Gerhard; Baker, Nathan A
348	2005	15608210	Keseler, Ingrid M; Collado-Vides, Julio; Gama-Castro, Socorro; Ingraham, John; Paley, Suzanne; Paulsen, Ian T; Peralta-Gil, Martin; Karp, Peter D
346	2007	17135203	Chatr-aryamontri, Andrew; Ceol, Arnaud; Palazzi, Luisa Montecchi; Nardelli, Giuliano; Schneider, Maria Victoria; Castagnoli, Luisa; Cesareni, Gianni
346	2001	11294794	Li, W; Jaroszewski, L; Godzik, A
344	2005	15687504	Sharan, Roded; Suthram, Silpa; Kelley, Ryan M; Kuhn, Tanja; McCuine, Scott; Uetz, Peter; Sittler, Taylor; Karp, Richard M; Ideker, Trey
344	2000	10592239	Brenner, S E; Koehl, P; Levitt, M
343	2011	21538733	Salonen, Laura M; Ellermann, Manuel; Diederich, Francois
343	2008	17984079	Ulrich, Eldon L; Akutsu, Hideo; Doreleijers, Jurgen F; Harano, Yoko; Ioannidis, Yannis E; Lin, Jundong; Livny, Miron; Mading, Steve; Maziuk, Dimitri; Miller, Zachary; Nakatani, Eiichi; Schulte, Christopher F; Tolmie, David E; Kent Wenger, R; Yao, Hongyang; Markley, John L
342	1997	9043199	McCormack, A L; Schieltz, D M; Goode, B; Yang, S; Barnes, G; Drubin, D; Yates, J R 3rd
342	1994	7912887	Hammond, H A; Jin, L; Zhong, Y; Caskey, C T; Chakraborty, R
341	1993	8332527	Gutell, R R; Gray, M W; Schnare, M N
340	2000	11108479	Ben-Dor, A; Bruhn, L; Friedman, N; Nachman, I; Schummer, M; Yakhini, Z
339	2008	18006571	Bryne, Jan Christian; Valen, Eivind; Tang, Man-Hung Eric; Marstrand, Troels; Winther, Ole; da Piedade, Isabelle; Krogh, Anders; Lenhard, Boris; Sandelin, Albin
338	2003	12805596	Hrabak, Estelle M; Chan, Catherine W M; Gribskov, Michael; Harper, Jeffrey F; Choi, Jung H; Halford, Nigel; Kudla, Jorg; Luan, Sheng; Nimmo, Hugh G; Sussman, Michael R; Thomas, Martine; Walker-Simmons, Kay; Zhu, Jian-Kang; Harmon, Alice C
337	2007	17029568	Arnold, James N; Wormald, Mark R; Sim, Robert B; Rudd, Pauline M; Dwek, Raymond A
337	2005	16013882	Tanner, Stephen; Shu, Hongjun; Frank, Ari; Wang, Ling-Chi; Zandi, Ebrahim; Mumby, Marc; Pevzner, Pavel A; Bafna, Vineet
336	2010	19892942	Drmanac, Radoje; Sparks, Andrew B; Callow, Matthew J; Halpern, Aaron L; Burns, Norman L; Kermani, Bahram G; Carnevali, Paolo; Nazarenko, Igor; Nilsen, Geoffrey B; Yeung, George; Dahl, Fredrik; Fernandez, Andres; Staker, Bryan; Pant, Krishna P; Baccash, Jonathan; Borcherding, Adam P; Brownley, Anushka; Cedeno, Ryan; Chen, Linsu; Chernikoff, Dan; Cheung, Alex; Chirita, Razvan; Curson, Benjamin; Ebe…
336	2005	15608232	von Mering, Christian; Jensen, Lars J; Snel, Berend; Hooper, Sean D; Krupp, Markus; Foglierini, Mathilde; Jouffre, Nelly; Huynen, Martijn A; Bork, Peer
336	2001	11125103	Bader, G D; Donaldson, I; Wolting, C; Ouellette, B F; Pawson, T; Hogue, C W
335	2009	18940862	Sayers, Eric W; Barrett, Tanya; Benson, Dennis A; Bryant, Stephen H; Canese, Kathi; Chetvernin, Vyacheslav; Church, Deanna M; DiCuccio, Michael; Edgar, Ron; Federhen, Scott; Feolo, Michael; Geer, Lewis Y; Helmberg, Wolfgang; Kapustin, Yuri; Landsman, David; Lipman, David J; Madden, Thomas L; Maglott, Donna R; Miller, Vadim; Mizrachi, Ilene; Ostell, James; Pruitt, Kim D; Schuler, Gregory D; Sequei…
335	2004	12949132	Tamura, Koichiro; Subramanian, Sankar; Kumar, Sudhir
335	2002	12114532	Drukker, Micha; Katz, Gil; Urbach, Achia; Schuldiner, Maya; Markel, Gal; Itskovitz-Eldor, Joseph; Reubinoff, Benjamin; Mandelboim, Ofer; Benvenisty, Nissim
335	2001	11125077	Quackenbush, J; Cho, J; Lee, D; Liang, F; Holt, I; Karamycheva, S; Parvizi, B; Pertea, G; Sultana, R; White, J
335	2000	10592240	Lo Conte, L; Ailey, B; Hubbard, T J; Brenner, S E; Murzin, A G; Chothia, C
334	2012	22053084	Letunic, Ivica; Doerks, Tobias; Bork, Peer
334	2004	15215342	McGinnis, Scott; Madden, Thomas L
333	1992	1508718	Mount, S M; Burks, C; Hertz, G; Stormo, G D; White, O; Fields, C
331	2006	16381862	Rawlings, Neil D; Morton, Fraser R; Barrett, Alan J
329	2002	12355115	Bader, Gary D; Hogue, Christopher W V
328	2008	18457385	Congreve, Miles; Chessari, Gianni; Tisi, Dominic; Woodhead, Andrew J
328	2007	17964270	Berezikov, Eugene; Chung, Wei-Jen; Willis, Jason; Cuppen, Edwin; Lai, Eric C
328	2003	12835272	Lord, P W; Stevens, R D; Brass, A; Goble, C A
327	2008	18845710	Keller, Philipp J; Schmidt, Annette D; Wittbrodt, Joachim; Stelzer, Ernst H K
326	2005	15713233	Slater, Guy St C; Birney, Ewan
326	2004	15337491	Bino, Raoul J; Hall, Robert D; Fiehn, Oliver; Kopka, Joachim; Saito, Kazuki; Draper, John; Nikolau, Basil J; Mendes, Pedro; Roessner-Tunali, Ute; Beale, Michael H; Trethewey, Richard N; Lange, B Markus; Wurtele, Eve Syrkin; Sumner, Lloyd W
325	2005	16176987	Drummond, D Allan; Bloom, Jesse D; Adami, Christoph; Wilke, Claus O; Arnold, Frances H
325	2004	14681409	Bodenreider, Olivier
324	1991	1909685	Stallings, R L; Ford, A F; Nelson, D; Torney, D C; Hildebrand, C E; Moyzis, R K
323	2009	19033274	Carbon, Seth; Ireland, Amelia; Mungall, Christopher J; Shu, ShengQiang; Marshall, Brad; Lewis, Suzanna
323	2007	17098935	von Mering, Christian; Jensen, Lars J; Kuhn, Michael; Chaffron, Samuel; Doerks, Tobias; Kruger, Beate; Snel, Berend; Bork, Peer
323	2004	14681455	Hermjakob, Henning; Montecchi-Palazzi, Luisa; Lewington, Chris; Mudali, Sugath; Kerrien, Samuel; Orchard, Sandra; Vingron, Martin; Roechert, Bernd; Roepstorff, Peter; Valencia, Alfonso; Margalit, Hanah; Armstrong, John; Bairoch, Amos; Cesareni, Gianni; Sherman, David; Apweiler, Rolf
322	1992	1608946	Brenner, S; Lerner, R A
321	1994	8188249	Henikoff, S; Henikoff, J G
321	2004	15340911	Kellenberger, Esther; Rodrigo, Jordi; Muller, Pascal; Rognan, Didier
320	1992	1628813	Serikawa, T; Kuramoto, T; Hilbert, P; Mori, M; Yamada, J; Dubay, C J; Lindpainter, K; Ganten, D; Guenet, J L; Lathrop, G M
319	2000	10645958	Groenen, M A; Cheng, H H; Bumstead, N; Benkel, B F; Briles, W E; Burke, T; Burt, D W; Crittenden, L B; Dodgson, J; Hillel, J; Lamont, S; de Leon, A P; Soller, M; Takahashi, H; Vignal, A
318	2006	16762068	van den Berg, Robert A; Hoefsloot, Huub C J; Westerhuis, Johan A; Smilde, Age K; van der Werf, Mariet J
317	1994	7524024	Gutell, R R
317	2010	19850723	Aranda, B; Achuthan, P; Alam-Faruque, Y; Armean, I; Bridge, A; Derow, C; Feuermann, M; Ghanbarian, A T; Kerrien, S; Khadake, J; Kerssemakers, J; Leroy, C; Menden, M; Michaut, M; Montecchi-Palazzi, L; Neuhauser, S N; Orchard, S; Perreau, V; Roechert, B; van Eijk, K; Hermjakob, H
317	2000	10592169	Wheeler, D L; Chappey, C; Lash, A E; Leipe, D D; Madden, T L; Schuler, G D; Tatusova, T A; Rapp, B A
315	1998	9828015	Mizuguchi, K; Deane, C M; Blundell, T L; Overington, J P
315	2004	14755292	Hermjakob, Henning; Montecchi-Palazzi, Luisa; Bader, Gary; Wojcik, Jerome; Salwinski, Lukasz; Ceol, Arnaud; Moore, Susan; Orchard, Sandra; Sarkans, Ugis; von Mering, Christian; Roechert, Bernd; Poux, Sylvain; Jung, Eva; Mersch, Henning; Kersey, Paul; Lappe, Michael; Li, Yixue; Zeng, Rong; Rana, Debashis; Nikolski, Macha; Husi, Holger; Brun, Christine; Shanker, K; Grant, Seth G N; Sander, Chris; B…
315	2002	11752311	Lo Conte, Loredana; Brenner, Steven E; Hubbard, Tim J P; Chothia, Cyrus; Murzin, Alexey G
313	2007	17158572	Radivojac, Predrag; Iakoucheva, Lilia M; Oldfield, Christopher J; Obradovic, Zoran; Uversky, Vladimir N; Dunker, A Keith
313	2003	12574069	Brooijmans, Natasja; Kuntz, Irwin D
313	2000	11700597	Dunker, A K; Obradovic, Z; Romero, P; Garner, E C; Brown, C J
312	2011	21168420	Chou, Kuo-Chen
312	2007	17785539	Draghici, Sorin; Khatri, Purvesh; Tarca, Adi Laurentiu; Amin, Kashyap; Done, Arina; Voichita, Calin; Georgescu, Constantin; Romero, Roberto
312	2002	11999831	Kantety, Ramesh V; La Rota, Mauricio; Matthews, David E; Sorrells, Mark E
311	1997	9016542	Holm, L; Sander, C
311	1991	2041811	Bairoch, A; Boeckmann, B
311	2009	19349980	Tang, Fuchou; Barbacioru, Catalin; Wang, Yangzhou; Nordman, Ellen; Lee, Clarence; Xu, Nanlan; Wang, Xiaohui; Bodeau, John; Tuch, Brian B; Siddiqui, Asim; Lao, Kaiqin; Surani, M Azim
311	2004	14671022	Heazlewood, Joshua L; Tonti-Filippini, Julian S; Gout, Alexander M; Day, David A; Whelan, James; Millar, A Harvey
309	1996	8790425	Schoenherr, C J; Paquette, A J; Anderson, D J
309	2004	15595733	Craig, Robertson; Cortens, John P; Beavis, Ronald C
308	1998	9777490	Bohm, H J
308	2012	22955988	Derrien, Thomas; Johnson, Rory; Bussotti, Giovanni; Tanzer, Andrea; Djebali, Sarah; Tilgner, Hagen; Guernec, Gregory; Martin, David; Merkel, Angelika; Knowles, David G; Lagarde, Julien; Veeravalli, Lavanya; Ruan, Xiaoan; Ruan, Yijun; Lassmann, Timo; Carninci, Piero; Brown, James B; Lipovich, Leonard; Gonzalez, Jose M; Thomas, Mark; Davis, Carrie A; Shiekhattar, Ramin; Gingeras, Thomas R; Hubbard,…
308	2006	16933976	Eisen, Jonathan A; Coyne, Robert S; Wu, Martin; Wu, Dongying; Thiagarajan, Mathangi; Wortman, Jennifer R; Badger, Jonathan H; Ren, Qinghu; Amedeo, Paolo; Jones, Kristie M; Tallon, Luke J; Delcher, Arthur L; Salzberg, Steven L; Silva, Joana C; Haas, Brian J; Majoros, William H; Farzad, Maryam; Carlton, Jane M; Smith, Roger K Jr; Garg, Jyoti; Pearlman, Ronald E; Karrer, Kathleen M; Sun, Lei; Mannin…
307	2003	12527304	Nooren, Irene M A; Thornton, Janet M
307	2003	12520007	Rhee, Soo-Yon; Gonzales, Matthew J; Kantor, Rami; Betts, Bradley J; Ravela, Jaideep; Shafer, Robert W
307	2002	12432406	Koonin, Eugene V; Wolf, Yuri I; Karev, Georgy P
307	2001	11592034	Brockington, M; Blake, D J; Prandini, P; Brown, S C; Torelli, S; Benson, M A; Ponting, C P; Estournet, B; Romero, N B; Mercuri, E; Voit, T; Sewry, C A; Guicheney, P; Muntoni, F
306	1995	8710828	Madej, T; Gibrat, J F; Bryant, S H
306	2004	14975175	Zhang, Bing; Schmoyer, Denise; Kirov, Stefan; Snoddy, Jay
305	2013	23203882	Vizcaino, Juan Antonio; Cote, Richard G; Csordas, Attila; Dianes, Jose A; Fabregat, Antonio; Foster, Joseph M; Griss, Johannes; Alpi, Emanuele; Birim, Melih; Contell, Javier; O'Kelly, Gavin; Schoenegger, Andreas; Ovelleiro, David; Perez-Riverol, Yasset; Reisinger, Florian; Rios, Daniel; Wang, Rui; Hermjakob, Henning
305	2009	19827778	Lovering, Frank; Bikker, Jack; Humblet, Christine
305	2009	18812465	Sanz, Miguel A; Grimwade, David; Tallman, Martin S; Lowenberg, Bob; Fenaux, Pierre; Estey, Elihu H; Naoe, Tomoki; Lengfelder, Eva; Buchner, Thomas; Dohner, Hartmut; Burnett, Alan K; Lo-Coco, Francesco
305	2001	11243825	Brandl, M; Weiss, M S; Jabs, A; Suhnel, J; Hilgenfeld, R
304	2010	20436461	McLean, Cory Y; Bristor, Dave; Hiller, Michael; Clarke, Shoa L; Schaar, Bruce T; Lowe, Craig B; Wenger, Aaron M; Bejerano, Gill
304	2005	15980494	Schymkowitz, Joost; Borg, Jesper; Stricher, Francois; Nys, Robby; Rousseau, Frederic; Serrano, Luis
304	2005	15608229	Alfarano, C; Andrade, C E; Anthony, K; Bahroos, N; Bajec, M; Bantoft, K; Betel, D; Bobechko, B; Boutilier, K; Burgess, E; Buzadzija, K; Cavero, R; D'Abreo, C; Donaldson, I; Dorairajoo, D; Dumontier, M J; Dumontier, M R; Earles, V; Farrall, R; Feldman, H; Garderman, E; Gong, Y; Gonzaga, R; Grytsan, V; Gryz, E; Gu, V; Haldorsen, E; Halupa, A; Haw, R; Hrvojic, A; Hurrell, L; Isserlin, R; Jack, F; Ju…
303	1996	8568893	Smith, L J; Bolin, K A; Schwalbe, H; MacArthur, M W; Thornton, J M; Dobson, C M
303	2009	19192299	Eden, Eran; Navon, Roy; Steinfeld, Israel; Lipson, Doron; Yakhini, Zohar
303	2007	17145717	Sickmeier, Megan; Hamilton, Justin A; LeGall, Tanguy; Vacic, Vladimir; Cortese, Marc S; Tantos, Agnes; Szabo, Beata; Tompa, Peter; Chen, Jake; Uversky, Vladimir N; Obradovic, Zoran; Dunker, A Keith
303	2003	14654707	Wang, Xiaowei; Seed, Brian
301	1998	9988519	Zhou, G P
301	2006	16533068	Hallam, Steven J; Mincer, Tracy J; Schleper, Christa; Preston, Christina M; Roberts, Katie; Richardson, Paul M; DeLong, Edward F
301	2003	12519986	Diehn, Maximilian; Sherlock, Gavin; Binkley, Gail; Jin, Heng; Matese, John C; Hernandez-Boussard, Tina; Rees, Christian A; Cherry, J Michael; Botstein, David; Brown, Patrick O; Alizadeh, Ash A
300	1995	7791218	Prestridge, D S
298	1996	8815115	Beall, B; Facklam, R; Thompson, T
297	1993	8332451	Koonin, E V
297	2004	15188009	Bamford, S; Dawson, E; Forbes, S; Clements, J; Pettett, R; Dogan, A; Flanagan, A; Teague, J; Futreal, P A; Stratton, M R; Wooster, R
297	2002	11893328	Moran, Nancy A
296	2007	17202162	Mulder, Nicola J; Apweiler, Rolf; Attwood, Teresa K; Bairoch, Amos; Bateman, Alex; Binns, David; Bork, Peer; Buillard, Virginie; Cerutti, Lorenzo; Copley, Richard; Courcelle, Emmanuel; Das, Ujjwal; Daugherty, Louise; Dibley, Mark; Finn, Robert; Fleischmann, Wolfgang; Gough, Julian; Haft, Daniel; Hulo, Nicolas; Hunter, Sarah; Kahn, Daniel; Kanapin, Alexander; Kejariwal, Anish; Labarga, Alberto; La…
295	1999	9847178	Rozenski, J; Crain, P F; McCloskey, J A
295	2010	20345171	Bissantz, Caterina; Kuhn, Bernd; Stahl, Martin
295	2007	17923096	Lecuyer, Eric; Yoshida, Hideki; Parthasarathy, Neela; Alm, Christina; Babak, Tomas; Cerovina, Tanja; Hughes, Timothy R; Tomancak, Pavel; Krause, Henry M
295	2006	16864780	Inglese, James; Auld, Douglas S; Jadhav, Ajit; Johnson, Ronald L; Simeonov, Anton; Yasgar, Adam; Zheng, Wei; Austin, Christopher P
294	2008	17965431	Caspi, Ron; Foerster, Hartmut; Fulcher, Carol A; Kaipa, Pallavi; Krummenacker, Markus; Latendresse, Mario; Paley, Suzanne; Rhee, Seung Y; Shearer, Alexander G; Tissier, Christophe; Walk, Thomas C; Zhang, Peifen; Karp, Peter D
294	2006	16397007	Lomize, Mikhail A; Lomize, Andrei L; Pogozheva, Irina D; Mosberg, Henry I
294	2003	12690187	Collins, Francis S; Morgan, Michael; Patrinos, Aristides
293	1998	9461455	Rieder, M J; Taylor, S L; Tobe, V O; Nickerson, D A
293	1997	9016499	Bairoch, A; Apweiler, R
293	1996	8743681	Etzold, T; Ulyanov, A; Argos, P
293	2000	10834841	Phillips, R L; Ernst, R E; Brunk, B; Ivanova, N; Mahan, M A; Deanehan, J K; Moore, K A; Overton, G C; Lemischka, I R
292	2003	12529511	Schwacke, Rainer; Schneider, Anja; van der Graaff, Eric; Fischer, Karsten; Catoni, Elisabetta; Desimone, Marcelo; Frommer, Wolf B; Flugge, Ulf-Ingo; Kunze, Reinhard
292	2003	12527760	Krishna, S Sri; Majumdar, Indraneel; Grishin, Nick V
291	2011	21067998	Croft, David; O'Kelly, Gavin; Wu, Guanming; Haw, Robin; Gillespie, Marc; Matthews, Lisa; Caudy, Michael; Garapati, Phani; Gopinath, Gopal; Jassal, Bijay; Jupe, Steven; Kalatskaya, Irina; Mahajan, Shahana; May, Bruce; Ndegwa, Nelson; Schmidt, Esther; Shamovsky, Veronica; Yung, Christina; Birney, Ewan; Hermjakob, Henning; D'Eustachio, Peter; Stein, Lincoln
291	2006	16381887	Chen, Feng; Mackey, Aaron J; Stoeckert, Christian J Jr; Roos, David S
291	1999	10582570	Dancik, V; Addona, T A; Clauser, K R; Vath, J E; Pevzner, P A
290	1993	8229096	Sippl, M J
290	2006	17124629	Dixon, Steven L; Smondyrev, Alexander M; Knoll, Eric H; Rao, Shashidhar N; Shaw, David E; Friesner, Richard A
290	2006	16948836	Adachi, Jun; Kumar, Chanchal; Zhang, Yanling; Olsen, Jesper V; Mann, Matthias
290	2005	16246909	Karp, Peter D; Ouzounis, Christos A; Moore-Kochlacs, Caroline; Goldovsky, Leon; Kaipa, Pallavi; Ahren, Dag; Tsoka, Sophia; Darzentas, Nikos; Kunin, Victor; Lopez-Bigas, Nuria
290	2004	15520277	Jin, Jianping; Cardozo, Timothy; Lovering, Ruth C; Elledge, Stephen J; Pagano, Michele; Harper, J Wade
290	2003	12854978	Campanella, James J; Bitincka, Ledion; Smalley, John
289	2004	15314210	la Cour, Tanja; Kiemer, Lars; Molgaard, Anne; Gupta, Ramneek; Skriver, Karen; Brunak, Soren
289	1999	10195282	Chou, K C; Elrod, D W
288	2007	17898773	Mailman, Matthew D; Feolo, Michael; Jin, Yumi; Kimura, Masato; Tryka, Kimberly; Bagoutdinov, Rinat; Hao, Luning; Kiang, Anne; Paschall, Justin; Phan, Lon; Popova, Natalia; Pretel, Stephanie; Ziyabari, Lora; Lee, Moira; Shao, Yu; Wang, Zhen Y; Sirotkin, Karl; Ward, Minghong; Kholodov, Michael; Zbicz, Kerry; Beck, Jeffrey; Kimelman, Michael; Shevelev, Sergey; Preuss, Don; Yaschenko, Eugene; Graeff,…
288	2004	14681376	Porter, Craig T; Bartlett, Gail J; Thornton, Janet M
287	1998	9840812	Gu, Y Z; Moran, S M; Hogenesch, J B; Wartman, L; Bradfield, C A
287	1994	8112347	Alexander, F W; Sandmeier, E; Mehta, P K; Christen, P
287	2008	18712296	Markham, Nicholas R; Zuker, Michael
287	2005	16218944	Altschul, Stephen F; Wootton, John C; Gertz, E Michael; Agarwala, Richa; Morgulis, Aleksandr; Schaffer, Alejandro A; Yu, Yi-Kuo
287	2003	12520017	Thomas, Paul D; Kejariwal, Anish; Campbell, Michael J; Mi, Huaiyu; Diemer, Karen; Guo, Nan; Ladunga, Istvan; Ulitsky-Lazareva, Betty; Muruganujan, Anushya; Rabkin, Steven; Vandergriff, Jody A; Doremieux, Olivier
287	1999	10222208	Aravind, L; Koonin, E V
286	2005	15657099	Brown, Kevin R; Jurisica, Igor
286	2004	14707178	Kasprzyk, Arek; Keefe, Damian; Smedley, Damian; London, Darin; Spooner, William; Melsopp, Craig; Hammond, Martin; Rocca-Serra, Philippe; Cox, Tony; Birney, Ewan
285	1996	8609636	Thomas, P D; Dill, K A
285	2004	15048975	Yook, Soon-Hyung; Oltvai, Zoltan N; Barabasi, Albert-Laszlo
284	1993	8332530	Bairoch, A
284	2006	16615899	Foster, Leonard J; de Hoog, Carmen L; Zhang, Yanling; Zhang, Yong; Xie, Xiaohui; Mootha, Vamsi K; Mann, Matthias
283	1997	9153236	Yoshida, R; Imai, T; Hieshima, K; Kusuda, J; Baba, M; Kitaura, M; Nishimura, M; Kakizaki, M; Nomiyama, H; Yoshie, O
283	1996	8744772	Hughey, R; Krogh, A
283	2008	18094476	Long, Fei; Vagin, Alexei A; Young, Paul; Murshudov, Garib N
283	2006	16381841	Saier, Milton H Jr; Tran, Can V; Barabote, Ravi D
283	2002	12402356	Nissink, J Willem M; Murray, Chris; Hartshorn, Mike; Verdonk, Marcel L; Cole, Jason C; Taylor, Robin
282	2003	12740586	Vazquez, Alexei; Flammini, Alessandro; Maritan, Amos; Vespignani, Alessandro
282	2002	11904416	Hazra, Tapas K; Izumi, Tadahide; Boldogh, Istvan; Imhoff, Barry; Kow, Yoke W; Jaruga, Pawel; Dizdaroglu, Miral; Mitra, Sankar
281	2008	18158297	Gama-Castro, Socorro; Jimenez-Jacinto, Veronica; Peralta-Gil, Martin; Santos-Zavaleta, Alberto; Penaloza-Spinola, Monica I; Contreras-Moreira, Bruno; Segura-Salazar, Juan; Muniz-Rascado, Luis; Martinez-Flores, Irma; Salgado, Heladia; Bonavides-Martinez, Cesar; Abreu-Goodger, Cei; Rodriguez-Penagos, Carlos; Miranda-Rios, Juan; Morett, Enrique; Merino, Enrique; Huerta, Araceli M; Trevino-Quintanill…
281	2005	15932943	Persson, Staffan; Wei, Hairong; Milne, Jennifer; Page, Grier P; Somerville, Christopher R
281	2005	15769473	Dosztanyi, Zsuzsanna; Csizmok, Veronika; Tompa, Peter; Simon, Istvan
281	1992	1522587	Godzik, A; Kolinski, A; Skolnick, J
281	2002	15130850	Gattiker, Alexandre; Gasteiger, Elisabeth; Bairoch, Amos
281	2001	11322701	Graves, L M; Swaminathan, B
280	1997	9403055	Pearson, W R; Wood, T; Zhang, Z; Miller, W
280	1997	9094735	Frishman, D; Argos, P
280	2005	15954154	Yin, Hang; Hamilton, Andrew D
280	2001	11125104	Bakheet, T; Frevel, M; Williams, B R; Greer, W; Khabar, K S
279	1999	9917407	Word, J M; Lovell, S C; LaBean, T H; Taylor, H C; Zalis, M E; Presley, B K; Richardson, J S; Richardson, D C
278	2007	17434148	Chou, Kuo-Chen; Shen, Hong-Bin
278	2003	12914697	Lamb, Justin; Ramaswamy, Sridhar; Ford, Heide L; Contreras, Bernardo; Martinez, Robert V; Kittrell, Frances S; Zahnow, Cynthia A; Patterson, Nick; Golub, Todd R; Ewen, Mark E
278	2002	12429849	Scherl, Alexander; Coute, Yohann; Deon, Catherine; Calle, Aleth; Kindbeiter, Karine; Sanchez, Jean-Charles; Greco, Anna; Hochstrasser, Denis; Diaz, Jean-Jacques
277	1997	8986748	Griffiths, M; Beaumont, N; Yao, S Y; Sundaram, M; Boumah, C E; Davies, A; Kwong, F Y; Coe, I; Cass, C E; Young, J D; Baldwin, S A
277	1994	8081729	Kolakowski, L F Jr
277	2010	20426451	Rogers, David; Hahn, Mathew
277	2006	16957372	Griffiths-Jones, Sam
277	2006	16403790	Katajamaa, Mikko; Miettinen, Jarkko; Oresic, Matej
276	2010	19906716	Portales-Casamar, Elodie; Thongjuea, Supat; Kwon, Andrew T; Arenillas, David; Zhao, Xiaobei; Valen, Eivind; Yusuf, Dimas; Lenhard, Boris; Wasserman, Wyeth W; Sandelin, Albin
276	2001	11331240	Bock, J R; Gough, D A
275	1994	8279877	Edwards, F H; Clark, R E; Schwartz, M
275	2004	14681384	Rawlings, Neil D; Tolle, Dominic P; Barrett, Alan J
274	2008	18662398	Antao, Tiago; Lopes, Ana; Lopes, Ricardo J; Beja-Pereira, Albano; Luikart, Gordon
274	1999	10339816	Ishikawa, J; Hotta, K
273	1997	8988168	Lyons, L A; Laughlin, T F; Copeland, N G; Jenkins, N A; Womack, J E; O'Brien, S J
273	2009	19535536	Lartillot, Nicolas; Lepage, Thomas; Blanquart, Samuel
273	2007	17901869	Witze, Eric S; Old, William M; Resing, Katheryn A; Ahn, Natalie G
273	2002	12433093	MacCoss, Michael J; Wu, Christine C; Yates, John R 3rd
273	2000	10952545	Fiehn, O; Kopka, J; Trethewey, R N; Willmitzer, L
273	1999	10464012	Mason, J S; Morize, I; Menard, P R; Cheney, D L; Hulme, C; Labaudiniere, R F
273	1999	10222198	Jones, S; van Heyningen, P; Berman, H M; Thornton, J M
272	2005	15608222	Wheeler, David L; Barrett, Tanya; Benson, Dennis A; Bryant, Stephen H; Canese, Kathi; Church, Deanna M; DiCuccio, Michael; Edgar, Ron; Federhen, Scott; Helmberg, Wolfgang; Kenton, David L; Khovayko, Oleg; Lipman, David J; Madden, Thomas L; Maglott, Donna R; Ostell, James; Pontius, Joan U; Pruitt, Kim D; Schuler, Gregory D; Schriml, Lynn M; Sequeira, Edwin; Sherry, Steven T; Sirotkin, Karl; Starch…
272	2000	11116086	Woods, I G; Kelly, P D; Chu, F; Ngo-Hazelett, P; Yan, Y L; Huang, H; Postlethwait, J H; Talbot, W S
271	2012	22096229	Hunter, Sarah; Jones, Philip; Mitchell, Alex; Apweiler, Rolf; Attwood, Teresa K; Bateman, Alex; Bernard, Thomas; Binns, David; Bork, Peer; Burge, Sarah; de Castro, Edouard; Coggill, Penny; Corbett, Matthew; Das, Ujjwal; Daugherty, Louise; Duquenne, Lauranne; Finn, Robert D; Fraser, Matthew; Gough, Julian; Haft, Daniel; Hulo, Nicolas; Kahn, Daniel; Kelly, Elizabeth; Letunic, Ivica; Lonsdale, David…
271	2004	15095871	Bahadur, Ranjit Prasad; Chakrabarti, Pinak; Rodier, Francis; Janin, Joel
271	2004	14962582	Morissette, Sherry L; Almarsson, Orn; Peterson, Matthew L; Remenar, Julius F; Read, Michael J; Lemmo, Anthony V; Ellis, Steve; Cima, Michael J; Gardner, Colin R
270	1993	8479900	Lisser, S; Margalit, H
270	2009	19060904	Venkatesan, Kavitha; Rual, Jean-Francois; Vazquez, Alexei; Stelzl, Ulrich; Lemmens, Irma; Hirozane-Kishikawa, Tomoko; Hao, Tong; Zenkner, Martina; Xin, Xiaofeng; Goh, Kwang-Il; Yildirim, Muhammed A; Simonis, Nicolas; Heinzmann, Kathrin; Gebreab, Fana; Sahalie, Julie M; Cevik, Sebiha; Simon, Christophe; de Smet, Anne-Sophie; Dann, Elizabeth; Smolyar, Alex; Vinayagam, Arunachalam; Yu, Haiyuan; Szet…
270	2004	14681354	Mewes, H W; Amid, C; Arnold, R; Frishman, D; Guldener, U; Mannhaupt, G; Munsterkotter, M; Pagel, P; Strack, N; Stumpflen, V; Warfsmann, J; Ruepp, A
270	2002	11951976	Moore, Roger E; Young, Mary K; Lee, Terry D
270	2001	11667947	Dowell, R D; Jokerst, R M; Day, A; Eddy, S R; Stein, L
270	2001	11524377	Abecasis, G R; Cherny, S S; Cookson, W O; Cardon, L R
269	2006	16685651	Franke, Lude; van Bakel, Harm; Fokkens, Like; de Jong, Edwin D; Egmont-Petersen, Michael; Wijmenga, Cisca
269	2004	14646132	Terwilliger, Thomas
268	1996	8805846	Jensen, O N; Podtelejnikov, A; Mann, M
268	2004	15308754	Nuhse, Thomas S; Stensballe, Allan; Jensen, Ole N; Peck, Scott C
268	1985	11542017	Woese, C R; Stackebrandt, E; Macke, T J; Fox, G E
267	1996	8676743	Endo, T; Ikeo, K; Gojobori, T
267	1993	7690752	Koivunen, E; Gay, D A; Ruoslahti, E
267	2010	20601276	Mathivanan, Suresh; Ji, Hong; Simpson, Richard J
267	2005	16301544	Koch, Marcus A; Schuffenhauer, Ansgar; Scheck, Michael; Wetzel, Stefan; Casaulta, Marco; Odermatt, Alex; Ertl, Peter; Waldmann, Herbert
267	2003	12520025	Haft, Daniel H; Selengut, Jeremy D; White, Owen
267	2002	12388743	Whittaker, Charles A; Hynes, Richard O
266	1999	9915502	Bassett, D E Jr; Eisen, M B; Boguski, M S
266	2009	19498078	Wang, Yanli; Xiao, Jewen; Suzek, Tugba O; Zhang, Jian; Wang, Jiyao; Bryant, Stephen H
266	2002	12368255	Geer, Lewis Y; Domrachev, Michael; Lipman, David J; Bryant, Stephen H
266	2002	11752253	Karp, Peter D; Riley, Monica; Saier, Milton; Paulsen, Ian T; Collado-Vides, Julio; Paley, Suzanne M; Pellegrini-Toole, Alida; Bonavides, Cesar; Gama-Castro, Socorro
265	1996	8789141	Chou, K C
265	2012	22086950	Rawlings, Neil D; Barrett, Alan J; Bateman, Alex
265	1991	2023263	Jiang, F; Kim, S H
265	2010	19858104	Sigrist, Christian J A; Cerutti, Lorenzo; de Castro, Edouard; Langendijk-Genevaux, Petra S; Bulliard, Virginie; Bairoch, Amos; Hulo, Nicolas
265	2008	18173218	Mueller, Lukas N; Brusniak, Mi-Youn; Mani, D R; Aebersold, Ruedi
265	2004	15173116	Yu, Haiyuan; Luscombe, Nicholas M; Lu, Hao Xin; Zhu, Xiaowei; Xia, Yu; Han, Jing-Dong J; Bertin, Nicolas; Chung, Sambath; Vidal, Marc; Gerstein, Mark
264	1996	8951652	Jain, A N
264	2010	20167110	Bullard, James H; Purdom, Elizabeth; Hansen, Kasper D; Dudoit, Sandrine
264	2008	18451766	Deutsch, Eric W; Lam, Henry; Aebersold, Ruedi
264	2003	12679534	Heim, Marc A; Jakoby, Marc; Werber, Martin; Martin, Cathie; Weisshaar, Bernd; Bailey, Paul C
263	1993	8433362	Landolt-Marticorena, C; Williams, K A; Deber, C M; Reithmeier, R A
263	2004	15073010	Frank, Eibe; Hall, Mark; Trigg, Len; Holmes, Geoffrey; Witten, Ian H
263	2002	12421562	Bartlett, Gail J; Porter, Craig T; Borkakoti, Neera; Thornton, Janet M
262	2005	16084724	Miki, Harukata; Okada, Yasushi; Hirokawa, Nobutaka
262	2004	15044227	Ward, Jonathan J; McGuffin, Liam J; Bryson, Kevin; Buxton, Bernard F; Jones, David T
262	1992	1339024	Horton, N; Lewis, M
261	1996	8867843	Jurka, J; Klonowski, P; Dagman, V; Pelton, P
261	2008	17876813	Bennett-Lovsey, Riccardo M; Herbert, Alex D; Sternberg, Michael J E; Kelley, Lawrence A
261	1991	1774068	Pearson, W R
260	1999	9847216	Heinemeyer, T; Chen, X; Karas, H; Kel, A E; Kel, O V; Liebich, I; Meinhardt, T; Reuter, I; Schacherer, F; Wingender, E
260	1998	9571028	Melo, F; Feytmans, E
260	2013	23203871	Franceschini, Andrea; Szklarczyk, Damian; Frankild, Sune; Kuhn, Michael; Simonovic, Milan; Roth, Alexander; Lin, Jianyi; Minguez, Pablo; Bork, Peer; von Mering, Christian; Jensen, Lars J
260	2009	18832364	Schaefer, Carl F; Anthony, Kira; Krupa, Shiva; Buchoff, Jeffrey; Day, Matthew; Hannay, Timo; Buetow, Kenneth H
260	2007	17071959	Heazlewood, Joshua L; Verboom, Robert E; Tonti-Filippini, Julian; Small, Ian; Millar, A Harvey
259	2004	14729914	Friso, Giulia; Giacomelli, Lisa; Ytterberg, A Jimmy; Peltier, Jean-Benoit; Rudella, Andrea; Sun, Qi; Wijk, Klaas J van
259	2003	14676319	Kroken, Scott; Glass, N Louise; Taylor, John W; Yoder, O C; Turgeon, B Gillian
259	1999	10487868	Zhu, J; Zhang, M Q
259	1998	10082367	Alberts, I L; Nadassy, K; Wodak, S J
258	2003	12538249	Ma, Hongwu; Zeng, An-Ping
258	2003	12471595	Bissantz, Caterina; Bernard, Philippe; Hibert, Marcel; Rognan, Didier
258	2001	11346655	Sanchez-Fernandez, R; Davies, T G; Coleman, J O; Rea, P A
257	1995	7476127	Cummings, M P; Otto, S P; Wakeley, J
257	2006	16845026	de Castro, Edouard; Sigrist, Christian J A; Gattiker, Alexandre; Bulliard, Virginie; Langendijk-Genevaux, Petra S; Gasteiger, Elisabeth; Bairoch, Amos; Hulo, Nicolas
257	2006	16632598	Wang, Bing-Bing; Brendel, Volker
257	2004	14685263	Huitema, Klazien; van den Dikkenberg, Joep; Brouwers, Jos F H M; Holthuis, Joost C M
257	2000	10950925	Sweadner, K J; Rael, E
256	1991	2050126	Dandekar, T; Stripecke, R; Gray, N K; Goossen, B; Constable, A; Johansson, H E; Hentze, M W
256	2009	19426475	Jain, Eric; Bairoch, Amos; Duvaud, Severine; Phan, Isabelle; Redaschi, Nicole; Suzek, Baris E; Martin, Maria J; McGarvey, Peter; Gasteiger, Elisabeth
256	2009	18957448	Barrell, Daniel; Dimmer, Emily; Huntley, Rachael P; Binns, David; O'Donovan, Claire; Apweiler, Rolf
256	2000	10592278	Kawashima, S; Kanehisa, M
255	1996	8692686	Doherty, A J; Serpell, L C; Ponting, C P
255	1994	8170919	Geourjon, C; Deleage, G
255	2009	19131951	Bordoli, Lorenza; Kiefer, Florian; Arnold, Konstantin; Benkert, Pascal; Battey, James; Schwede, Torsten
255	2000	12836676	Yap, K L; Kim, J; Truong, K; Sherman, M; Yuan, T; Ikura, M
255	2001	11278811	Prevo, R; Banerji, S; Ferguson, D J; Clasper, S; Jackson, D G
254	1994	7937067	Holm, L; Sander, C
254	2007	17379688	Suzek, Baris E; Huang, Hongzhan; McGarvey, Peter; Mazumder, Raja; Wu, Cathy H
254	2005	15801843	Triballeau, Nicolas; Acher, Francine; Brabet, Isabelle; Pin, Jean-Philippe; Bertrand, Hugues-Olivier
254	2004	15111064	Fuxreiter, Monika; Simon, Istvan; Friedrich, Peter; Tompa, Peter
254	2002	11917006	Anantharaman, Vivek; Koonin, Eugene V; Aravind, L
254	2001	11276079	Glaser, F; Steinberg, D M; Vakser, I A; Ben-Tal, N
253	1995	7623570	London, N J; Farmery, S M; Will, E J; Davison, A M; Lodge, J P
253	2005	15608197	Mi, Huaiyu; Lazareva-Ulitsky, Betty; Loo, Rozina; Kejariwal, Anish; Vandergriff, Jody; Rabkin, Steven; Guo, Nan; Muruganujan, Anushya; Doremieux, Olivier; Campbell, Michael J; Kitano, Hiroaki; Thomas, Paul D
253	2004	15078861	Ma, Jianxin; Devos, Katrien M; Bennetzen, Jeffrey L
253	2004	14681391	Chandonia, John-Marc; Hon, Gary; Walker, Nigel S; Lo Conte, Loredana; Koehl, Patrice; Levitt, Michael; Brenner, Steven E
253	2003	12488102	Ofran, Yanay; Rost, Burkhard
253	2002	11910109	Frischmeyer, Pamela A; van Hoof, Ambro; O'Donnell, Kathryn; Guerrerio, Anthony L; Parker, Roy; Dietz, Harry C
253	2000	10715320	Peltier, J B; Friso, G; Kalume, D E; Roepstorff, P; Nilsson, F; Adamska, I; van Wijk, K J
252	1998	9742243	Aravind, L; Landsman, D
252	2012	22135298	Hornbeck, Peter V; Kornhauser, Jon M; Tkachev, Sasha; Zhang, Bin; Skrzypek, Elzbieta; Murray, Beth; Latham, Vaughan; Sullivan, Michael
252	2007	17586467	Chou, Kuo-Chen; Shen, Hong-Bin
252	2006	17087821	Brohee, Sylvain; van Helden, Jacques
252	2005	16156658	Oldfield, Christopher J; Cheng, Yugong; Cortese, Marc S; Romero, Pedro; Uversky, Vladimir N; Dunker, A Keith
252	2005	15980471	Jaroszewski, Lukasz; Rychlewski, Leszek; Li, Zhanwen; Li, Weizhong; Godzik, Adam
252	2003	13677490	Golbraikh, Alexander; Shen, Min; Xiao, Zhiyan; Xiao, Yun-De; Lee, Kuo-Hsiung; Tropsha, Alexander
252	2002	12163064	Dunbrack, Roland L Jr
251	1998	9461442	Gray, M W; Lang, B F; Cedergren, R; Golding, G B; Lemieux, C; Sankoff, D; Turmel, M; Brossard, N; Delage, E; Littlejohn, T G; Plante, I; Rioux, P; Saint-Louis, D; Zhu, Y; Burger, G
251	2009	19865164	Rohs, Remo; West, Sean M; Sosinsky, Alona; Liu, Peng; Mann, Richard S; Honig, Barry
251	2006	16505365	Smith, M Alex; Woodley, Norman E; Janzen, Daniel H; Hallwachs, Winnie; Hebert, Paul D N
251	2005	16251469	Thorisson, Gudmundur A; Smith, Albert V; Krishnan, Lalitha; Stein, Lincoln D
251	2000	10637622	Yates, J R 3rd
250	1997	9368657	Bowie, J U
250	2009	19304878	Cock, Peter J A; Antao, Tiago; Chang, Jeffrey T; Chapman, Brad A; Cox, Cymon J; Dalke, Andrew; Friedberg, Iddo; Hamelryck, Thomas; Kauff, Frank; Wilczynski, Bartek; de Hoon, Michiel J L
250	2008	18003654	Hulo, Nicolas; Bairoch, Amos; Bulliard, Virginie; Cerutti, Lorenzo; Cuche, Beatrice A; de Castro, Edouard; Lachaize, Corinne; Langendijk-Genevaux, Petra S; Sigrist, Christian J A
250	2002	12409616	Sawasaki, Tatsuya; Ogasawara, Tomio; Morishita, Ryo; Endo, Yaeta
250	2002	12381844	Ortiz, Angel R; Strauss, Charlie E M; Olmea, Osvaldo
250	2002	11858637	Clark, Robert D; Strizhev, Alexander; Leonard, Joseph M; Blake, James F; Matthew, James B
249	2004	15163179	Wang, Renxiao; Fang, Xueliang; Lu, Yipin; Wang, Shaomeng
249	2001	11431701	Brown, J R; Douady, C J; Italia, M J; Marshall, W E; Stanhope, M J
248	2008	18692976	Yarza, Pablo; Richter, Michael; Peplies, Jorg; Euzeby, Jean; Amann, Rudolf; Schleifer, Karl-Heinz; Ludwig, Wolfgang; Glockner, Frank Oliver; Rossello-Mora, Ramon
248	2006	16381960	Le Novere, Nicolas; Bornstein, Benjamin; Broicher, Alexander; Courtot, Melanie; Donizelli, Marco; Dharuri, Harish; Li, Lu; Sauro, Herbert; Schilstra, Maria; Shapiro, Bruce; Snoep, Jacky L; Hucka, Michael
248	2003	12520006	Horn, Florence; Bettler, Emmanuel; Oliveira, Laerte; Campagne, Fabien; Cohen, Fred E; Vriend, Gerrit
247	1998	9399852	Horn, F; Weare, J; Beukers, M W; Horsch, S; Bairoch, A; Chen, W; Edvardsen, O; Campagne, F; Vriend, G
247	2007	17894355	Zhang, Yang
247	2004	15174125	Hornbeck, Peter V; Chabra, Indy; Kornhauser, Jon M; Skrzypek, Elzbieta; Zhang, Bin
246	1998	9585415	Wigge, P A; Jensen, O N; Holmes, S; Soues, S; Mann, M; Kilmartin, J V
246	1994	7991589	Tatusov, R L; Altschul, S F; Koonin, E V
246	1994	7966282	Henikoff, S; Henikoff, J G
246	2007	18039369	Gnad, Florian; Ren, Shubin; Cox, Juergen; Olsen, Jesper V; Macek, Boris; Oroshi, Mario; Mann, Matthias
246	2006	16736488	Konagurthu, Arun S; Whisstock, James C; Stuckey, Peter J; Lesk, Arthur M
246	2006	16381931	Birney, E; Andrews, D; Caccamo, M; Chen, Y; Clarke, L; Coates, G; Cox, T; Cunningham, F; Curwen, V; Cutts, T; Down, T; Durbin, R; Fernandez-Suarez, X M; Flicek, P; Graf, S; Hammond, M; Herrero, J; Howe, K; Iyer, V; Jekosch, K; Kahari, A; Kasprzyk, A; Keefe, D; Kokocinski, F; Kulesha, E; London, D; Longden, I; Melsopp, C; Meidl, P; Overduin, B; Parker, A; Proctor, G; Prlic, A; Rae, M; Rios, D; Red…
246	2003	12824325	Binkowski, T Andrew; Naghibzadeh, Shapor; Liang, Jie
245	2002	12466289	Betran, Esther; Thornton, Kevin; Long, Manyuan
244	2011	21062830	Gonzalez-Galarza, Faviel F; Christmas, Stephen; Middleton, Derek; Jones, Andrew R
244	2005	15983376	Coon, Joshua J; Ueberheide, Beatrix; Syka, John E P; Dryhurst, Deanna D; Ausio, Juan; Shabanowitz, Jeffrey; Hunt, Donald F
244	2004	15606959	Sharpe, Steven W; Johnson, Timothy J; Sams, Robert L; Chu, Pamela M; Rhoderick, George C; Johnson, Patricia A
243	1994	7952898	Wootton, J C
243	2003	12477501	Lefranc, Marie-Paule; Pommie, Christelle; Ruiz, Manuel; Giudicelli, Veronique; Foulquier, Elodie; Truong, Lisa; Thouvenin-Contet, Valerie; Lefranc, Gerard
243	2002	12381328	Schmitt, Stefan; Kuhn, Daniel; Klebe, Gerhard
243	2000	10592205	Quackenbush, J; Liang, F; Holt, I; Pertea, G; Upton, J
242	2008	18436743	Baerenfaller, Katja; Grossmann, Jonas; Grobei, Monica A; Hull, Roger; Hirsch-Hoffmann, Matthias; Yalovsky, Shaul; Zimmermann, Philip; Grossniklaus, Ueli; Gruissem, Wilhelm; Baginsky, Sacha
242	2007	17132828	Parkinson, H; Kapushesky, M; Shojatalab, M; Abeygunawardena, N; Coulson, R; Farne, A; Holloway, E; Kolesnykov, N; Lilja, P; Lukk, M; Mani, R; Rayner, T; Sharma, A; William, E; Sarkans, U; Brazma, A
242	2006	16381938	Hinrichs, A S; Karolchik, D; Baertsch, R; Barber, G P; Bejerano, G; Clawson, H; Diekhans, M; Furey, T S; Harte, R A; Hsu, F; Hillman-Jackson, J; Kuhn, R M; Pedersen, J S; Pohl, A; Raney, B J; Rosenbloom, K R; Siepel, A; Smith, K E; Sugnet, C W; Sultan-Qurraie, A; Thomas, D J; Trumbower, H; Weber, R J; Weirauch, M; Zweig, A S; Haussler, D; Kent, W J
242	2005	15608177	Mulder, Nicola J; Apweiler, Rolf; Attwood, Teresa K; Bairoch, Amos; Bateman, Alex; Binns, David; Bradley, Paul; Bork, Peer; Bucher, Phillip; Cerutti, Lorenzo; Copley, Richard; Courcelle, Emmanuel; Das, Ujjwal; Durbin, Richard; Fleischmann, Wolfgang; Gough, Julian; Haft, Daniel; Harte, Nicola; Hulo, Nicolas; Kahn, Daniel; Kanapin, Alexander; Krestyaninova, Maria; Lonsdale, David; Lopez, Rodrigo; L…
242	2000	10980153	Milan, D; Hawken, R; Cabau, C; Leroux, S; Genet, C; Lahbib, Y; Tosser, G; Robic, A; Hatey, F; Alexander, L; Beattie, C; Schook, L; Yerle, M; Gellin, J
242	1999	10347144	Mukhopadhyay, A; Ni, J; Zhai, Y; Yu, G L; Aggarwal, B B
241	1994	7816600	Solovyev, V V; Salamov, A A; Lawrence, C B
241	2005	16041671	Martens, Lennart; Hermjakob, Henning; Jones, Philip; Adamski, Marcin; Taylor, Chris; States, David; Gevaert, Kris; Vandekerckhove, Joel; Apweiler, Rolf
241	2003	12824416	Draghici, Sorin; Khatri, Purvesh; Bhavsar, Pratik; Shah, Abhik; Krawetz, Stephen A; Tainsky, Michael A
241	2003	12724298	McGuffin, Liam J; Jones, David T
240	1997	9385633	Wallace, A C; Borkakoti, N; Thornton, J M
240	1995	7751872	Storer, J W; Giesen, D J; Cramer, C J; Truhlar, D G
240	2002	12014959	Doman, Thompson N; McGovern, Susan L; Witherbee, Bryan J; Kasten, Thomas P; Kurumbail, Ravi; Stallings, William C; Connolly, Daniel T; Shoichet, Brian K
240	2001	11731503	Matthews, L R; Vaglio, P; Reboul, J; Ge, H; Davis, B P; Garrels, J; Vincent, S; Vidal, M
239	1993	8332518	Benson, D; Lipman, D J; Ostell, J
239	1993	7687348	Steinberg, S; Misch, A; Sprinzl, M
239	2006	16935303	Mohan, Amrita; Oldfield, Christopher J; Radivojac, Predrag; Vacic, Vladimir; Cortese, Marc S; Dunker, A Keith; Uversky, Vladimir N
239	2001	11454705	Chomez, P; De Backer, O; Bertrand, M; De Plaen, E; Boon, T; Lucas, S
238	2008	18371930	Kohler, Sebastian; Bauer, Sebastian; Horn, Denise; Robinson, Peter N
238	2007	17803234	de Vries, Sjoerd J; van Dijk, Aalt D J; Krzeminski, Mickael; van Dijk, Mark; Thureau, Aurelien; Hsu, Victor; Wassenaar, Tsjerk; Bonvin, Alexandre M J J
238	2005	15801841	Hajduk, Philip J; Huth, Jeffrey R; Fesik, Stephen W
237	1997	9047373	Knegtel, R M; Kuntz, I D; Oshiro, C M
237	1994	8193951	Thompson, J D; Higgins, D G; Gibson, T J
237	2011	21097890	Sayers, Eric W; Barrett, Tanya; Benson, Dennis A; Bolton, Evan; Bryant, Stephen H; Canese, Kathi; Chetvernin, Vyacheslav; Church, Deanna M; DiCuccio, Michael; Federhen, Scott; Feolo, Michael; Fingerman, Ian M; Geer, Lewis Y; Helmberg, Wolfgang; Kapustin, Yuri; Landsman, David; Lipman, David J; Lu, Zhiyong; Madden, Thomas L; Madej, Tom; Maglott, Donna R; Marchler-Bauer, Aron; Miller, Vadim; Mizrac…
237	2003	12824378	Gardy, Jennifer L; Spencer, Cory; Wang, Ke; Ester, Martin; Tusnady, Gabor E; Simon, Istvan; Hua, Sujun; deFays, Katalin; Lambert, Christophe; Nakai, Kenta; Brinkman, Fiona S L
236	1998	9813115	Robison, K; McGuire, A M; Church, G M
236	2003	12679813	Reboul, Jerome; Vaglio, Philippe; Rual, Jean-Francois; Lamesch, Philippe; Martinez, Monica; Armstrong, Christopher M; Li, Siming; Jacotot, Laurent; Bertin, Nicolas; Janky, Rekin's; Moore, Troy; Hudson, James R Jr; Hartley, James L; Brasch, Michael A; Vandenhaute, Jean; Boulton, Simon; Endress, Gregory A; Jenna, Sarah; Chevet, Eric; Papasotiropoulos, Vasilis; Tolias, Peter P; Ptacek, Jason; Snyder…
235	2007	17952086	Kall, Lukas; Canterbury, Jesse D; Weston, Jason; Noble, William Stafford; MacCoss, Michael J
235	2006	16473872	Adamcsek, Balazs; Palla, Gergely; Farkas, Illes J; Derenyi, Imre; Vicsek, Tamas
235	2003	14550629	Ge, Hui; Walhout, Albertha J M; Vidal, Marc
234	1997	9204580	Taylor, J A; Johnson, R S
234	2004	14962987	Rise, Matthew L; von Schalburg, Kristian R; Brown, Gordon D; Mawer, Melanie A; Devlin, Robert H; Kuipers, Nathanael; Busby, Maura; Beetz-Sargent, Marianne; Alberto, Roberto; Gibbs, A Ross; Hunt, Peter; Shukin, Robert; Zeznik, Jeffrey A; Nelson, Colleen; Jones, Simon R M; Smailus, Duane E; Jones, Steven J M; Schein, Jacqueline E; Marra, Marco A; Butterfield, Yaron S N; Stott, Jeff M; Ng, Siemon H …
233	2011	22039361	Eddy, Sean R
233	1991	2025231	Wilson, I B; Gavel, Y; von Heijne, G
233	2009	19144180	Smedley, Damian; Haider, Syed; Ballester, Benoit; Holland, Richard; London, Darin; Thorisson, Gudmundur; Kasprzyk, Arek
233	2007	17397210	Chou, Kuo-Chen; Shen, Hong-Bin
233	2004	15269786	Sawyer, Sara L; Emerman, Michael; Malik, Harmit S
233	2003	12662897	Lindon, John C; Nicholson, Jeremy K; Holmes, Elaine; Antti, Henrik; Bollard, Mary E; Keun, Hector; Beckonert, Olaf; Ebbels, Timothy M; Reily, Michael D; Robertson, Donald; Stevens, Gregory J; Luke, Peter; Breau, Alan P; Cantor, Glenn H; Bible, Roy H; Niederhauser, Urs; Senn, Hans; Schlotterbeck, Goetz; Sidelmann, Ulla G; Laursen, Steen M; Tymiak, Adrienne; Car, Bruce D; Lehman-McKeeman, Lois; Col…
233	2003	12579581	McGann, Mark R; Almond, Harold R; Nicholls, Anthony; Grant, J Andrew; Brown, Frank K
233	2002	12444722	Durant, Joseph L; Leland, Burton A; Henry, Douglas R; Nourse, James G
233	2001	11125097	Laskowski, R A
232	2010	20431534	de Vries, Sjoerd J; van Dijk, Marc; Bonvin, Alexandre M J J
232	2006	16381908	Teixeira, Miguel C; Monteiro, Pedro; Jain, Pooja; Tenreiro, Sandra; Fernandes, Alexandra R; Mira, Nuno P; Alenquer, Marta; Freitas, Ana T; Oliveira, Arlindo L; Sa-Correia, Isabel
232	2005	15697224	Oldfield, Christopher J; Cheng, Yugong; Cortese, Marc S; Brown, Celeste J; Uversky, Vladimir N; Dunker, A Keith
232	1999	10547298	Kumar, S; Nussinov, R
231	2012	22121220	Kerrien, Samuel; Aranda, Bruno; Breuza, Lionel; Bridge, Alan; Broackes-Carter, Fiona; Chen, Carol; Duesbury, Margaret; Dumousseau, Marine; Feuermann, Marc; Hinz, Ursula; Jandrasits, Christine; Jimenez, Rafael C; Khadake, Jyoti; Mahadevan, Usha; Masson, Patrick; Pedruzzi, Ivo; Pfeiffenberger, Eric; Porras, Pablo; Raghunath, Arathi; Roechert, Bernd; Orchard, Sandra; Hermjakob, Henning
231	2009	19748357	Lal, Ashish; Navarro, Francisco; Maher, Christopher A; Maliszewski, Laura E; Yan, Nan; O'Day, Elizabeth; Chowdhury, Dipanjan; Dykxhoorn, Derek M; Tsai, Perry; Hofmann, Oliver; Becker, Kevin G; Gorospe, Myriam; Hide, Winston; Lieberman, Judy
231	2008	18846089	Herrgard, Markus J; Swainston, Neil; Dobson, Paul; Dunn, Warwick B; Arga, K Yalcin; Arvas, Mikko; Bluthgen, Nils; Borger, Simon; Costenoble, Roeland; Heinemann, Matthias; Hucka, Michael; Le Novere, Nicolas; Li, Peter; Liebermeister, Wolfram; Mo, Monica L; Oliveira, Ana Paula; Petranovic, Dina; Pettifer, Stephen; Simeonidis, Evangelos; Smallbone, Kieran; Spasic, Irena; Weichart, Dieter; Brent, Rog…
231	2005	16186652	Day, G M; Motherwell, W D S; Ammon, H L; Boerrigter, S X M; Della Valle, R G; Venuti, E; Dzyabchenko, A; Dunitz, J D; Schweizer, B; van Eijck, B P; Erk, P; Facelli, J C; Bazterra, V E; Ferraro, M B; Hofmann, D W M; Leusen, F J J; Liang, C; Pantelides, C C; Karamertzanis, P G; Price, S L; Lewis, T C; Nowell, H; Torrisi, A; Scheraga, H A; Arnautova, Y A; Schmidt, M U; Verwer, P
231	2004	15103394	Imanishi, Tadashi; Itoh, Takeshi; Suzuki, Yutaka; O'Donovan, Claire; Fukuchi, Satoshi; Koyanagi, Kanako O; Barrero, Roberto A; Tamura, Takuro; Yamaguchi-Kabata, Yumi; Tanino, Motohiko; Yura, Kei; Miyazaki, Satoru; Ikeo, Kazuho; Homma, Keiichi; Kasprzyk, Arek; Nishikawa, Tetsuo; Hirakawa, Mika; Thierry-Mieg, Jean; Thierry-Mieg, Danielle; Ashurst, Jennifer; Jia, Libin; Nakao, Mitsuteru; Thomas, Mic…
231	2003	12618308	Bernards, Andre
231	2002	12190308	Cavalli, Andrea; Poluzzi, Elisabetta; De Ponti, Fabrizio; Recanatini, Maurizio
231	2000	10592243	Corpet, F; Servant, F; Gouzy, J; Kahn, D
231	1998	10089483	Sussman, J L; Lin, D; Jiang, J; Manning, N O; Prilusky, J; Ritter, O; Abola, E E
230	1998	9694991	Rodriguez, R; Chinea, G; Lopez, N; Pons, T; Vriend, G
230	1993	8451640	Shoichet, B K; Stroud, R M; Santi, D V; Kuntz, I D; Perry, K M
230	2007	17537822	Grissa, Ibtissem; Vergnaud, Gilles; Pourcel, Christine
230	2006	16565261	Regidor, Deborah L; Kopple, Joel D; Kovesdy, Csaba P; Kilpatrick, Ryan D; McAllister, Charles J; Aronovitz, Jason; Greenland, Sander; Kalantar-Zadeh, Kamyar
230	2006	16500937	Hsu, Fan; Kent, W James; Clawson, Hiram; Kuhn, Robert M; Diekhans, Mark; Haussler, David
230	1992	1304904	Overington, J; Donnelly, D; Johnson, M S; Sali, A; Blundell, T L
230	2000	11076862	Soderlund, C; Humphray, S; Dunham, A; French, L
230	1999	10454621	Deutsch, M; Long, M
229	1999	9847182	Lefranc, M P; Giudicelli, V; Ginestoux, C; Bodmer, J; Muller, W; Bontrop, R; Lemaitre, M; Malik, A; Barbie, V; Chaume, D
229	2005	15983384	Tonon, Giovanni; Wong, Kwok-Kin; Maulik, Gautam; Brennan, Cameron; Feng, Bin; Zhang, Yunyu; Khatry, Deepak B; Protopopov, Alexei; You, Mingjian James; Aguirre, Andrew J; Martin, Eric S; Yang, Zhaohui; Ji, Hongbin; Chin, Lynda; Depinho, Ronald A
229	2005	15608193	Laskowski, Roman A; Chistyakov, Victor V; Thornton, Janet M
229	2001	11728179	Enyedy, I J; Ling, Y; Nacro, K; Tomita, Y; Wu, X; Cao, Y; Guo, R; Li, B; Zhu, X; Huang, Y; Long, Y Q; Roller, P P; Yang, D; Wang, S
228	1999	9847214	Brown, J W
228	2006	16646969	Kind, Tobias; Fiehn, Oliver
228	2005	16047398	Kapp, Eugene A; Schutz, Frederic; Connolly, Lisa M; Chakel, John A; Meza, Jose E; Miller, Christine A; Fenyo, David; Eng, Jimmy K; Adkins, Joshua N; Omenn, Gilbert S; Simpson, Richard J
228	2002	11752257	Dwight, Selina S; Harris, Midori A; Dolinski, Kara; Ball, Catherine A; Binkley, Gail; Christie, Karen R; Fisk, Dianna G; Issel-Tarver, Laurie; Schroeder, Mark; Sherlock, Gavin; Sethuraman, Anand; Weng, Shuai; Botstein, David; Cherry, J Michael
227	1998	9722650	Gerstein, M; Krebs, W
227	1998	9698570	Bystroff, C; Baker, D
227	1994	8163185	Nakai, K; Sakamoto, H
227	2011	21605702	Dweep, Harsh; Sticht, Carsten; Pandey, Priyanka; Gretz, Norbert
226	1996	8961360	Kelley, L A; Gardner, S P; Sutcliffe, M J
226	2003	14594725	Nikitin, Alexander; Egorov, Sergei; Daraselia, Nikolai; Mazo, Ilya
226	2003	12820654	Kappe, Guido; Franck, Erik; Verschuure, Pauline; Boelens, Wilbert C; Leunissen, Jack A M; de Jong, Wilfried W
226	2000	10828456	Brett, D; Hanke, J; Lehmann, G; Haase, S; Delbruck, S; Krueger, S; Reich, J; Bork, P
225	2005	16729052	Keller, Andrew; Eng, Jimmy; Zhang, Ning; Li, Xiao-jun; Aebersold, Ruedi
225	2005	15608223	Drysdale, Rachel A; Crosby, Madeline A
225	2004	15050833	Neuvirth, Hani; Raz, Ran; Schreiber, Gideon
225	2004	14681466	Peri, Suraj; Navarro, J Daniel; Kristiansen, Troels Z; Amanchy, Ramars; Surendranath, Vineeth; Muthusamy, Babylakshmi; Gandhi, T K B; Chandrika, K N; Deshpande, Nandan; Suresh, Shubha; Rashmi, B P; Shanker, K; Padma, N; Niranjan, Vidya; Harsha, H C; Talreja, Naveen; Vrushabendra, B M; Ramya, M A; Yatish, A J; Joy, Mary; Shivashankar, H N; Kavitha, M P; Menezes, Minal; Choudhury, Dipanwita Roy; Gh…
225	2003	12948497	Binz, H Kaspar; Stumpp, Michael T; Forrer, Patrik; Amstutz, Patrick; Pluckthun, Andreas
225	2001	11223517	Harding , M M
225	2000	10854123	Ford, R A; Domeyer, B; Easterday, O; Maier, K; Middleton, J
224	1995	9132271	Worley, K C; Wiese, B A; Smith, R F
224	2003	14558131	Craig, Robertson; Beavis, Ronald C
224	1992	1411538	Weinstein, J N; Kohn, K W; Grever, M R; Viswanadhan, V N; Rubinstein, L V; Monks, A P; Scudiero, D A; Welch, L; Koutsoukos, A D; Chiausa, A J
224	2003	12824316	Willard, Leigh; Ranjan, Anuj; Zhang, Haiyan; Monzavi, Hassan; Boyko, Robert F; Sykes, Brian D; Wishart, David S
224	2002	12119367	Fulton, Theresa M; Van der Hoeven, Rutger; Eannetta, Nancy T; Tanksley, Steven D
224	1998	11543363	Allen, M G
223	1998	9537411	Bork, P; Koonin, E V
223	1996	8594581	Bairoch, A; Apweiler, R
223	2003	14668247	Berriz, Gabriel F; King, Oliver D; Bryant, Barbara; Sander, Chris; Roth, Frederick P
223	2003	12520302	Jiang, Ning; Bao, Zhirong; Zhang, Xiaoyu; Hirochika, Hirohiko; Eddy, Sean R; McCouch, Susan R; Wessler, Susan R
223	2003	12520019	Wu, Cathy H; Yeh, Lai-Su L; Huang, Hongzhan; Arminski, Leslie; Castro-Alvear, Jorge; Chen, Yongxing; Hu, Zhangzhi; Kourtesis, Panagiotis; Ledley, Robert S; Suzek, Baris E; Vinayaka, C R; Zhang, Jian; Barker, Winona C
222	2010	20053844	Huang, Ying; Niu, Beifang; Gao, Ying; Fu, Limin; Li, Weizhong
222	2010	19910364	Sayers, Eric W; Barrett, Tanya; Benson, Dennis A; Bolton, Evan; Bryant, Stephen H; Canese, Kathi; Chetvernin, Vyacheslav; Church, Deanna M; Dicuccio, Michael; Federhen, Scott; Feolo, Michael; Geer, Lewis Y; Helmberg, Wolfgang; Kapustin, Yuri; Landsman, David; Lipman, David J; Lu, Zhiyong; Madden, Thomas L; Madej, Tom; Maglott, Donna R; Marchler-Bauer, Aron; Miller, Vadim; Mizrachi, Ilene; Ostell,…
222	2005	15943484	Wang, Renxiao; Fang, Xueliang; Lu, Yipin; Yang, Chao-Yie; Wang, Shaomeng
222	2001	11701722	Mather, K J; Hunt, A E; Steinberg, H O; Paradisi, G; Hook, G; Katz, A; Quon, M J; Baron, A D
222	2000	10754062	Pan, Q; Wendel, J; Fluhr, R
221	1997	9406524	Jensen, O N; Podtelejnikov, A V; Mann, M
221	1996	9000638	Mirny, L A; Shakhnovich, E I
221	2008	19087322	Corander, Jukka; Marttinen, Pekka; Siren, Jukka; Tang, Jing
221	2006	16845108	Hull, Duncan; Wolstencroft, Katy; Stevens, Robert; Goble, Carole; Pocock, Mathew R; Li, Peter; Oinn, Tom
221	2005	15658854	Hartshorn, Michael J; Murray, Christopher W; Cleasby, Anne; Frederickson, Martyn; Tickle, Ian J; Jhoti, Harren
221	2004	14681484	Craigon, David J; James, Nick; Okyere, John; Higgins, Janet; Jotham, Joan; May, Sean
221	2002	12040188	Mural, Richard J; Adams, Mark D; Myers, Eugene W; Smith, Hamilton O; Miklos, George L Gabor; Wides, Ron; Halpern, Aaron; Li, Peter W; Sutton, Granger G; Nadeau, Joe; Salzberg, Steven L; Holt, Robert A; Kodira, Chinnappa D; Lu, Fu; Chen, Lin; Deng, Zuoming; Evangelista, Carlos C; Gan, Weiniu; Heiman, Thomas J; Li, Jiayin; Li, Zhenya; Merkulov, Gennady V; Milshina, Natalia V; Naik, Ashwinikumar K; …
221	2001	11254390	Chasman, D; Adams, R M
220	1996	8894702	Allikmets, R; Gerrard, B; Hutchinson, A; Dean, M
220	1996	8743683	Schuler, G D; Epstein, J A; Ohkawa, H; Kans, J A
220	1994	8004173	Higgins, D G
220	2006	16525410	States, David J; Omenn, Gilbert S; Blackwell, Thomas W; Fermin, Damian; Eng, Jimmy; Speicher, David W; Hanash, Samir M
220	2006	16424331	Chandonia, John-Marc; Brenner, Steven E
220	2004	15789030	Sadygov, Rovshan G; Cociorva, Daniel; Yates, John R 3rd
220	2004	15347803	Olsen, Jesper V; Mann, Matthias
220	2004	15314077	Messmer, Bradley T; Albesiano, Emilia; Efremov, Dimitar G; Ghiotto, Fabio; Allen, Steven L; Kolitz, Jonathan; Foa, Robin; Damle, Rajendra N; Fais, Franco; Messmer, Davorka; Rai, Kanti R; Ferrarini, Manlio; Chiorazzi, Nicholas
220	2002	12079347	Hofacker, Ivo L; Fekete, Martin; Stadler, Peter F
220	2001	11773596	Hsiao, L L; Dangond, F; Yoshida, T; Hong, R; Jensen, R V; Misra, J; Dillon, W; Lee, K F; Clark, K E; Haverty, P; Weng, Z; Mutter, G L; Frosch, M P; MacDonald, M E; Milford, E L; Crum, C P; Bueno, R; Pratt, R E; Mahadevappa, M; Warrington, J A; Stephanopoulos, G; Stephanopoulos, G; Gullans, S R
220	2000	10704319	Wilson, C A; Kreychman, J; Gerstein, M
219	2009	19855009	Richter, Michael; Rossello-Mora, Ramon
219	2006	16619023	Paulson, James C; Blixt, Ola; Collins, Brian E
219	2006	16381952	Desiere, Frank; Deutsch, Eric W; King, Nichole L; Nesvizhskii, Alexey I; Mallick, Parag; Eng, Jimmy; Chen, Sharon; Eddes, James; Loevenich, Sandra N; Aebersold, Ruedi
219	2004	14681450	Schomburg, Ida; Chang, Antje; Ebeling, Christian; Gremse, Marion; Heldt, Christian; Huhn, Gregor; Schomburg, Dietmar
218	1998	9536098	Zhang, M Q
218	2009	18974181	Keseler, Ingrid M; Bonavides-Martinez, Cesar; Collado-Vides, Julio; Gama-Castro, Socorro; Gunsalus, Robert P; Johnson, D Aaron; Krummenacker, Markus; Nolan, Laura M; Paley, Suzanne; Paulsen, Ian T; Peralta-Gil, Martin; Santos-Zavaleta, Alberto; Shearer, Alexander Glennon; Karp, Peter D
218	2008	18846210	Veyrieras, Jean-Baptiste; Kudaravalli, Sridhar; Kim, Su Yeon; Dermitzakis, Emmanouil T; Gilad, Yoav; Stephens, Matthew; Pritchard, Jonathan K
218	2008	18410479	Benedito, Vagner A; Torres-Jerez, Ivone; Murray, Jeremy D; Andriankaja, Andry; Allen, Stacy; Kakar, Klementina; Wandrey, Maren; Verdier, Jerome; Zuber, Helene; Ott, Thomas; Moreau, Sandra; Niebel, Andreas; Frickey, Tancred; Weiller, Georg; He, Ji; Dai, Xinbin; Zhao, Patrick X; Tang, Yuhong; Udvardi, Michael K
218	2007	17300160	Hartshorn, Michael J; Verdonk, Marcel L; Chessari, Gianni; Brewerton, Suzanne C; Mooij, Wijnand T M; Mortenson, Paul N; Murray, Christopher W
218	2004	15528792	Peltomaki, Paivi; Vasen, Hans
218	2002	12089522	Wu, Lani F; Hughes, Timothy R; Davierwala, Armaity P; Robinson, Mark D; Stoughton, Roland; Altschuler, Steven J
218	1995	11831707	Yanez, R J; Rodriguez, J M; Nogal, M L; Yuste, L; Enriquez, C; Rodriguez, J F; Vinuela, E
217	1993	8415576	Orengo, C A; Flores, T P; Taylor, W R; Thornton, J M
217	1994	8055880	Bjellqvist, B; Basse, B; Olsen, E; Celis, J E
217	2012	22140104	Sayers, Eric W; Barrett, Tanya; Benson, Dennis A; Bolton, Evan; Bryant, Stephen H; Canese, Kathi; Chetvernin, Vyacheslav; Church, Deanna M; Dicuccio, Michael; Federhen, Scott; Feolo, Michael; Fingerman, Ian M; Geer, Lewis Y; Helmberg, Wolfgang; Kapustin, Yuri; Krasnov, Sergey; Landsman, David; Lipman, David J; Lu, Zhiyong; Madden, Thomas L; Madej, Tom; Maglott, Donna R; Marchler-Bauer, Aron; Mill…
217	2009	18957442	Aurrecoechea, Cristina; Brestelli, John; Brunk, Brian P; Dommer, Jennifer; Fischer, Steve; Gajria, Bindu; Gao, Xin; Gingle, Alan; Grant, Greg; Harb, Omar S; Heiges, Mark; Innamorato, Frank; Iodice, John; Kissinger, Jessica C; Kraemer, Eileen; Li, Wei; Miller, John A; Nayak, Vishal; Pennington, Cary; Pinney, Deborah F; Roos, David S; Ross, Chris; Stoeckert, Christian J Jr; Treatman, Charles; Wang,…
216	1999	9917419	Kleywegt, G J
216	1994	7937731	Holm, L; Sander, C
216	2009	19237447	Bindea, Gabriela; Mlecnik, Bernhard; Hackl, Hubert; Charoentong, Pornpimol; Tosolini, Marie; Kirilovsky, Amos; Fridman, Wolf-Herman; Pages, Franck; Trajanoski, Zlatko; Galon, Jerome
216	2005	15781862	Song, Hui; Wang, Renxiao; Wang, Shaomeng; Lin, Jiayuh
216	2005	15706577	Paulini, Ralph; Muller, Klaus; Diederich, Francois
216	2004	15130933	Lanckriet, Gert R G; De Bie, Tijl; Cristianini, Nello; Jordan, Michael I; Noble, William Stafford
215	1996	8743688	Pearson, W R
215	2010	19850718	Caspi, Ron; Altman, Tomer; Dale, Joseph M; Dreher, Kate; Fulcher, Carol A; Gilham, Fred; Kaipa, Pallavi; Karthikeyan, Athikkattuvalasu S; Kothari, Anamika; Krummenacker, Markus; Latendresse, Mario; Mueller, Lukas A; Paley, Suzanne; Popescu, Liviu; Pujar, Anuradha; Shearer, Alexander G; Zhang, Peifen; Karp, Peter D
215	2007	17652280	Glass, Andrew G; Lacey, James V Jr; Carreon, J Daniel; Hoover, Robert N
215	2005	16214746	Chase, Mark W; Salamin, Nicolas; Wilkinson, Mike; Dunwell, James M; Kesanakurthi, Rao Prasad; Haidar, Nadia; Savolainen, Vincent
215	2003	12520033	Attwood, T K; Bradley, P; Flower, D R; Gaulton, A; Maudling, N; Mitchell, A L; Moulton, G; Nordle, A; Paine, K; Taylor, P; Uddin, A; Zygouri, C
215	2000	10592233	Henikoff, J G; Greene, E A; Pietrokovski, S; Henikoff, S
214	1997	9199566	Jeunemaitre, X; Inoue, I; Williams, C; Charru, A; Tichet, J; Powers, M; Sharma, A M; Gimenez-Roqueplo, A P; Hata, A; Corvol, P; Lalouel, J M
214	1994	7731949	Munoz, V; Serrano, L
214	2007	17488521	Wu, Sitao; Skolnick, Jeffrey; Zhang, Yang
214	2007	17324271	Gupta, Shobhit; Stamatoyannopoulos, John A; Bailey, Timothy L; Noble, William Stafford
214	2000	10782110	Sunyaev, S; Ramensky, V; Bork, P
213	1999	9847189	Kreegipuu, A; Blom, N; Brunak, S
213	2003	12910457	Vucetic, Slobodan; Brown, Celeste J; Dunker, A Keith; Obradovic, Zoran
213	2002	11752343	Perler, Francine B
212	1998	9466909	Morea, V; Tramontano, A; Rustici, M; Chothia, C; Lesk, A M
212	1995	7644491	Powell, W; Morgante, M; McDevitt, R; Vendramin, G G; Rafalski, J A
212	2004	14695819	Erickson, Jon A; Jalaie, Mehran; Robertson, Daniel H; Lewis, Richard A; Vieth, Michal
212	2003	12689349	Young, Nelson D; Healy, John
212	2002	12417206	Cordes, Frank S; Bright, Joanne N; Sansom, Mark S P
211	2012	22955987	Harrow, Jennifer; Frankish, Adam; Gonzalez, Jose M; Tapanari, Electra; Diekhans, Mark; Kokocinski, Felix; Aken, Bronwen L; Barrell, Daniel; Zadissa, Amonida; Searle, Stephen; Barnes, If; Bignell, Alexandra; Boychenko, Veronika; Hunt, Toby; Kay, Mike; Mukherjee, Gaurab; Rajan, Jeena; Despacio-Reyes, Gloria; Saunders, Gary; Steward, Charles; Harte, Rachel; Lin, Michael; Howald, Cedric; Tanzer, Andr…
211	2008	18426918	Wang, Xiaowei
211	2007	17389902	Ruhe, H G; Mason, N S; Schene, A H
211	2003	12612642	Hunter, Peter J; Borg, Thomas K
211	2002	11911888	Bahler, Martin; Rhoads, Allen
210	1997	9433130	Laskowski, R A; Hutchinson, E G; Michie, A D; Wallace, A C; Jones, M L; Thornton, J M
210	1995	7568090	Kitamura, T; Onishi, M; Kinoshita, S; Shibuya, A; Miyajima, A; Nolan, G P
210	2008	17998252	Kawashima, Shuichi; Pokarowski, Piotr; Pokarowska, Maria; Kolinski, Andrzej; Katayama, Toshiaki; Kanehisa, Minoru
210	2007	17391014	Xie, Hongbo; Vucetic, Slobodan; Iakoucheva, Lilia M; Oldfield, Christopher J; Dunker, A Keith; Uversky, Vladimir N; Obradovic, Zoran
210	2007	17344234	Wang, James Z; Du, Zhidian; Payattakool, Rapeeporn; Yu, Philip S; Chen, Chin-Fu
210	2004	15383839	Muller, Hans-Michael; Kenny, Eimear E; Sternberg, Paul W
210	2001	11125054	Costanzo, M C; Crawford, M E; Hirschman, J E; Kranz, J E; Olsen, P; Robertson, L S; Skrzypek, M S; Braun, B R; Hopkins, K L; Kondu, P; Lengieza, C; Lew-Smith, J E; Tillberg, M; Garrels, J I
209	1998	9642049	Reimer, U; Scherer, G; Drewello, M; Kruber, S; Schutkowski, M; Fischer, G
209	2008	18355838	Lin, Hao
209	2004	14514716	Petrescu, Andrei-J; Milac, Adina-L; Petrescu, Stefana M; Dwek, Raymond A; Wormald, Mark R
209	2000	10978192	Hajduk, P J; Bures, M; Praestgaard, J; Fesik, S W
209	1999	10536136	Barrios, H; Valderrama, B; Morett, E
208	2010	19897547	Ceol, Arnaud; Chatr Aryamontri, Andrew; Licata, Luana; Peluso, Daniele; Briganti, Leonardo; Perfetto, Livia; Castagnoli, Luisa; Cesareni, Gianni
208	2006	17010674	Wei, Guo; Twomey, David; Lamb, Justin; Schlis, Krysta; Agarwal, Jyoti; Stam, Ronald W; Opferman, Joseph T; Sallan, Stephen E; den Boer, Monique L; Pieters, Rob; Golub, Todd R; Armstrong, Scott A
208	2003	14519204	Zeller, Karen I; Jegga, Anil G; Aronow, Bruce J; O'Donnell, Kathryn A; Dang, Chi V
208	2001	11114309	Price, S J; Greaves, D R; Watkins, H
207	2013	22517427	Thorvaldsdottir, Helga; Robinson, James T; Mesirov, Jill P
207	2009	19022853	Saier, Milton H Jr; Yen, Ming Ren; Noto, Keith; Tamang, Dorjee G; Elkan, Charles
207	2008	18923704	Lu, Ming; Zhang, Qipeng; Deng, Min; Miao, Jing; Guo, Yanhong; Gao, Wei; Cui, Qinghua
207	2008	18094468	Terwilliger, Thomas C; Grosse-Kunstleve, Ralf W; Afonine, Pavel V; Moriarty, Nigel W; Zwart, Peter H; Hung, Li Wei; Read, Randy J; Adams, Paul D
207	2007	17924335	Chen, Wei-Min; Abecasis, Goncalo R
207	2005	16333295	Le Novere, Nicolas; Finney, Andrew; Hucka, Michael; Bhalla, Upinder S; Campagne, Fabien; Collado-Vides, Julio; Crampin, Edmund J; Halstead, Matt; Klipp, Edda; Mendes, Pedro; Nielsen, Poul; Sauro, Herbert; Shapiro, Bruce; Snoep, Jacky L; Spence, Hugh D; Wanner, Barry L
207	2004	15542455	Austin, Christopher P; Brady, Linda S; Insel, Thomas R; Collins, Francis S
207	2004	14681473	Akagi, Keiko; Suzuki, Takeshi; Stephens, Robert M; Jenkins, Nancy A; Copeland, Neal G
206	1993	8434973	Kenet, R O; Kang, S; Kenet, B J; Fitzpatrick, T B; Sober, A J; Barnhill, R L
206	2007	17130144	Mi, Huaiyu; Guo, Nan; Kejariwal, Anish; Thomas, Paul D
206	2007	17078022	Marini, Joan C; Forlino, Antonella; Cabral, Wayne A; Barnes, Aileen M; San Antonio, James D; Milgrom, Sarah; Hyland, James C; Korkko, Jarmo; Prockop, Darwin J; De Paepe, Anne; Coucke, Paul; Symoens, Sofie; Glorieux, Francis H; Roughley, Peter J; Lund, Alan M; Kuurila-Svahn, Kaija; Hartikka, Heini; Cohn, Daniel H; Krakow, Deborah; Mottes, Monica; Schwarze, Ulrike; Chen, Diana; Yang, Kathleen; Kusl…
206	2003	14656962	Zhang, Zhaolei; Harrison, Paul M; Liu, Yin; Gerstein, Mark
206	2003	12624183	Welsh, John B; Sapinoso, Lisa M; Kern, Suzanne G; Brown, David A; Liu, Tao; Bauskin, Asne R; Ward, Robyn L; Hawkins, Nicholas J; Quinn, David I; Russell, Pamela J; Sutherland, Robert L; Breit, Samuel N; Moskaluk, Christopher A; Frierson, Henry F Jr; Hampton, Garret M
206	2001	11811826	Yoshida, H; Nappi, J
206	2000	10848601	Kutach, A K; Kadonaga, J T
205	1997	9407042	Logsdon, N J; Kang, J; Togo, J A; Christian, E P; Aiyar, J
205	2010	19906713	Vita, Randi; Zarebski, Laura; Greenbaum, Jason A; Emami, Hussein; Hoof, Ilka; Salimi, Nima; Damle, Rohini; Sette, Alessandro; Peters, Bjoern
205	2008	18959479	Hogan, Daniel J; Riordan, Daniel P; Gerber, Andre P; Herschlag, Daniel; Brown, Patrick O
205	2005	15531608	Pagel, Philipp; Kovac, Stefan; Oesterheld, Matthias; Brauner, Barbara; Dunger-Kaltenbach, Irmtraud; Frishman, Goar; Montrone, Corinna; Mark, Pekka; Stumpflen, Volker; Mewes, Hans-Werner; Ruepp, Andreas; Frishman, Dmitrij
205	2005	15353450	Finn, Robert D; Marshall, Mhairi; Bateman, Alex
205	2004	14681488	Wang, Zhe; Wang, Guangshun
204	2008	18669619	Berglund, Lisa; Bjorling, Erik; Oksvold, Per; Fagerberg, Linn; Asplund, Anna; Szigyarto, Cristina Al-Khalili; Persson, Anja; Ottosson, Jenny; Wernerus, Henrik; Nilsson, Peter; Lundberg, Emma; Sivertsson, Asa; Navani, Sanjay; Wester, Kenneth; Kampf, Caroline; Hober, Sophia; Ponten, Fredrik; Uhlen, Mathias
204	1992	1598233	Bairoch, A; Boeckmann, B
204	2004	15212693	Diella, Francesca; Cameron, Scott; Gemund, Christine; Linding, Rune; Via, Allegra; Kuster, Bernhard; Sicheritz-Ponten, Thomas; Blom, Nikolaj; Gibson, Toby J
203	2008	18606607	Kessner, Darren; Chambers, Matt; Burke, Robert; Agus, David; Mallick, Parag
203	2006	16771457	Walsh, Daniel P; Chang, Young-Tae
203	2006	16734424	Liu, Jiangang; Perumal, Narayanan B; Oldfield, Christopher J; Su, Eric W; Uversky, Vladimir N; Dunker, A Keith
203	2005	15981261	Mendez, Raul; Leplae, Raphael; Lensink, Marc F; Wodak, Shoshana J
203	2003	12967962	Park, Keun-Joon; Kanehisa, Minoru
203	2002	12431279	Robinson, Mark D; Grigull, Jorg; Mohammad, Naveed; Hughes, Timothy R
203	2001	11591473	Pesole, G; Mignone, F; Gissi, C; Grillo, G; Licciulli, F; Liuni, S
203	2001	11472240	Kurogi, Y; Guner, O F
202	1995	7482420	Reitsma, P H; Bernardi, F; Doig, R G; Gandrille, S; Greengard, J S; Ireland, H; Krawczak, M; Lind, B; Long, G L; Poort, S R
202	2010	19966807	Picotti, Paola; Rinner, Oliver; Stallmach, Robert; Dautel, Franziska; Farrah, Terry; Domon, Bruno; Wenschuh, Holger; Aebersold, Ruedi
202	2009	19717432	Schlenker, Wolfram; Roberts, Michael J
202	2006	16896233	Moco, Sofia; Bino, Raoul J; Vorst, Oscar; Verhoeven, Harrie A; de Groot, Joost; van Beek, Teris A; Vervoort, Jacques; de Vos, C H Ric
202	2003	12727897	Elkon, Ran; Linhart, Chaim; Sharan, Roded; Shamir, Ron; Shiloh, Yosef
202	2003	12559926	Hendlich, Manfred; Bergner, Andreas; Gunther, Judith; Klebe, Gerhard
202	2003	12543140	Bostrom, Jonas; Greenwood, Jeremy R; Gottfries, Johan
202	2003	12519984	Bahl, Amit; Brunk, Brian; Crabtree, Jonathan; Fraunholz, Martin J; Gajria, Bindu; Grant, Gregory R; Ginsburg, Hagai; Gupta, Dinesh; Kissinger, Jessica C; Labo, Philip; Li, Li; Mailman, Matthew D; Milgram, Arthur J; Pearson, David S; Roos, David S; Schug, Jonathan; Stoeckert, Christian J Jr; Whetzel, Patricia
201	2012	22140109	Lamesch, Philippe; Berardini, Tanya Z; Li, Donghui; Swarbreck, David; Wilks, Christopher; Sasidharan, Rajkumar; Muller, Robert; Dreher, Kate; Alexander, Debbie L; Garcia-Hernandez, Margarita; Karthikeyan, Athikkattuvalasu S; Lee, Cynthia H; Nelson, William D; Ploetz, Larry; Singh, Shanker; Wensel, April; Huala, Eva
201	2010	19914934	Liolios, Konstantinos; Chen, I-Min A; Mavromatis, Konstantinos; Tavernarakis, Nektarios; Hugenholtz, Philip; Markowitz, Victor M; Kyrpides, Nikos C
201	2005	15760272	Peters, Bjoern; Sidney, John; Bourne, Phil; Bui, Huynh-Hoa; Buus, Soeren; Doh, Grace; Fleri, Ward; Kronenberg, Mitch; Kubo, Ralph; Lund, Ole; Nemazee, David; Ponomarenko, Julia V; Sathiamurthy, Muthu; Schoenberger, Stephen; Stewart, Scott; Surko, Pamela; Way, Scott; Wilson, Steve; Sette, Alessandro
201	2004	15014143	Richly, Erik; Leister, Dario
200	1993	8332526	Gutell, R R
200	1995	7541541	Han, H; Wolfe, M M; Brenner, S; Janda, K D
200	2008	18259166	Cui, Qiu; Lewis, Ian A; Hegeman, Adrian D; Anderson, Mark E; Li, Jing; Schulte, Christopher F; Westler, William M; Eghbalnia, Hamid R; Sussman, Michael R; Markley, John L
200	2006	16418748	Reed, Jennifer L; Famili, Iman; Thiele, Ines; Palsson, Bernhard O
200	2004	15305412	Ikai, Iwao; Arii, Shigeki; Kojiro, Masamichi; Ichida, Takafumi; Makuuchi, Masatoshi; Matsuyama, Yutaka; Nakanuma, Yasuni; Okita, Kiwamu; Omata, Masao; Takayasu, Kenichi; Yamaoka, Yoshio
199	1998	9620777	Matsuura, S; Tauchi, H; Nakamura, A; Kondo, N; Sakamoto, S; Endo, S; Smeets, D; Solder, B; Belohradsky, B H; Der Kaloustian, V M; Oshimura, M; Isomura, M; Nakamura, Y; Komatsu, K
199	1996	8630916	Sastre-Garau, X; Jouve, M; Asselain, B; Vincent-Salomon, A; Beuzeboc, P; Dorval, T; Durand, J C; Fourquet, A; Pouillart, P
199	2009	18996896	Laskowski, Roman A
199	2007	17273173	Luthi, A U; Martin, S J
199	2004	15162494	Shatsky, Maxim; Nussinov, Ruth; Wolfson, Haim J
199	2003	12820253	Davis, Andrew M; Teague, Simon J; Kleywegt, Gerard J
199	2002	12230033	Servant, Florence; Bru, Catherine; Carrere, Sebastien; Courcelle, Emmanuel; Gouzy, Jerjme; Peyruc, David; Kahn, Daniel
199	2002	12051862	Rost, Burkhard
198	1998	9837835	Comas, D; Calafell, F; Mateu, E; Perez-Lezaun, A; Bosch, E; Martinez-Arias, R; Clarimon, J; Facchini, F; Fiori, G; Luiselli, D; Pettener, D; Bertranpetit, J
198	1997	9111296	Matter, H
198	1996	8902360	Sjolander, K; Karplus, K; Brown, M; Hughey, R; Krogh, A; Mian, I S; Haussler, D
198	2009	18498676	McLean, Erin; Cogswell, Mary; Egli, Ines; Wojdyla, Daniel; de Benoist, Bruno
198	2008	18067246	Kall, Lukas; Storey, John D; MacCoss, Michael J; Noble, William Stafford
198	2007	17234652	Walker, U A; Tyndall, A; Czirjak, L; Denton, C; Farge-Bancel, D; Kowal-Bielecka, O; Muller-Ladner, U; Bocelli-Tyndall, C; Matucci-Cerinic, M
198	2007	17186527	Bhattacharya, Aneerban; Tejero, Roberto; Montelione, Gaetano T
198	2004	15489341	Hilson, Pierre; Allemeersch, Joke; Altmann, Thomas; Aubourg, Sebastien; Avon, Alexandra; Beynon, Jim; Bhalerao, Rishikesh P; Bitton, Frederique; Caboche, Michel; Cannoot, Bernard; Chardakov, Vasil; Cognet-Holliger, Cecile; Colot, Vincent; Crowe, Mark; Darimont, Caroline; Durinck, Steffen; Eickhoff, Holger; de Longevialle, Andeol Falcon; Farmer, Edward E; Grant, Murray; Kuiper, Martin T R; Lehrach…
198	2000	10972297	Taylor, W R
197	1995	7549879	Pearson, W R
197	1992	1603814	Sippl, M J; Weitckus, S
197	2000	10890390	Jaakkola, T; Diekhans, M; Haussler, D
196	1999	9847231	Kawashima, S; Ogata, H; Kanehisa, M
196	1993	8043040	Shugars, D C; Smith, M S; Glueck, D H; Nantermet, P V; Seillier-Moiseiwitsch, F; Swanstrom, R
196	2005	15939584	Moult, John
196	2004	15533718	Altenberg, B; Greulich, K O
196	2004	15215436	Heinig, Matthias; Frishman, Dmitrij
196	2004	14711306	Deng, Zhan; Chuaqui, Claudio; Singh, Juswinder
196	2003	12848284	Meyer, Barbara J; Mann, Neil J; Lewis, Janine L; Milligan, Greg C; Sinclair, Andrew J; Howe, Peter R C
196	2003	12769849	Grad, Yonatan; Aach, John; Hayes, Gabriel D; Reinhart, Brenda J; Church, George M; Ruvkun, Gary; Kim, John
196	2001	11824752	Xu, X P; Case, D A
196	2000	11061227	Schwarzinger, S; Kroon, G J; Foss, T R; Wright, P E; Dyson, H J
196	2000	10592185	Costanzo, M C; Hogan, J D; Cusick, M E; Davis, B P; Fancher, A M; Hodges, P E; Kondu, P; Lengieza, C; Lew-Smith, J E; Lingner, C; Roberg-Perez, K J; Tillberg, M; Brooks, J E; Garrels, J I
195	2009	19478882	Bushman, Frederic D; Malani, Nirav; Fernandes, Jason; D'Orso, Ivan; Cagney, Gerard; Diamond, Tracy L; Zhou, Honglin; Hazuda, Daria J; Espeseth, Amy S; Konig, Renate; Bandyopadhyay, Sourav; Ideker, Trey; Goff, Stephen P; Krogan, Nevan J; Frankel, Alan D; Young, John A T; Chanda, Sumit K
195	2007	17130150	Obayashi, Takeshi; Kinoshita, Kengo; Nakai, Kenta; Shibaoka, Masayuki; Hayashi, Shinpei; Saeki, Motoshi; Shibata, Daisuke; Saito, Kazuki; Ohta, Hiroyuki
195	2006	16752418	Yu, Chin-Sheng; Chen, Yu-Ching; Lu, Chih-Hao; Hwang, Jenn-Kang
195	2005	16010005	Mueller, Lukas A; Solow, Teri H; Taylor, Nicolas; Skwarecki, Beth; Buels, Robert; Binns, John; Lin, Chenwei; Wright, Mark H; Ahrens, Robert; Wang, Ying; Herbst, Evan V; Keyder, Emil R; Menda, Naama; Zamir, Dani; Tanksley, Steven D
195	2005	15916721	Zhang, Bao Hong; Pan, Xiao Ping; Wang, Qing Lian; Cobb, George P; Anderson, Todd A
195	2004	15570208	Selzner, Markus; Hany, Thomas F; Wildbrett, Peer; McCormack, Lucas; Kadry, Zakiyah; Clavien, Pierre-Alain
194	1998	9624145	Soderling, S H; Bayuga, S J; Beavo, J A
194	1998	9399796	Bairoch, A; Apweiler, R
194	2010	19846593	Roberts, Richard J; Vincze, Tamas; Posfai, Janos; Macelis, Dana
194	2003	12654719	Camon, Evelyn; Magrane, Michele; Barrell, Daniel; Binns, David; Fleischmann, Wolfgang; Kersey, Paul; Mulder, Nicola; Oinn, Tom; Maslen, John; Cox, Anthony; Apweiler, Rolf
194	2002	12169551	Karp, Peter D; Paley, Suzanne; Romero, Pedro
193	1997	9150918	Wilkins, M R; Lindskog, I; Gasteiger, E; Bairoch, A; Sanchez, J C; Hochstrasser, D F; Appel, R D
193	1995	7498157	Sanchez, J C; Appel, R D; Golaz, O; Pasquali, C; Ravier, F; Bairoch, A; Hochstrasser, D F
193	2004	15144565	Korf, Ian
193	2003	12795817	Sorace, James M; Zhan, Min
193	2002	11976131	Wilson, Kenneth H; Wilson, Wendy J; Radosevich, Jennifer L; DeSantis, Todd Z; Viswanathan, Vijay S; Kuczmarski, Thomas A; Andersen, Gary L
193	2000	10592176	Mewes, H W; Frishman, D; Gruber, C; Geier, B; Haase, D; Kaps, A; Lemcke, K; Mannhaupt, G; Pfeiffer, F; Schuller, C; Stocker, S; Weil, B
193	1999	10521335	Strausberg, R L; Feingold, E A; Klausner, R D; Collins, F S
193	1999	10080189	Buetow, K H; Edmonson, M N; Cassidy, A B
192	2010	19892828	Ostlund, Gabriel; Schmitt, Thomas; Forslund, Kristoffer; Kostler, Tina; Messina, David N; Roopra, Sanjit; Frings, Oliver; Sonnhammer, Erik L L
192	2009	18978023	Lefranc, Marie-Paule; Giudicelli, Veronique; Ginestoux, Chantal; Jabado-Michaloud, Joumana; Folch, Geraldine; Bellahcene, Fatena; Wu, Yan; Gemrot, Elodie; Brochet, Xavier; Lane, Jerome; Regnier, Laetitia; Ehrenmann, Francois; Lefranc, Gerard; Duroux, Patrice
192	2008	18711341	Shlomi, Tomer; Cabili, Moran N; Herrgard, Markus J; Palsson, Bernhard O; Ruppin, Eytan
192	2004	15171794	Cannon, Steven B; Mitra, Arvind; Baumgarten, Andrew; Young, Nevin D; May, Georgiana
192	2004	14990451	Lu, Z; Szafron, D; Greiner, R; Lu, P; Wishart, D S; Poulin, B; Anvik, J; Macdonell, C; Eisner, R
192	2000	10844659	Jungblut, P R; Bumann, D; Haas, G; Zimny-Arndt, U; Holland, P; Lamer, S; Siejak, F; Aebischer, A; Meyer, T F
191	2008	18474861	Stumpf, Michael P H; Thorne, Thomas; de Silva, Eric; Stewart, Ronald; An, Hyeong Jun; Lappe, Michael; Wiuf, Carsten
191	2006	16632496	Chua, Hon Nian; Sung, Wing-Kin; Wong, Limsoon
191	2004	15328540	Kaeberlein, Matt; Kirkland, Kathryn T; Fields, Stanley; Kennedy, Brian K
191	2004	15018577	Jonsson, Par; Gullberg, Jonas; Nordstrom, Anders; Kusano, Miyako; Kowalczyk, Mariusz; Sjostrom, Michael; Moritz, Thomas
191	2002	12133719	Carlson, Heather A
191	2002	11752349	Goto, Susumu; Okuno, Yasushi; Hattori, Masahiro; Nishioka, Takaaki; Kanehisa, Minoru
191	2001	11222768	Pertea, M; Lin, X; Salzberg, S L
191	1999	10350059	Mizokami, M; Nakano, T; Orito, E; Tanaka, Y; Sakugawa, H; Mukaide, M; Robertson, B H
190	1998	9600892	Levitt, M; Gerstein, M
190	1996	9053899	Tomii, K; Kanehisa, M
190	1995	7567960	Wouters, M A; Curmi, P M
190	2005	15546938	Caraux, Gilles; Pinloche, Sylvie
190	2004	14963104	Meunier, Julien; Duret, Laurent
190	2003	12557187	Hu, Hao; Elstner, Marcus; Hermans, Jan
189	1999	9931267	Jabs, A; Weiss, M S; Hilgenfeld, R
189	1996	8743682	Madden, T L; Tatusov, R L; Zhang, J
189	2010	20007741	Meglecz, Emese; Costedoat, Caroline; Dubut, Vincent; Gilles, Andre; Malausa, Thibaut; Pech, Nicolas; Martin, Jean-Francois
189	1991	1838100	Ballor, D L; Keesey, R E
189	2008	17884971	Falagas, Matthew E; Pitsouni, Eleni I; Malietzis, George A; Pappas, Georgios
189	2005	15714076	Sanderson, Simon; Emery, Jon; Higgins, Julian
189	2003	14614147	Mita, Kazuei; Morimyo, Mitsuoki; Okano, Kazuhiro; Koike, Yoshiko; Nohata, Junko; Kawasaki, Hideki; Kadono-Okuda, Keiko; Yamamoto, Kimiko; Suzuki, Masataka G; Shimada, Toru; Goldsmith, Marian R; Maeda, Susumu
188	1996	8764399	Nicoloso, M; Qu, L H; Michot, B; Bachellerie, J P
188	1995	8749854	Janin, J; Rodier, F
188	1994	7937062	Bairoch, A; Boeckmann, B
188	1995	7844818	Munoz, V; Serrano, L
188	2010	20100603	Xue, Bin; Dunbrack, Roland L; Williams, Robert W; Dunker, A Keith; Uversky, Vladimir N
188	2004	15550986	Rakyan, Vardhman K; Hildmann, Thomas; Novik, Karen L; Lewin, Jorn; Tost, Jorg; Cox, Antony V; Andrews, T Dan; Howe, Kevin L; Otto, Thomas; Olek, Alexander; Fischer, Judith; Gut, Ivo G; Berlin, Kurt; Beck, Stephan
188	2000	10835597	Galperin, M Y; Koonin, E V
188	2000	10729147	Tristem, M
187	1998	9614111	Dai, Q; Choy, E; Chiu, V; Romano, J; Slivka, S R; Steitz, S A; Michaelis, S; Philips, M R
187	1993	8485519	Cherbas, L; Cherbas, P
187	2008	18519851	Kastelein, John J P; van der Steeg, Wim A; Holme, Ingar; Gaffney, Michael; Cater, Nilo B; Barter, Philip; Deedwania, Prakash; Olsson, Anders G; Boekholdt, S Matthijs; Demicco, David A; Szarek, Michael; LaRosa, John C; Pedersen, Terje R; Grundy, Scott M
187	2006	16808903	Chou, Kuo-Chen; Shen, Hong-Bin
187	2004	14646133	Adams, Paul D; Gopal, Kreshna; Grosse-Kunstleve, Ralf W; Hung, Li-Wei; Ioerger, Thomas R; McCoy, Airlie J; Moriarty, Nigel W; Pai, Reetal K; Read, Randy J; Romo, Tod D; Sacchettini, James C; Sauter, Nicholas K; Storoni, Laurent C; Terwilliger, Thomas C
187	2001	11301020	Jiang, Y; Pico, A; Cadene, M; Chait, B T; MacKinnon, R
187	2000	10870958	Simpson, R J; Connolly, L M; Eddes, J S; Pereira, J J; Moritz, R L; Reid, G E
186	1998	9564048	Snay-Hodge, C A; Colot, H V; Goldstein, A L; Cole, C N
186	1997	9491345	Bruno, I J; Cole, J C; Lommerse, J P; Rowland, R S; Taylor, R; Verdonk, M L
186	1997	9446751	Schneider, T D
186	2006	17149653	Moustakas, Demetri T; Lang, P Therese; Pegg, Scott; Pettersen, Eric; Kuntz, Irwin D; Brooijmans, Natasja; Rizzo, Robert C
186	2004	15215457	Maiti, Rajarshi; Van Domselaar, Gary H; Zhang, Haiyan; Wishart, David S
186	2003	12805597	Beisson, Frederic; Koo, Abraham J K; Ruuska, Sari; Schwender, Jorg; Pollard, Mike; Thelen, Jay J; Paddock, Troy; Salas, Joaquin J; Savage, Linda; Milcamps, Anne; Mhaske, Vandana B; Cho, Younghee; Ohlrogge, John B
186	2002	12418100	Dunker, A Keith; Brown, Celeste J; Obradovic, Zoran
186	2000	11142426	Ulrich, C M; Bigler, J; Velicer, C M; Greene, E A; Farin, F M; Potter, J D
186	1999	10417412	Harding, M M
185	1998	9603909	Collet, J F; Stroobant, V; Pirard, M; Delpierre, G; Van Schaftingen, E
185	1996	8938427	Smith, T M; Lee, M K; Szabo, C I; Jerome, N; McEuen, M; Taylor, M; Hood, L; King, M C
185	2012	22102576	Caspi, Ron; Altman, Tomer; Dreher, Kate; Fulcher, Carol A; Subhraveti, Pallavi; Keseler, Ingrid M; Kothari, Anamika; Krummenacker, Markus; Latendresse, Mario; Mueller, Lukas A; Ong, Quang; Paley, Suzanne; Pujar, Anuradha; Shearer, Alexander G; Travers, Michael; Weerasinghe, Deepika; Zhang, Peifen; Karp, Peter D
185	2009	18984617	Chang, Antje; Scheer, Maurice; Grote, Andreas; Schomburg, Ida; Schomburg, Dietmar
185	2009	18953027	Obayashi, Takeshi; Hayashi, Shinpei; Saeki, Motoshi; Ohta, Hiroyuki; Kinoshita, Kengo
185	2008	18419781	Goda, Hideki; Sasaki, Eriko; Akiyama, Kenji; Maruyama-Nakashita, Akiko; Nakabayashi, Kazumi; Li, Weiqiang; Ogawa, Mikihiro; Yamauchi, Yukika; Preston, Jeremy; Aoki, Ko; Kiba, Takatoshi; Takatsuto, Suguru; Fujioka, Shozo; Asami, Tadao; Nakano, Takeshi; Kato, Hisashi; Mizuno, Takeshi; Sakakibara, Hitoshi; Yamaguchi, Shinjiro; Nambara, Eiji; Kamiya, Yuji; Takahashi, Hideki; Hirai, Masami Yokota; Sak…
185	2006	16995956	Huang, Bingding; Schroeder, Michael
185	2006	16371466	Wang, Eric T; Kodama, Greg; Baldi, Pierre; Moyzis, Robert K
185	2005	16212653	Bendtsen, Jannick D; Kiemer, Lars; Fausboll, Anders; Brunak, Soren
185	2004	15572777	Kleywegt, Gerard J; Harris, Mark R; Zou, Jin Yu; Taylor, Thomas C; Wahlby, Anders; Jones, T Alwyn
185	2003	12690189	Strausberg, Robert L; Schreiber, Stuart L
185	2001	11381037	Reiter, L T; Potocki, L; Chien, S; Gribskov, M; Bier, E
184	1998	9600889	Clore, G M; Gronenborn, A M
184	2006	16912992	Thomas, Paul D; Kejariwal, Anish; Guo, Nan; Mi, Huaiyu; Campbell, Michael J; Muruganujan, Anushya; Lazareva-Ulitsky, Betty
184	2003	12805578	Mueller, Lukas A; Zhang, Peifen; Rhee, Seung Y
184	2000	11108702	Zien, A; Ratsch, G; Mika, S; Scholkopf, B; Lengauer, T; Muller, K R
183	1997	9287494	Kanehisa, M
183	1993	8440830	Chug-Ahuja, J K; Holden, J M; Forman, M R; Mangels, A R; Beecher, G R; Lanza, E
183	1994	7857698	Ashby, J; Brady, A; Elcombe, C R; Elliott, B M; Ishmael, J; Odum, J; Tugwood, J D; Kettle, S; Purchase, I F
183	1995	7761450	Clauser, K R; Hall, S C; Smith, D M; Webb, J W; Andrews, L E; Tran, H M; Epstein, L B; Burlingame, A L
183	2006	16317076	Schmidt, Henning; Jirstrand, Mats
183	2004	15324658	Peichel, Catherine L; Ross, Joseph A; Matson, Clinton K; Dickson, Mark; Grimwood, Jane; Schmutz, Jeremy; Myers, Richard M; Mori, Seiichi; Schluter, Dolph; Kingsley, David M
183	2004	14681353	Wheeler, David L; Church, Deanna M; Edgar, Ron; Federhen, Scott; Helmberg, Wolfgang; Madden, Thomas L; Pontius, Joan U; Schuler, Gregory D; Schriml, Lynn M; Sequeira, Edwin; Suzek, Tugba O; Tatusova, Tatiana A; Wagner, Lukas
183	2000	10835646	Liang, F; Holt, I; Pertea, G; Karamycheva, S; Salzberg, S L; Quackenbush, J
183	2000	10717007	Lange, B M; Wildung, M R; Stauber, E J; Sanchez, C; Pouchnik, D; Croteau, R
183	1999	10344232	Quadroni, M; James, P
182	1996	8762138	Kuszewski, J; Gronenborn, A M; Clore, G M
182	1994	8019419	Sonnhammer, E L; Kahn, D
182	1994	7833817	Sali, A; Overington, J P
182	2004	15575967	Martin, David; Brun, Christine; Remy, Elisabeth; Mouren, Pierre; Thieffry, Denis; Jacq, Bernard
182	2004	14681377	Hulo, Nicolas; Sigrist, Christian J A; Le Saux, Virginie; Langendijk-Genevaux, Petra S; Bordoli, Lorenza; Gattiker, Alexandre; De Castro, Edouard; Bucher, Philipp; Bairoch, Amos
182	2000	10768947	Qin, X; Singh, K V; Weinstock, G M; Murray, B E
181	1997	9395291	Sagne, C; El Mestikawy, S; Isambert, M F; Hamon, M; Henry, J P; Giros, B; Gasnier, B
181	1995	8590690	Clayton, R A; Sutton, G; Hinkle, P S Jr; Bult, C; Fields, C
181	1994	8193950	Ina, Y
181	2011	21036868	Rose, Peter W; Beran, Bojan; Bi, Chunxiao; Bluhm, Wolfgang F; Dimitropoulos, Dimitris; Goodsell, David S; Prlic, Andreas; Quesada, Martha; Quinn, Gregory B; Westbrook, John D; Young, Jasmine; Yukich, Benjamin; Zardecki, Christine; Berman, Helen M; Bourne, Philip E
181	2009	19918065	Greenbaum, Jason A; Kotturi, Maya F; Kim, Yohan; Oseroff, Carla; Vaughan, Kerrie; Salimi, Nima; Vita, Randi; Ponomarenko, Julia; Scheuermann, Richard H; Sette, Alessandro; Peters, Bjoern
181	2006	16611749	Oti, M; Snel, B; Huynen, M A; Brunner, H G
181	1992	1613742	Martin, Y C
181	2005	15608217	Guldener, U; Munsterkotter, M; Kastenmuller, G; Strack, N; van Helden, J; Lemer, C; Richelles, J; Wodak, S J; Garcia-Martinez, J; Perez-Ortin, J E; Michael, H; Kaps, A; Talla, E; Dujon, B; Andre, B; Souciet, J L; De Montigny, J; Bon, E; Gaillardin, C; Mewes, H W
181	2005	15377502	Kuiken, Carla; Yusim, Karina; Boykin, Laura; Richardson, Russell
181	2004	15215534	White, Stephen H
181	1992	1454539	Gutell, R R; Power, A; Hertz, G Z; Putz, E J; Stormo, G D
181	2000	10926500	Bystroff, C; Thorsson, V; Baker, D
181	1999	10446225	Leipe, D D; Aravind, L; Koonin, E V
181	1999	10336382	Shoichet, B K; Leach, A R; Kuntz, I D
180	1996	8594580	Holm, L; Sander, C
180	2009	19587772	Gomez-Alvarez, Vicente; Teal, Tracy K; Schmidt, Thomas M
180	2009	19344873	Firth, Helen V; Richards, Shola M; Bevan, A Paul; Clayton, Stephen; Corpas, Manuel; Rajan, Diana; Van Vooren, Steven; Moreau, Yves; Pettett, Roger M; Carter, Nigel P
180	2007	17295354	Lam, Henry; Deutsch, Eric W; Eddes, James S; Eng, Jimmy K; King, Nichole; Stein, Stephen E; Aebersold, Ruedi
180	2005	15824287	Hajduch, Martin; Ganapathy, Ashwin; Stein, Joel W; Thelen, Jay J
180	2004	15128449	Bowers, Peter M; Pellegrini, Matteo; Thompson, Mike J; Fierro, Joe; Yeates, Todd O; Eisenberg, David
180	1999	10369684	Salgado-Garrido, J; Bragado-Nilsson, E; Kandels-Lewis, S; Seraphin, B
179	1998	9399839	Kemball-Cook, G; Tuddenham, E G; Wacey, A I
179	1995	8718622	Aarts, M G; Keijzer, C J; Stiekema, W J; Pereira, A
179	2011	21097882	Keseler, Ingrid M; Collado-Vides, Julio; Santos-Zavaleta, Alberto; Peralta-Gil, Martin; Gama-Castro, Socorro; Muniz-Rascado, Luis; Bonavides-Martinez, Cesar; Paley, Suzanne; Krummenacker, Markus; Altman, Tomer; Kaipa, Pallavi; Spaulding, Aaron; Pacheco, John; Latendresse, Mario; Fulcher, Carol; Sarker, Malabika; Shearer, Alexander G; Mackie, Amanda; Paulsen, Ian; Gunsalus, Robert P; Karp, Peter D
179	2010	19965881	Milne, Iain; Bayer, Micha; Cardle, Linda; Shaw, Paul; Stephen, Gordon; Wright, Frank; Marshall, David
179	2009	19149669	Chen, Chao; Chen, Lixuan; Zou, Xiaoyong; Cai, Peixiang
179	2005	16162640	Cusick, Michael E; Klitgord, Niels; Vidal, Marc; Hill, David E
179	2003	12829469	Schellman, John A
179	2002	12177301	Callebaut, Isabelle; Moshous, Despina; Mornon, Jean-Paul; de Villartay, Jean-Pierre
179	2002	12011482	Hamadeh, Hisham K; Bushel, Pierre R; Jayadev, Supriya; DiSorbo, Olimpia; Bennett, Lee; Li, Leping; Tennant, Raymond; Stoll, Raymond; Barrett, J Carl; Paules, Richard S; Blanchard, Kerry; Afshari, Cynthia A
179	2002	11752250	Schomburg, Ida; Chang, Antje; Schomburg, Dietmar
178	1999	9873074	Saurin, W; Hofnung, M; Dassa, E
178	2006	16845052	Al-Shahrour, Fatima; Minguez, Pablo; Tarraga, Joaquin; Montaner, David; Alloza, Eva; Vaquerizas, Juan M; Conde, Lucia; Blaschke, Christian; Vera, Javier; Dopazo, Joaquin
178	2005	15608260	Parkinson, H; Sarkans, U; Shojatalab, M; Abeygunawardena, N; Contrino, S; Coulson, R; Farne, A; Lara, G Garcia; Holloway, E; Kapushesky, M; Lilja, P; Mukherjee, G; Oezcimen, A; Rayner, T; Rocca-Serra, P; Sharma, A; Sansone, S; Brazma, A
178	2004	15115387	Nikolovska-Coleska, Zaneta; Xu, Liang; Hu, Zengjian; Tomita, York; Li, Peng; Roller, Peter P; Wang, Renxiao; Fang, Xueliang; Guo, Ribo; Zhang, Manchao; Lippman, Marc E; Yang, Dajun; Wang, Shaomeng
178	2002	11880620	Braun, Pascal; Hu, Yanhui; Shen, Binghua; Halleck, Allison; Koundinya, Malvika; Harlow, Ed; LaBaer, Joshua
178	2001	11294795	Thorn, K S; Bogan, A A
178	2000	10681550	Garay-Arroyo, A; Colmenero-Flores, J M; Garciarrubio, A; Covarrubias, A A
178	1999	10561304	Popescu, R A; Norman, A; Ross, P J; Parikh, B; Cunningham, D
177	1994	7966317	Koonin, E V; Tatusov, R L
177	2011	21919503	Laskowski, Roman A; Swindells, Mark B
177	2011	21460457	McNicholas, S; Potterton, E; Wilson, K S; Noble, M E M
177	2010	20924405	Thomas, Marshall; Lieberman, Judy; Lal, Ashish
177	2010	19906727	Forbes, Simon A; Tang, Gurpreet; Bindal, Nidhi; Bamford, Sally; Dawson, Elisabeth; Cole, Charlotte; Kok, Chai Yin; Jia, Mingming; Ewing, Rebecca; Menzies, Andrew; Teague, Jon W; Stratton, Michael R; Futreal, P Andrew
177	2009	19539887	Holmans, Peter; Green, Elaine K; Pahwa, Jaspreet Singh; Ferreira, Manuel A R; Purcell, Shaun M; Sklar, Pamela; Owen, Michael J; O'Donovan, Michael C; Craddock, Nick
177	2007	17683518	Teschendorff, Andrew E; Miremadi, Ahmad; Pinder, Sarah E; Ellis, Ian O; Caldas, Carlos
177	2006	16796559	Steinbeck, Christoph; Hoppe, Christian; Kuhn, Stefan; Floris, Matteo; Guha, Rajarshi; Willighagen, Egon L
177	2004	14983052	Malnic, Bettina; Godfrey, Paul A; Buck, Linda B
177	2003	14617066	Bae, Min Seok; Cho, Eun Ju; Choi, Eun-Young; Park, Ohkmae K
177	2003	14568541	Tian, Weidong; Skolnick, Jeffrey
177	2003	12610571	Taylor, Chris F; Paton, Norman W; Garwood, Kevin L; Kirby, Paul D; Stead, David A; Yin, Zhikang; Deutsch, Eric W; Selway, Laura; Walker, Janet; Riba-Garcia, Isabel; Mohammed, Shabaz; Deery, Michael J; Howard, Julie A; Dunkley, Tom; Aebersold, Ruedi; Kell, Douglas B; Lilley, Kathryn S; Roepstorff, Peter; Yates, John R 3rd; Brass, Andy; Brown, Alistair J P; Cash, Phil; Gaskell, Simon J; Hubbard, Si…
177	2000	10713666	Bullock, A N; Henckel, J; Fersht, A R
176	1993	7686882	Burland, V; Plunkett, G 3rd; Daniels, D L; Blattner, F R
176	2010	20360068	Hutchins, James R A; Toyoda, Yusuke; Hegemann, Bjorn; Poser, Ina; Heriche, Jean-Karim; Sykora, Martina M; Augsburg, Martina; Hudecz, Otto; Buschhorn, Bettina A; Bulkescher, Jutta; Conrad, Christian; Comartin, David; Schleiffer, Alexander; Sarov, Mihail; Pozniakovsky, Andrei; Slabicki, Mikolaj Michal; Schloissnig, Siegfried; Steinmacher, Ines; Leuschner, Marit; Ssykor, Andrea; Lawo, Steffen; Pelle…
176	2005	16020736	Atwood, J A 3rd; Weatherly, D B; Minning, T A; Bundy, B; Cavola, C; Opperdoes, F R; Orlando, R; Tarleton, R L
176	2005	15757999	An, Jianghong; Totrov, Maxim; Abagyan, Ruben
176	2004	14691234	Caffrey, Daniel R; Somaroo, Shyamal; Hughes, Jason D; Mintseris, Julian; Huang, Enoch S
176	2002	11827492	Yona, Golan; Levitt, Michael
176	2001	11455595	Lu, H; Skolnick, J
175	1998	9783217	Nielsen, H; Krogh, A
175	1997	9237912	Rost, B; Schneider, R; Sander, C
175	2010	20573269	Wang, Xiao-Wei; Luan, Jun-Bo; Li, Jun-Min; Bao, Yan-Yuan; Zhang, Chuan-Xi; Liu, Shu-Sheng
175	2010	20101611	Deutsch, Eric W; Mendoza, Luis; Shteynberg, David; Farrah, Terry; Lam, Henry; Tasman, Natalie; Sun, Zhi; Nilsson, Erik; Pratt, Brian; Prazen, Bryan; Eng, Jimmy K; Martin, Daniel B; Nesvizhskii, Alexey I; Aebersold, Ruedi
175	2009	19951895	Nelson, David R
175	2008	18774775	Chou, Kuo-Chen; Shen, Hong-Bin
175	2008	18765831	Miller, Martin Lee; Jensen, Lars Juhl; Diella, Francesca; Jorgensen, Claus; Tinti, Michele; Li, Lei; Hsiung, Marilyn; Parker, Sirlester A; Bordeaux, Jennifer; Sicheritz-Ponten, Thomas; Olhovsky, Marina; Pasculescu, Adrian; Alexander, Jes; Knapp, Stefan; Blom, Nikolaj; Bork, Peer; Li, Shawn; Cesareni, Gianni; Pawson, Tony; Turk, Benjamin E; Yaffe, Michael B; Brunak, Soren; Linding, Rune
175	2007	17387145	Ponjavic, Jasmina; Ponting, Chris P; Lunter, Gerton
175	2003	12612341	Wiltshire, Tim; Pletcher, Mathew T; Batalov, Serge; Barnes, S Whitney; Tarantino, Lisa M; Cooke, Michael P; Wu, Hua; Smylie, Kevin; Santrosyan, Andrey; Copeland, Neal G; Jenkins, Nancy A; Kalush, Francis; Mural, Richard J; Glynne, Richard J; Kay, Steve A; Adams, Mark D; Fletcher, Colin F
175	2002	12350343	Edwards, Aled M; Kus, Bart; Jansen, Ronald; Greenbaum, Dov; Greenblatt, Jack; Gerstein, Mark
175	2002	11818131	Lehner, Ben; Williams, Gary; Campbell, R Duncan; Sanderson, Christopher M
175	2002	11754585	Roche, Olivier; Schneider, Petra; Zuegge, Jochen; Guba, Wolfgang; Kansy, Manfred; Alanine, Alexander; Bleicher, Konrad; Danel, Franck; Gutknecht, Eva-Maria; Rogers-Evans, Mark; Neidhart, Werner; Stalder, Henri; Dillon, Michael; Sjogren, Eric; Fotouhi, Nader; Gillespie, Paul; Goodnow, Robert; Harris, William; Jones, Phil; Taniguchi, Mikio; Tsujii, Shinji; von der Saal, Wolfgang; Zimmermann, Gerd; …
175	2001	11524381	Bujnicki, J M; Elofsson, A; Fischer, D; Rychlewski, L
175	1999	10383472	Henikoff, S; Henikoff, J G; Pietrokovski, S
174	1995	8618928	Long, M; Rosenberg, C; Gilbert, W
174	2007	17880924	Shen, Hong-Bin; Chou, Kuo-Chen
174	2007	17726677	Mueller, Lukas N; Rinner, Oliver; Schmidt, Alexander; Letarte, Simon; Bodenmiller, Bernd; Brusniak, Mi-Youn; Vitek, Olga; Aebersold, Ruedi; Muller, Markus
174	2006	16872714	This, Patrice; Lacombe, Thierry; Thomas, Mark R
174	2005	15822098	Nederveen, Aart J; Doreleijers, Jurgen F; Vranken, Wim; Miller, Zachary; Spronk, Chris A E M; Nabuurs, Sander B; Guntert, Peter; Livny, Miron; Markley, John L; Nilges, Michael; Ulrich, Eldon L; Kaptein, Robert; Bonvin, Alexandre M J J
174	2004	15153305	Bairoch, Amos; Boeckmann, Brigitte; Ferro, Serenella; Gasteiger, Elisabeth
174	2003	14616009	Kapp, Eugene A; Schutz, Frederic; Reid, Gavin E; Eddes, James S; Moritz, Robert L; O'Hair, Richard A J; Speed, Terence P; Simpson, Richard J
174	2002	11836223	Karchin, Rachel; Karplus, Kevin; Haussler, David
174	2001	11691919	Baumbusch, L O; Thorstensen, T; Krauss, V; Fischer, A; Naumann, K; Assalkhou, R; Schulz, I; Reuter, G; Aalen, R B
174	2001	11301314	Zmasek, C M; Eddy, S R
174	2000	10633087	Gerdes, K
173	1998	9833317	Rulisek, L; Vondrasek, J
173	1998	9705509	Zhang, Z; Schaffer, A A; Miller, W; Madden, T L; Lipman, D J; Koonin, E V; Altschul, S F
173	1997	9322029	Horton, P; Nakai, K
173	1997	9149949	Schuler, G D
173	1997	9108146	Neuwald, A F; Liu, J S; Lipman, D J; Lawrence, C E
173	1996	8819173	Karplus, P A
173	1996	8743709	Orengo, C A; Taylor, W R
173	1994	7937064	Bairoch, A; Bucher, P
173	2012	22827831	Quail, Michael A; Smith, Miriam; Coupland, Paul; Otto, Thomas D; Harris, Simon R; Connor, Thomas R; Bertoni, Anna; Swerdlow, Harold P; Gu, Yong
173	2010	20421198	Sukumaran, Jeet; Holder, Mark T
173	2008	18248097	Michael, Todd P; Mockler, Todd C; Breton, Ghislain; McEntee, Connor; Byer, Amanda; Trout, Jonathan D; Hazen, Samuel P; Shen, Rongkun; Priest, Henry D; Sullivan, Christopher M; Givan, Scott A; Yanovsky, Marcelo; Hong, Fangxin; Kay, Steve A; Chory, Joanne
173	2006	17147767	Hart, G Traver; Ramani, Arun K; Marcotte, Edward M
173	2005	15981264	Mintseris, Julian; Wiehe, Kevin; Pierce, Brian; Anderson, Robert; Chen, Rong; Janin, Joel; Weng, Zhiping
173	2005	15892872	Eilbeck, Karen; Lewis, Suzanna E; Mungall, Christopher J; Yandell, Mark; Stein, Lincoln; Durbin, Richard; Ashburner, Michael
173	2005	15608185	Deshpande, Nita; Addess, Kenneth J; Bluhm, Wolfgang F; Merino-Ott, Jeffrey C; Townsend-Merino, Wayne; Zhang, Qing; Knezevich, Charlie; Xie, Lie; Chen, Li; Feng, Zukang; Green, Rachel Kramer; Flippen-Anderson, Judith L; Westbrook, John; Berman, Helen M; Bourne, Philip E
173	2004	15364960	Bentele, M; Lavrik, I; Ulrich, M; Stosser, S; Heermann, D W; Kalthoff, H; Krammer, P H; Eils, R
173	2003	15029827	Whisstock, James C; Lesk, Arthur M
173	2004	14681368	Wuyts, Jan; Perriere, Guy; Van De Peer, Yves
173	2003	12938931	Froehlich, John E; Wilkerson, Curtis G; Ray, W Keith; McAndrew, Rosemary S; Osteryoung, Katherine W; Gage, Douglas A; Phinney, Brett S
173	2000	10737948	Najmanovich, R; Kuttner, J; Sobolev, V; Edelman, M
172	1997	9379928	Abola, E E; Sussman, J L; Prilusky, J; Manning, N O
172	2008	18604568	Andreini, Claudia; Bertini, Ivano; Cavallaro, Gabriele; Holliday, Gemma L; Thornton, Janet M
172	2005	16159913	Willenbrock, Hanni; Fridlyand, Jane
172	2004	15290653	Goldgar, David E; Easton, Douglas F; Deffenbaugh, Amie M; Monteiro, Alvaro N A; Tavtigian, Sean V; Couch, Fergus J
172	2002	12211036	Krebs, W G; Alexandrov, Vadim; Wilson, Cyrus A; Echols, Nathaniel; Yu, Haiyuan; Gerstein, Mark
172	2000	10966773	Pabo, C O; Nekludova, L
172	2000	10587584	Holder, J L Jr; Butte, N F; Zinn, A R
171	1996	8710858	Mortz, E; O'Connor, P B; Roepstorff, P; Kelleher, N L; Wood, T D; McLafferty, F W; Mann, M
171	1996	8580968	Cooke, R; Raynal, M; Laudie, M; Grellet, F; Delseny, M; Morris, P C; Guerrier, D; Giraudat, J; Quigley, F; Clabault, G; Li, Y F; Mache, R; Krivitzky, M; Gy, I J; Kreis, M; Lecharny, A; Parmentier, Y; Marbach, J; Fleck, J; Clement, B; Philipps, G; Herve, C; Bardet, C; Tremousaygue, D; Hofte, H
171	2008	18651794	Pico, Alexander R; Kelder, Thomas; van Iersel, Martijn P; Hanspers, Kristina; Conklin, Bruce R; Evelo, Chris
171	2006	16381826	Bakheet, Tala; Williams, Bryan R G; Khabar, Khalid S A
171	2004	15544817	Amitai, Gil; Shemesh, Arye; Sitbon, Einat; Shklar, Maxim; Netanely, Dvir; Venger, Ilya; Pietrokovski, Shmuel
171	2004	15499401	Schlueter, Jessica A; Dixon, Phillip; Granger, Cheryl; Grant, David; Clark, Lynn; Doyle, Jeff J; Shoemaker, Randy C
171	2001	11455607	Zhou, H X; Shan, Y
171	1999	10381382	Suetsugu, S; Miki, H; Takenawa, T
170	1999	9847187	Ponting, C P; Schultz, J; Milpetz, F; Bork, P
170	1995	8599672	Schneider, B; Berman, H M
170	2008	18400920	Mellmann, A; Cloud, J; Maier, T; Keckevoet, U; Ramminger, I; Iwen, P; Dunn, J; Hall, G; Wilson, D; Lasala, P; Kostrzewa, M; Harmsen, D
170	2007	17142222	Kuhn, R M; Karolchik, D; Zweig, A S; Trumbower, H; Thomas, D J; Thakkapallayil, A; Sugnet, C W; Stanke, M; Smith, K E; Siepel, A; Rosenbloom, K R; Rhead, B; Raney, B J; Pohl, A; Pedersen, J S; Hsu, F; Hinrichs, A S; Harte, R A; Diekhans, M; Clawson, H; Bejerano, G; Barber, G P; Baertsch, R; Haussler, D; Kent, W J
170	2007	17130149	Visel, Axel; Minovitsky, Simon; Dubchak, Inna; Pennacchio, Len A
170	2006	16372356	Cheng, Jianlin; Randall, Arlo; Baldi, Pierre
170	2004	15131650	Bredel, Markus; Jacoby, Edgar
170	2003	12840041	Sorek, Rotem; Ast, Gil
170	2003	12805588	Borner, Georg H H; Lilley, Kathryn S; Stevens, Timothy J; Dupree, Paul
170	1999	10556045	Pal, D; Chakrabarti, P
169	1994	8035213	Lauri, G; Bartlett, P A
169	2010	21037569	Li, Pinghua; Ponnala, Lalit; Gandotra, Neeru; Wang, Lin; Si, Yaqing; Tausta, S Lori; Kebrom, Tesfamichael H; Provart, Nicholas; Patel, Rohan; Myers, Christopher R; Reidel, Edwin J; Turgeon, Robert; Liu, Peng; Sun, Qi; Nelson, Timothy; Brutnell, Thomas P
169	2009	19376835	Reiland, Sonja; Messerli, Gaelle; Baerenfaller, Katja; Gerrits, Bertran; Endler, Anne; Grossmann, Jonas; Gruissem, Wilhelm; Baginsky, Sacha
169	2006	16940995	Gherman, Adrian; Davis, Erica E; Katsanis, Nicholas
169	2006	16407324	Vallenet, David; Labarre, Laurent; Rouy, Zoe; Barbe, Valerie; Bocs, Stephanie; Cruveiller, Stephane; Lajus, Aurelie; Pascal, Geraldine; Scarpelli, Claude; Medigue, Claudine
169	2005	15920083	Welschen, Laura M C; Bloemendal, Evelien; Nijpels, Giel; Dekker, Jacqueline M; Heine, Robert J; Stalman, Wim A B; Bouter, Lex M
169	2005	15692471	Prodanovich, Srdjan; Ma, Fangchao; Taylor, J Richard; Pezon, Candido; Fasihi, Tahira; Kirsner, Robert S
169	2002	11752288	Wuyts, Jan; Van de Peer, Yves; Winkelmans, Tina; De Wachter, Rupert
169	1999	10390356	Thompson, M J; Eisenberg, D
168	1997	9016498	Mewes, H W; Albermann, K; Heumann, K; Liebl, S; Pfeiffer, F
168	1996	8834170	Pollock, P M; Pearson, J V; Hayward, N K
168	1994	8064332	Miller, M D; Kearsley, S K; Underwood, D J; Sheridan, R P
168	2007	17534480	Perez-Garcia, Lluisa; Amabilino, David B
168	2006	16556842	Raymond, Jason; Segre, Daniel
168	2006	16381906	Guldener, Ulrich; Munsterkotter, Martin; Oesterheld, Matthias; Pagel, Philipp; Ruepp, Andreas; Mewes, Hans-Werner; Stumpflen, Volker
168	2005	15731212	Guo, Anyuan; He, Kun; Liu, Di; Bai, Shunong; Gu, Xiaocheng; Wei, Liping; Luo, Jingchu
168	2004	14743310	Qi, Ji; Wang, Bin; Hao, Bai-Iin
168	2003	14566057	Samanta, Manoj Pratim; Liang, Shoudan
168	2003	12517868	Maquelin, K; Kirschner, C; Choo-Smith, L-P; Ngo-Thi, N A; van Vreeswijk, T; Stammler, M; Endtz, H P; Bruining, H A; Naumann, D; Puppels, G J
168	2000	11062431	Palsson, B
168	1999	10617571	Patikoglou, G A; Kim, J L; Sun, L; Yang, S H; Kodadek, T; Burley, S K
167	1998	9885565	Burge, C B; Padgett, R A; Sharp, P A
167	1998	9638935	Yates, J R 3rd
167	1995	7784217	Baxevanis, A D; Landsman, D
167	2009	19654113	Nicol, John W; Helt, Gregg A; Blanchard, Steven G Jr; Raja, Archana; Loraine, Ann E
167	2008	18936248	Trinkle-Mulcahy, Laura; Boulon, Severine; Lam, Yun Wah; Urcia, Roby; Boisvert, Francois-Michel; Vandermoere, Franck; Morrice, Nick A; Swift, Sam; Rothbauer, Ulrich; Leonhardt, Heinrich; Lamond, Angus
167	2007	17931599	Shen, Hong-Bin; Chou, Kuo-Chen
167	2005	15781182	Krammer, Andre; Kirchhoff, Paul D; Jiang, X; Venkatachalam, C M; Waldman, Marvin
167	2005	15667834	Calabrese, Edward J; Blain, Robyn
167	1992	1304898	Holm, L; Ouzounis, C; Sander, C; Tuparev, G; Vriend, G
167	2001	11160901	McCue, L; Thompson, W; Carmack, C; Ryan, M P; Liu, J S; Derbyshire, V; Lawrence, C E
166	1996	8762132	Wallace, A C; Laskowski, R A; Thornton, J M
166	2008	18724358	Muller, Franz-Josef; Laurent, Louise C; Kostka, Dennis; Ulitsky, Igor; Williams, Roy; Lu, Christina; Park, In-Hyun; Rao, Mahendra S; Shamir, Ron; Schwartz, Philip H; Schmidt, Nils O; Loring, Jeanne F
166	2007	17269722	Tabb, David L; Fernando, Christopher G; Chambers, Matthew C
166	2005	16040705	Sibly, Richard M; Barker, Daniel; Denham, Michael C; Hone, Jim; Pagel, Mark
166	2004	15573125	Waters, Michael D; Fostel, Jennifer M
166	2003	12600945	Rinn, John L; Euskirchen, Ghia; Bertone, Paul; Martone, Rebecca; Luscombe, Nicholas M; Hartman, Stephen; Harrison, Paul M; Nelson, F Kenneth; Miller, Perry; Gerstein, Mark; Weissman, Sherman; Snyder, Michael
166	2001	11689479	Miller, M P; Kumar, S
165	1997	9031473	Lane, D A; Bayston, T; Olds, R J; Fitches, A C; Cooper, D N; Millar, D S; Jochmans, K; Perry, D J; Okajima, K; Thein, S L; Emmerich, J
165	1996	8804827	Lengauer, T; Rarey, M
165	1994	8126735	Klebe, G
165	1994	8013452	Castresana, J; Lubben, M; Saraste, M; Higgins, D G
165	2009	18984615	Chan, Patricia P; Lowe, Todd M
165	2006	16381923	Caspi, Ron; Foerster, Hartmut; Fulcher, Carol A; Hopkinson, Rebecca; Ingraham, John; Kaipa, Pallavi; Krummenacker, Markus; Paley, Suzanne; Pick, John; Rhee, Seung Y; Tissier, Christophe; Zhang, Peifen; Karp, Peter D
165	2005	15998470	Zeeberg, Barry R; Qin, Haiying; Narasimhan, Sudarshan; Sunshine, Margot; Cao, Hong; Kane, David W; Reimers, Mark; Stephens, Robert M; Bryant, David; Burt, Stanley K; Elnekave, Eldad; Hari, Danielle M; Wynn, Thomas A; Cunningham-Rundles, Charlotte; Stewart, Donn M; Nelson, David; Weinstein, John N
165	2005	15642099	Smith, Cynthia L; Goldsmith, Carroll-Ann W; Eppig, Janan T
165	2003	14583457	Olivier, Magali; Goldgar, David E; Sodha, Nayanta; Ohgaki, Hiroko; Kleihues, Paul; Hainaut, Pierre; Eeles, Rosalind A
165	1992	1408833	Morgan, J G; Dolganov, G M; Robbins, S E; Hinton, L M; Lovett, M
165	2001	11724835	Poyart, C; Quesne, G; Boumaila, C; Trieu-Cuot, P
165	2001	11573000	Dalrymple, B P; Kongsuwan, K; Wijffels, G; Dixon, N E; Jennings, P A
165	1999	10556324	Aravind, L; Koonin, E V
164	1998	9846869	Sali, A
164	2011	21253603	Chen, Calvin Yu-Chian
164	2011	21062808	Gardner, Paul P; Daub, Jennifer; Tate, John; Moore, Benjamin L; Osuch, Isabelle H; Griffiths-Jones, Sam; Finn, Robert D; Nawrocki, Eric P; Kolbe, Diana L; Eddy, Sean R; Bateman, Alex
164	2010	20235588	Hawkins, Paul C D; Skillman, A Geoffrey; Warren, Gregory L; Ellingson, Benjamin A; Stahl, Matthew T
164	2009	19470904	Ahn, Sung-Min; Kim, Tae-Hyung; Lee, Sunghoon; Kim, Deokhoon; Ghang, Ho; Kim, Dae-Soo; Kim, Byoung-Chul; Kim, Sang-Yoon; Kim, Woo-Yeon; Kim, Chulhong; Park, Daeui; Lee, Yong Seok; Kim, Sangsoo; Reja, Rohit; Jho, Sungwoong; Kim, Chang Geun; Cha, Ji-Young; Kim, Kyung-Hee; Lee, Bonghee; Bhak, Jong; Kim, Seong-Jin
164	2005	15824744	Munafo, M R; Bowes, L; Clark, T G; Flint, J
164	2004	14681421	Christie, Karen R; Weng, Shuai; Balakrishnan, Rama; Costanzo, Maria C; Dolinski, Kara; Dwight, Selina S; Engel, Stacia R; Feierbach, Becket; Fisk, Dianna G; Hirschman, Jodi E; Hong, Eurie L; Issel-Tarver, Laurie; Nash, Robert; Sethuraman, Anand; Starr, Barry; Theesfeld, Chandra L; Andrada, Rey; Binkley, Gail; Dong, Qing; Lane, Christopher; Schroeder, Mark; Botstein, David; Cherry, J Michael
164	2003	12890022	Mu, Jianbing; Ferdig, Michael T; Feng, Xiaorong; Joy, Deirdre A; Duan, Junhui; Furuya, Tetsuya; Subramanian, G; Aravind, L; Cooper, Roland A; Wootton, John C; Xiong, Momiao; Su, Xin-zhuan
164	2003	12728276	Stein, Lincoln D
164	2003	12586868	Bhalerao, Rupali; Keskitalo, Johanna; Sterky, Fredrik; Erlandsson, Rikard; Bjorkbacka, Harry; Birve, Simon Jonsson; Karlsson, Jan; Gardestrom, Per; Gustafsson, Petter; Lundeberg, Joakim; Jansson, Stefan
164	2002	11866532	Dawson, Jessica P; Weinger, Joshua S; Engelman, Donald M
164	2001	11337467	Suzuki, Y; Tsunoda, T; Sese, J; Taira, H; Mizushima-Sugano, J; Hata, H; Ota, T; Isogai, T; Tanaka, T; Nakamura, Y; Suyama, A; Sakaki, Y; Morishita, S; Okubo, K; Sugano, S
163	1999	9847145	Hodges, P E; McKee, A H; Davis, B P; Payne, W E; Garrels, J I
163	1998	9682055	Holm, L; Sander, C
163	1996	8897639	Larhammar, D
163	1994	7830586	Kjaer, M; Andersen, K V; Poulsen, F M
163	1995	7783205	Park, B H; Levitt, M
163	1994	7524022	Van de Peer, Y; Van den Broeck, I; De Rijk, P; De Wachter, R
163	2009	19420058	Haider, Syed; Ballester, Benoit; Smedley, Damian; Zhang, Junjun; Rice, Peter; Kasprzyk, Arek
163	2007	17450130	Brunner, Erich; Ahrens, Christian H; Mohanty, Sonali; Baetschmann, Hansruedi; Loevenich, Sandra; Potthast, Frank; Deutsch, Eric W; Panse, Christian; de Lichtenberg, Ulrik; Rinner, Oliver; Lee, Hookeun; Pedrioli, Patrick G A; Malmstrom, Johan; Koehler, Katja; Schrimpf, Sabine; Krijgsveld, Jeroen; Kregenow, Floyd; Heck, Albert J R; Hafen, Ernst; Schlapbach, Ralph; Aebersold, Ruedi
163	2006	16381935	Li, Heng; Coghlan, Avril; Ruan, Jue; Coin, Lachlan James; Heriche, Jean-Karim; Osmotherly, Lara; Li, Ruiqiang; Liu, Tao; Zhang, Zhang; Bolund, Lars; Wong, Gane Ka-Shu; Zheng, Weimou; Dehal, Paramvir; Wang, Jun; Durbin, Richard
163	2005	15687268	Zahn, Laura M; Kong, Hongzhi; Leebens-Mack, James H; Kim, Sangtae; Soltis, Pamela S; Landherr, Lena L; Soltis, Douglas E; Depamphilis, Claude W; Ma, Hong
163	1992	1560462	Pascarella, S; Argos, P
163	2003	12653501	Schuffenhauer, Ansgar; Floersheim, Philipp; Acklin, Pierre; Jacoby, Edgar
163	2003	12568721	Ross, Jeremy; Jiang, Haobo; Kanost, Michael R; Wang, Yang
163	2002	12466286	Majewski, Jacek; Ott, Jurg
163	2001	11791233	Waddell, P J; Kishino, H; Ota, R
163	2001	11680880	Cooper, C A; Gasteiger, E; Packer, N H
163	2001	11133745	Villa, A; Sobacchi, C; Notarangelo, L D; Bozzi, F; Abinun, M; Abrahamsen, T G; Arkwright, P D; Baniyash, M; Brooks, E G; Conley, M E; Cortes, P; Duse, M; Fasth, A; Filipovich, A M; Infante, A J; Jones, A; Mazzolari, E; Muller, S M; Pasic, S; Rechavi, G; Sacco, M G; Santagata, S; Schroeder, M L; Seger, R; Strina, D; Ugazio, A; Valiaho, J; Vihinen, M; Vogler, L B; Ochs, H; Vezzoni, P; Friedrich, W;…
163	2000	10618369	Stauber, D J; DiGabriele, A D; Hendrickson, W A
162	1997	9016491	Benson, D A; Boguski, M S; Lipman, D J; Ostell, J
162	1995	7567922	Vakser, I A
162	2011	21423652	Philippe, Herve; Brinkmann, Henner; Lavrov, Dennis V; Littlewood, D Timothy J; Manuel, Michael; Worheide, Gert; Baurain, Denis
162	2009	19671843	Jackman, David M; Miller, Vincent A; Cioffredi, Leigh-Anne; Yeap, Beow Y; Janne, Pasi A; Riely, Gregory J; Ruiz, Marielle Gallegos; Giaccone, Giuseppe; Sequist, Lecia V; Johnson, Bruce E
162	2009	19398448	Darty, Kevin; Denise, Alain; Ponty, Yann
162	2009	19087109	Flynn, Dan F B; Gogol-Prokurat, Melanie; Nogeire, Theresa; Molinari, Nicole; Richers, Barbara Trautman; Lin, Brenda B; Simpson, Nicholas; Mayfield, Margaret M; DeClerck, Fabrice
162	2006	16889410	Chou, Kuo-Chen; Shen, Hong-Bin
162	2005	15653774	Zhang, Yang; Skolnick, Jeffrey
162	2004	14681401	Kopp, Jurgen; Schwede, Torsten
162	2003	13130037	Purkhold, Ulrike; Wagner, Michael; Timmermann, Gabriele; Pommerening-Roser, Andreas; Koops, Hans-Peter
162	2003	12820902	Davuluri, Ramana V; Sun, Hao; Palaniswamy, Saranyan K; Matthews, Nicole; Molina, Carlos; Kurtz, Mike; Grotewold, Erich
162	2003	12590116	Wagner, Cornelia; Sefkow, Michael; Kopka, Joachim
162	2002	12537859	Kaprio, Jaakko; Koskenvuo, Markku
162	2000	11075388	Ferentz, A E; Wagner, G
162	2000	10821710	Estrada, E; Uriarte, E; Montero, A; Teijeira, M; Santana, L; De Clercq, E
161	1997	9406542	Janin, J
161	1997	9150913	O'Connell, K L; Stults, J T
161	1995	8567895	Seal, B S; King, D J; Bennett, J D
161	2010	19906699	Flicek, Paul; Aken, Bronwen L; Ballester, Benoit; Beal, Kathryn; Bragin, Eugene; Brent, Simon; Chen, Yuan; Clapham, Peter; Coates, Guy; Fairley, Susan; Fitzgerald, Stephen; Fernandez-Banet, Julio; Gordon, Leo; Graf, Stefan; Haider, Syed; Hammond, Martin; Howe, Kerstin; Jenkinson, Andrew; Johnson, Nathan; Kahari, Andreas; Keefe, Damian; Keenan, Stephen; Kinsella, Rhoda; Kokocinski, Felix; Koscieln…
161	2009	19890324	Zinzen, Robert P; Girardot, Charles; Gagneur, Julien; Braun, Martina; Furlong, Eileen E M
161	2008	18268145	Kosiborod, Mikhail; Inzucchi, Silvio E; Krumholz, Harlan M; Xiao, Lan; Jones, Philip G; Fiske, Suzanne; Masoudi, Frederick A; Marso, Steven P; Spertus, John A
161	2007	17584791	Tina, K G; Bhadra, R; Srinivasan, N
161	2007	17121777	Rieping, Wolfgang; Habeck, Michael; Bardiaux, Benjamin; Bernard, Aymeric; Malliavin, Therese E; Nilges, Michael
161	2004	15103626	Lee, Mathew C; Duan, Yong
161	2003	14600160	Adams, Gregory R; Caiozzo, Vincent J; Baldwin, Kenneth M
161	2000	11159333	Apweiler, R; Attwood, T K; Bairoch, A; Bateman, A; Birney, E; Biswas, M; Bucher, P; Cerutti, L; Corpet, F; Croning, M D; Durbin, R; Falquet, L; Fleischmann, W; Gouzy, J; Hermjakob, H; Hulo, N; Jonassen, I; Kahn, D; Kanapin, A; Karavidopoulou, Y; Lopez, R; Marx, B; Mulder, N J; Oinn, T M; Pagni, M; Servant, F; Sigrist, C J; Zdobnov, E M
160	2011	21483473	Chou, Kuo-Chen; Wu, Zhi-Cheng; Xiao, Xuan
160	2010	20805795	Nilsson, Tommy; Mann, Matthias; Aebersold, Ruedi; Yates, John R 3rd; Bairoch, Amos; Bergeron, John J M
160	2008	18950739	Robinson, Peter N; Kohler, Sebastian; Bauer, Sebastian; Seelow, Dominik; Horn, Denise; Mundlos, Stefan
160	2007	17825317	Wang, Chu; Bradley, Philip; Baker, David
160	1991	1758885	Moon, J B; Howe, W J
160	2005	15642101	Desiere, Frank; Deutsch, Eric W; Nesvizhskii, Alexey I; Mallick, Parag; King, Nichole L; Eng, Jimmy K; Aderem, Alan; Boyle, Rose; Brunner, Erich; Donohoe, Samuel; Fausto, Nelson; Hafen, Ernst; Hood, Lee; Katze, Michael G; Kennedy, Kathleen A; Kregenow, Floyd; Lee, Hookeun; Lin, Biaoyang; Martin, Dan; Ranish, Jeffrey A; Rawlings, David J; Samelson, Lawrence E; Shiio, Yuzuru; Watts, Julian D; Wolls…
160	2005	15608195	Tusnady, Gabor E; Dosztanyi, Zsuzsanna; Simon, Istvan
160	2001	11485799	Devos, D; Valencia, A
160	2001	11233445	Fields, S
160	2000	10689186	Thyagarajan, B; Guimaraes, M J; Groth, A C; Calos, M P
159	1994	7937042	Benson, D A; Boguski, M; Lipman, D J; Ostell, J
159	2013	23197659	Marchler-Bauer, Aron; Zheng, Chanjuan; Chitsaz, Farideh; Derbyshire, Myra K; Geer, Lewis Y; Geer, Renata C; Gonzales, Noreen R; Gwadz, Marc; Hurwitz, David I; Lanczycki, Christopher J; Lu, Fu; Lu, Shennan; Marchler, Gabriele H; Song, James S; Thanki, Narmada; Yamashita, Roxanne A; Zhang, Dachuan; Bryant, Stephen H
159	2007	17503330	Lou, Xiang-Yang; Chen, Guo-Bo; Yan, Lei; Ma, Jennie Z; Zhu, Jun; Elston, Robert C; Li, Ming D
159	2007	17204041	Oti, M; Brunner, H G
159	2005	16188928	Wachi, Shinichiro; Yoneda, Ken; Wu, Reen
159	2003	12938088	Abeysinghe, Shaun S; Chuzhanova, Nadia; Krawczak, Michael; Ball, Edward V; Cooper, David N
159	2002	12096132	Mackey, Aaron J; Haystead, Timothy A J; Pearson, William R
159	2002	12079362	Jensen, L J; Gupta, R; Blom, N; Devos, D; Tamames, J; Kesmir, C; Nielsen, H; Staerfeldt, H H; Rapacki, K; Workman, C; Andersen, C A F; Knudsen, S; Krogh, A; Valencia, A; Brunak, S
158	1997	9016544	Hubbard, T J; Murzin, A G; Brenner, S E; Chothia, C
158	1996	8609611	Peters, K P; Fauck, J; Frommel, C
158	2011	21062828	Scheer, Maurice; Grote, Andreas; Chang, Antje; Schomburg, Ida; Munaretto, Cornelia; Rother, Michael; Sohngen, Carola; Stelzer, Michael; Thiele, Juliane; Schomburg, Dietmar
158	2010	20368981	Chou, Kuo-Chen; Shen, Hong-Bin
158	2010	20061580	Ferro, Myriam; Brugiere, Sabine; Salvi, Daniel; Seigneurin-Berny, Daphne; Court, Magali; Moyet, Lucas; Ramus, Claire; Miras, Stephane; Mellal, Mourad; Le Gall, Sophie; Kieffer-Jaquinod, Sylvie; Bruley, Christophe; Garin, Jerome; Joyard, Jacques; Masselon, Christophe; Rolland, Norbert
158	2010	19910366	Benson, Dennis A; Karsch-Mizrachi, Ilene; Lipman, David J; Ostell, James; Sayers, Eric W
158	2009	19294629	Li, Guo-Zhong; Vissers, Johannes P C; Silva, Jeffrey C; Golick, Dan; Gorenstein, Marc V; Geromanos, Scott J
158	2009	19150482	Hecker, Michael; Lambeck, Sandro; Toepfer, Susanne; van Someren, Eugene; Guthke, Reinhard
158	2009	19116270	Weigt, Martin; White, Robert A; Szurmant, Hendrik; Hoch, James A; Hwa, Terence
158	2006	16780599	Ekman, Diana; Light, Sara; Bjorklund, Asa K; Elofsson, Arne
158	2005	16207146	Lindon, John C; Keun, Hector C; Ebbels, Timothy Md; Pearce, Jake Mt; Holmes, Elaine; Nicholson, Jeremy K
158	2004	15062810	Muller, Kai
158	1992	1309943	Nicholas, J; Cameron, K R; Honess, R W
158	2003	12695325	Lee, Jennifer M; Sonnhammer, Erik L L
158	2002	11788990	Field, Helen I; Fenyo, David; Beavis, Ronald C
158	1999	10573146	Bourhy, H; Kissi, B; Audry, L; Smreczak, M; Sadkowska-Todys, M; Kulonen, K; Tordo, N; Zmudzinski, J F; Holmes, E C
157	1994	7970892	Chan, M S; Medley, G F; Jamison, D; Bundy, D A
157	1995	7568000	Dubchak, I; Muchnik, I; Holbrook, S R; Kim, S H
157	2009	19810033	Mathivanan, Suresh; Simpson, Richard J
157	2008	18716134	Marin, David; Milojkovic, Dragana; Olavarria, Eduardo; Khorashad, Jamshid S; de Lavallade, Hugues; Reid, Alistair G; Foroni, Letizia; Rezvani, Katayoun; Bua, Marco; Dazzi, Francesco; Pavlu, Jiri; Klammer, Matthias; Kaeda, Jaspal S; Goldman, John M; Apperley, Jane F
157	2007	17488107	Vacic, Vladimir; Oldfield, Christopher J; Mohan, Amrita; Radivojac, Predrag; Cortese, Marc S; Uversky, Vladimir N; Dunker, A Keith
157	2007	17360525	Shen, Juwen; Zhang, Jian; Luo, Xiaomin; Zhu, Weiliang; Yu, Kunqian; Chen, Kaixian; Li, Yixue; Jiang, Hualiang
157	2006	16957278	Baird, Stephen D; Turcotte, Marcel; Korneluk, Robert G; Holcik, Martin
157	2006	16602975	Gerner-Smidt, P; Hise, K; Kincaid, J; Hunter, S; Rolando, S; Hyytia-Trees, E; Ribot, E M; Swaminathan, B
157	2005	15875023	Kroymann, Juergen; Mitchell-Olds, Thomas
157	2004	15231748	Colland, Frederic; Jacq, Xavier; Trouplin, Virginie; Mougin, Christelle; Groizeleau, Caroline; Hamburger, Alexandre; Meil, Alain; Wojcik, Jerome; Legrain, Pierre; Gauthier, Jean-Michel
157	2004	14691223	Radivojac, Predrag; Obradovic, Zoran; Smith, David K; Zhu, Guang; Vucetic, Slobodan; Brown, Celeste J; Lawson, J David; Dunker, A Keith
157	2002	12096912	Jacobson, Matthew P; Friesner, Richard A; Xiang, Zhexin; Honig, Barry
157	2002	11976508	Harding, Marjorie M
157	2002	11868916	Cai, Yu-Dong; Liu, Xiao-Jun; Xu, Xue-biao; Chou, Kuo-Chen
157	2001	11306071	Jez, J M; Penning, T M
157	2001	11216932	Heath, K V; Hogg, R S; Chan, K J; Harris, M; Montessori, V; O'Shaughnessy, M V; Montanera, J S
157	2000	11115876	White, J A; Todd, J; Newman, T; Focks, N; Girke, T; de Ilarduya, O M; Jaworski, J G; Ohlrogge, J B; Benning, C
157	1999	10227039	Strom, S S; Yamamura, Y; Duphorne, C M; Spitz, M R; Babaian, R J; Pillow, P C; Hursting, S D
156	1998	9597550	Lo, N W; Shaper, J H; Pevsner, J; Shaper, N L
156	1998	9568782	Michaud, D S; Giovannucci, E L; Ascherio, A; Rimm, E B; Forman, M R; Sampson, L; Willett, W C
156	1997	9268634	Liu, L; Zhao, C; Heng, H H; Ganz, T
156	1993	8495198	Sun, S
156	2012	22955989	Boyle, Alan P; Hong, Eurie L; Hariharan, Manoj; Cheng, Yong; Schaub, Marc A; Kasowski, Maya; Karczewski, Konrad J; Park, Julie; Hitz, Benjamin C; Weng, Shuai; Cherry, J Michael; Snyder, Michael
156	2006	16571647	Robinson, P N; Arteaga-Solis, E; Baldock, C; Collod-Beroud, G; Booms, P; De Paepe, A; Dietz, H C; Guo, G; Handford, P A; Judge, D P; Kielty, C M; Loeys, B; Milewicz, D M; Ney, A; Ramirez, F; Reinhardt, D P; Tiedemann, K; Whiteman, P; Godfrey, M
156	2005	15960821	Hirschman, Lynette; Yeh, Alexander; Blaschke, Christian; Valencia, Alfonso
156	2004	14726589	Dhugga, Kanwarpal S; Barreiro, Roberto; Whitten, Brad; Stecca, Kevin; Hazebroek, Jan; Randhawa, Gursharn S; Dolan, Maureen; Kinney, Anthony J; Tomes, Dwight; Nichols, Scott; Anderson, Paul
156	2001	11604043	Wang, R; Wang, S
156	2000	10742092	Croft, L; Schandorff, S; Clark, F; Burrage, K; Arctander, P; Mattick, J S
156	1999	10480913	Inoue, Y; Matsuda, T; Sugiyama, K; Izawa, S; Kimura, A
155	1997	9083483	Neamati, N; Hong, H; Mazumder, A; Wang, S; Sunder, S; Nicklaus, M C; Milne, G W; Proksa, B; Pommier, Y
155	1996	8871566	Pietrokovski, S
155	1996	8640222	Banfi, S; Borsani, G; Rossi, E; Bernard, L; Guffanti, A; Rubboli, F; Marchitiello, A; Giglio, S; Coluccia, E; Zollo, M; Zuffardi, O; Ballabio, A
155	1993	8486674	Elhammer, A P; Poorman, R A; Brown, E; Maggiora, L L; Hoogerheide, J G; Kezdy, F J
155	1993	8387136	Dooley, C T; Houghten, R A
155	2009	19657104	Yoon, Seungtai; Xuan, Zhenyu; Makarov, Vladimir; Ye, Kenny; Sebat, Jonathan
155	2009	19278373	Dore, David D; Seeger, John D; Arnold Chan, K
155	2008	18511468	Bauer, Sebastian; Grossmann, Steffen; Vingron, Martin; Robinson, Peter N
155	2007	17260980	Fink, Tobias; Reymond, Jean-Louis
155	2006	16787970	Lees, Jonathan G; Miles, Andrew J; Wien, Frank; Wallace, B A
155	2005	15963890	Watson, James D; Laskowski, Roman A; Thornton, Janet M
155	2005	15937897	Cole, Jason C; Murray, Christopher W; Nissink, J Willem M; Taylor, Richard D; Taylor, Robin
155	2005	15608269	Lefranc, Marie-Paule; Giudicelli, Veronique; Kaas, Quentin; Duprat, Elodie; Jabado-Michaloud, Joumana; Scaviner, Dominique; Ginestoux, Chantal; Clement, Oliver; Chaume, Denys; Lefranc, Gerard
155	2004	15289607	Caenepeel, Sean; Charydczak, Glen; Sudarsanam, Sucha; Hunter, Tony; Manning, Gerard
155	2004	15048992	Vitorino, Rui; Lobo, Maria Joao C; Ferrer-Correira, Antonio J; Dubin, Joshua R; Tomer, Kenneth B; Domingues, Pedro M; Amado, Francisco M L
155	2002	11752328	Suzuki, Yutaka; Yamashita, Riu; Nakai, Kenta; Sugano, Sumio
154	1998	9743635	Russell, R B; Sasieni, P D; Sternberg, M J
154	2008	18223650	Lee, Insuk; Lehner, Ben; Crombie, Catriona; Wong, Wendy; Fraser, Andrew G; Marcotte, Edward M
154	2007	17182697	Rivals, Isabelle; Personnaz, Leon; Taing, Lieng; Potier, Marie-Claude
154	2007	17169982	Taberlet, Pierre; Coissac, Eric; Pompanon, Francois; Gielly, Ludovic; Miquel, Christian; Valentini, Alice; Vermat, Thierry; Corthier, Gerard; Brochmann, Christian; Willerslev, Eske
154	2006	16579606	Craig, Andrew; Cloarec, Olivier; Holmes, Elaine; Nicholson, Jeremy K; Lindon, John C
154	2005	16187360	Obradovic, Zoran; Peng, Kang; Vucetic, Slobodan; Radivojac, Predrag; Dunker, A Keith
154	2005	15608629	Uchiyama, Taku; Abe, Takashi; Ikemura, Toshimichi; Watanabe, Kazuya
154	2002	12213773	Hekmat-Scafe, Daria S; Scafe, Charles R; McKinney, Aimee J; Tanouye, Mark A
154	2001	11125093	Lefranc, M P
154	2000	10592217	Van de Peer, Y; De Rijk, P; Wuyts, J; Winkelmans, T; De Wachter, R
153	1997	9010135	Coulier, F; Pontarotti, P; Roubin, R; Hartung, H; Goldfarb, M; Birnbaum, D
153	1993	8515448	Johnson, M S; Overington, J P; Blundell, T L
153	1995	7497123	Eddy, S R; Mitchison, G; Durbin, R
153	2011	21359215	Psychogios, Nikolaos; Hau, David D; Peng, Jun; Guo, An Chi; Mandal, Rupasri; Bouatra, Souhaila; Sinelnikov, Igor; Krishnamurthy, Ramanarayan; Eisner, Roman; Gautam, Bijaya; Young, Nelson; Xia, Jianguo; Knox, Craig; Dong, Edison; Huang, Paul; Hollander, Zsuzsanna; Pedersen, Theresa L; Smith, Steven R; Bamforth, Fiona; Greiner, Russ; McManus, Bruce; Newman, John W; Goodfriend, Theodore; Wishart, Da…
153	2006	16889405	Craig, R; Cortens, J C; Fenyo, D; Beavis, R C
153	2004	15543149	Parkinson, John; Mitreva, Makedonka; Whitton, Claire; Thomson, Marian; Daub, Jennifer; Martin, John; Schmid, Ralf; Hall, Neil; Barrell, Bart; Waterston, Robert H; McCarter, James P; Blaxter, Mark L
153	2004	15522457	Xu, Peizhang; Guo, Ming; Hay, Bruce A
153	2001	11504849	Wuchty, S
153	2000	10813826	Sauder, J M; Arthur, J W; Dunbrack, R L Jr
152	1999	9972183	Allison, D B; Egan, S K; Barraj, L M; Caughman, C; Infante, M; Heimbach, J T
152	1999	9847191	Holm, L; Sander, C
152	2010	20015972	Mi, Huaiyu; Dong, Qing; Muruganujan, Anushya; Gaudet, Pascale; Lewis, Suzanna; Thomas, Paul D
152	2008	18782071	Lin, Hao; Ding, Hui; Guo, Feng-Biao; Zhang, An-Ying; Huang, Jian
152	2006	16951058	Wu, Feinan; Mueller, Lukas A; Crouzillat, Dominique; Petiard, Vincent; Tanksley, Steven D
152	2006	16905561	Barcellos, Lisa F; Sawcer, Stephen; Ramsay, Patricia P; Baranzini, Sergio E; Thomson, Glenys; Briggs, Farren; Cree, Bruce C A; Begovich, Ann B; Villoslada, Pablo; Montalban, Xavier; Uccelli, Antonio; Savettieri, Giovanni; Lincoln, Robin R; DeLoa, Carolyn; Haines, Jonathan L; Pericak-Vance, Margaret A; Compston, Alastair; Hauser, Stephen L; Oksenberg, Jorge R
152	2004	15023365	Vieth, Michal; Higgs, Richard E; Robertson, Daniel H; Shapiro, Michael; Gragg, Ellen A; Hemmerle, Horst
151	1993	8456298	Green, P; Lipman, D; Hillier, L; Waterston, R; States, D; Claverie, J M
151	1993	8406445	Guldberg, P; Henriksen, K F; Guttler, F
151	2010	19906717	Vizcaino, Juan Antonio; Cote, Richard; Reisinger, Florian; Barsnes, Harald; Foster, Joseph M; Rameseder, Jonathan; Hermjakob, Henning; Martens, Lennart
151	2009	19734154	Li, Biao; Krishnan, Vidhya G; Mort, Matthew E; Xin, Fuxiao; Kamati, Kishore K; Cooper, David N; Mooney, Sean D; Radivojac, Predrag
151	2007	17395823	Yin, Hang; Slusky, Joanna S; Berger, Bryan W; Walters, Robin S; Vilaire, Gaston; Litvinov, Rustem I; Lear, James D; Caputo, Gregory A; Bennett, Joel S; DeGrado, William F
151	2006	16789818	Peters, Bjoern; Bui, Huynh-Hoa; Frankild, Sune; Nielson, Morten; Lundegaard, Claus; Kostem, Emrah; Basch, Derek; Lamberth, Kasper; Harndahl, Mikkel; Fleri, Ward; Wilson, Stephen S; Sidney, John; Lund, Ole; Buus, Soren; Sette, Alessandro
151	2006	16381912	Stamm, Stefan; Riethoven, Jean-Jack; Le Texier, Vincent; Gopalakrishnan, Chellappa; Kumanduri, Vasudev; Tang, Yesheng; Barbosa-Morais, Nuno L; Thanaraj, Thangavel Alphonse
151	2005	15954844	Orengo, Christine A; Thornton, Janet M
151	2004	15583675	Jenkins, Helen; Hardy, Nigel; Beckmann, Manfred; Draper, John; Smith, Aileen R; Taylor, Janet; Fiehn, Oliver; Goodacre, Royston; Bino, Raoul J; Hall, Robert; Kopka, Joachim; Lane, Geoffrey A; Lange, B Markus; Liu, Jang R; Mendes, Pedro; Nikolau, Basil J; Oliver, Stephen G; Paton, Norman W; Rhee, Sue; Roessner-Tunali, Ute; Saito, Kazuki; Smedsgaard, Jorn; Sumner, Lloyd W; Wang, Trevor; Walsh, Sean…
151	2004	15060130	Marmagne, Anne; Rouet, Marie-Aude; Ferro, Myriam; Rolland, Norbert; Alcon, Carine; Joyard, Jacques; Garin, Jerome; Barbier-Brygoo, Helene; Ephritikhine, Genevieve
151	2004	14681402	Madera, Martin; Vogel, Christine; Kummerfeld, Sarah K; Chothia, Cyrus; Gough, Julian
151	2003	12856082	Boule, N G; Kenny, G P; Haddad, E; Wells, G A; Sigal, R J
151	2002	12147461	Ogier, Jean-Claude; Son, Olivier; Gruss, Alexandra; Tailliez, Patrick; Delacroix-Buchet, Agnes
151	2002	12016059	Delorenzi, Mauro; Speed, Terry
151	2002	11943090	Dowton, Mark; Austin, Andrew D
151	2002	11752264	Samson, F; Brunaud, V; Balzergue, S; Dubreucq, B; Lepiniec, L; Pelletier, G; Caboche, M; Lecharny, A
150	1990	2090460	Celis, J E; Gesser, B; Rasmussen, H H; Madsen, P; Leffers, H; Dejgaard, K; Honore, B; Olsen, E; Ratz, G; Lauridsen, J B
150	1997	19350745	Schneider, B; Neidle, S; Berman, H M
150	2008	18160330	Saito, Kazuki; Hirai, Masami Y; Yonekura-Sakakibara, Keiko
150	2007	18160043	Bonneau, Richard; Facciotti, Marc T; Reiss, David J; Schmid, Amy K; Pan, Min; Kaur, Amardeep; Thorsson, Vesteinn; Shannon, Paul; Johnson, Michael H; Bare, J Christopher; Longabaugh, William; Vuthoori, Madhavi; Whitehead, Kenia; Madar, Aviv; Suzuki, Lena; Mori, Tetsuya; Chang, Dong-Eun; Diruggiero, Jocelyne; Johnson, Carl H; Hood, Leroy; Baliga, Nitin S
150	2007	17918726	Lensink, Marc F; Mendez, Raul; Wodak, Shoshana J
150	2006	16527984	Zhong, Weiwei; Sternberg, Paul W
150	1992	1621083	Agy, M B; Frumkin, L R; Corey, L; Coombs, R W; Wolinsky, S M; Koehler, J; Morton, W R; Katze, M G
150	2005	16169011	Yue, Peng; Li, Zhaolong; Moult, John
150	2003	12825931	McGovern, Susan L; Shoichet, Brian K
150	2003	12519973	Overbeek, Ross; Larsen, Niels; Walunas, Theresa; D'Souza, Mark; Pusch, Gordon; Selkov, Eugene Jr; Liolios, Konstantinos; Joukov, Viktor; Kaznadzey, Denis; Anderson, Iain; Bhattacharyya, Anamitra; Burd, Henry; Gardner, Warren; Hanke, Paul; Kapatral, Vinayak; Mikhailova, Natalia; Vasieva, Olga; Osterman, Andrei; Vonstein, Veronika; Fonstein, Michael; Ivanova, Natalia; Kyrpides, Nikos
150	1999	10486008	Philippe, H; Forterre, P
150	1999	10451110	Thiellement, H; Bahrman, N; Damerval, C; Plomion, C; Rossignol, M; Santoni, V; de Vienne, D; Zivy, M
150	1999	10447503	Sherry, S T; Ward, M; Sirotkin, K
149	1998	9562553	Larsen, T A; Olson, A J; Goodsell, D S
149	1998	9399865	Corpet, F; Gouzy, J; Kahn, D
149	1997	9245376	Kuszewski, J; Gronenborn, A M; Clore, G M
149	1994	7932758	Artymiuk, P J; Poirrette, A R; Grindley, H M; Rice, D W; Willett, P
149	2010	20053841	Moore, Jason H; Asselbergs, Folkert W; Williams, Scott M
149	2009	19468303	Church, Deanna M; Goodstadt, Leo; Hillier, Ladeana W; Zody, Michael C; Goldstein, Steve; She, Xinwe; Bult, Carol J; Agarwala, Richa; Cherry, Joshua L; DiCuccio, Michael; Hlavina, Wratko; Kapustin, Yuri; Meric, Peter; Maglott, Donna; Birtle, Zoe; Marques, Ana C; Graves, Tina; Zhou, Shiguo; Teague, Brian; Potamousis, Konstantinos; Churas, Christopher; Place, Michael; Herschleb, Jill; Runnheim, Ron;…
149	2009	19098281	Fahy, Eoin; Subramaniam, Shankar; Murphy, Robert C; Nishijima, Masahiro; Raetz, Christian R H; Shimizu, Takao; Spener, Friedrich; van Meer, Gerrit; Wakelam, Michael J O; Dennis, Edward A
149	2008	18583537	Bar, Merav; Wyman, Stacia K; Fritz, Brian R; Qi, Junlin; Garg, Kavita S; Parkin, Rachael K; Kroh, Evan M; Bendoraite, Ausra; Mitchell, Patrick S; Nelson, Angelique M; Ruzzo, Walter L; Ware, Carol; Radich, Jerald P; Gentleman, Robert; Ruohola-Baker, Hannele; Tewari, Muneesh
149	2007	18287689	Boutet, Emmanuel; Lieberherr, Damien; Tognolli, Michael; Schneider, Michel; Bairoch, Amos
149	2006	16381917	Grumbling, Gary; Strelets, Victor
149	2005	16044462	Thompson, Julie D; Koehl, Patrice; Ripp, Raymond; Poch, Olivier
149	2003	14684821	Whitelaw, C A; Barbazuk, W B; Pertea, G; Chan, A P; Cheung, F; Lee, Y; Zheng, L; van Heeringen, S; Karamycheva, S; Bennetzen, J L; SanMiguel, P; Lakey, N; Bedell, J; Yuan, Y; Budiman, M A; Resnick, A; Van Aken, S; Utterback, T; Riedmuller, S; Williams, M; Feldblyum, T; Schubert, K; Beachy, R; Fraser, C M; Quackenbush, J
149	2003	14662964	Adekambi, Toidi; Colson, Philippe; Drancourt, Michel
149	2003	12644662	Watson, Bonnie S; Asirvatham, Victor S; Wang, Liangjiang; Sumner, Lloyd W
149	2003	12620108	Breitkreutz, Bobby-Joe; Stark, Chris; Tyers, Mike
149	2003	12499296	Creighton, Chad; Hanash, Samir
149	1999	10542099	Chin, K; Sharp, K A; Honig, B; Pyle, A M
148	1997	9122186	Ushijima, T; Morimura, K; Hosoya, Y; Okonogi, H; Tatematsu, M; Sugimura, T; Nagao, M
148	2011	21850043	Cooper, Gregory M; Shendure, Jay
148	2011	21330290	Grant, Charles E; Bailey, Timothy L; Noble, William Stafford
148	2010	20051126	Stover, Ben C; Muller, Kai F
148	2007	17922755	Wegley, Linda; Edwards, Robert; Rodriguez-Brito, Beltran; Liu, Hong; Rohwer, Forest
148	2002	11891336	Rader, A J; Hespenheide, Brandon M; Kuhn, Leslie A; Thorpe, M F
148	2002	11790840	Wimley, William C
148	2001	11337472	Ledent, V; Vervoort, M
148	1999	10508839	Jareborg, N; Birney, E; Durbin, R
147	1998	9638946	Fenyo, D; Qin, J; Chait, B T
147	1996	8755504	Lichtarge, O; Bourne, H R; Cohen, F E
147	1996	8594577	Bairoch, A; Bucher, P; Hofmann, K
147	2008	18812015	Janin, Joel; Bahadur, Ranjit P; Chakrabarti, Pinak
147	2008	18766178	Lynn, David J; Winsor, Geoffrey L; Chan, Calvin; Richard, Nicolas; Laird, Matthew R; Barsky, Aaron; Gardy, Jennifer L; Roche, Fiona M; Chan, Timothy H W; Shah, Naisha; Lo, Raymond; Naseer, Misbah; Que, Jaimmie; Yau, Melissa; Acab, Michael; Tulpan, Dan; Whiteside, Matthew D; Chikatamarla, Avinash; Mah, Bernadette; Munzner, Tamara; Hokamp, Karsten; Hancock, Robert E W; Brinkman, Fiona S L
147	2006	17085431	Stam, Mark R; Danchin, Etienne G J; Rancurel, Corinne; Coutinho, Pedro M; Henrissat, Bernard
147	2006	16751849	He, Xionglei; Zhang, Jianzhi
147	2006	16381953	Jones, Philip; Cote, Richard G; Martens, Lennart; Quinn, Antony F; Taylor, Chris F; Derache, William; Hermjakob, Henning; Apweiler, Rolf
147	2006	16321976	Baum, Jake; Richard, Dave; Healer, Julie; Rug, Melanie; Krnajski, Zita; Gilberger, Tim-Wolf; Green, Judith L; Holder, Anthony A; Cowman, Alan F
147	2004	15020472	Inlow, Jennifer K; Restifo, Linda L
147	2003	12519943	Clamp, M; Andrews, D; Barker, D; Bevan, P; Cameron, G; Chen, Y; Clark, L; Cox, T; Cuff, J; Curwen, V; Down, T; Durbin, R; Eyras, E; Gilbert, J; Hammond, M; Hubbard, T; Kasprzyk, A; Keefe, D; Lehvaslaiho, H; Iyer, V; Melsopp, C; Mongin, E; Pettett, R; Potter, S; Rust, A; Schmidt, E; Searle, S; Slater, G; Smith, J; Spooner, W; Stabenau, A; Stalker, J; Stupka, E; Ureta-Vidal, A; Vastrik, I; Birney, E
147	2002	11786397	Rosty, Christophe; Ueki, Takashi; Argani, Pedram; Jansen, Marnix; Yeo, Charles J; Cameron, John L; Hruban, Ralph H; Goggins, Michael
147	2002	11752312	Gough, Julian; Chothia, Cyrus
147	2001	11348565	O'Neill, M E; Carroll, Y; Corridan, B; Olmedilla, B; Granado, F; Blanco, I; Van den Berg, H; Hininger, I; Rousell, A M; Chopra, M; Southon, S; Thurnham, D I
146	2012	22556368	Pruesse, Elmar; Peplies, Jorg; Glockner, Frank Oliver
146	2008	18622397	Breslow, David K; Cameron, Dale M; Collins, Sean R; Schuldiner, Maya; Stewart-Ornstein, Jacob; Newman, Heather W; Braun, Sigurd; Madhani, Hiten D; Krogan, Nevan J; Weissman, Jonathan S
146	2007	17964271	Elemento, Olivier; Slonim, Noam; Tavazoie, Saeed
146	2007	17681935	Guo, An-Yuan; Zhu, Qi-Hui; Chen, Xin; Luo, Jing-Chu
146	2007	17391016	Xie, Hongbo; Vucetic, Slobodan; Iakoucheva, Lilia M; Oldfield, Christopher J; Dunker, A Keith; Obradovic, Zoran; Uversky, Vladimir N
146	2007	17135200	Greene, Lesley H; Lewis, Tony E; Addou, Sarah; Cuff, Alison; Dallman, Tim; Dibley, Mark; Redfern, Oliver; Pearl, Frances; Nambudiry, Rekha; Reid, Adam; Sillitoe, Ian; Yeats, Corin; Thornton, Janet M; Orengo, Christine A
146	2006	16872483	Jeffery, Ian B; Higgins, Desmond G; Culhane, Aedin C
146	1992	1583696	Holm, L; Sander, C
146	2004	14970823	Bard, Jonathan B L; Rhee, Seung Y
146	2003	12734235	Filliol, Ingrid; Driscoll, Jeffrey R; van Soolingen, Dick; Kreiswirth, Barry N; Kremer, Kristin; Valetudie, Georges; Dang, Duc Anh; Barlow, Rachael; Banerjee, Dilip; Bifani, Pablo J; Brudey, Karine; Cataldi, Angel; Cooksey, Robert C; Cousins, Debby V; Dale, Jeremy W; Dellagostin, Odir A; Drobniewski, Francis; Engelmann, Guido; Ferdinand, Severine; Gascoyne-Binzi, Deborah; Gordon, Max; Gutierrez, …
146	2003	12716127	Anderson, D C; Li, Weiqun; Payan, Donald G; Noble, William Stafford
146	2002	12215415	Bonneau, Richard; Strauss, Charlie E M; Rohl, Carol A; Chivian, Dylan; Bradley, Phillip; Malmstrom, Lars; Robertson, Tim; Baker, David
146	2002	12045142	Woischnik, Markus; Moraes, Carlos T
146	2002	11922947	Walters, W Patrick; Murcko, Mark A
146	2002	11752263	Schoof, Heiko; Zaccaria, Paolo; Gundlach, Heidrun; Lemcke, Kai; Rudd, Stephen; Kolesov, Grigory; Arnold, Roland; Mewes, H W; Mayer, Klaus F X
146	2002	11752242	Wheeler, David L; Church, Deanna M; Lash, Alex E; Leipe, Detlef D; Madden, Thomas L; Pontius, Joan U; Schuler, Gregory D; Schriml, Lynn M; Tatusova, Tatiana A; Wagner, Lukas; Rapp, Barbara A
146	2001	11534548	Hogenesch, J B; Ching, K A; Batalov, S; Su, A I; Walker, J R; Zhou, Y; Kay, S A; Schultz, P G; Cooke, M P
146	2001	11497432	Toor, N; Hausner, G; Zimmerly, S
146	2001	11371603	Fullerton, S M; Bernardo Carvalho, A; Clark, A G
146	2000	11137018	Piano, F; Schetter, A J; Mangone, M; Stein, L; Kemphues, K J
146	2000	10779490	Parra, G; Blanco, E; Guigo, R
146	1999	10366660	Andrade, M A; Brown, N P; Leroy, C; Hoersch, S; de Daruvar, A; Reich, C; Franchini, A; Tamames, J; Valencia, A; Ouzounis, C; Sander, C
145	1998	9849912	Jensen, O N; Larsen, M R; Roepstorff, P
145	1996	9634825	Figeys, D; Ducret, A; Yates, J R 3rd; Aebersold, R
145	1998	9501024	Biben, C; Stanley, E; Fabri, L; Kotecha, S; Rhinn, M; Drinkwater, C; Lah, M; Wang, C C; Nash, A; Hilton, D; Ang, S L; Mohun, T; Harvey, R P
145	1996	8811093	Van de Peer, Y; Chapelle, S; De Wachter, R
145	2012	22722194	Lounkine, Eugen; Keiser, Michael J; Whitebread, Steven; Mikhailov, Dmitri; Hamon, Jacques; Jenkins, Jeremy L; Lavan, Paul; Weber, Eckhard; Doak, Allison K; Cote, Serge; Shoichet, Brian K; Urban, Laszlo
145	2009	18990722	Tarca, Adi Laurentiu; Draghici, Sorin; Khatri, Purvesh; Hassan, Sonia S; Mittal, Pooja; Kim, Jung-Sun; Kim, Chong Jai; Kusanovic, Juan Pedro; Romero, Roberto
145	2008	17962309	Diella, Francesca; Gould, Cathryn M; Chica, Claudia; Via, Allegra; Gibson, Toby J
145	2006	16772267	Friedberg, Iddo
145	2006	16594963	Stenutz, Roland; Weintraub, Andrej; Widmalm, Goran
145	2006	16381921	Bader, Gary D; Cary, Michael P; Sander, Chris
145	2006	16381836	Lestrade, Laurent; Weber, Michel J
145	2005	15722218	Wysocki, Vicki H; Resing, Katheryn A; Zhang, Qingfen; Cheng, Guilong
145	2004	15568993	Bentley, Stephen D; Parkhill, Julian
145	2002	12618812	Desiraju, Gautam R
145	2003	12519978	Garcia-Vallve, S; Guzman, E; Montero, M A; Romeu, A
145	2003	12414738	Blossey, Bernd; Hunt-Joshi, Tamaru R
145	2002	12225620	Donnes, Pierre; Elofsson, Arne
145	2002	11861885	Gu, Zhenglong; Cavalcanti, Andre; Chen, Feng-Chi; Bouman, Peter; Li, Wen-Hsiung
145	2002	11752247	Wu, Cathy H; Huang, Hongzhan; Arminski, Leslie; Castro-Alvear, Jorge; Chen, Yongxing; Hu, Zhang-Zhi; Ledley, Robert S; Lewis, Kali C; Mewes, Hans-Werner; Orcutt, Bruce C; Suzek, Baris E; Tsugita, Akira; Vinayaka, C R; Yeh, Lai-Su L; Zhang, Jian; Barker, Winona C
145	2001	11358996	Salzberg, S L; White, O; Peterson, J; Eisen, J A
145	2001	11241217	Vitagliano, L; Berisio, R; Mazzarella, L; Zagari, A
145	2000	11116097	Andrews, J; Bouffard, G G; Cheadle, C; Lu, J; Becker, K G; Oliver, B
145	2000	10933507	Samudrala, R; Levitt, M
145	2000	10843440	Horn-Ross, P L; Barnes, S; Lee, M; Coward, L; Mandel, J E; Koo, J; John, E M; Smith, M
144	2006	16845081	Armougom, Fabrice; Moretti, Sebastien; Poirot, Olivier; Audic, Stephane; Dumas, Pierre; Schaeli, Basile; Keduas, Vladimir; Notredame, Cedric
144	2005	16190756	Velec, Hans F G; Gohlke, Holger; Klebe, Gerhard
144	2005	16154784	Druzhinina, Irina S; Kopchinskiy, Alexei G; Komon, Monika; Bissett, John; Szakacs, George; Kubicek, Christian P
144	2005	15726638	Crowley, Peter B; Golovin, Adel
144	2003	12529301	Frazer, Kelly A; Elnitski, Laura; Church, Deanna M; Dubchak, Inna; Hardison, Ross C
144	2002	12490706	Lecompte, Odile; Ripp, Raymond; Thierry, Jean-Claude; Moras, Dino; Poch, Olivier
144	2001	11581661	Meng, F; Cargile, B J; Miller, L M; Forbes, A J; Johnson, J R; Kelleher, N L
144	2000	10592246	Pearl, F M; Lee, D; Bray, J E; Sillitoe, I; Todd, A E; Harrison, A P; Thornton, J M; Orengo, C A
143	1998	9570395	Saunders, N J; Peden, J F; Hood, D W; Moxon, E R
143	1997	9083480	Nicklaus, M C; Neamati, N; Hong, H; Mazumder, A; Sunder, S; Chen, J; Milne, G W; Pommier, Y
143	2007	17726102	Das, Rhiju; Baker, David
143	2007	17687370	Orchard, Sandra; Salwinski, Lukasz; Kerrien, Samuel; Montecchi-Palazzi, Luisa; Oesterheld, Matthias; Stumpflen, Volker; Ceol, Arnaud; Chatr-aryamontri, Andrew; Armstrong, John; Woollard, Peter; Salama, John J; Moore, Susan; Wojcik, Jerome; Bader, Gary D; Vidal, Marc; Cusick, Michael E; Gerstein, Mark; Gavin, Anne-Claude; Superti-Furga, Giulio; Greenblatt, Jack; Bader, Joel; Uetz, Peter; Tyers, Mi…
143	2006	16776819	Schlicker, Andreas; Domingues, Francisco S; Rahnenfuhrer, Jorg; Lengauer, Thomas
143	2003	12819126	Zavolan, Mihaela; Kondo, Shinji; Schonbach, Christian; Adachi, Jun; Hume, David A; Hayashizaki, Yoshihide; Gaasterland, Terry
143	2002	12165847	Brown, Celeste J; Takayama, Sachiko; Campen, Andrew M; Vise, Pam; Marshall, Thomas W; Oldfield, Christopher J; Williams, Christopher J; Dunker, A Keith
143	2002	11923353	Drancourt, Michel; Raoult, Didier
143	2002	11752332	Rawlings, Neil D; O'Brien, Emmet; Barrett, Alan J
143	2001	11599564	Scharf, K D; Siddique, M; Vierling, E
143	1999	10559443	Yephremov, A; Wisman, E; Huijser, P; Huijser, C; Wellesen, K; Saedler, H
143	1999	10476722	Sahm, D F; Marsilio, M K; Piazza, G
143	1999	10430897	Street, A G; Mayo, S L
143	1999	10366450	Cahill, D P; da Costa, L T; Carson-Walter, E B; Kinzler, K W; Vogelstein, B; Lengauer, C
142	1998	9399876	Brusic, V; Rudy, G; Harrison, L C
142	1994	7937734	Eisen, M B; Wiley, D C; Karplus, M; Hubbard, R E
142	2010	20130030	Parks, Donovan H; Beiko, Robert G
142	2009	20011109	Schnoes, Alexandra M; Brown, Shoshana D; Dodevski, Igor; Babbitt, Patricia C
142	2006	16864593	Wang, Yong; Joshi, Trupti; Zhang, Xiang-Sun; Xu, Dong; Chen, Luonan
142	2006	16381839	Mewes, H W; Frishman, D; Mayer, K F X; Munsterkotter, M; Noubibou, O; Pagel, P; Rattei, T; Oesterheld, M; Ruepp, A; Stumpflen, V
142	2005	16164747	von Schalburg, Kristian R; Rise, Matthew L; Cooper, Glenn A; Brown, Gordon D; Gibbs, A Ross; Nelson, Colleen C; Davidson, William S; Koop, Ben F
142	2004	14681429	Hertz-Fowler, Christiane; Peacock, Chris S; Wood, Valerie; Aslett, Martin; Kerhornou, Arnaud; Mooney, Paul; Tivey, Adrian; Berriman, Matthew; Hall, Neil; Rutherford, Kim; Parkhill, Julian; Ivens, Alasdair C; Rajandream, Marie-Adele; Barrell, Bart
142	2001	11593428	Alevizos, I; Mahadevappa, M; Zhang, X; Ohyama, H; Kohno, Y; Posner, M; Gallagher, G T; Varvares, M; Cohen, D; Kim, D; Kent, R; Donoff, R B; Todd, R; Yung, C M; Warrington, J A; Wong, D T
142	2000	10908355	Thompson, J D; Plewniak, F; Thierry, J; Poch, O
142	2000	10700142	Skolnick, J; Fetrow, J S; Kolinski, A
141	1997	9199410	Russell, R B; Saqi, M A; Sayle, R A; Bates, P A; Sternberg, M J
141	1996	8627769	Chiocca, S; Kurzbauer, R; Schaffner, G; Baker, A; Mautner, V; Cotten, M
141	1996	8594192	Nayal, M; Di Cera, E
141	1995	7744782	King, S M; Patel-King, R S
141	1995	7650738	Hobohm, U; Sander, C
141	2011	22037311	Tran, John C; Zamdborg, Leonid; Ahlf, Dorothy R; Lee, Ji Eun; Catherman, Adam D; Durbin, Kenneth R; Tipton, Jeremiah D; Vellaichamy, Adaikkalam; Kellie, John F; Li, Mingxi; Wu, Cong; Sweet, Steve M M; Early, Bryan P; Siuti, Nertila; LeDuc, Richard D; Compton, Philip D; Thomas, Paul M; Kelleher, Neil L
141	2011	21051347	Gama-Castro, Socorro; Salgado, Heladia; Peralta-Gil, Martin; Santos-Zavaleta, Alberto; Muniz-Rascado, Luis; Solano-Lira, Hilda; Jimenez-Jacinto, Veronica; Weiss, Verena; Garcia-Sotelo, Jair S; Lopez-Fuentes, Alejandra; Porron-Sotelo, Liliana; Alquicira-Hernandez, Shirley; Medina-Rivera, Alejandra; Martinez-Flores, Irma; Alquicira-Hernandez, Kevin; Martinez-Adame, Ruth; Bonavides-Martinez, Cesar; …
141	2009	19287448	MacLean, Daniel; Jones, Jonathan D G; Studholme, David J
141	2008	18084021	Kuhn, Michael; von Mering, Christian; Campillos, Monica; Jensen, Lars Juhl; Bork, Peer
141	2007	17344875	Amanchy, Ramars; Periaswamy, Balamurugan; Mathivanan, Suresh; Reddy, Raghunath; Tattikota, Sudhir Gopal; Pandey, Akhilesh
141	2004	15539599	Driskell, Amy C; Ane, Cecile; Burleigh, J Gordon; McMahon, Michelle M; O'meara, Brian C; Sanderson, Michael J
141	2003	14499004	Klein, Robert J; Eddy, Sean R
141	2002	11964258	Eilers, Markus; Patel, Ashish B; Liu, Wei; Smith, Steven O
141	2002	11729193	Su, Hua Poo; Nakada-Tsukui, Kumiko; Tosello-Trampont, Annie-Carole; Li, Yonghe; Bu, Guojun; Henson, Peter M; Ravichandran, Kodimangalam S
141	2001	11724738	Li, F; Stormo, G D
141	2001	11230166	Wiemann, S; Weil, B; Wellenreuther, R; Gassenhuber, J; Glassl, S; Ansorge, W; Bocher, M; Blocker, H; Bauersachs, S; Blum, H; Lauber, J; Dusterhoft, A; Beyer, A; Kohrer, K; Strack, N; Mewes, H W; Ottenwalder, B; Obermaier, B; Tampe, J; Heubner, D; Wambutt, R; Korn, B; Klein, M; Poustka, A
140	1999	9847194	Hubbard, T J; Ailey, B; Brenner, S E; Murzin, A G; Chothia, C
140	1998	9724324	Galperin, M Y; Walker, D R; Koonin, E V
140	2009	19125657	Korb, Oliver; Stutzle, Thomas; Exner, Thomas E
140	2008	18563089	Levy, Emmanuel D; Boeri Erba, Elisabetta; Robinson, Carol V; Teichmann, Sarah A
140	2008	18477636	Okuda, Shujiro; Yamada, Takuji; Hamajima, Masami; Itoh, Masumi; Katayama, Toshiaki; Bork, Peer; Goto, Susumu; Kanehisa, Minoru
140	2007	17468765	Mavromatis, Konstantinos; Ivanova, Natalia; Barry, Kerrie; Shapiro, Harris; Goltsman, Eugene; McHardy, Alice C; Rigoutsos, Isidore; Salamov, Asaf; Korzeniewski, Frank; Land, Miriam; Lapidus, Alla; Grigoriev, Igor; Richardson, Paul; Hugenholtz, Philip; Kyrpides, Nikos C
140	1992	1731092	Bean, W J; Schell, M; Katz, J; Kawaoka, Y; Naeve, C; Gorman, O; Webster, R G
140	2006	16895930	Capriotti, E; Calabrese, R; Casadio, R
140	2005	16021622	Badger, J; Sauder, J M; Adams, J M; Antonysamy, S; Bain, K; Bergseid, M G; Buchanan, S G; Buchanan, M D; Batiyenko, Y; Christopher, J A; Emtage, S; Eroshkina, A; Feil, I; Furlong, E B; Gajiwala, K S; Gao, X; He, D; Hendle, J; Huber, A; Hoda, K; Kearins, P; Kissinger, C; Laubert, B; Lewis, H A; Lin, J; Loomis, K; Lorimer, D; Louie, G; Maletic, M; Marsh, C D; Miller, I; Molinari, J; Muller-Dieckman…
140	2004	15288243	Oprea, Tudor I; Matter, Hans
140	2004	15181176	Lopez-Bigas, Nuria; Ouzounis, Christos A
140	2003	12520031	la Cour, Tanja; Gupta, Ramneek; Rapacki, Kristoffer; Skriver, Karen; Poulsen, Flemming M; Brunak, Soren
140	2002	11829509	Madabushi, Srinivasan; Yao, Hui; Marsh, Mike; Kristensen, David M; Philippi, Anne; Sowa, Mathew E; Lichtarge, Olivier
140	2002	11752306	Westbrook, John; Feng, Zukang; Jain, Shri; Bhat, T N; Thanki, Narmada; Ravichandran, Veerasamy; Gilliland, Gary L; Bluhm, Wolfgang; Weissig, Helge; Greer, Douglas S; Bourne, Philip E; Berman, Helen M
140	2001	11222261	Frishman, D; Albermann, K; Hani, J; Heumann, K; Metanomski, A; Zollner, A; Mewes, H W
140	2000	10810093	Lai, C H; Chou, C Y; Ch'ang, L Y; Liu, C S; Lin, W
139	1997	9096219	Melo, F; Feytmans, E
139	1997	9047360	Tronche, F; Ringeisen, F; Blumenfeld, M; Yaniv, M; Pontoglio, M
139	1994	8204681	Mortz, E; Vorm, O; Mann, M; Roepstorff, P
139	1995	7731989	Karrer, E E; Lincoln, J E; Hogenhout, S; Bennett, A B; Bostock, R M; Martineau, B; Lucas, W J; Gilchrist, D G; Alexander, D
139	1994	7731951	Vakser, I A; Aflalo, C
139	1995	7563096	Mandel-Gutfreund, Y; Schueler, O; Margalit, H
139	1995	7501470	Hyde-DeRuyscher, R P; Jennings, E; Shenk, T
139	2009	19356130	Ding, Hui; Luo, Liaofu; Lin, Hao
139	2008	18498629	Loi, Sherene; Haibe-Kains, Benjamin; Desmedt, Christine; Wirapati, Pratyaksha; Lallemand, Francoise; Tutt, Andrew M; Gillet, Cheryl; Ellis, Paul; Ryder, Kenneth; Reid, James F; Daidone, Maria G; Pierotti, Marco A; Berns, Els Mjj; Jansen, Maurice Phm; Foekens, John A; Delorenzi, Mauro; Bontempi, Gianluca; Piccart, Martine J; Sotiriou, Christos
139	2007	17676885	Zhang, Bing; Chambers, Matthew C; Tabb, David L
139	2007	17346678	Shen, Hong-Bin; Chou, Kuo-Chen
139	2006	16699196	Harding, Marjorie M
139	2005	15576553	Blythe, Martin J; Flower, Darren R
139	2004	15546336	Shiina, T; Inoko, H; Kulski, J K
139	2003	12888499	Vandenbussche, Michiel; Theissen, Gunter; Van de Peer, Yves; Gerats, Tom
139	2002	12645897	Sadygov, Rovshan G; Eng, Jimmy; Durr, Eberhard; Saraf, Anita; McDonald, Hayes; MacCoss, Michael J; Yates, John R 3rd
139	2003	12615003	Kriventseva, Evgenia V; Koch, Ina; Apweiler, Rolf; Vingron, Martin; Bork, Peer; Gelfand, Mikhail S; Sunyaev, Shamil
139	2003	12520050	Pearl, F M G; Bennett, C F; Bray, J E; Harrison, A P; Martin, N; Shepherd, A; Sillitoe, I; Thornton, J; Orengo, C A
139	2002	12466287	Kan, Zhengyan; States, David; Gish, Warren
139	2000	10949139	Marcus, K; Immler, D; Sternberger, J; Meyer, H E
139	2000	10623510	Packer, M J; Dauncey, M P; Hunter, C A
138	1996	8786414	Rarey, M; Wefing, S; Lengauer, T
138	2008	18500335	Schilling, Oliver; Overall, Christopher M
138	2007	18220786	Tropsha, Alexander; Golbraikh, Alexander
138	2007	18037900	Lee, David; Redfern, Oliver; Orengo, Christine
138	2007	17526521	Backes, Christina; Keller, Andreas; Kuentzer, Jan; Kneissl, Benny; Comtesse, Nicole; Elnakady, Yasser A; Muller, Rolf; Meese, Eckart; Lenhof, Hans-Peter
138	2007	17397251	Shoemaker, Benjamin A; Panchenko, Anna R
138	2005	16145073	Seifert, Harald; Dolzani, Lucilla; Bressan, Raffaela; van der Reijden, Tanny; van Strijen, Beppie; Stefanik, Danuta; Heersma, Herre; Dijkshoorn, Lenie
138	2005	16109747	Munch, Richard; Hiller, Karsten; Grote, Andreas; Scheer, Maurice; Klein, Johannes; Schobert, Max; Jahn, Dieter
138	2005	15994192	Wang, Xiaowo; Zhang, Jing; Li, Fei; Gu, Jin; He, Tao; Zhang, Xuegong; Li, Yanda
138	2005	15929154	Reetz, Manfred T; Bocola, Marco; Carballeira, Jose Daniel; Zha, Dongxing; Vogel, Andreas
138	2002	11933061	Pollastri, Gianluca; Baldi, Pierre; Fariselli, Pietro; Casadio, Rita
138	2002	11752254	Karp, Peter D; Riley, Monica; Paley, Suzanne M; Pellegrini-Toole, Alida
137	1997	9273698	Gura, T
137	1996	8878870	Shevchenko, A; Wilm, M; Vorm, O; Jensen, O N; Podtelejnikov, A V; Neubauer, G; Shevchenko, A; Mortensen, P; Mann, M
137	1996	8858472	Felmingham, D; Gruneberg, R N
137	1994	8081066	Cottrell, J S
137	2009	19342484	Kolb, Peter; Rosenbaum, Daniel M; Irwin, John J; Fung, Juan Jose; Kobilka, Brian K; Shoichet, Brian K
137	2009	18832363	Sun, Qi; Zybailov, Boris; Majeran, Wojciech; Friso, Giulia; Olinares, Paul Dominic B; van Wijk, Klaas J
137	2008	18769432	Howe, Doug; Costanzo, Maria; Fey, Petra; Gojobori, Takashi; Hannick, Linda; Hide, Winston; Hill, David P; Kania, Renate; Schaeffer, Mary; St Pierre, Susan; Twigger, Simon; White, Owen; Rhee, Seung Yon
137	2008	18475267	Rhee, Seung Yon; Wood, Valerie; Dolinski, Kara; Draghici, Sorin
137	2008	17986460	Lee, Phil Hyoun; Shatkay, Hagit
137	2007	17135193	Ren, Qinghu; Chen, Kaixi; Paulsen, Ian T
137	2005	16188359	Carlton, R M; Noordman, W H; Biswas, B; de Meester, E D; Loessner, M J
137	2005	15888674	Yuan, Qiaoping; Ouyang, Shu; Wang, Aihui; Zhu, Wei; Maiti, Rama; Lin, Haining; Hamilton, John; Haas, Brian; Sultana, Razvan; Cheung, Foo; Wortman, Jennifer; Buell, C Robin
137	2003	14710847	An, Hyun Joo; Peavy, Thomas R; Hedrick, Jerry L; Lebrilla, Carlito B
137	2003	14684820	Palmer, Lance E; Rabinowicz, Pablo D; O'Shaughnessy, Andrew L; Balija, Vivekanand S; Nascimento, Lidia U; Dike, Sujit; de la Bastide, Melissa; Martienssen, Robert A; McCombie, W Richard
137	2003	14572045	Sadygov, Rovshan G; Yates, John R 3rd
137	1992	1375995	De Rijk, P; Neefs, J M; Van de Peer, Y; De Wachter, R
137	2003	12824329	Kawabata, Takeshi
137	2002	11960491	Flohr, Stefanie; Kurz, Michael; Kostenis, Evi; Brkovich, Alexandre; Fournier, Alain; Klabunde, Thomas
137	2002	11752342	Castagnetto, Jesus M; Hennessy, Sean W; Roberts, Victoria A; Getzoff, Elizabeth D; Tainer, John A; Pique, Michael E
137	2001	11588249	Stevens, R C; Yokoyama, S; Wilson, I A
137	2000	10995786	Cangi, M G; Cukor, B; Soung, P; Signoretti, S; Moreira, G Jr; Ranashinge, M; Cady, B; Pagano, M; Loda, M
137	2000	10973060	Bernstein, H J
136	1999	9892711	Reumann, S; Davila-Aponte, J; Keegstra, K
136	1999	9847138	Mewes, H W; Heumann, K; Kaps, A; Mayer, K; Pfeiffer, F; Stocker, S; Frishman, D
136	2008	18003657	Gajria, Bindu; Bahl, Amit; Brestelli, John; Dommer, Jennifer; Fischer, Steve; Gao, Xin; Heiges, Mark; Iodice, John; Kissinger, Jessica C; Mackey, Aaron J; Pinney, Deborah F; Roos, David S; Stoeckert, Christian J Jr; Wang, Haiming; Brunk, Brian P
136	2008	17962296	Sierro, Nicolas; Makita, Yuko; de Hoon, Michiel; Nakai, Kenta
136	2007	17918729	Moult, John; Fidelis, Krzysztof; Kryshtafovych, Andriy; Rost, Burkhard; Hubbard, Tim; Tramontano, Anna
136	2006	16464253	Yu, Yanan; Breitbart, Mya; McNairnie, Pat; Rohwer, Forest
136	2006	16381869	Pieper, Ursula; Eswar, Narayanan; Davis, Fred P; Braberg, Hannes; Madhusudhan, M S; Rossi, Andrea; Marti-Renom, Marc; Karchin, Rachel; Webb, Ben M; Eramian, David; Shen, Min-Yi; Kelly, Libusha; Melo, Francisco; Sali, Andrej
136	2004	15358128	Chou, Kuo-Chen; Cai, Yu-Dong
136	2003	12538253	Ke, Xiayi; Cardon, Lon R
136	2001	11473012	Pe'er, D; Regev, A; Elidan, G; Friedman, N
136	2000	11465057	Stevens, R; Goble, C A; Bechhofer, S
136	2001	11125133	Horn, F; Vriend, G; Cohen, F E
136	1999	10691129	Asamizu, E; Nakamura, Y; Sato, S; Fukuzawa, H; Tabata, S
136	2000	10677432	Mekhedov, S; de Ilarduya, O M; Ohlrogge, J
136	1999	10568754	Miller, R T; Christoffels, A G; Gopalakrishnan, C; Burke, J; Ptitsyn, A A; Broveak, T R; Hide, W A
135	1998	9529364	Jeanpierre, C; Denamur, E; Henry, I; Cabanis, M O; Luce, S; Cecille, A; Elion, J; Peuchmaur, M; Loirat, C; Niaudet, P; Gubler, M C; Junien, C
135	1994	7808457	Muhlebach, S M; Gross, M; Wirz, T; Wallimann, T; Perriard, J C; Wyss, M
135	2009	19161620	Johnson, Andrew D; O'Donnell, Christopher J
135	2008	18550737	Allix-Beguec, Caroline; Harmsen, Dag; Weniger, Thomas; Supply, Philip; Niemann, Stefan
135	2007	17238248	Schuffenhauer, Ansgar; Ertl, Peter; Roggo, Silvio; Wetzel, Stefan; Koch, Marcus A; Waldmann, Herbert
135	2006	17062153	Cheung, Foo; Haas, Brian J; Goldberg, Susanne M D; May, Gregory D; Xiao, Yongli; Town, Christopher D
135	2004	15297614	Zhou, Qing; Wong, Wing H
135	2003	12651722	Jensen, L J; Gupta, R; Staerfeldt, H-H; Brunak, S
135	2000	10592232	Attwood, T K; Croning, M D; Flower, D R; Lewis, A P; Mabey, J E; Scordis, P; Selley, J N; Wright, W
134	2013	23161693	Wishart, David S; Jewison, Timothy; Guo, An Chi; Wilson, Michael; Knox, Craig; Liu, Yifeng; Djoumbou, Yannick; Mandal, Rupasri; Aziat, Farid; Dong, Edison; Bouatra, Souhaila; Sinelnikov, Igor; Arndt, David; Xia, Jianguo; Liu, Philip; Yallou, Faizath; Bjorndahl, Trent; Perez-Pineiro, Rolando; Eisner, Roman; Allen, Felicity; Neveu, Vanessa; Greiner, Russ; Scalbert, Augustin
134	2009	19815760	Chain, P S G; Grafham, D V; Fulton, R S; Fitzgerald, M G; Hostetler, J; Muzny, D; Ali, J; Birren, B; Bruce, D C; Buhay, C; Cole, J R; Ding, Y; Dugan, S; Field, D; Garrity, G M; Gibbs, R; Graves, T; Han, C S; Harrison, S H; Highlander, S; Hugenholtz, P; Khouri, H M; Kodira, C D; Kolker, E; Kyrpides, N C; Lang, D; Lapidus, A; Malfatti, S A; Markowitz, V; Metha, T; Nelson, K E; Parkhill, J; Pitluck,…
134	2008	18282095	Dyer, Matthew D; Murali, T M; Sobral, Bruno W
134	2006	16954137	Xu, Jianzhen; Li, Yongjin
134	2002	11976487	Hovmoller, Sven; Zhou, Tuping; Ohlson, Tomas
134	2001	11728183	Colmenarejo, G; Alvarez-Pedraglio, A; Lavandera, J L
134	2001	11301311	Gille, C; Frommel, C
134	2001	11289472	Margolis, D J; Kantor, J; Santanna, J; Strom, B L; Berlin, J A
134	2001	11276090	Chen, Y Z; Zhi, D G
133	1997	9204703	Ponting, C; Schultz, J; Bork, P
133	2010	19910365	Harris, Todd W; Antoshechkin, Igor; Bieri, Tamberlyn; Blasiar, Darin; Chan, Juancarlos; Chen, Wen J; De La Cruz, Norie; Davis, Paul; Duesbury, Margaret; Fang, Ruihua; Fernandes, Jolene; Han, Michael; Kishore, Ranjana; Lee, Raymond; Muller, Hans-Michael; Nakamura, Cecilia; Ozersky, Philip; Petcherski, Andrei; Rangarajan, Arun; Rogers, Anthony; Schindelman, Gary; Schwarz, Erich M; Tuli, Mary Ann; V…
133	2010	19906701	Dehal, Paramvir S; Joachimiak, Marcin P; Price, Morgan N; Bates, John T; Baumohl, Jason K; Chivian, Dylan; Friedland, Greg D; Huang, Katherine H; Keller, Keith; Novichkov, Pavel S; Dubchak, Inna L; Alm, Eric J; Arkin, Adam P
133	2009	19001476	Reynolds, Christopher; Damerell, David; Jones, Susan
133	2008	17982175	Hong, Eurie L; Balakrishnan, Rama; Dong, Qing; Christie, Karen R; Park, Julie; Binkley, Gail; Costanzo, Maria C; Dwight, Selina S; Engel, Stacia R; Fisk, Dianna G; Hirschman, Jodi E; Hitz, Benjamin C; Krieger, Cynthia J; Livstone, Michael S; Miyasato, Stuart R; Nash, Robert S; Oughtred, Rose; Skrzypek, Marek S; Weng, Shuai; Wong, Edith D; Zhu, Kathy K; Dolinski, Kara; Botstein, David; Cherry, J M…
133	2007	17477341	Bender, Andreas; Scheiber, Josef; Glick, Meir; Davies, John W; Azzaoui, Kamal; Hamon, Jacques; Urban, Laszlo; Whitebread, Steven; Jenkins, Jeremy L
133	2005	15977173	Fokkema, Ivo F A C; den Dunnen, Johan T; Taschner, Peter E M
133	2005	15658855	Gill, Adrian L; Frederickson, Martyn; Cleasby, Anne; Woodhead, Steven J; Carr, Maria G; Woodhead, Andrew J; Walker, Margaret T; Congreve, Miles S; Devine, Lindsay A; Tisi, Dominic; O'Reilly, Marc; Seavers, Lisa C A; Davis, Deborah J; Curry, Jayne; Anthony, Rachel; Padova, Alessandro; Murray, Christopher W; Carr, Robin A E; Jhoti, Harren
133	2005	15647269	Garg, Aarti; Bhasin, Manoj; Raghava, Gajendra P S
133	2004	15103130	Harding, Marjorie M
133	1992	1480617	Woodcock, S; Mornon, J P; Henrissat, B
133	2003	12777620	Roy, Scott W; Fedorov, Alexei; Gilbert, Walter
133	2002	12213767	Mondragon-Palomino, Mariana; Meyers, Blake C; Michelmore, Richard W; Gaut, Brandon S
132	1998	9538517	Gillet, V J; Willett, P; Bradshaw, J
132	1997	9016532	Dalgleish, R
132	1996	8642592	Schnare, M N; Damberger, S H; Gray, M W; Gutell, R R
132	1995	7602593	Vogt, G; Etzold, T; Argos, P
132	1990	2226409	Tempst, P; Link, A J; Riviere, L R; Fleming, M; Elicone, C
132	2010	19888749	Mortensen, Peter; Gouw, Joost W; Olsen, Jesper V; Ong, Shao-En; Rigbolt, Kristoffer T G; Bunkenborg, Jakob; Cox, Jurgen; Foster, Leonard J; Heck, Albert J R; Blagoev, Blagoy; Andersen, Jens S; Mann, Matthias
132	2009	19528083	Birol, Inanc; Jackman, Shaun D; Nielsen, Cydney B; Qian, Jenny Q; Varhol, Richard; Stazyk, Greg; Morin, Ryan D; Zhao, Yongjun; Hirst, Martin; Schein, Jacqueline E; Horsman, Doug E; Connors, Joseph M; Gascoyne, Randy D; Marra, Marco A; Jones, Steven J M
132	2009	18842628	Newburger, Daniel E; Bulyk, Martha L
132	2008	18327264	Rinner, Oliver; Seebacher, Jan; Walzthoeni, Thomas; Mueller, Lukas N; Beck, Martin; Schmidt, Alexander; Mueller, Markus; Aebersold, Ruedi
132	2007	17980028	Sherman, Brad T; Huang, Da Wei; Tan, Qina; Guo, Yongjian; Bour, Stephan; Liu, David; Stephens, Robert; Baseler, Michael W; Lane, H Clifford; Lempicki, Richard A
132	2008	17933782	Markowitz, Victor M; Szeto, Ernest; Palaniappan, Krishna; Grechkin, Yuri; Chu, Ken; Chen, I-Min A; Dubchak, Inna; Anderson, Iain; Lykidis, Athanasios; Mavromatis, Konstantinos; Ivanova, Natalia N; Kyrpides, Nikos C
132	2007	17631615	Kong, Lei; Zhang, Yong; Ye, Zhi-Qiang; Liu, Xiao-Qiao; Zhao, Shu-Qi; Wei, Liping; Gao, Ge
132	2006	16412461	Yue, Peng; Moult, John
132	2005	15616251	van de Laar, Floris A; Lucassen, Peter L; Akkermans, Reinier P; van de Lisdonk, Eloy H; Rutten, Guy E; van Weel, Chris
132	2004	15572775	Cohen, Serge X; Morris, Richard J; Fernandez, Francisco J; Ben Jelloul, Marouane; Kakaris, Mattheos; Parthasarathy, Venkataraman; Lamzin, Victor S; Kleywegt, Gerard J; Perrakis, Anastassis
132	2004	15317041	McDonald, W Hayes; Tabb, David L; Sadygov, Rovshan G; MacCoss, Michael J; Venable, John; Graumann, Johannes; Johnson, Jeff R; Cociorva, Daniel; Yates, John R 3rd
132	2004	15314209	Wang, Meng; Yang, Jie; Liu, Guo-Ping; Xu, Zhi-Jie; Chou, Kuo-Chen
132	2004	15016385	Rzhetsky, Andrey; Iossifov, Ivan; Koike, Tomohiro; Krauthammer, Michael; Kra, Pauline; Morris, Mitzi; Yu, Hong; Duboue, Pablo Ariel; Weng, Wubin; Wilbur, W John; Hatzivassiloglou, Vasileios; Friedman, Carol
132	2004	14681360	Thanaraj, T A; Stamm, Stefan; Clark, Francis; Riethoven, Jean-Jack; Le Texier, Vincent; Muilu, Juha
132	2002	11960484	Penzotti, Julie E; Lamb, Michelle L; Evensen, Erik; Grootenhuis, Peter D J
132	2002	11836214	Li, Weizhong; Jaroszewski, Lukasz; Godzik, Adam
131	1998	9920390	Arkin, I T; Brunger, A T
131	1997	9283754	Grundy, W N; Bailey, T L; Elkan, C P; Baker, M E
131	1993	8451183	Gallegos, M T; Michan, C; Ramos, J L
131	2010	19906719	Spandidos, Athanasia; Wang, Xiaowei; Wang, Huajun; Seed, Brian
131	2007	17640003	Berggard, Tord; Linse, Sara; James, Peter
131	2007	17634213	Poynard, Thierry; Halfon, Philippe; Castera, Laurent; Munteanu, Mona; Imbert-Bismut, Francoise; Ratziu, Vlad; Benhamou, Yves; Bourliere, Marc; de Ledinghen, Victor
131	2007	17202163	Roberts, Richard J; Vincze, Tamas; Posfai, Janos; Macelis, Dana
131	2006	17124402	Zhang, J; Feuk, L; Duggan, G E; Khaja, R; Scherer, S W
131	1991	1709120	Thoreau, E; Petridou, B; Kelly, P A; Djiane, J; Mornon, J P
131	2006	16485037	Zhang, Yang; Devries, Mark E; Skolnick, Jeffrey
131	2005	16159109	Huang, Yingying; Triscari, Joseph M; Tseng, George C; Pasa-Tolic, Ljiljana; Lipton, Mary S; Smith, Richard D; Wysocki, Vicki H
131	2005	15827081	Karchin, Rachel; Diekhans, Mark; Kelly, Libusha; Thomas, Daryl J; Pieper, Ursula; Eswar, Narayanan; Haussler, David; Sali, Andrej
131	2004	14681398	Pieper, Ursula; Eswar, Narayanan; Braberg, Hannes; Madhusudhan, M S; Davis, Fred P; Stuart, Ashley C; Mirkovic, Nebojsa; Rossi, Andrea; Marti-Renom, Marc A; Fiser, Andras; Webb, Ben; Greenblatt, Daniel; Huang, Conrad C; Ferrin, Thomas E; Sali, Andrej
131	2003	14665450	Catlett, Natalie L; Yoder, Olen C; Turgeon, B Gillian
131	2003	12915441	Hoogendoorn, Bastiaan; Coleman, Sharon L; Guy, Carol A; Smith, Kaye; Bowen, Tim; Buckland, Paul R; O'Donovan, Michael C
131	2003	12634797	Boguski, Mark S; McIntosh, Martin W
131	2003	12538259	De Rijk, Peter; Wuyts, Jan; De Wachter, Rupert
131	2002	12068129	Kerk, David; Bulgrien, Joshua; Smith, Douglas W; Barsam, Brooke; Veretnik, Stella; Gribskov, Michael
131	2002	11788711	Makarova, Kira S; Aravind, L; Grishin, Nick V; Rogozin, Igor B; Koonin, Eugene V
131	2001	11504856	Stone, J R; Wray, G A
131	2000	10756141	Sigurgardottir, S; Helgason, A; Gulcher, J R; Stefansson, K; Donnelly, P
131	1999	10348167	Richter, R; Schulz-Knappe, P; Schrader, M; Standker, L; Jurgens, M; Tammen, H; Forssmann, W G
130	1998	9399862	Dodge, C; Schneider, R; Sander, C
130	1995	7490751	Serrano, L
130	2011	21727090	Reva, Boris; Antipin, Yevgeniy; Sander, Chris
130	2011	21062810	Dinkel, Holger; Chica, Claudia; Via, Allegra; Gould, Cathryn M; Jensen, Lars J; Gibson, Toby J; Diella, Francesca
130	2009	19928838	Kind, Tobias; Wohlgemuth, Gert; Lee, Do Yup; Lu, Yun; Palazoglu, Mine; Shahbaz, Sevini; Fiehn, Oliver
130	2009	19116613	Cusick, Michael E; Yu, Haiyuan; Smolyar, Alex; Venkatesan, Kavitha; Carvunis, Anne-Ruxandra; Simonis, Nicolas; Rual, Jean-Francois; Borick, Heather; Braun, Pascal; Dreze, Matija; Vandenhaute, Jean; Galli, Mary; Yazaki, Junshi; Hill, David E; Ecker, Joseph R; Roth, Frederick P; Vidal, Marc
130	2008	18729318	Tetko, Igor V; Sushko, Iurii; Pandey, Anil Kumar; Zhu, Hao; Tropsha, Alexander; Papa, Ester; Oberg, Tomas; Todeschini, Roberto; Fourches, Denis; Varnek, Alexandre
130	2008	18477697	Bernsel, Andreas; Viklund, Hakan; Falk, Jenny; Lindahl, Erik; von Heijne, Gunnar; Elofsson, Arne
130	1991	1724422	Anderson, N L; Esquer-Blasco, R; Hofmann, J P; Anderson, N G
130	2005	15608188	Pearl, Frances; Todd, Annabel; Sillitoe, Ian; Dibley, Mark; Redfern, Oliver; Lewis, Tony; Bennett, Christopher; Marsden, Russell; Grant, Alistair; Lee, David; Akpor, Adrian; Maibaum, Michael; Harrison, Andrew; Dallman, Timothy; Reeves, Gabrielle; Diboun, Ilhem; Addou, Sarah; Lise, Stefano; Johnston, Caroline; Sillero, Antonio; Thornton, Janet; Orengo, Christine
130	2002	12230036	O'Donovan, Claire; Martin, Maria Jesus; Gattiker, Alexandre; Gasteiger, Elisabeth; Bairoch, Amos; Apweiler, Rolf
129	1998	9684896	Baumgartner, S; Hofmann, K; Chiquet-Ehrismann, R; Bucher, P
129	1997	9097968	Tiranti, V; Savoia, A; Forti, F; D'Apolito, M F; Centra, M; Rocchi, M; Zeviani, M
129	1996	8798343	Wang, W; Shakes, D C
129	1994	8118794	Sun, Y; Hegamyer, G; Colburn, N H
129	1993	8069624	Orengo, C A; Thornton, J M
129	2012	22064851	Ward, Lucas D; Kellis, Manolis
129	2009	19863793	Kumar, Surendra; Skjaeveland, Asmund; Orr, Russell J S; Enger, Pal; Ruden, Torgeir; Mevik, Bjorn-Helge; Burki, Fabien; Botnen, Andreas; Shalchian-Tabrizi, Kamran
129	2009	19646261	Petersen, Bent; Petersen, Thomas Nordahl; Andersen, Pernille; Nielsen, Morten; Lundegaard, Claus
129	2008	18597511	Kim, Sangtae; Gupta, Nitin; Pevzner, Pavel A
129	2008	18453552	Polpitiya, Ashoka D; Qian, Wei-Jun; Jaitly, Navdeep; Petyuk, Vladislav A; Adkins, Joshua N; Camp, David G 2nd; Anderson, Gordon A; Smith, Richard D
129	2007	17984227	Miller, Webb; Rosenbloom, Kate; Hardison, Ross C; Hou, Minmei; Taylor, James; Raney, Brian; Burhans, Richard; King, David C; Baertsch, Robert; Blankenberg, Daniel; Kosakovsky Pond, Sergei L; Nekrutenko, Anton; Giardine, Belinda; Harris, Robert S; Tyekucheva, Svitlana; Diekhans, Mark; Pringle, Thomas H; Murphy, William J; Lesk, Arthur; Weinstock, George M; Lindblad-Toh, Kerstin; Gibbs, Richard A; …
129	2007	17880166	Aina, Olulanu H; Liu, Ruiwu; Sutcliffe, Julie L; Marik, Jan; Pan, Chong-Xian; Lam, Kit S
129	2007	17286856	Riano-Pachon, Diego Mauricio; Ruzicic, Slobodan; Dreyer, Ingo; Mueller-Roeber, Bernd
129	2005	15799782	Marinescu, Voichita D; Kohane, Isaac S; Riva, Alberto
129	2004	14746985	Zhang, Zhaolei; Carriero, Nick; Gerstein, Mark
129	2004	14696187	Sarkhel, Sanjay; Desiraju, Gautam R
129	2003	12824312	Rost, Burkhard; Liu, Jinfeng
129	2003	12799357	Schmid, Karl J; Sorensen, Thomas Rosleff; Stracke, Ralf; Torjek, Otto; Altmann, Thomas; Mitchell-Olds, Tom; Weisshaar, Bernd
129	2002	12215414	Liu, Jinfeng; Tan, Hepan; Rost, Burkhard
129	2001	11878882	He, J G; Deng, M; Weng, S P; Li, Z; Zhou, S Y; Long, Q X; Wang, X Z; Chan, S M
129	2001	11465736	Kaplan, W; Littlejohn, T G
129	2001	11125044	Haft, D H; Loftus, B J; Richardson, D L; Yang, F; Eisen, J A; Paulsen, I T; White, O
129	2000	10838572	Wang, Y; Geer, L Y; Chappey, C; Kans, J A; Bryant, S H
128	1998	9584116	Goldman, N; Thorne, J L; Jones, D T
128	1996	8727324	Sobolev, V; Wade, R C; Vriend, G; Edelman, M
128	2011	21804595	Rask-Andersen, Mathias; Almen, Markus Sallman; Schioth, Helgi B
128	2008	18055500	Berglund, Ann-Charlotte; Sjolund, Erik; Ostlund, Gabriel; Sonnhammer, Erik L L
128	2007	17251202	Aoki, Koh; Ogata, Yoshiyuki; Shibata, Daisuke
128	2006	16450363	Qi, Yanjun; Bar-Joseph, Ziv; Klein-Seetharaman, Judith
128	1992	1594567	Pascarella, S; Argos, P
128	2005	15637564	Jenkins, John A; Griffiths-Jones, Sam; Shewry, Peter R; Breiteneder, Heimo; Mills, E N Clare
128	2004	15481990	Sutherland, Jeffrey J; O'Brien, Lee A; Weaver, Donald F
128	2004	15072998	Olivier, Brett G; Snoep, Jacky L
128	2003	12840042	Makova, Kateryna D; Li, Wen-Hsiung
128	2003	12519942	Pruitt, Kim D; Tatusova, Tatiana; Maglott, Donna R
128	2002	12220906	Bornscheuer, Uwe T; Bessler, Cornelius; Srinivas, Ramisetti; Krishna, Sajja Hari
128	2001	11775741	Cierpicki, T; Otlewski, J
128	2001	11599565	Krishna, P; Gloor, G
128	1999	10493887	Kannan, N; Vishveshwara, S
128	1999	10364531	Cambien, F; Poirier, O; Nicaud, V; Herrmann, S M; Mallet, C; Ricard, S; Behague, I; Hallet, V; Blanc, H; Loukaci, V; Thillet, J; Evans, A; Ruidavets, J B; Arveiler, D; Luc, G; Tiret, L
127	1997	9102472	Park, B H; Huang, E S; Levitt, M
127	1996	8700107	Tew, K D; Monks, A; Barone, L; Rosser, D; Akerman, G; Montali, J A; Wheatley, J B; Schmidt, D E Jr
127	1995	7749723	Wilschut, A; ten Berge, W F; Robinson, P J; McKone, T E
127	2010	20587024	Li, Chen; Donizelli, Marco; Rodriguez, Nicolas; Dharuri, Harish; Endler, Lukas; Chelliah, Vijayalakshmi; Li, Lu; He, Enuo; Henry, Arnaud; Stefan, Melanie I; Snoep, Jacky L; Hucka, Michael; Le Novere, Nicolas; Laibe, Camille
127	2007	17675552	Geisler-Lee, Jane; O'Toole, Nicholas; Ammar, Ron; Provart, Nicholas J; Millar, A Harvey; Geisler, Matt
127	2007	17098933	Sud, Manish; Fahy, Eoin; Cotter, Dawn; Brown, Alex; Dennis, Edward A; Glass, Christopher K; Merrill, Alfred H Jr; Murphy, Robert C; Raetz, Christian R H; Russell, David W; Subramaniam, Shankar
127	2005	16226511	Nordstrom, Beth L; Friedman, David S; Mozaffari, Essy; Quigley, Harry A; Walker, Alexander M
127	2005	15888675	Zhang, Peifen; Foerster, Hartmut; Tissier, Christophe P; Mueller, Lukas; Paley, Suzanne; Karp, Peter D; Rhee, Seung Y
127	2005	15850454	Zardoya, Rafael
127	2004	15345047	Lehner, Ben; Fraser, Andrew G
127	2003	12938926	Marshall, John; Kupchak, Peter; Zhu, Weimin; Yantha, Jason; Vrees, Tammy; Furesz, Shirley; Jacks, Kellie; Smith, Chris; Kireeva, Inga; Zhang, Rulin; Takahashi, Miyoko; Stanton, Eric; Jackowski, George
127	2003	12520009	Lefranc, Marie-Paule
127	2002	12007180	Roche, Olivier; Trube, Gerhard; Zuegge, Jochen; Pflimlin, Pascal; Alanine, Alexander; Schneider, Gisbert
127	2002	11969191	Royle, Louise; Mattu, Taj S; Hart, Edmund; Langridge, James I; Merry, Anthony H; Murphy, Neil; Harvey, David J; Dwek, Raymond A; Rudd, Pauline M
127	2001	11590146	Arrate, M P; Rodriguez, J M; Tran, T M; Brock, T A; Cunningham, S A
127	2001	11160884	Grishin, N V
127	2000	11024165	Hadi, M Z; Coleman, M A; Fidelis, K; Mohrenweiser, H W; Wilson, D M 3rd
127	2000	10802047	Stec, I; Nagl, S B; van Ommen, G J; den Dunnen, J T
126	1998	9399843	Gottlieb, B; Lehvaslaiho, H; Beitel, L K; Lumbroso, R; Pinsky, L; Trifiro, M
126	1995	8710827	Lemer, C M; Rooman, M J; Wodak, S J
126	1993	8355272	Ouzounis, C; Sander, C; Scharf, M; Schneider, R
126	1994	7966290	Hinds, D A; Levitt, M
126	2011	21457909	Gonzalez-Perez, Abel; Lopez-Bigas, Nuria
126	2011	21051359	Blake, Judith A; Bult, Carol J; Kadin, James A; Richardson, Joel E; Eppig, Janan T
126	2008	18823568	Razick, Sabry; Magklaras, George; Donaldson, Ian M
126	2007	17681540	Meszaros, Balint; Tompa, Peter; Simon, Istvan; Dosztanyi, Zsuzsanna
126	2007	17367786	Xie, Fu Liang; Huang, Si Qi; Guo, Kai; Xiang, An Ling; Zhu, Yi Yong; Nie, Li; Yang, Zhi Min
126	2007	17199037	Glory, Estelle; Murphy, Robert F
126	2006	16381936	Sprague, Judy; Bayraktaroglu, Leyla; Clements, Dave; Conlin, Tom; Fashena, David; Frazer, Ken; Haendel, Melissa; Howe, Douglas G; Mani, Prita; Ramachandran, Sridhar; Schaper, Kevin; Segerdell, Erik; Song, Peiran; Sprunger, Brock; Taylor, Sierra; Van Slyke, Ceri E; Westerfield, Monte
126	2004	15333753	Reumann, Sigrun; Ma, Changle; Lemke, Steffen; Babujee, Lavanya
126	2004	15305919	Teeling, Hanno; Meyerdierks, Anke; Bauer, Margarete; Amann, Rudolf; Glockner, Frank Oliver
126	2004	15044734	Keskin, Ozlem; Tsai, Chung-Jung; Wolfson, Haim; Nussinov, Ruth
126	2003	14624258	Hardison, Ross C
126	2003	12689350	Donaldson, Ian; Martin, Joel; de Bruijn, Berry; Wolting, Cheryl; Lay, Vicki; Tuekam, Brigitte; Zhang, Shudong; Baskin, Berivan; Bader, Gary D; Michalickova, Katerina; Pawson, Tony; Hogue, Christopher W V
126	2001	12116593	Sota, T; Vogler, A P
126	2000	10966575	Heger, A; Holm, L
126	2000	10779496	Birney, E; Durbin, R
126	2000	10772867	Andrade, M A; Ponting, C P; Gibson, T J; Bork, P
126	2000	10681567	Suzuki, N; Ishizaki, J; Yokota, Y; Higashino, K; Ono, T; Ikeda, M; Fujii, N; Kawamoto, K; Hanasaki, K
126	1999	10572183	Workman, C; Krogh, A
125	1997	9135128	Rice, D W; Eisenberg, D
125	2009	19712066	Usadel, Bjorn; Obayashi, Takeshi; Mutwil, Marek; Giorgi, Federico M; Bassel, George W; Tanimoto, Mimi; Chow, Amanda; Steinhauser, Dirk; Persson, Staffan; Provart, Nicholas J
125	2009	19597184	Johnson, Nathalie A; Savage, Kerry J; Ludkovski, Olga; Ben-Neriah, Susana; Woods, Ryan; Steidl, Christian; Dyer, Martin J S; Siebert, Reiner; Kuruvilla, John; Klasa, Richard; Connors, Joseph M; Gascoyne, Randy D; Horsman, Douglas E
125	2008	18704085	King, Aaron A; Ionides, Edward L; Pascual, Mercedes; Bouma, Menno J
125	2005	15998914	Alm, Eric J; Huang, Katherine H; Price, Morgan N; Koche, Richard P; Keller, Keith; Dubchak, Inna L; Arkin, Adam P
125	2004	15473699	Cargile, Benjamin J; Bundy, Jonathan L; Stephenson, James L Jr
125	2004	15388930	Yang, Huanwang; Guranovic, Vladimir; Dutta, Shuchismita; Feng, Zukang; Berman, Helen M; Westbrook, John D
125	2004	14708014	Wall, Michael E; Hlavacek, William S; Savageau, Michael A
125	2001	11591886	Bera, T K; Lee, S; Salvatore, G; Lee, B; Pastan, I
125	2001	11433356	Stein, L
125	2001	11125083	Wuyts, J; De Rijk, P; Van de Peer, Y; Winkelmans, T; De Wachter, R
125	2000	11101221	Sharma, D; Rajarathnam, K
125	2000	11025540	de Brevern, A G; Etchebest, C; Hazout, S
125	2000	10736225	Gaspin, C; Cavaille, J; Erauso, G; Bachellerie, J P
125	1999	10493834	Csoka, A B; Scherer, S W; Stern, R
125	1999	10398627	Evans, J M; Newton, R W; Ruta, D A; MacDonald, T M; Stevenson, R J; Morris, A D
125	1999	10092601	Gurezka, R; Laage, R; Brosig, B; Langosch, D
124	1997	9307282	Fay, M P; Freedman, L S; Clifford, C K; Midthune, D N
124	1996	8759323	Tsai, C J; Lin, S L; Wolfson, H J; Nussinov, R
124	1995	7663343	Siddiqui, A S; Barton, G J
124	2010	20979392	Bush, Matthew F; Hall, Zoe; Giles, Kevin; Hoyes, John; Robinson, Carol V; Ruotolo, Brandon T
124	2010	20376006	Schroder, Gunnar F; Levitt, Michael; Brunger, Axel T
124	2010	19864254	Markowitz, Victor M; Chen, I-Min A; Palaniappan, Krishna; Chu, Ken; Szeto, Ernest; Grechkin, Yuri; Ratner, Anna; Anderson, Iain; Lykidis, Athanasios; Mavromatis, Konstantinos; Ivanova, Natalia N; Kyrpides, Nikos C
124	2009	19199378	Jamei, Masoud; Marciniak, Steve; Feng, Kairui; Barnett, Adrian; Tucker, Geoffrey; Rostami-Hodjegan, Amin
124	2008	17981841	Linding, Rune; Jensen, Lars Juhl; Pasculescu, Adrian; Olhovsky, Marina; Colwill, Karen; Bork, Peer; Yaffe, Michael B; Pawson, Tony
124	2007	17238265	Marcou, Gilles; Rognan, Didier
124	2006	16381983	Vlieghe, Dominique; Sandelin, Albin; De Bleser, Pieter J; Vleminckx, Kris; Wasserman, Wyeth W; van Roy, Frans; Lenhard, Boris
124	2006	16381872	Kouranov, Andrei; Xie, Lei; de la Cruz, Joanna; Chen, Li; Westbrook, John; Bourne, Philip E; Berman, Helen M
124	2005	16107144	Evers, Andreas; Hessler, Gerhard; Matter, Hans; Klabunde, Thomas
124	2005	15868141	Bui, Huynh-Hoa; Sidney, John; Peters, Bjoern; Sathiamurthy, Muthuraman; Sinichi, Asabe; Purton, Kelly-Anne; Mothe, Bianca R; Chisari, Francis V; Watkins, David I; Sette, Alessandro
124	2005	15744307	van Rossum, Damian B; Patterson, Randen L; Sharma, Sumit; Barrow, Roxanne K; Kornberg, Michael; Gill, Donald L; Snyder, Solomon H
124	2004	15048822	Yang, Jinn-Moon; Chen, Chun-Chen
124	2004	14681474	Packer, Bernice R; Yeager, Meredith; Staats, Brian; Welch, Robert; Crenshaw, Andrew; Kiley, Maureen; Eckert, Andrew; Beerman, Michael; Miller, Edward; Bergen, Andrew; Rothman, Nathaniel; Strausberg, Robert; Chanock, Stephen J
124	2004	14681452	Krieger, Cynthia J; Zhang, Peifen; Mueller, Lukas A; Wang, Alfred; Paley, Suzanne; Arnaud, Martha; Pick, John; Rhee, Seung Y; Karp, Peter D
124	2003	14568897	Greinacher, A; Lubenow, N; Eichler, P
124	2003	12679530	Shi, Peng; Zhang, Jianzhi; Yang, Hui; Zhang, Ya-Ping
124	2003	12677061	Swedlow, Jason R; Goldberg, Ilya; Brauner, Erik; Sorger, Peter K
124	2002	12413821	Brazhnik, Paul; de la Fuente, Alberto; Mendes, Pedro
124	2002	11832515	Skuce, Robin A; McCorry, Thomas P; McCarroll, Julie F; Roring, Solvig M M; Scott, Alistair N; Brittain, David; Hughes, Stephen L; Hewinson, R Glyn; Neill, Sydney D
124	1999	10330503	de Maximy, A A; Nakatake, Y; Moncada, S; Itoh, N; Thiery, J P; Bellusci, S
123	1998	9672829	Bailey, T L; Gribskov, M
123	1996	9000639	MacArthur, M W; Thornton, J M
123	1996	8727325	Martin, A C
123	2010	20004603	Savorani, F; Tomasi, G; Engelsen, S B
123	2008	18616967	Droege, Marcus; Hill, Brendon
123	2008	18491384	Hwang, Howook; Pierce, Brian; Mintseris, Julian; Janin, Joel; Weng, Zhiping
123	2008	18471832	Zhang, Guang-Ya; Fang, Bai-Shan
123	2006	16845001	Parthiban, Vijaya; Gromiha, M Michael; Schomburg, Dietmar
123	2006	16651268	Grasberger, Helmut; Refetoff, Samuel
123	2005	15911771	Hyman, Richard W; Fukushima, Marilyn; Diamond, Lisa; Kumm, Jochen; Giudice, Linda C; Davis, Ronald W
123	2005	15766383	Adie, Euan A; Adams, Richard R; Evans, Kathryn L; Porteous, David J; Pickard, Ben S
123	1992	1459097	Hughes, G J; Frutiger, S; Paquet, N; Ravier, F; Pasquali, C; Sanchez, J C; James, R; Tissot, J D; Bjellqvist, B; Hochstrasser, D F
123	2003	12520055	Chen, Jie; Anderson, John B; DeWeese-Scott, Carol; Fedorova, Natalie D; Geer, Lewis Y; He, Siqian; Hurwitz, David I; Jackson, John D; Jacobs, Aviva R; Lanczycki, Christopher J; Liebert, Cynthia A; Liu, Chunlei; Madej, Thomas; Marchler-Bauer, Aron; Marchler, Gabriele H; Mazumder, Raja; Nikolskaya, Anastasia N; Rao, Bachoti S; Panchenko, Anna R; Shoemaker, Benjamin A; Simonyan, Vahan; Song, James S…
123	2002	12402365	Pierce, Albert C; Sandretto, Kathryn L; Bemis, Guy W
123	2000	10871267	Enright, A J; Ouzounis, C A
122	1999	9847207	Rombauts, S; Dehais, P; Van Montagu, M; Rouze, P
122	1999	9847197	Corpet, F; Gouzy, J; Kahn, D
122	1996	8759004	Birney, E; Thompson, J D; Gibson, T J
122	1993	8445636	Benner, S A; Cohen, M A; Gonnet, G H
122	1990	2207748	Brutlag, D L; Dautricourt, J P; Maulik, S; Relph, J
122	2010	20022975	Li, Bo; Ruotti, Victor; Stewart, Ron M; Thomson, James A; Dewey, Colin N
122	2010	20010810	Griffin, Noelle M; Yu, Jingyi; Long, Fred; Oh, Phil; Shore, Sabrina; Li, Yan; Koziol, Jim A; Schnitzer, Jan E
122	1991	1881879	Luthy, R; McLachlan, A D; Eisenberg, D
122	2008	18337550	Waikar, Sushrut S; Liu, Kathleen D; Chertow, Glenn M
122	2007	17597810	Pardanani, A; Lasho, T L; Finke, C; Hanson, C A; Tefferi, A
122	2006	16524982	Palaniswamy, Saranyan K; James, Stephen; Sun, Hao; Lamb, Rebecca S; Davuluri, Ramana V; Grotewold, Erich
122	2005	15523666	Zhou, Hongyi; Zhou, Yaoqi
122	2004	15281128	Adamczak, Rafal; Porollo, Aleksey; Meller, Jaroslaw
122	2004	14962583	Price, Sarah L
122	2003	14602924	Claudel-Renard, Clotilde; Chevalet, Claude; Faraut, Thomas; Kahn, Daniel
122	1992	1409565	Orengo, C A; Brown, N P; Taylor, W R
122	1992	1286669	Hochstrasser, D F; Frutiger, S; Paquet, N; Bairoch, A; Ravier, F; Pasquali, C; Sanchez, J C; Tissot, J D; Bjellqvist, B; Vargas, R
122	2002	11844815	Stojadinovic, Alexander; Ghossein, Ronald A; Hoos, Axel; Nissan, Aviram; Marshall, David; Dudas, Maria; Cordon-Cardo, Carlos; Jaques, David P; Brennan, Murray F
122	2000	10966776	Yang, A S; Honig, B
122	2000	10843846	Wolf, Y I; Grishin, N V; Koonin, E V
122	2000	10779488	Reese, M G; Hartzell, G; Harris, N L; Ohler, U; Abril, J F; Lewis, S E
122	1999	10072068	Nagarajan, U M; Louis-Plence, P; DeSandro, A; Nilsen, R; Bushey, A; Boss, J M
121	1996	8925841	Hubert, F; Noel, T; Roch, P
121	1993	8332529	Bairoch, A; Boeckmann, B
121	1994	7937050	Damberger, S H; Gutell, R R
[truncated: 28,613 more rows]
