# Supplementary material for: Data Publications Correlate with Citation Impact
Source: Front Neurosci. 2016 Sep 13;10:419. doi: 10.3389/fnins.2016.00419 (PMC5020078; doi:10.3389/fnins.2016.00419)
Supplement: Supplementary file 2 [file DataSheet2.ZIP › data_analysis/molbio.dunker.tsv]

TC	PY	PM	AU
986	1969	5824577	Dunker, A K; Rueckert, R R
962	2001	11381529	Dunker, A K; Lawson, J D; Brown, C J; Williams, R M; Romero, P; Oh, J S; Oldfield, C J; Campen, A M; Ratliff, C M; Hipps, K W; Ausio, J; Nissen, M S; Reeves, R; Kang, C; Kissinger, C R; Bailey, R W; Griswold, M D; Chiu, W; Garner, E C; Obradovic, Z
907	2002	12022860	Dunker, A Keith; Brown, Celeste J; Lawson, J David; Iakoucheva, Lilia M; Obradovic, Zoran
708	2001	11093259	Romero, P; Obradovic, Z; Li, X; Garner, E C; Brown, C J; Dunker, A K
503	2005	16218947	Dunker, A Keith; Cortese, Marc S; Romero, Pedro; Iakoucheva, Lilia M; Uversky, Vladimir N
477	2004	14960716	Iakoucheva, Lilia M; Radivojac, Predrag; Brown, Celeste J; O'Connor, Timothy R; Sikes, Jason G; Obradovic, Zoran; Dunker, A Keith
463	2002	12381310	Iakoucheva, Lilia M; Brown, Celeste J; Lawson, J David; Obradovic, Zoran; Dunker, A Keith
392	2010	20117254	Uversky, Vladimir N; Dunker, A Keith
387	2005	16094605	Uversky, Vladimir N; Oldfield, Christopher J; Dunker, A Keith
379	2008	18573080	Uversky, Vladimir N; Oldfield, Christopher J; Dunker, A Keith
369	2008	18952168	Dunker, A Keith; Silman, Israel; Uversky, Vladimir N; Sussman, Joel L
335	2000	11700597	Dunker, A K; Obradovic, Z; Romero, P; Garner, E C; Brown, C J
334	2007	17145717	Sickmeier, Megan; Hamilton, Justin A; LeGall, Tanguy; Vacic, Vladimir; Cortese, Marc S; Tantos, Agnes; Szabo, Beata; Tompa, Peter; Chen, Jake; Uversky, Vladimir N; Obradovic, Zoran; Dunker, A Keith
330	2007	17158572	Radivojac, Predrag; Iakoucheva, Lilia M; Oldfield, Christopher J; Obradovic, Zoran; Uversky, Vladimir N; Dunker, A Keith
324	2001	11533628	Dunker, A K; Obradovic, Z
267	2005	16156658	Oldfield, Christopher J; Cheng, Yugong; Cortese, Marc S; Romero, Pedro; Uversky, Vladimir N; Dunker, A Keith
256	2006	16935303	Mohan, Amrita; Oldfield, Christopher J; Radivojac, Predrag; Vacic, Vladimir; Cortese, Marc S; Dunker, A Keith; Uversky, Vladimir N
250	2006	16618368	Peng, Kang; Radivojac, Predrag; Vucetic, Slobodan; Dunker, A Keith; Obradovic, Zoran
249	2005	15697224	Oldfield, Christopher J; Cheng, Yugong; Cortese, Marc S; Brown, Celeste J; Uversky, Vladimir N; Dunker, A Keith
224	2007	17391014	Xie, Hongbo; Vucetic, Slobodan; Iakoucheva, Lilia M; Oldfield, Christopher J; Dunker, A Keith; Uversky, Vladimir N; Obradovic, Zoran
220	2003	12910457	Vucetic, Slobodan; Brown, Celeste J; Dunker, A Keith; Obradovic, Zoran
218	2008	18831774	Dunker, A Keith; Oldfield, Christopher J; Meng, Jingwei; Romero, Pedro; Yang, Jack Y; Chen, Jessica Walton; Vacic, Vladimir; Obradovic, Zoran; Uversky, Vladimir N
215	2010	20100603	Xue, Bin; Dunbrack, Roland L; Williams, Robert W; Dunker, A Keith; Uversky, Vladimir N
215	2006	16734424	Liu, Jiangang; Perumal, Narayanan B; Oldfield, Christopher J; Su, Eric W; Uversky, Vladimir N; Dunker, A Keith
202	2008	18366598	Oldfield, Christopher J; Meng, Jingwei; Yang, Jack Y; Yang, Mary Qu; Uversky, Vladimir N; Dunker, A Keith
202	2003	14579347	Obradovic, Zoran; Peng, Kang; Vucetic, Slobodan; Radivojac, Predrag; Brown, Celeste J; Dunker, A Keith
194	2002	12418100	Dunker, A Keith; Brown, Celeste J; Obradovic, Zoran
182	2006	16717195	Romero, Pedro R; Zaidi, Saima; Fang, Ya Yin; Uversky, Vladimir N; Radivojac, Predrag; Oldfield, Christopher J; Cortese, Marc S; Sickmeier, Megan; LeGall, Tanguy; Obradovic, Zoran; Dunker, A Keith
167	2007	17488107	Vacic, Vladimir; Oldfield, Christopher J; Mohan, Amrita; Radivojac, Predrag; Cortese, Marc S; Uversky, Vladimir N; Dunker, A Keith
162	2004	14691223	Radivojac, Predrag; Obradovic, Zoran; Smith, David K; Zhu, Guang; Vucetic, Slobodan; Brown, Celeste J; Lawson, J David; Dunker, A Keith
161	2005	16187360	Obradovic, Zoran; Peng, Kang; Vucetic, Slobodan; Radivojac, Predrag; Dunker, A Keith
155	2007	17391016	Xie, Hongbo; Vucetic, Slobodan; Iakoucheva, Lilia M; Oldfield, Christopher J; Dunker, A Keith; Obradovic, Zoran; Uversky, Vladimir N
151	2009	19597536	He, Bo; Wang, Kejun; Liu, Yunlong; Xue, Bin; Uversky, Vladimir N; Dunker, A Keith
149	1998	9628486	Wang, S; Trumble, W R; Liao, H; Wesson, C R; Dunker, A K; Kang, C H
145	2002	12165847	Brown, Celeste J; Takayama, Sachiko; Campen, Andrew M; Vise, Pam; Marshall, Thomas W; Oldfield, Christopher J; Williams, Christopher J; Dunker, A Keith
131	2005	15751111	Peng, Kang; Vucetic, Slobodan; Radivojac, Predrag; Brown, Celeste J; Dunker, A Keith; Obradovic, Zoran
118	2009	19260013	Tompa, Peter; Fuxreiter, Monika; Oldfield, Christopher J; Simon, Istvan; Dunker, A Keith; Uversky, Vladimir N
118	2008	18619997	Cortese, Marc S; Uversky, Vladimir N; Dunker, A Keith
117	1981	7334522	Williams, R W; Dunker, A K
116	2007	17391015	Vucetic, Slobodan; Xie, Hongbo; Iakoucheva, Lilia M; Oldfield, Christopher J; Dunker, A Keith; Obradovic, Zoran; Uversky, Vladimir N
116	2005	15310560	Vucetic, Slobodan; Obradovic, Zoran; Vacic, Vladimir; Radivojac, Predrag; Peng, Kang; Iakoucheva, Lilia M; Cortese, Marc S; Lawson, J David; Brown, Celeste J; Sikes, Jason G; Newton, Crystal D; Dunker, A Keith
111	2006	16876893	Cheng, Yugong; LeGall, Tanguy; Oldfield, Christopher J; Mueller, James P; Van, Ya-Yue J; Romero, Pedro; Cortese, Marc S; Uversky, Vladimir N; Dunker, A Keith
107	2007	17973494	Cheng, Yugong; Oldfield, Christopher J; Meng, Jingwei; Romero, Pedro; Uversky, Vladimir N; Dunker, A Keith
104	2007	17578581	Vacic, Vladimir; Uversky, Vladimir N; Dunker, A Keith; Lonardi, Stefano
94	2008	18692475	Boxem, Mike; Maliga, Zoltan; Klitgord, Niels; Li, Na; Lemmens, Irma; Mana, Miyeko; de Lichtervelde, Lorenzo; Mul, Joram D; van de Peut, Diederik; Devos, Maxime; Simonis, Nicolas; Yildirim, Muhammed A; Cokol, Murat; Kao, Huey-Ling; de Smet, Anne-Sophie; Wang, Haidong; Schlaitz, Anne-Lore; Hao, Tong; Milstein, Stuart; Fan, Changyu; Tipsword, Mike; Drew, Kevin; Galli, Matilde; Rhrissorrakrai, Kahn; …
94	2004	15693736	Romero, Pedro; Obradovic, Zoran; Dunker, A Keith
92	2009	19594884	Uversky, Vladimir N; Oldfield, Christopher J; Midic, Uros; Xie, Hongbo; Xue, Bin; Vucetic, Slobodan; Iakoucheva, Lilia M; Obradovic, Zoran; Dunker, A Keith
88	2004	15465317	Bracken, Clay; Iakoucheva, Lilia M; Romero, Pedro R; Dunker, A Keith
85	1998	9697205	Dunker, A K; Garner, E; Guilliot, S; Romero, P; Albrecht, K; Hart, J; Obradovic, Z; Kissinger, C; Villafranca, J E
84	2003	12717028	Smith, David K; Radivojac, Predrag; Obradovic, Zoran; Dunker, A Keith; Zhu, Guang
82	2006	16939197	Cheng, Yugong; LeGall, Tanguy; Oldfield, Christopher J; Dunker, A Keith; Uversky, Vladimir N
78	2008	18991772	Campen, Andrew; Williams, Ryan M; Brown, Celeste J; Meng, Jingwei; Uversky, Vladimir N; Dunker, A Keith
78	2007	17636256	Hurley, Thomas D; Yang, Jie; Zhang, Lili; Goodwin, Kristie D; Zou, Qin; Cortese, Marc; Dunker, A Keith; DePaoli-Roach, Anna A
78	2004	14871888	Park, HaJeung; Park, Il Yeong; Kim, EunJung; Youn, Buhyun; Fields, Kelly; Dunker, A Keith; Kang, ChulHee
72	2001	11420437	Iakoucheva, L M; Kimzey, A L; Masselon, C D; Smith, R D; Dunker, A K; Ackerman, E J
72	1992	1510981	Arnold, G E; Day, L A; Dunker, A K
70	1969	5257012	Rueckert, R R; Dunker, A K; Stoltzfus, C M
66	2012	22702725	Xue, Bin; Dunker, A Keith; Uversky, Vladimir N
66	2008	18347590	Dunker, A Keith; Uversky, Vladimir N
66	1974	4605211	Nakashima, Y; Dunker, A K; Marvin, D A; Konigsberg, W
65	2006	16889404	Uversky, Vladimir N; Roman, Ann; Oldfield, Christopher J; Dunker, A Keith
62	2009	19640978	Rancurel, Corinne; Khosravi, Mahvash; Dunker, A Keith; Romero, Pedro R; Karlin, David
62	2001	11344324	Iakoucheva, L M; Kimzey, A L; Masselon, C D; Bruce, J E; Garner, E C; Brown, C J; Dunker, A K; Smith, R D; Ackerman, E J
61	2003	12594204	Park, HaJeung; Wu, Si; Dunker, A Keith; Kang, ChulHee
58	2006	16493654	Radivojac, Predrag; Vucetic, Slobodan; O'Connor, Timothy R; Uversky, Vladimir N; Obradovic, Zoran; Dunker, A Keith
57	2006	16602696	Chen, Jessica Walton; Romero, Pedro; Uversky, Vladimir N; Dunker, A Keith
55	2010	20889377	Dunker, A Keith; Uversky, Vladimir N
55	2001	11262981	Williams, R M; Obradovi, Z; Mathura, V; Braun, W; Garner, E C; Young, J; Takayama, S; Brown, C J; Dunker, A K
54	2010	20702892	Gao, Jianjiong; Thelen, Jay J; Dunker, A Keith; Xu, Dong
54	2001	11570883	Bailey, R W; Dunker, A K; Brown, C J; Garner, E C; Griswold, M D
54	1999	10622726	Romero, P; Obradovic, Z; Dunker, A K
54	1998	9697202	Romero, P; Obradovic, Z; Kissinger, C R; Villafranca, J E; Garner, E; Guilliot, S; Dunker, A K
53	2011	21482101	Brown, Celeste J; Johnson, Audra K; Dunker, A Keith; Daughdrill, Gary W
53	1978	661337	Dunker, A K; Marvin, D A
53	1971	5088927	Dunker, A K; Rueckert, R R
51	2008	18354786	Mohan, Amrita; Sullivan, William J Jr; Radivojac, Predrag; Dunker, A Keith; Uversky, Vladimir N
51	2006	16602695	Chen, Jessica Walton; Romero, Pedro; Uversky, Vladimir N; Dunker, A Keith
50	2001	11453757	Yang, J; Dunker, A K; Powers, J R; Clark, S; Swanson, B G
49	2000	10859200	Guyon, V N; Astwood, J D; Garner, E C; Dunker, A K; Taylor, L P
49	1982	6290796	Dunker, A K
48	2007	17206849	Le Gall, Tanguy; Romero, Pedro R; Cortese, Marc S; Uversky, Vladimir N; Dunker, A Keith
48	1993	8227022	He, Z; Dunker, A K; Wesson, C R; Trumble, W R
47	2009	19594871	Midic, Uros; Oldfield, Christopher J; Dunker, A Keith; Obradovic, Zoran; Uversky, Vladimir N
44	2008	19039128	Uversky, Vladimir N; Dunker, A Keith
43	2005	15789434	Oldfield, Christopher J; Ulrich, Eldon L; Cheng, Yugong; Dunker, A Keith; Markley, John L
42	2010	20450483	Xue, Bin; Williams, Robert W; Oldfield, Christopher J; Goh, Gerard Kian-Meng; Dunker, A K; Uversky, Vladimir N
42	2009	19351533	Xue, Bin; Oldfield, Christopher J; Dunker, A Keith; Uversky, Vladimir N
41	2007	18041838	Li, Liwei; Uversky, Vladimir N; Dunker, A Keith; Meroueh, Samy O
41	1977	893405	Williams, R W; Dunker, A K
39	2008	19096501	Toth-Petroczy, Agnes; Oldfield, Christopher J; Simon, Istvan; Takagi, Yuichiro; Dunker, A Keith; Uversky, Vladimir N; Fuxreiter, Monika
37	1976	1275884	Dunker, A K; Kenyon, A J
35	2009	19113835	Liang, Shide; Li, Liwei; Hsu, Wei-Lun; Pilcher, Meaghan N; Uversky, Vladimir; Zhou, Yaoqi; Dunker, A Keith; Meroueh, Samy O
34	2005	16212413	Cortese, Marc S; Baird, Jason P; Uversky, Vladimir N; Dunker, A Keith
34	2004	15465476	Radivojac, Predrag; Chawla, Nitesh V; Dunker, A Keith; Obradovic, Zoran
31	2013	23233352	Hsu, Wei-Lun; Oldfield, Christopher J; Xue, Bin; Meng, Jingwei; Huang, Fei; Romero, Pedro; Uversky, Vladimir N; Dunker, A Keith
31	2013	23203878	Oates, Matt E; Romero, Pedro; Ishida, Takashi; Ghalwash, Mohamed; Mizianty, Marcin J; Xue, Bin; Dosztanyi, Zsuzsanna; Uversky, Vladimir N; Obradovic, Zoran; Kurgan, Lukasz; Dunker, A Keith; Gough, Julian
31	2012	22689782	Disfani, Fatemeh Miri; Hsu, Wei-Lun; Mizianty, Marcin J; Oldfield, Christopher J; Xue, Bin; Dunker, A Keith; Uversky, Vladimir N; Kurgan, Lukasz
31	2000	11700598	Li, X; Obradovic, Z; Brown, C J; Garner, E C; Dunker, A K
31	1977	869919	Dunker, A K; Zaleske, D J
30	2008	18831795	Goh, Gerard Kian-Meng; Dunker, A Keith; Uversky, Vladimir N
30	2008	18533220	Rantalainen, Kimmo I; Uversky, Vladimir N; Permi, Perttu; Kalkkinen, Nisse; Dunker, A Keith; Makinen, Kristiina
30	2003	14604521	Iakoucheva, Lilia M; Dunker, A Keith
29	2010	20522251	Xue, Bin; Williams, Robert W; Oldfield, Christopher J; Dunker, A Keith; Uversky, Vladimir N
28	1991	1959617	Dunker, A K; Ensign, L D; Arnold, G E; Roberts, L M
27	2009	19585006	Xue, Bin; Li, Liwei; Meroueh, Samy O; Uversky, Vladimir N; Dunker, A Keith
26	2009	20001916	Midic, Uros; Oldfield, Christopher J; Dunker, A Keith; Obradovic, Zoran; Uversky, Vladimir N
26	2005	15492117	Park, Il Yeong; Kim, Eun Jung; Park, HaJeung; Fields, Kelly; Dunker, A Keith; Kang, ChulHee
26	1991	1959618	Dunker, A K; Ensign, L D; Arnold, G E; Roberts, L M
25	2008	18831792	Ren, Siyuan; Uversky, Vladimir N; Chen, Zhengjun; Dunker, A Keith; Obradovic, Zoran
25	1972	4552788	Wiseman, R L; Dunker, A K; Marvin, D A
24	2013	23706950	Buljan, Marija; Chalancon, Guilhem; Dunker, A Keith; Bateman, Alex; Balaji, S; Fuxreiter, Monika; Babu, M Madan
24	2012	22924672	Santner, Aaron A; Croy, Carrie H; Vasanwala, Farha H; Uversky, Vladimir N; Van, Ya-Yue J; Dunker, A Keith
24	1980	6249643	Williams, R W; Cutrera, T; Dunker, A K; Peticolas, W L
23	2012	22242801	Uversky, Vladimir N; Dunker, A Keith
23	2011	21732203	Sun, Xiaolin; Xue, Bin; Jones, William T; Rikkerink, Erik; Dunker, A Keith; Uversky, Vladimir N
22	2010	20103592	Sun, Xiaolin; Jones, William T; Harvey, Dawn; Edwards, Patrick J B; Pascal, Steven M; Kirk, Christopher; Considine, Therese; Sheerin, David J; Rakonjac, Jasna; Oldfield, Christopher J; Xue, Bin; Dunker, A Keith; Uversky, Vladimir N
22	2008	18947403	Goh, Gerard Kian-Meng; Dunker, A Keith; Uversky, Vladimir N
22	1993	8399194	Roberts, L M; Dunker, A K
20	1984	6509061	Williams, R W; Dunker, A K; Peticolas, W L
19	2002	12188631	Yang, Jian; Powers, Joseph R; Clark, Stephanie; Dunker, A Keith; Swanson, Barry G
18	2009	19493338	Goh, Gerard Kian-Meng; Dunker, A Keith; Uversky, Vladimir N
18	2008	18465893	Paliy, Oleg; Gargac, Shawn M; Cheng, Yugong; Uversky, Vladimir N; Dunker, A Keith
18	2007	18314578	Uversky, Vladimir N; Radivojac, Predrag; Iakoucheva, Lilia M; Obradovic, Zoran; Dunker, A Keith
18	1987	2435320	Short, K W; Wallace, B A; Myers, R A; Fodor, S P; Dunker, A K
17	1978	45776	Dunker, A K; Jones, T C
16	2007	17379337	Dunker, A Keith; Fernandez, Ariel
16	2003	12603030	Radivojac, Predrag; Obradovic, Zoran; Brown, Celeste J; Dunker, A Keith
16	1979	36395	Dunker, A K; Williams, R W; Peticolas, W L
15	2012	22100452	Rumi-Masante, Julie; Rusinga, Farai I; Lester, Terrence E; Dunlap, Tori B; Williams, Todd D; Dunker, A Keith; Weis, David D; Creamer, Trevor P
15	1975	239755	Dunker, A K; Anderson, E A
14	2011	21682902	Mizianty, Marcin J; Zhang, Tuo; Xue, Bin; Zhou, Yaoqi; Dunker, A Keith; Uversky, Vladimir N; Kurgan, Lukasz
14	1980	7253674	Burres, N; Dunker, A K
13	2013	23352836	Xue, Bin; Brown, Celeste J; Dunker, A Keith; Uversky, Vladimir N
12	1992	1579571	Arnold, G E; Dunker, A K; Johns, S J; Douthart, R J
12	1979	444523	Dunker, A K; Williams, R W; Gaber, B P; Peticolas, W L
11	2012	22174269	Huang, Fei; Oldfield, Christopher; Meng, Jingwei; Hsu, Wei-Lun; Xue, Bin; Uversky, Vladimir N; Romero, Pedro; Dunker, A Keith
11	2012	22174268	Hsu, Wei-Lun; Oldfield, Christopher; Meng, Jingwei; Huang, Fei; Xue, Bin; Uversky, Vladimir N; Romero, Pedro; Dunker, A Keith
10	2013	23232152	Oldfield, Christopher J; Xue, Bin; Van, Ya-Yue; Ulrich, Eldon L; Markley, John L; Dunker, A Keith; Uversky, Vladimir N
10	2012	22651963	Johnson, Derrick E; Xue, Bin; Sickmeier, Megan D; Meng, Jingwei; Cortese, Marc S; Oldfield, Christopher J; Le Gall, Tanguy; Dunker, A Keith; Uversky, Vladimir N
10	2010	21152297	Xue, Bin; Dunker, A Keith; Uversky, Vladimir N
9	2012	22292947	Xue, Bin; Dunker, A Keith; Uversky, Vladimir N
9	2008	18366620	Yang, Jack Y; Yang, Mary Qu; Dunker, A Keith; Deng, Youping; Huang, Xudong
9	2002	11928510	Radivojac, Predrag; Obradovic, Zoran; Brown, Celeste J; Dunker, A Keith
9	1999	10092451	Oh, J S; Davies, D R; Lawson, J D; Arnold, G E; Dunker, A K
9	1987	3593221	Brady, P S; Dunker, A K; Brady, L J
9	1981	7330058	Fodor, S P; Dunker, A K; Ng, Y C; Carsten, D; Williams, R W
9	1974	4818480	Dunker, A K; Klausner, R D; Marvin, D A; Wiseman, R L
8	2011	21530236	Dunker, A Keith; Gough, Julian
8	2011	21055425	Dixon, Stacy E; Bhatti, Micah M; Uversky, Vladimir N; Dunker, A Keith; Sullivan, William J Jr
8	2008	17932927	Zhang, Wei; Dunker, A Keith; Zhou, Yaoqi
8	2007	17850741	Dunker, A Keith
8	1983	6316107	Toogood, K C; Folsom, B; Topping, T; McCutchan, H; Dolejsi, M J; Johns, S; Stuart, G; Dunker, A K
8	1975	166493	Yoon, J W; Dunker, A K; Kenyon, A J
8	1975	1093873	Dunker, A K
7	1979	224574	Dunker, A K
6	2011	21416293	Sanchez, Emiliano J; Munske, Gerhard R; Criswell, Angela; Milting, Hendrik; Dunker, A Keith; Kang, Chulhee
6	1987	3656454	Arnold, G E; Dunker, A K; Smerdon, M J
6	1974	4418754	Dunker, A K
5	2013	23603389	Xue, Bin; Romero, Pedro R; Noutsou, Maria; Maurice, Madelon M; Rudiger, Stefan G D; William, Albert M Jr; Mizianty, Marcin J; Kurgan, Lukasz; Uversky, Vladimir N; Dunker, A Keith
5	2012	21761058	Xue, Bin; Oldfield, Christopher J; Van, Ya-Yue; Dunker, A Keith; Uversky, Vladimir N
4	2013	23142703	Ota, Motonori; Koike, Ryotaro; Amemiya, Takayuki; Tenno, Takeshi; Romero, Pedro R; Hiroaki, Hidekazu; Dunker, A Keith; Fukuchi, Satoshi
4	2012	22101336	Ghalwash, Mohamed F; Dunker, A Keith; Obradovic, Zoran
4	2011	22369681	Hu, Yang; Liu, Yunlong; Jung, Jeesun; Dunker, A Keith; Wang, Yadong
4	2011	21732419	Xue, Bin; Soeria-Atmadja, Daniel; Gustafsson, Mats G; Hammerling, Ulf; Dunker, A Keith; Uversky, Vladimir N
4	2011	21495485	Dunker, A Keith; Kriwacki, Richard W
4	2010	20497238	Xue, Bin; Hsu, Wei-Lun; Lee, Jun-Ho; Lu, Hua; Dunker, A Keith; Uversky, Vladimir N
3	2013	23758675	Bhat-Nakshatri, Poornima; Song, Eun-Kyung; Collins, Nikail R; Uversky, Vladimir N; Dunker, A Keith; O'Malley, Bert W; Geistlinger, Tim R; Carroll, Jason S; Brown, Myles; Nakshatri, Harikrishna
2	2002	11833354	Kang, ChulHee; Trumble, William R; Dunker, A Keith
1	1996	9390246	Johns, S J; Thompson, S M; Dunker, A K
1	1994	8061181	Dunker, A K
1	1981	7330060	Ng, Y C; Dunker, A K
0	2013	23746503	Dunker, A Keith
0	2013	23721748	Gough, Julian; Dunker, A Keith
0	2010	21143775	Yang, Jack Y; Niemierko, Andrzej; Bajcsy, Ruzena; Xu, Dong; Athey, Brian D; Zhang, Aidong; Ersoy, Okan K; Li, Guo-Zheng; Borodovsky, Mark; Zhang, Joe C; Arabnia, Hamid R; Deng, Youping; Dunker, A Keith; Liu, Yunlong; Ghafoor, Arif
0	2007	18399076	Midic, Uros; Dunker, A Keith; Obradovic, Zoran
0	1996	9390222	Albrecht, K; Hart, J; Shaw, A; Dunker, A K
0	1981	7330054	Dunker, A K
0	1975	1179646	Paranchych, W; Dunker, A K
