# Supplementary material for: Data Publications Correlate with Citation Impact
Source: Front Neurosci. 2016 Sep 13;10:419. doi: 10.3389/fnins.2016.00419 (PMC5020078; doi:10.3389/fnins.2016.00419)
Supplement: Supplementary file 2 [file DataSheet2.ZIP › data_analysis/molbio.durbin.tsv]

TC	PY	PM	AU
11214	2001	11237011	Lander, E S; Linton, L M; Birren, B; Nusbaum, C; Zody, M C; Baldwin, J; Devon, K; Dewar, K; Doyle, M; FitzHugh, W; Funke, R; Gage, D; Harris, K; Heaford, A; Howland, J; Kann, L; Lehoczky, J; LeVine, R; McEwan, P; McKernan, K; Meldrim, J; Mesirov, J P; Miranda, C; Morris, W; Naylor, J; Raymond, C; Rosetti, M; Santos, R; Sheridan, A; Sougnez, C; Stange-Thomann, N; Stojanovic, N; Subramanian, A; Wym…
3873	2009	19505943	Li, Heng; Handsaker, Bob; Wysoker, Alec; Fennell, Tim; Ruan, Jue; Homer, Nils; Marth, Gabor; Abecasis, Goncalo; Durbin, Richard
2025	2004	14681378	Bateman, Alex; Coin, Lachlan; Durbin, Richard; Finn, Robert D; Hollich, Volker; Griffiths-Jones, Sam; Khanna, Ajay; Marshall, Mhairi; Moxon, Simon; Sonnhammer, Erik L L; Studholme, David J; Yeats, Corin; Eddy, Sean R
1719	2003	12529635	Kamath, Ravi S; Fraser, Andrew G; Dong, Yan; Poulin, Gino; Durbin, Richard; Gotta, Monica; Kanapin, Alexander; Le Bot, Nathalie; Moreno, Sergio; Sohrmann, Marc; Welchman, David P; Zipperlen, Peder; Ahringer, Julie
1640	2002	11752314	Bateman, Alex; Birney, Ewan; Cerruti, Lorenzo; Durbin, Richard; Etwiller, Laurence; Eddy, Sean R; Griffiths-Jones, Sam; Howe, Kevin L; Marshall, Mhairi; Sonnhammer, Erik L L
1297	2008	18987734	Bentley, David R; Balasubramanian, Shankar; Swerdlow, Harold P; Smith, Geoffrey P; Milton, John; Brown, Clive G; Hall, Kevin P; Evers, Dirk J; Barnes, Colin L; Bignell, Helen R; Boutell, Jonathan M; Bryant, Jason; Carter, Richard J; Keira Cheetham, R; Cox, Anthony J; Ellis, Darren J; Flatbush, Michael R; Gormley, Niall A; Humphray, Sean J; Irving, Leslie J; Karbelashvili, Mirian S; Kirk, Scott M;…
1241	2006	16381856	Finn, Robert D; Mistry, Jaina; Schuster-Bockler, Benjamin; Griffiths-Jones, Sam; Hollich, Volker; Lassmann, Timo; Moxon, Simon; Marshall, Mhairi; Khanna, Ajay; Durbin, Richard; Eddy, Sean R; Sonnhammer, Erik L L; Bateman, Alex
1135	2004	15057822	Gibbs, Richard A; Weinstock, George M; Metzker, Michael L; Muzny, Donna M; Sodergren, Erica J; Scherer, Steven; Scott, Graham; Steffen, David; Worley, Kim C; Burch, Paula E; Okwuonu, Geoffrey; Hines, Sandra; Lewis, Lora; DeRamo, Christine; Delgado, Oliver; Dugan-Rocha, Shannon; Miner, George; Morgan, Margaret; Hawes, Alicia; Gill, Rachel; Celera; Holt, Robert A; Adams, Mark D; Amanatides, Peter G…
1044	2000	10592242	Bateman, A; Birney, E; Durbin, R; Eddy, S R; Howe, K L; Sonnhammer, E L
692	2002	11752248	Hubbard, T; Barker, D; Birney, E; Cameron, G; Chen, Y; Clark, L; Cox, T; Cuff, J; Curwen, V; Down, T; Durbin, R; Eyras, E; Gilbert, J; Hammond, M; Huminiecki, L; Kasprzyk, A; Lehvaslaiho, H; Lijnzaad, P; Melsopp, C; Mongin, E; Pettett, R; Pocock, M; Potter, S; Rust, A; Schmidt, E; Searle, S; Slater, G; Smith, J; Spooner, W; Stabenau, A; Stalker, J; Stupka, E; Ureta-Vidal, A; Vastrik, I; Clamp, M
618	2001	11125043	Apweiler, R; Attwood, T K; Bairoch, A; Bateman, A; Birney, E; Biswas, M; Bucher, P; Cerutti, L; Corpet, F; Croning, M D; Durbin, R; Falquet, L; Fleischmann, W; Gouzy, J; Hermjakob, H; Hulo, N; Jonassen, I; Kahn, D; Kanapin, A; Karavidopoulou, Y; Lopez, R; Marx, B; Mulder, N J; Oinn, T M; Pagni, M; Servant, F; Sigrist, C J; Zdobnov, E M
602	2004	15123596	Birney, Ewan; Clamp, Michele; Durbin, Richard
577	1997	9223186	Sonnhammer, E L; Eddy, S R; Durbin, R
524	2008	18987735	Wang, Jun; Wang, Wei; Li, Ruiqiang; Li, Yingrui; Tian, Geng; Goodman, Laurie; Fan, Wei; Zhang, Junqing; Li, Jun; Zhang, Juanbin; Guo, Yiran; Feng, Binxiao; Li, Heng; Lu, Yao; Fang, Xiaodong; Liang, Huiqing; Du, Zhenglin; Li, Dong; Zhao, Yiqing; Hu, Yujie; Yang, Zhenzhen; Zheng, Hancheng; Hellmann, Ines; Inouye, Michael; Pool, John; Yi, Xin; Zhao, Jing; Duan, Jinjie; Zhou, Yan; Qin, Junjie; Ma, Li…
520	2003	14624247	Stein, Lincoln D; Bao, Zhirong; Blasiar, Darin; Blumenthal, Thomas; Brent, Michael R; Chen, Nansheng; Chinwalla, Asif; Clarke, Laura; Clee, Chris; Coghlan, Avril; Coulson, Alan; D'Eustachio, Peter; Fitch, David H A; Fulton, Lucinda A; Fulton, Robert E; Griffiths-Jones, Sam; Harris, Todd W; Hillier, LaDeana W; Kamath, Ravi; Kuwabara, Patricia E; Mardis, Elaine R; Marra, Marco A; Miner, Tracie L; M…
518	2007	17148474	Hubbard, T J P; Aken, B L; Beal, K; Ballester, B; Caccamo, M; Chen, Y; Clarke, L; Coates, G; Cunningham, F; Cutts, T; Down, T; Dyer, S C; Fitzgerald, S; Fernandez-Banet, J; Graf, S; Haider, S; Hammond, M; Herrero, J; Holland, R; Howe, K; Howe, K; Johnson, N; Kahari, A; Keefe, D; Kokocinski, F; Kulesha, E; Lawson, D; Longden, I; Melsopp, C; Megy, K; Meidl, P; Ouverdin, B; Parker, A; Prlic, A; Rice…
505	2003	12520011	Mulder, Nicola J; Apweiler, Rolf; Attwood, Teresa K; Bairoch, Amos; Barrell, Daniel; Bateman, Alex; Binns, David; Biswas, Margaret; Bradley, Paul; Bork, Peer; Bucher, Phillip; Copley, Richard R; Courcelle, Emmanuel; Das, Ujjwal; Durbin, Richard; Falquet, Laurent; Fleischmann, Wolfgang; Griffiths-Jones, Sam; Haft, Daniel; Harte, Nicola; Hulo, Nicolas; Kahn, Daniel; Kanapin, Alexander; Krestyaninov…
429	2008	18438408	Campbell, Peter J; Stephens, Philip J; Pleasance, Erin D; O'Meara, Sarah; Li, Heng; Santarius, Thomas; Stebbings, Lucy A; Leroy, Catherine; Edkins, Sarah; Hardy, Claire; Teague, Jon W; Menzies, Andrew; Goodhead, Ian; Turner, Daniel J; Clee, Christopher M; Quail, Michael A; Cox, Antony; Brown, Clive; Durbin, Richard; Hurles, Matthew E; Edwards, Paul A W; Bignell, Graham R; Stratton, Michael R; Fut…
420	1999	9847196	Bateman, A; Birney, E; Durbin, R; Eddy, S R; Finn, R D; Sonnhammer, E L
401	1994	8029015	Eddy, S R; Durbin, R
400	1998	9399864	Sonnhammer, E L; Eddy, S R; Birney, E; Bateman, A; Durbin, R
346	1992	1302004	Waterston, R; Martin, C; Craxton, M; Huynh, C; Coulson, A; Hillier, L; Durbin, R; Green, P; Shownkeen, R; Halloran, N
340	2009	19029536	Vilella, Albert J; Severin, Jessica; Ureta-Vidal, Abel; Heng, Li; Durbin, Richard; Birney, Ewan
282	2008	18612301	Down, Thomas A; Rakyan, Vardhman K; Turner, Daniel J; Flicek, Paul; Li, Heng; Kulesha, Eugene; Graf, Stefan; Johnson, Nathan; Herrero, Javier; Tomazou, Eleni M; Thorne, Natalie P; Backdahl, Liselotte; Herberth, Marlis; Howe, Kevin L; Jackson, David K; Miretti, Marcos M; Marioni, John C; Birney, Ewan; Hubbard, Tim J P; Durbin, Richard; Tavare, Simon; Beck, Stephan
267	2004	15078858	Birney, Ewan; Andrews, T Daniel; Bevan, Paul; Caccamo, Mario; Chen, Yuan; Clarke, Laura; Coates, Guy; Cuff, James; Curwen, Val; Cutts, Tim; Down, Thomas; Eyras, Eduardo; Fernandez-Suarez, Xose M; Gane, Paul; Gibbins, Brian; Gilbert, James; Hammond, Martin; Hotz, Hans-Rudolf; Iyer, Vivek; Jekosch, Kerstin; Kahari, Andreas; Kasprzyk, Arek; Keefe, Damian; Keenan, Stephen; Lehvaslaiho, Heikki; McVick…
247	2006	16381931	Birney, E; Andrews, D; Caccamo, M; Chen, Y; Clarke, L; Coates, G; Cox, T; Cunningham, F; Curwen, V; Cutts, T; Down, T; Durbin, R; Fernandez-Suarez, X M; Flicek, P; Graf, S; Hammond, M; Herrero, J; Howe, K; Iyer, V; Jekosch, K; Kahari, A; Kasprzyk, A; Keefe, D; Kokocinski, F; Kulesha, E; London, D; Longden, I; Melsopp, C; Meidl, P; Overduin, B; Parker, A; Proctor, G; Prlic, A; Rae, M; Rios, D; Red…
246	2005	15608177	Mulder, Nicola J; Apweiler, Rolf; Attwood, Teresa K; Bairoch, Amos; Bateman, Alex; Binns, David; Bradley, Paul; Bork, Peer; Bucher, Phillip; Cerutti, Lorenzo; Copley, Richard; Courcelle, Emmanuel; Das, Ujjwal; Durbin, Richard; Fleischmann, Wolfgang; Gough, Julian; Haft, Daniel; Harte, Nicola; Hulo, Nicolas; Kahn, Daniel; Kanapin, Alexander; Krestyaninova, Maria; Lonsdale, David; Lopez, Rodrigo; L…
243	1995	8566757	Sonnhammer, E L; Durbin, R
232	2008	18391959	Poser, Ina; Sarov, Mihail; Hutchins, James R A; Heriche, Jean-Karim; Toyoda, Yusuke; Pozniakovsky, Andrei; Weigl, Daniela; Nitzsche, Anja; Hegemann, Bjorn; Bird, Alexander W; Pelletier, Laurence; Kittler, Ralf; Hua, Sujun; Naumann, Ronald; Augsburg, Martina; Sykora, Martina M; Hofemeister, Helmut; Zhang, Youming; Nasmyth, Kim; White, Kevin P; Dietzel, Steffen; Mechtler, Karl; Durbin, Richard; Ste…
197	2009	19498102	Pruitt, Kim D; Harrow, Jennifer; Harte, Rachel A; Wallin, Craig; Diekhans, Mark; Maglott, Donna R; Searle, Steve; Farrell, Catherine M; Loveland, Jane E; Ruef, Barbara J; Hart, Elizabeth; Suner, Marie-Marthe; Landrum, Melissa J; Aken, Bronwen; Ayling, Sarah; Baertsch, Robert; Fernandez-Banet, Julio; Cherry, Joshua L; Curwen, Val; Dicuccio, Michael; Kellis, Manolis; Lee, Jennifer; Lin, Michael F; …
193	2010	20360068	Hutchins, James R A; Toyoda, Yusuke; Hegemann, Bjorn; Poser, Ina; Heriche, Jean-Karim; Sykora, Martina M; Augsburg, Martina; Hudecz, Otto; Buschhorn, Bettina A; Bulkescher, Jutta; Conrad, Christian; Comartin, David; Schleiffer, Alexander; Sarov, Mihail; Pozniakovsky, Andrei; Slabicki, Mikolaj Michal; Schloissnig, Siegfried; Steinmacher, Ines; Leuschner, Marit; Ssykor, Andrea; Lawo, Steffen; Pelle…
189	2005	15892872	Eilbeck, Karen; Lewis, Suzanna E; Mungall, Christopher J; Yandell, Mark; Stein, Lincoln; Durbin, Richard; Ashburner, Michael
186	1960	13725178	DURBIN, R P
178	2010	19906699	Flicek, Paul; Aken, Bronwen L; Ballester, Benoit; Beal, Kathryn; Bragin, Eugene; Brent, Simon; Chen, Yuan; Clapham, Peter; Coates, Guy; Fairley, Susan; Fitzgerald, Stephen; Fernandez-Banet, Julio; Gordon, Leo; Graf, Stefan; Haider, Syed; Hammond, Martin; Howe, Kerstin; Jenkinson, Andrew; Johnson, Nathan; Kahari, Andreas; Keefe, Damian; Keenan, Stephen; Kinsella, Rhoda; Kokocinski, Felix; Koscieln…
173	2006	16381935	Li, Heng; Coghlan, Avril; Ruan, Jue; Coin, Lachlan James; Heriche, Jean-Karim; Osmotherly, Lara; Li, Ruiqiang; Liu, Tao; Zhang, Zhang; Bolund, Lars; Wong, Gane Ka-Shu; Zheng, Weimou; Dehal, Paramvir; Wang, Jun; Durbin, Richard
172	1985	3858860	Harrison, S C; Durbin, R
167	2000	11159333	Apweiler, R; Attwood, T K; Bairoch, A; Bateman, A; Birney, E; Biswas, M; Bucher, P; Cerutti, L; Corpet, F; Croning, M D; Durbin, R; Falquet, L; Fleischmann, W; Gouzy, J; Hermjakob, H; Hulo, N; Jonassen, I; Kahn, D; Kanapin, A; Karavidopoulou, Y; Lopez, R; Marx, B; Mulder, N J; Oinn, T M; Pagni, M; Servant, F; Sigrist, C J; Zdobnov, E M
160	2012	22398555	Scally, Aylwyn; Dutheil, Julien Y; Hillier, LaDeana W; Jordan, Gregory E; Goodhead, Ian; Herrero, Javier; Hobolth, Asger; Lappalainen, Tuuli; Mailund, Thomas; Marques-Bonet, Tomas; McCarthy, Shane; Montgomery, Stephen H; Schwalie, Petra C; Tang, Y Amy; Ward, Michelle C; Xue, Yali; Yngvadottir, Bryndis; Alkan, Can; Andersen, Lars N; Ayub, Qasim; Ball, Edward V; Beal, Kathryn; Bradley, Brenda J; Ch…
155	1995	7497123	Eddy, S R; Mitchison, G; Durbin, R
148	2003	12519943	Clamp, M; Andrews, D; Barker, D; Bevan, P; Cameron, G; Chen, Y; Clark, L; Cox, T; Cuff, J; Curwen, V; Down, T; Durbin, R; Eyras, E; Gilbert, J; Hammond, M; Hubbard, T; Kasprzyk, A; Keefe, D; Lehvaslaiho, H; Iyer, V; Melsopp, C; Mongin, E; Pettett, R; Potter, S; Rust, A; Schmidt, E; Searle, S; Slater, G; Smith, J; Spooner, W; Stabenau, A; Stalker, J; Stupka, E; Ureta-Vidal, A; Vastrik, I; Birney, E
148	1999	10508839	Jareborg, N; Birney, E; Durbin, R
143	2010	19910365	Harris, Todd W; Antoshechkin, Igor; Bieri, Tamberlyn; Blasiar, Darin; Chan, Juancarlos; Chen, Wen J; De La Cruz, Norie; Davis, Paul; Duesbury, Margaret; Fang, Ruihua; Fernandes, Jolene; Han, Michael; Kishore, Ranjana; Lee, Raymond; Muller, Hans-Michael; Nakamura, Cecilia; Ozersky, Philip; Petcherski, Andrei; Rangarajan, Arun; Rogers, Anthony; Schindelman, Gary; Schwarz, Erich M; Tuli, Mary Ann; V…
143	1983	6186744	Lutz, H; Pedersen, N C; Durbin, R; Theilen, G H
135	2001	11780052	Deloukas, P; Matthews, L H; Ashurst, J; Burton, J; Gilbert, J G; Jones, M; Stavrides, G; Almeida, J P; Babbage, A K; Bagguley, C L; Bailey, J; Barlow, K F; Bates, K N; Beard, L M; Beare, D M; Beasley, O P; Bird, C P; Blakey, S E; Bridgeman, A M; Brown, A J; Buck, D; Burrill, W; Butler, A P; Carder, C; Carter, N P; Chapman, J C; Clamp, M; Clark, G; Clark, L N; Clark, S Y; Clee, C M; Clegg, S; Cobl…
130	2000	10779496	Birney, E; Durbin, R
126	1988	2838135	Sulston, J; Mallett, F; Staden, R; Durbin, R; Horsnell, T; Coulson, A
124	1989	2728344	Mi, S; Durbin, R; Huang, H V; Rice, C M; Stollar, V
116	2012	22581228	Manning, Alisa K; Hivert, Marie-France; Scott, Robert A; Grimsby, Jonna L; Bouatia-Naji, Nabila; Chen, Han; Rybin, Denis; Liu, Ching-Ti; Bielak, Lawrence F; Prokopenko, Inga; Amin, Najaf; Barnes, Daniel; Cadby, Gemma; Hottenga, Jouke-Jan; Ingelsson, Erik; Jackson, Anne U; Johnson, Toby; Kanoni, Stavroula; Ladenvall, Claes; Lagou, Vasiliki; Lahti, Jari; Lecoeur, Cecile; Liu, Yongmei; Martinez-Larr…
116	2004	14681459	Birney, E; Andrews, D; Bevan, P; Caccamo, M; Cameron, G; Chen, Y; Clarke, L; Coates, G; Cox, T; Cuff, J; Curwen, V; Cutts, T; Down, T; Durbin, R; Eyras, E; Fernandez-Suarez, X M; Gane, P; Gibbins, B; Gilbert, J; Hammond, M; Hotz, H; Iyer, V; Kahari, A; Jekosch, K; Kasprzyk, A; Keefe, D; Keenan, S; Lehvaslaiho, H; McVicker, G; Melsopp, C; Meidl, P; Mongin, E; Pettett, R; Potter, S; Proctor, G; Rae…
114	1995	7647794	Baxendale, S; Abdulla, S; Elgar, G; Buck, D; Berks, M; Micklem, G; Durbin, R; Bates, G; Brenner, S; Beck, S
106	1986	3704639	Durbin, R M; Burns, R; Moulai, J; Metcalf, P; Freymann, D; Blum, M; Anderson, J E; Harrison, S C; Wiley, D C
105	2006	16710414	Gregory, S G; Barlow, K F; McLay, K E; Kaul, R; Swarbreck, D; Dunham, A; Scott, C E; Howe, K L; Woodfine, K; Spencer, C C A; Jones, M C; Gillson, C; Searle, S; Zhou, Y; Kokocinski, F; McDonald, L; Evans, R; Phillips, K; Atkinson, A; Cooper, R; Jones, C; Hall, R E; Andrews, T D; Lloyd, C; Ainscough, R; Almeida, J P; Ambrose, K D; Anderson, F; Andrew, R W; Ashwell, R I S; Aubin, K; Babbage, A K; Ba…
102	1994	7922687	Sonnhammer, E L; Durbin, R
99	2004	14681445	Harris, Todd W; Chen, Nansheng; Cunningham, Fiona; Tello-Ruiz, Marcela; Antoshechkin, Igor; Bastiani, Carol; Bieri, Tamberlyn; Blasiar, Darin; Bradnam, Keith; Chan, Juancarlos; Chen, Chao-Kung; Chen, Wen J; Davis, Paul; Kenny, Eimear; Kishore, Ranjana; Lawson, Daniel; Lee, Raymond; Muller, Hans-Michael; Nakamura, Cecilia; Ozersky, Philip; Petcherski, Andrei; Rogers, Anthony; Sabo, Aniko; Schwarz,…
97	1965	14343747	MOODY, F G; DURBIN, R P
94	2012	22156294	Simpson, Jared T; Durbin, Richard
86	2005	15608221	Chen, Nansheng; Harris, Todd W; Antoshechkin, Igor; Bastiani, Carol; Bieri, Tamberlyn; Blasiar, Darin; Bradnam, Keith; Canaran, Payan; Chan, Juancarlos; Chen, Chao-Kung; Chen, Wen J; Cunningham, Fiona; Davis, Paul; Kenny, Eimear; Kishore, Ranjana; Lawson, Daniel; Lee, Raymond; Muller, Hans-Michael; Nakamura, Cecilia; Pai, Shraddha; Ozersky, Philip; Petcherski, Andrei; Rogers, Anthony; Sabo, Aniko…
81	2012	22965354	Scally, Aylwyn; Durbin, Richard
81	2001	11574683	Levine, A; Durbin, R
81	1989	2720459	Sulston, J; Mallett, F; Durbin, R; Horsnell, T
79	2002	12230031	Mulder, Nicola J; Apweiler, Rolf; Attwood, Terri K; Bairoch, Amos; Bateman, Alex; Binns, David; Biswas, Margaret; Bradley, Paul; Bork, Peer; Bucher, Phillip; Copley, Richard; Courcelle, Emmanuel; Durbin, Richard; Falquet, Laurent; Fleischmann, Wolfgang; Gouzy, Jerome; Griffith-Jones, Sam; Haft, Daniel; Hermjakob, Henning; Hulo, Nicolas; Kahn, Daniel; Kanapin, Alexander; Krestyaninova, Maria; Lope…
77	2008	17991679	Rogers, Anthony; Antoshechkin, Igor; Bieri, Tamberlyn; Blasiar, Darin; Bastiani, Carol; Canaran, Payan; Chan, Juancarlos; Chen, Wen J; Davis, Paul; Fernandes, Jolene; Fiedler, Tristan J; Han, Michael; Harris, Todd W; Kishore, Ranjana; Lee, Raymond; McKay, Sheldon; Muller, Hans-Michael; Nakamura, Cecilia; Ozersky, Philip; Petcherski, Andrei; Schindelman, Gary; Schwarz, Erich M; Spooner, Will; Tuli…
76	2011	21698134	Warringer, Jonas; Zorgo, Eniko; Cubillos, Francisco A; Zia, Amin; Gjuvsland, Arne; Simpson, Jared T; Forsmark, Annabelle; Durbin, Richard; Omholt, Stig W; Louis, Edward J; Liti, Gianni; Moses, Alan; Blomberg, Anders
74	2011	21422276	Parts, Leopold; Cubillos, Francisco A; Warringer, Jonas; Jain, Kanika; Salinas, Francisco; Bumpstead, Suzannah J; Molin, Mikael; Zia, Amin; Simpson, Jared T; Quail, Michael A; Moses, Alan; Louis, Edward J; Durbin, Richard; Liti, Gianni
64	1997	9417907	Sonnhammer, E L; Durbin, R
59	2006	16381915	Schwarz, Erich M; Antoshechkin, Igor; Bastiani, Carol; Bieri, Tamberlyn; Blasiar, Darin; Canaran, Payan; Chan, Juancarlos; Chen, Nansheng; Chen, Wen J; Davis, Paul; Fiedler, Tristan J; Girard, Lisa; Harris, Todd W; Kenny, Eimear E; Kishore, Ranjana; Lawson, Dan; Lee, Raymond; Muller, Hans-Michael; Nakamura, Cecilia; Ozersky, Phil; Petcherski, Andrei; Rogers, Anthony; Spooner, Will; Tuli, Mary Ann…
57	1996	8962114	Korswagen, H C; Durbin, R M; Smits, M T; Plasterk, R H
53	2012	22543379	Clarke, Laura; Zheng-Bradley, Xiangqun; Smith, Richard; Kulesha, Eugene; Xiao, Chunlin; Toneva, Iliana; Vaughan, Brendan; Preuss, Don; Leinonen, Rasko; Shumway, Martin; Sherry, Stephen; Flicek, Paul
51	2013	24092746	Khurana, Ekta; Fu, Yao; Colonna, Vincenza; Mu, Xinmeng Jasmine; Kang, Hyun Min; Lappalainen, Tuuli; Sboner, Andrea; Lochovsky, Lucas; Chen, Jieming; Harmanci, Arif; Das, Jishnu; Abyzov, Alexej; Balasubramanian, Suganthi; Beal, Kathryn; Chakravarty, Dimple; Challis, Daniel; Chen, Yuan; Clarke, Declan; Clarke, Laura; Cunningham, Fiona; Evani, Uday S; Flicek, Paul; Fragoza, Robert; Garrison, Erik; G…
49	2002	12213779	Howe, Kevin L; Chothia, Tom; Durbin, Richard
48	2012	22158537	Cho, Yoon Shin; Chen, Chien-Hsiun; Hu, Cheng; Long, Jirong; Ong, Rick Twee Hee; Sim, Xueling; Takeuchi, Fumihiko; Wu, Ying; Go, Min Jin; Yamauchi, Toshimasa; Chang, Yi-Cheng; Kwak, Soo Heon; Ma, Ronald C W; Yamamoto, Ken; Adair, Linda S; Aung, Tin; Cai, Qiuyin; Chang, Li-Ching; Chen, Yuan-Tsong; Gao, Yutang; Hu, Frank B; Kim, Hyung-Lae; Kim, Sangsoo; Kim, Young Jin; Lee, Jeannette Jen-Mai; Lee, N…
44	2012	23022101	Olbrich, Heike; Schmidts, Miriam; Werner, Claudius; Onoufriadis, Alexandros; Loges, Niki T; Raidt, Johanna; Banki, Nora Fanni; Shoemark, Amelia; Burgoyne, Tom; Al Turki, Saeed; Hurles, Matthew E; Kohler, Gabriele; Schroeder, Josef; Nurnberg, Gudrun; Nurnberg, Peter; Chung, Eddie M K; Reinhardt, Richard; Marthin, June K; Nielsen, Kim G; Mitchison, Hannah M; Omran, Heymut
44	2004	14764925	Meyer, Irmtraud M; Durbin, Richard
41	2004	15247332	Hajarnavis, Ashwin; Korf, Ian; Durbin, Richard
41	1992	1387884	Luhrs, C A; Raskin, C A; Durbin, R; Wu, B; Sadasivan, E; McAllister, W; Rothenberg, S P
39	2007	17316440	Moses, Alan M; Heriche, Jean-Karim; Durbin, Richard
35	1997	9322016	Birney, E; Durbin, R
33	2007	17978194	Moses, Alan M; Liku, Muluye E; Li, Joachim J; Durbin, Richard
32	2003	12668763	Coin, Lachlan; Bateman, Alex; Durbin, Richard
31	2004	15164054	Deloukas, P; Earthrowl, M E; Grafham, D V; Rubenfield, M; French, L; Steward, C A; Sims, S K; Jones, M C; Searle, S; Scott, C; Howe, K; Hunt, S E; Andrews, T D; Gilbert, J G R; Swarbreck, D; Ashurst, J L; Taylor, A; Battles, J; Bird, C P; Ainscough, R; Almeida, J P; Ashwell, R I S; Ambrose, K D; Babbage, A K; Bagguley, C L; Bailey, J; Banerjee, R; Bates, K; Beasley, H; Bray-Allen, S; Brown, A J; …
30	2007	17521420	Jimenez, Jose L; Hegemann, Bjorn; Hutchins, James R A; Peters, Jan-Michael; Durbin, Richard
29	2012	22524474	Danecek, Petr; Nellaker, Christoffer; McIntyre, Rebecca E; Buendia-Buendia, Jorge E; Bumpstead, Suzannah; Ponting, Chris P; Flint, Jonathan; Durbin, Richard; Keane, Thomas M; Adams, David J
27	2000	10958633	Jareborg, N; Durbin, R
26	2013	23768512	Carss, Keren J; Stevens, Elizabeth; Foley, A Reghan; Cirak, Sebahattin; Riemersma, Moniek; Torelli, Silvia; Hoischen, Alexander; Willer, Tobias; van Scherpenzeel, Monique; Moore, Steven A; Messina, Sonia; Bertini, Enrico; Bonnemann, Carsten G; Abdenur, Jose E; Grosmann, Carla M; Kesari, Akanchha; Punetha, Jaya; Quinlivan, Ros; Waddell, Leigh B; Young, Helen K; Wraige, Elizabeth; Yau, Shu; Brodd, …
24	2013	23300278	Saxena, Richa; Saleheen, Danish; Been, Latonya F; Garavito, Martha L; Braun, Timothy; Bjonnes, Andrew; Young, Robin; Ho, Weang Kee; Rasheed, Asif; Frossard, Philippe; Sim, Xueling; Hassanali, Neelam; Radha, Venkatesan; Chidambaram, Manickam; Liju, Samuel; Rees, Simon D; Ng, Daniel Peng-Keat; Wong, Tien-Yin; Yamauchi, Toshimasa; Hara, Kazuo; Tanaka, Yasushi; Hirose, Hiroshi; McCarthy, Mark I; Morr…
21	1997	9321656	Rezsohazy, R; van Luenen, H G; Durbin, R M; Plasterk, R H
19	2011	21283789	Parts, Leopold; Stegle, Oliver; Winn, John; Durbin, Richard
18	2013	23255504	Antony, Dinu; Becker-Heck, Anita; Zariwala, Maimoona A; Schmidts, Miriam; Onoufriadis, Alexandros; Forouhan, Mitra; Wilson, Robert; Taylor-Cox, Theresa; Dewar, Ann; Jackson, Claire; Goggin, Patricia; Loges, Niki T; Olbrich, Heike; Jaspers, Martine; Jorissen, Mark; Leigh, Margaret W; Wolf, Whitney E; Daniels, M Leigh Anne; Noone, Peadar G; Ferkol, Thomas W; Sagel, Scott D; Rosenfeld, Margaret; Rut…
17	2012	22589741	Parts, Leopold; Hedman, Asa K; Keildson, Sarah; Knights, Andrew J; Abreu-Goodger, Cei; van de Bunt, Martijn; Guerra-Assuncao, Jose Afonso; Bartonicek, Nenad; van Dongen, Stijn; Magi, Reedik; Nisbet, James; Barrett, Amy; Rantalainen, Mattias; Nica, Alexandra C; Quail, Michael A; Small, Kerrin S; Glass, Daniel; Enright, Anton J; Winn, John; Deloukas, Panos; Dermitzakis, Emmanouil T; McCarthy, Mark …
17	2009	19825173	Sudbery, Ian; Stalker, Jim; Simpson, Jared T; Keane, Thomas; Rust, Alistair G; Hurles, Matthew E; Walter, Klaudia; Lynch, Dee; Teboul, Lydia; Brown, Steve D; Li, Heng; Ning, Zemin; Nadeau, Joseph H; Croniger, Colleen M; Durbin, Richard; Adams, David J
16	1964	14251914	DURBIN, R P; KITAHARA, S; STAHLMANN, K; HEINZ, E
15	2013	23456818	Schmidts, Miriam; Arts, Heleen H; Bongers, Ernie M H F; Yap, Zhimin; Oud, Machteld M; Antony, Dinu; Duijkers, Lonneke; Emes, Richard D; Stalker, Jim; Yntema, Jan-Bart L; Plagnol, Vincent; Hoischen, Alexander; Gilissen, Christian; Forsythe, Elisabeth; Lausch, Ekkehart; Veltman, Joris A; Roeleveld, Nel; Superti-Furga, Andrea; Kutkowska-Kazmierczak, Anna; Kamsteeg, Erik-Jan; Elcioglu, Nursel; van Ma…
14	1996	8855668	Hope, I A; Albertson, D G; Martinelli, S D; Lynch, A S; Sonnhammer, E; Durbin, R
12	2004	15137915	Coin, Lachlan; Bateman, Alex; Durbin, Richard
11	1998	9521929	Dear, S; Durbin, R; Hillier, L; Marth, G; Thierry-Mieg, J; Mott, R
11	1991	2053283	Durbin, R; Kane, A; Stollar, V
9	1995	7497117	Sewell, R F; Durbin, R
8	2007	17483502	Coghlan, Avril; Durbin, Richard
8	1964	14110023	GREBNER, E E; DURBIN, R; FEINGOLD, D S
6	2006	16917125	Hajarnavis, Ashwin; Durbin, Richard
6	2003	12804086	Myers, Gene; Durbin, Richard
6	1998	9521917	Durbin, R; Dear, S
3	2013	24104757	Altschul, Stephen; Demchak, Barry; Durbin, Richard; Gentleman, Robert; Krzywinski, Martin; Li, Heng; Nekrutenko, Anton; Robinson, James; Rasband, Wayne; Taylor, James; Trapnell, Cole
3	1994	7584413	Sonnhammer, E L; Durbin, R
2	1964	14189381	MOODY, F G; DURBIN, R P
0	2012	23128226	Abecasis, Goncalo R; Auton, Adam; Brooks, Lisa D; DePristo, Mark A; Durbin, Richard M; Handsaker, Robert E; Kang, Hyun Min; Marth, Gabor T; McVean, Gil A
0	2010	20981092	Abecasis, Goncalo R; Altshuler, David; Auton, Adam; Brooks, Lisa D; Durbin, Richard M; Gibbs, Richard A; Hurles, Matt E; McVean, Gil A
0	2006	16925840	Carter, David; Durbin, Richard
