# Supplementary material for: Data Publications Correlate with Citation Impact
Source: Front Neurosci. 2016 Sep 13;10:419. doi: 10.3389/fnins.2016.00419 (PMC5020078; doi:10.3389/fnins.2016.00419)
Supplement: Supplementary file 2 [file DataSheet2.ZIP › data_analysis/molbio.hochstrasser.tsv]

TC	PY	PM	AU
459	1994	8073505	Appel, R D; Bairoch, A; Hochstrasser, D F
446	1996	9636313	Wilkins, M R; Pasquali, C; Appel, R D; Ou, K; Golaz, O; Sanchez, J C; Yan, J X; Gooley, A A; Hughes, G; Humphery-Smith, I; Williams, K L; Hochstrasser, D F
428	1996	8948108	Wilkins, M R; Sanchez, J C; Gooley, A A; Appel, R D; Humphery-Smith, I; Hochstrasser, D F; Williams, K L
410	2000	10786884	Corthals, G L; Wasinger, V C; Hochstrasser, D F; Sanchez, J C
368	1998	9629924	Molloy, M P; Herbert, B R; Walsh, B J; Tyler, M I; Traini, M; Sanchez, J C; Hochstrasser, D F; Williams, K L; Gooley, A A
361	1999	10027275	Wilkins, M R; Gasteiger, E; Bairoch, A; Sanchez, J C; Williams, K L; Appel, R D; Hochstrasser, D F
288	2002	12429849	Scherl, Alexander; Coute, Yohann; Deon, Catherine; Calle, Aleth; Kindbeiter, Karine; Sanchez, Jean-Charles; Greco, Anna; Hochstrasser, Denis; Diaz, Jean-Jacques
277	1988	3189819	Hochstrasser, D F; Patchornik, A; Merril, C R
276	2000	11095271	Banks, R E; Dunn, M J; Hochstrasser, D F; Sanchez, J C; Blackstock, W; Pappin, D J; Selby, P J
246	1997	9150909	Sanchez, J C; Rouge, V; Pisteur, M; Ravier, F; Tonella, L; Moosmayer, M; Wilkins, M R; Hochstrasser, D F
235	1997	9504817	Bini, L; Magi, B; Marzocchi, B; Arcuri, F; Tripodi, S; Cintorino, M; Sanchez, J C; Frutiger, S; Hughes, G; Pallini, V; Hochstrasser, D F; Tosi, P
212	2003	12923774	Carrette, Odile; Demalte, Isabelle; Scherl, Alexander; Yalkinoglu, Oezkarn; Corthals, Garry; Burkhard, Pierre; Hochstrasser, Denis F; Sanchez, Jean-Charles
196	1998	9806546	Masternak, K; Barras, E; Zufferey, M; Conrad, B; Corthals, G; Aebersold, R; Sanchez, J C; Hochstrasser, D F; Mach, B; Reith, W
196	1997	9150918	Wilkins, M R; Lindskog, I; Gasteiger, E; Bairoch, A; Sanchez, J C; Hochstrasser, D F; Appel, R D
194	1995	7498157	Sanchez, J C; Appel, R D; Golaz, O; Pasquali, C; Ravier, F; Bairoch, A; Hochstrasser, D F
193	1999	10356335	Wilkins, M R; Gasteiger, E; Gooley, A A; Herbert, B R; Molloy, M P; Binz, P A; Ou, K; Sanchez, J C; Bairoch, A; Williams, K L; Hochstrasser, D F
171	1993	8137807	Blunk, T; Hochstrasser, D F; Sanchez, J C; Muller, B W; Muller, R H
151	1998	9694302	Wilkins, M R; Gasteiger, E; Sanchez, J C; Bairoch, A; Hochstrasser, D F
132	2000	11079557	Jung, E; Heller, M; Sanchez, J C; Hochstrasser, D F
128	1991	1802690	Appel, R D; Hochstrasser, D F; Funk, M; Vargas, J R; Pellegrini, C; Muller, A F; Scherrer, J R
127	1996	8783009	Wilkins, M R; Sanchez, J C; Williams, K L; Hochstrasser, D F
123	1992	1459097	Hughes, G J; Frutiger, S; Paquet, N; Ravier, F; Pasquali, C; Sanchez, J C; James, R; Tissot, J D; Bjellqvist, B; Hochstrasser, D F
123	1992	1286669	Hochstrasser, D F; Frutiger, S; Paquet, N; Bairoch, A; Ravier, F; Pasquali, C; Sanchez, J C; Tissot, J D; Bjellqvist, B; Vargas, R
122	1997	9504805	Appel, R D; Vargas, J R; Palagi, P M; Walther, D; Hochstrasser, D F
117	1997	9504804	Appel, R D; Palagi, P M; Walther, D; Vargas, J R; Sanchez, J C; Ravier, F; Pasquali, C; Hochstrasser, D F
117	1988	2484987	Hochstrasser, D F; Merril, C R
112	2001	11680894	Sanchez, J C; Chiappe, D; Converset, V; Hoogland, C; Binz, P A; Paesano, S; Appel, R D; Wang, S; Sennitt, M; Nolan, A; Cawthorne, M A; Hochstrasser, D F
109	2002	12124932	Bienvenut, Willy V; Deon, Catherine; Pasquarello, Carla; Campbell, Jennifer M; Sanchez, Jean-Charles; Vestal, Marvin L; Hochstrasser, Denis F
106	1996	8740178	Appel, R D; Bairoch, A; Sanchez, J C; Vargas, J R; Golaz, O; Pasquali, C; Hochstrasser, D F
104	1997	9150947	Sarto, C; Marocchi, A; Sanchez, J C; Giannone, D; Frutiger, S; Golaz, O; Wilkins, M R; Doro, G; Cappellano, F; Hughes, G; Hochstrasser, D F; Mocarelli, P
103	1999	10612280	Gras, R; Muller, M; Gasteiger, E; Gay, S; Binz, P A; Bienvenut, W; Hoogland, C; Sanchez, J C; Bairoch, A; Hochstrasser, D F; Appel, R D
97	1999	10565287	Binz, P A; Muller, M; Walther, D; Bienvenut, W V; Gras, R; Hoogland, C; Bouchet, G; Gasteiger, E; Fabbretti, R; Gay, S; Palagi, P; Wilkins, M R; Rouge, V; Tonella, L; Paesano, S; Rossellat, G; Karmime, A; Bairoch, A; Sanchez, J C; Appel, R D; Hochstrasser, D F
96	2012	22398612	Paik, Young-Ki; Jeong, Seul-Ki; Omenn, Gilbert S; Uhlen, Mathias; Hanash, Samir; Cho, Sang Yun; Lee, Hyoung-Joo; Na, Keun; Choi, Eun-Young; Yan, Fangfei; Zhang, Fan; Zhang, Yue; Snyder, Michael; Cheng, Yong; Chen, Rui; Marko-Varga, Gyorgy; Deutsch, Eric W; Kim, Hoguen; Kwon, Ja-Young; Aebersold, Ruedi; Bairoch, Amos; Taylor, Allen D; Kim, Kwang Youl; Lee, Eun-Young; Hochstrasser, Denis; Legrain, …
95	2005	15880814	Palagi, Patricia M; Walther, Daniel; Quadroni, Manfredo; Catherinet, Sebastien; Burgess, Jennifer; Zimmermann-Ivol, Catherine G; Sanchez, Jean-Charles; Binz, Pierre-Alain; Hochstrasser, Denis F; Appel, Ron D
92	1993	8313872	Appel, R D; Sanchez, J C; Bairoch, A; Golaz, O; Miu, M; Vargas, J R; Hochstrasser, D F
91	1999	10565271	Bienvenut, W V; Sanchez, J C; Karmime, A; Rouge, V; Rose, K; Binz, P A; Hochstrasser, D F
89	2008	18259167	Mathivanan, Suresh; Ahmed, Mukhtar; Ahn, Natalie G; Alexandre, Hainard; Amanchy, Ramars; Andrews, Philip C; Bader, Joel S; Balgley, Brian M; Bantscheff, Marcus; Bennett, Keiryn L; Bjorling, Erik; Blagoev, Blagoy; Bose, Ron; Brahmachari, Samir K; Burlingame, Alma S; Bustelo, Xose R; Cagney, Gerard; Cantin, Greg T; Cardasis, Helene L; Celis, Julio E; Chaerkady, Raghothama; Chu, Feixia; Cole, Philip…
89	2001	11402110	Burkhard, P R; Sanchez , J C; Landis, T; Hochstrasser, D F
83	2004	15221774	Rose, Keith; Bougueleret, Lydie; Baussant, Thierry; Bohm, Gunter; Botti, Paolo; Colinge, Jacques; Cusin, Isabelle; Gaertner, Hubert; Gleizes, Anne; Heller, Manfred; Jimenez, Silvia; Johnson, Andrew; Kussmann, Martin; Menin, Laure; Menzel, Christoph; Ranno, Frederic; Rodriguez-Tome, Patricia; Rogers, John; Saudrais, Cedric; Villain, Matteo; Wetmore, Diana; Bairoch, Amos; Hochstrasser, Denis
81	2006	16770646	Vuilleumier, Nicolas; Rossier, Michel F; Chiappe, Alberto; Degoumois, Florence; Dayer, Pierre; Mermillod, Bernadette; Nicod, Laurent; Desmeules, Jules; Hochstrasser, Denis
81	2002	12373774	Magi, Barbara; Bini, Luca; Perari, Maria Grazia; Fossi, Antonella; Sanchez, Jean-Charles; Hochstrasser, Denis; Paesano, Salvo; Raggiaschi, Roberto; Santucci, Annalisa; Pallini, Vitaliano; Rottoli, Paola
80	2006	17121677	Scherl, Alexander; Francois, Patrice; Charbonnier, Yvan; Deshusses, Jacques M; Koessler, Thibaud; Huyghe, Antoine; Bento, Manuela; Stahl-Zeng, Jianru; Fischer, Adrien; Masselot, Alexandre; Vaezzadeh, Alireza; Galle, Francesca; Renzoni, Adriana; Vaudaux, Pierre; Lew, Daniel; Zimmermann-Ivol, Catherine G; Binz, Pierre-Alain; Sanchez, Jean-Charles; Hochstrasser, Denis F; Schrenzel, Jacques
79	1998	9740054	Traini, M; Gooley, A A; Ou, K; Wilkins, M R; Tonella, L; Sanchez, J C; Hochstrasser, D F; Williams, K L
77	2004	15274116	Sanchez, Jean-Charles; Guillaume, Elisabeth; Lescuyer, Pierre; Allard, Laure; Carrette, Odile; Scherl, Alex; Burgess, Jennifer; Corthals, Garry L; Burkhard, Pierre R; Hochstrasser, Denis F
77	1998	9740056	Tonella, L; Walsh, B J; Sanchez, J C; Ou, K; Wilkins, M R; Tyler, M; Frutiger, S; Gooley, A A; Pescaru, I; Appel, R D; Yan, J X; Bairoch, A; Hoogland, C; Morch, F S; Hughes, G J; Williams, K L; Hochstrasser, D F
74	2010	20739680	Mischak, Harald; Allmaier, Gunter; Apweiler, Rolf; Attwood, Teresa; Baumann, Marc; Benigni, Ariela; Bennett, Samuel E; Bischoff, Rainer; Bongcam-Rudloff, Erik; Capasso, Giovambattista; Coon, Joshua J; D'Haese, Patrick; Dominiczak, Anna F; Dakna, Mohammed; Dihazi, Hassan; Ehrich, Jochen H; Fernandez-Llama, Patricia; Fliser, Danilo; Frokiaer, Jorgen; Garin, Jerome; Girolami, Mark; Hancock, William …
72	2004	15095456	Lescuyer, Pierre; Hochstrasser, Denis F; Sanchez, Jean-Charles
71	1993	8313870	Hughes, G J; Frutiger, S; Paquet, N; Pasquali, C; Sanchez, J C; Tissot, J D; Bairoch, A; Appel, R D; Hochstrasser, D F
67	2000	10592248	Hoogland, C; Sanchez, J C; Tonella, L; Binz, P A; Bairoch, A; Hochstrasser, D F; Appel, R D
62	1996	8740179	Pasquali, C; Frutiger, S; Wilkins, M R; Hughes, G J; Appel, R D; Bairoch, A; Schaller, D; Sanchez, J C; Hochstrasser, D F
61	1999	10612279	Gay, S; Binz, P A; Hochstrasser, D F; Appel, R D
61	1998	9600841	Wilkins, M R; Gasteiger, E; Tonella, L; Ou, K; Tyler, M; Sanchez, J C; Gooley, A A; Walsh, B J; Bairoch, A; Appel, R D; Williams, K L; Hochstrasser, D F
60	1994	8034987	Tissot, J D; Schifferli, J A; Hochstrasser, D F; Pasquali, C; Spertini, F; Clement, F; Frutiger, S; Paquet, N; Hughes, G J; Schneider, P
59	2001	11680886	Tonella, L; Hoogland, C; Binz, P A; Appel, R D; Hochstrasser, D F; Sanchez, J C
59	1996	8602862	Gravel, P; Walzer, C; Aubry, C; Balant, L P; Yersin, B; Hochstrasser, D F; Guimon, J
58	2007	17317658	Brunner, Yannick; Coute, Yohann; Iezzi, Mariella; Foti, Michelangelo; Fukuda, Mitsonuri; Hochstrasser, Denis F; Wollheim, Claes B; Sanchez, Jean-Charles
58	2004	15274128	Hoogland, Christine; Mostaguir, Khaled; Sanchez, Jean-Charles; Hochstrasser, Denis F; Appel, Ron D
58	1995	7498158	Gravel, P; Sanchez, J C; Walzer, C; Golaz, O; Hochstrasser, D F; Balant, L P; Hughes, G J; Garcia-Sevilla, J; Guimon, J
57	2004	15274121	Schmid, Gerhard M; Converset, Veronique; Walter, Nadia; Sennitt, Matthew V; Leung, Kit-Yi; Byers, Helen; Ward, Malcolm; Hochstrasser, Denis F; Cawthorne, Michael A; Sanchez, Jean-Charles
55	2002	12239279	Sanchez, Jean-Charles; Converset, Veronique; Nolan, Anna; Schmid, Gerhard; Wang, Steven; Heller, Manfred; Sennitt, Matthew V; Hochstrasser, Denis F; Cawthorne, Michael A
55	1998	9877087	Hochstrasser, D F
53	1988	3154957	Pun, T; Hochstrasser, D F; Appel, R D; Funk, M; Villars-Augsburger, V; Pellegrini, C
52	2005	16021609	Carrette, Odile; Burkhard, Pierre R; Hughes, Severine; Hochstrasser, Denis F; Sanchez, Jean-Charles
52	2003	12923766	Deshusses, Jacques M P; Burgess, Jennifer A; Scherl, Alexander; Wenger, Yvan; Walter, Nadia; Converset, Veronique; Paesano, Salvo; Corthals, Garry L; Hochstrasser, Denis F; Sanchez, Jean-Charles
52	1996	8630008	Wilkins, M R; Ou, K; Appel, R D; Sanchez, J C; Yan, J X; Golaz, O; Farnsworth, V; Cartier, P; Hochstrasser, D F; Williams, K L; Gooley, A A
50	2002	12124925	Hochstrasser, Denis F; Sanchez, Jean-Charles; Appel, Ron D
49	2000	10728975	Kojima, T; Andersen, E; Sanchez, J C; Wilkins, M R; Hochstrasser, D F; Pralong, W F; Cimasoni, G
49	1999	10608715	Sarto, C; Frutiger, S; Cappellano, F; Sanchez, J C; Doro, G; Catanzaro, F; Hughes, G J; Hochstrasser, D F; Mocarelli, P
48	2003	12923775	Guillaume, Elisabeth; Zimmermann, Catherine; Burkhard, Pierre R; Hochstrasser, Denis F; Sanchez, Jean-Charles
46	1997	9504818	Reymond, M A; Sanchez, J C; Hughes, G J; Gunther, K; Riese, J; Tortola, S; Peinado, M A; Kirchner, T; Hohenberger, W; Hochstrasser, D F; Kockerling, F
46	1992	1281090	Sanchez, J C; Ravier, F; Pasquali, C; Frutiger, S; Paquet, N; Bjellqvist, B; Hochstrasser, D F; Hughes, G J
41	2005	15590099	Scherl, Alexander; Francois, Patrice; Bento, Manuela; Deshusses, Jacques M; Charbonnier, Yvan; Converset, Veronique; Huyghe, Antoine; Walter, Nadia; Hoogland, Christine; Appel, Ron D; Sanchez, Jean-Charles; Zimmermann-Ivol, Catherine G; Corthals, Garry L; Hochstrasser, Denis F; Schrenzel, Jacques
41	1998	9932815	Wilkins, M R; Gasteiger, E; Wheeler, C H; Lindskog, I; Sanchez, J C; Bairoch, A; Appel, R D; Dunn, M J; Hochstrasser, D F
41	1997	9504815	Liberatori, S; Bini, L; De Felice, C; Magi, B; Marzocchi, B; Raggiaschi, R; Frutiger, S; Sanchez, J C; Wilkins, M R; Hughes, G; Hochstrasser, D F; Bracci, R; Pallini, V
40	2003	12923776	Sanchez, Jean-Charles; Converset, Veronique; Nolan, Anna; Schmid, Gerhard; Wang, Steven; Heller, Manfred; Sennitt, Matthew V; Hochstrasser, Denis F; Cawthorne, Michael A
40	1996	8673249	Yan, J X; Wilkins, M R; Ou, K; Gooley, A A; Williams, K L; Sanchez, J C; Golaz, O; Pasquali, C; Hochstrasser, D F
36	2006	16923417	Donahue, Mark P; Rose, Keith; Hochstrasser, Denis; Vonderscher, Jacky; Grass, Peter; Chibout, Salah-Dine; Nelson, Charlotte L; Sinnaeve, Peter; Goldschmidt-Clermont, Pascal J; Granger, Christopher B
36	2002	12422355	Gay, Steven; Binz, Pierre-Alain; Hochstrasser, Denis F; Appel, Ron D
35	1996	9636314	Packer, N H; WIlkins, M R; Golaz, O; Lawson, M A; Gooley, A A; Hochstrasser, D F; Redmond, J W; Williams, K L
34	1996	8740182	Golaz, O; Wilkins, M R; Sanchez, J C; Appel, R D; Hochstrasser, D F; Williams, K L
33	2008	18358834	Ansermot, Nicolas; Fathi, Marc; Veuthey, Jean-Luc; Desmeules, Jules; Rudaz, Serge; Hochstrasser, Denis
33	1997	9150930	Peitsch, M C; Wilkins, M R; Tonella, L; Sanchez, J C; Appel, R D; Hochstrasser, D F
31	2001	11721640	Sarto, C; Deon, C; Doro, G; Hochstrasser, D F; Mocarelli, P; Sanchez, J C
31	1996	8740180	Sanchez, J C; Golaz, O; Frutiger, S; Schaller, D; Appel, R D; Bairoch, A; Hughes, G J; Hochstrasser, D F
29	2006	16583688	Vollmer, Martin; Horth, Patric; Rozing, Gerard; Coute, Yohann; Grimm, Rudi; Hochstrasser, Denis; Sanchez, Jean-Charles
28	2009	19702277	Mylonas, Roman; Mauron, Yann; Masselot, Alexandre; Binz, Pierre-Alain; Budin, Nicolas; Fathi, Marc; Viette, Veronique; Hochstrasser, Denis F; Lisacek, Frederique
28	2003	14708878	Binz, Pierre-Alain; Hochstrasser, Denis F; Appel, Ron D
28	2001	11503212	Guillaume, E; Pineau, C; Evrard, B; Dupaix, A; Moertz, E; Sanchez, J C; Hochstrasser, D F; Jegou, B
27	2010	20058875	Dayon, Loic; Turck, Natacha; Kienle, Stefan; Schulz-Knappe, Peter; Hochstrasser, Denis F; Scherl, Alexander; Sanchez, Jean-Charles
27	2009	19055478	Farina, Annarita; Dumonceau, Jean-Marc; Frossard, Jean-Louis; Hadengue, Antoine; Hochstrasser, Denis F; Lescuyer, Pierre
27	1999	10612282	Hoogland, C; Sanchez, J C; Walther, D; Baujard, V; Baujard, O; Tonella, L; Hochstrasser, D F; Appel, R D
27	1995	7698227	Cremona, O; Muda, M; Appel, R D; Frutiger, S; Hughes, G J; Hochstrasser, D F; Geinoz, A; Gabbiani, G
26	2000	11079567	Jung, E; Hoogland, C; Chiappe, D; Sanchez, J C; Hochstrasser, D F
26	1994	7985806	Gravel, P; Golaz, O; Walzer, C; Hochstrasser, D F; Turler, H; Balant, L P
25	1998	9700033	Nielsen, H V; Johnsen, A H; Sanchez, J C; Hochstrasser, D F; Schiotz, P O
25	1997	9150950	Reymond, M A; Sanchez, J C; Schneider, C; Rohwer, P; Tortola, S; Hohenberger, W; Kirchner, T; Hochstrasser, D F; Kockerling, F
25	1994	8011523	Tissot, J D; Hochstrasser, D F; Schneider, B; Morgenthaler, J J; Schneider, P
24	1995	7498168	Dreher, D; Vargas, J R; Hochstrasser, D F; Junod, A F
24	1991	1932211	Tissot, J D; Schneider, P; James, R W; Daigneault, R; Hochstrasser, D F
23	2008	17716710	Vuilleumier, Nicolas; Righini, Marc; Perrier, Arnaud; Rosset, Antoine; Turck, Natacha; Sanchez, Jean-Charles; Bounameaux, Henri; Le Gal, Gregoire; Mensi, Noury; Hochstrasser, Denis
23	2002	11981870	Tissot, Jean-Daniel; Sanchez, Jean-Charles; Vuadens, Francoise; Scherl, Alexander; Schifferli, Jurg A; Hochstrasser, Denis F; Schneider, Philippe; Duchosal, Michel A
23	2001	11331746	Zucchi, I; Bini, L; Valaperta, R; Ginestra, A; Albani, D; Susani, L; Sanchez, J C; Liberatori, S; Magi, B; Raggiaschi, R; Hochstrasser, D F; Pallini, V; Vezzoni, P; Dulbecco, R
23	1997	9369204	Hochstrasser, D F; Frutiger, S; Wilkins, M R; Hughes, G; Sanchez, J C
22	2005	15685683	Scherl, Alexander; Zimmermann-Ivol, Catherine G; Di Dio, Joel; Vaezzadeh, Ali R; Binz, Pierre-Alain; Amez-Droz, Michel; Cochard, Roland; Sanchez, Jean-Charles; Gluckmann, Matthias; Hochstrasser, Denis F
22	2004	15048974	Scherl, Alexander; Francois, Patrice; Converset, Veronique; Bento, Manuela; Burgess, Jennifer A; Sanchez, Jean-Charles; Hochstrasser, Denis F; Schrenzel, Jacques; Corthals, Garry L
22	2004	14689568	Pasquarello, Carla; Sanchez, Jean-Charles; Hochstrasser, Denis F; Corthals, Garry L
22	1999	10344239	Yan, J X; Sanchez, J C; Rouge, V; Williams, K L; Hochstrasser, D F
22	1997	9237557	Gooley, A A; Ou, K; Russell, J; Wilkins, M R; Sanchez, J C; Hochstrasser, D F; Williams, K L
22	1996	8994807	Wilkins, M R; Gasteiger, E; Sanchez, J C; Appel, R D; Hochstrasser, D F
21	2002	11788997	Vuadens, Francoise; Gasparini, Danielle; Deon, Catherine; Sanchez, Jean-Charles; Hochstrasser, Denis F; Schneider, Philippe; Tissot, Jean-Daniel
21	1999	10027262	Appel, R D; Hochstrasser, D F
21	1991	2038240	Hochstrasser, D F; Appel, R D; Vargas, R; Perrier, R; Vurlod, J F; Ravier, F; Pasquali, C; Funk, M; Pellegrini, C; Muller, A F
20	1997	9504807	Hoogland, C; Baujard, V; Sanchez, J C; Hochstrasser, D F; Appel, R D
20	1997	9150953	Sanchez, J C; Wirth, P; Jaccoud, S; Appel, R D; Sarto, C; Wilkins, M R; Hochstrasser, D F
20	1996	9009837	Wilkins, M R; Hochstrasser, D F; Sanchez, J C; Bairoch, A; Appel, R D
20	1994	7937063	Appel, R D; Sanchez, J C; Bairoch, A; Golaz, O; Ravier, F; Pasquali, C; Hughes, G J; Hochstrasser, D F
19	2008	18358833	Ansermot, Nicolas; Fathi, Marc; Veuthey, Jean-Luc; Desmeules, Jules; Rudaz, Serge; Hochstrasser, Denis
19	2004	15102461	Binz, Pierre-Alain; Muller, Markus; Hoogland, Christine; Zimmermann, Catherine; Pasquarello, Carla; Corthals, Garry; Sanchez, Jean-Charles; Hochstrasser, Denis F; Appel, Ron D
19	2002	11908802	Muller, Markus; Gras, Robin; Appel, Ron D; Bienvenut, Willy V; Hochstrasser, Denis F
19	1999	10344244	Yan, J X; Sanchez, J C; Binz, P A; Williams, K L; Hochstrasser, D F
19	1993	8486135	Tissot, J D; Hochstrasser, D F; Spertini, F; Schifferli, J A; Schneider, P
18	2013	23277275	Gluck, Florent; Hoogland, Christine; Antinori, Paola; Robin, Xavier; Nikitin, Frederic; Zufferey, Anne; Pasquarello, Carla; Fetaud, Vanessa; Dayon, Loic; Muller, Markus; Lisacek, Frederique; Geiser, Laurent; Hochstrasser, Denis; Sanchez, Jean-Charles; Scherl, Alexander
18	2010	19879388	Francois, Patrice; Scherl, Alexander; Hochstrasser, Denis; Schrenzel, Jacques
18	2007	17656161	Ansermot, Nicolas; Fathi, Marc; Veuthey, Jean-Luc; Desmeules, Jules; Hochstrasser, Denis; Rudaz, Serge
18	2005	15682460	Tremolada, Lucia; Magni, Fulvio; Valsecchi, Cristina; Sarto, Cecilia; Mocarelli, Paolo; Perego, Roberto; Cordani, Nicoletta; Favini, Paolo; Galli Kienle, Marzia; Sanchez, Jean-Charles; Hochstrasser, Denis F; Corthals, Garry L
18	1998	9399867	Hoogland, C; Sanchez, J C; Tonella, L; Bairoch, A; Hochstrasser, D F; Appel, R D
17	1997	9150929	Yan, J X; Tonella, L; Sanchez, J C; Wilkins, M R; Packer, N H; Gooley, A A; Hochstrasser, D F; Williams, K L
16	2011	21425880	Cuoghi, Aurora; Farina, Annarita; Z'graggen, Kaspar; Dumonceau, Jean-Marc; Tomasi, Aldo; Hochstrasser, Denis F; Genevay, Muriel; Lescuyer, Pierre; Frossard, Jean-Louis
16	1996	8594575	Appel, R D; Sanchez, J C; Bairoch, A; Golaz, O; Ravier, F; Pasquali, C; Hughes, G J; Hochstrasser, D F
15	2010	19913576	Vaezzadeh, Ali R; Deshusses, Jacques M P; Waridel, Patrice; Francois, Patrice; Zimmermann-Ivol, Catherine G; Lescuyer, Pierre; Schrenzel, Jacques; Hochstrasser, Denis F
15	1993	8512949	Tissot, J D; Hohlfeld, P; Forestier, F; Tolsa, J F; Hochstrasser, D F; Calame, A; Plouvier, E; Bossart, H; Schneider, P
14	1999	10344242	Yan, J X; Sanchez, J C; Tonella, L; Williams, K L; Hochstrasser, D F
14	1993	8375345	Walzer, C; Turler, H; Balant, L; Golaz, O; Hochstrasser, D F; Monteiro, M; von Wartburg, J P
14	1992	1422490	Tissot, J D; Helg, C; Chapuis, B; Zubler, R H; Jeannet, M; Hochstrasser, D F; Hohlfeld, P; Schneider, P
13	2013	23183755	Lehmann, Sylvain; Hoofnagle, Andrew; Hochstrasser, Denis; Brede, Cato; Glueckmann, Matthias; Cocho, Jose A; Ceglarek, Uta; Lenz, Christof; Vialaret, Jerome; Scherl, Alexander; Hirtz, Christophe
13	2008	19356075	Ansermot, Nicolas; Rebsamen, Michela; Chabert, Jocelyne; Fathi, Marc; Gex-Fabry, Marianne; Daali, Youssef; Besson, Marie; Rossier, Michel; Rudaz, Serge; Hochstrasser, Denis; Dayer, Pierre; Desmeules, Jules
13	2008	18686302	Fetaud, Vanessa; Frossard, Jean-Louis; Farina, Annarita; Pastor, Catherine M; Buhler, Leo; Dumonceau, Jean-Marc; Hadengue, Antoine; Hochstrasser, Denis F; Lescuyer, Pierre
13	2002	11870900	Bienvenut, Willy V; Hoogland, Christine; Greco, Anna; Heller, Manfred; Gasteiger, Elisabeth; Appel, Ron D; Diaz, Jean-Jacques; Sanchez, Jean-Charles; Hochstrasser, Denis F
12	2010	20927508	Nussbaumer, Susanne; Fleury-Souverain, Sandrine; Antinori, Paola; Sadeghipour, Farshid; Hochstrasser, Denis F; Bonnabry, Pascal; Veuthey, Jean-Luc; Geiser, Laurent
12	2006	17066367	Luxembourg, Stefan L; Vaezaddeh, Ali R; Amstalden, Erika R; Zimmermann-Ivol, Catherine G; Hochstrasser, Denis F; Heeren, Ron M A
12	1997	9150939	Cossio, G; Sanchez, J C; Wettstein, R; Hochstrasser, D F
12	1993	8486138	Tissot, J D; Hohlfeld, P; Hochstrasser, D F; Tolsa, J F; Calme, A; Schneider, P
12	1993	8137803	Tissot, J D; Schneider, P; Hohlfeld, P; Spertini, F; Hochstrasser, D F; Duchosal, M A
11	2012	22302385	Finckh, Axel; Courvoisier, Delphine S; Pagano, Sabrina; Bas, Sylvette; Chevallier-Ruggeri, Paola; Hochstrasser, Denis; Roux-Lombard, Pascale; Gabay, Cem; Vuilleumier, Nicolas
11	2011	20978983	Geiser, Laurent; Dayon, Loic; Vaezzadeh, Ali R; Hochstrasser, Denis F
11	1999	9847204	Hoogland, C; Sanchez, J C; Tonella, L; Bairoch, A; Hochstrasser, D F; Appel, R D
10	2012	21701850	Nussbaumer, Susanne; Geiser, Laurent; Sadeghipour, Farshid; Hochstrasser, Denis; Bonnabry, Pascal; Veuthey, Jean-Luc; Fleury-Souverain, Sandrine
10	2011	21314112	Farina, Annarita; Dumonceau, Jean-Marc; Delhaye, Myriam; Frossard, Jean-Louis; Hadengue, Antoine; Hochstrasser, Denis F; Lescuyer, Pierre
10	2007	17289672	Schmid, Gerhard M; Meda, Paolo; Caille, Dorothee; Wargent, Ed; O'Dowd, Jacqueline; Hochstrasser, Denis F; Cawthorne, Michael A; Sanchez, Jean-Charles
10	1992	1609770	Tissot, J D; Clement, F; Schifferli, J A; Frei, P C; Hochstrasser, D F; Schneider, P
9	2011	21504375	Viette, Veronique; Fathi, Marc; Rudaz, Serge; Hochstrasser, Denis; Veuthey, Jean-Luc
9	2009	19347973	Sieg, Anke; Jeanneret, Fabienne; Fathi, Marc; Hochstrasser, Denis; Rudaz, Serge; Veuthey, Jean-Luc; Guy, Richard H; Delgado-Charro, M Begona
9	1995	7498164	Golaz, O; Gravel, P; Walzer, C; Turler, H; Balant, L; Hochstrasser, D F
9	1994	7612691	Kovarova, H; Stulik, J; Hochstrasser, D F; Bures, J; Melichar, B; Jandik, P
8	2008	18677718	Vaezzadeh, Ali R; Simicevic, Jovan; Chauvet, Alexis; Francois, Patrice; Zimmermann-Ivol, Catherine G; Lescuyer, Pierre; Deshusses, Jacques P M; Hochstrasser, Denis F
8	1999	10612276	Felley-Bosco, E; Demalte, I; Barcelo, S; Sanchez, J C; Hochstrasser, D F; Schlegel, W; Reymond, M A
8	1995	7498170	Cossio, G; Sanchez, J C; Golaz, O; Wettstein, R; Hochstrasser, D F
7	2010	20648483	Rabilloud, Thierry; Hochstrasser, Denis; Simpson, Richard J
7	2010	20604530	Lassout, Olivier; Pastor, Catherine M; Fetaud-Lapierre, Vanessa; Hochstrasser, Denis F; Frossard, Jean-Louis; Lescuyer, Pierre
7	2008	19367715	Hochstrasser, Denis
7	2008	18783261	Vaezzadeh, Ali R; Hernandez, Celine; Vadas, Oscar; Deshusses, Jacques J M; Lescuyer, Pierre; Lisacek, Frederique; Hochstrasser, Denis F
7	2008	18675906	Sieg, Anke; Jeanneret, Fabienne; Fathi, Marc; Hochstrasser, Denis; Rudaz, Serge; Veuthey, Jean-Luc; Guy, Richard H; Delgado-Charro, M Begona
7	2006	16781898	Carrette, O; Burgess, J A; Burkhard, P R; Lang, C; Cote, M; Rodrigo, N; Hochstrasser, D F; Sanchez, J-C
7	1999	10027231	Sanchez, J C; Hochstrasser, D F
7	1993	7508659	Sarraj-Reguieg, A; Tissot, J D; Hochstrasser, D F; von Fliedner, V; Bachmann, F; Schneider, P
7	1992	1477114	Tissot, J D; Schneider, P; Hohlfeld, P; Tolsa, J F; Calame, A; Hochstrasser, D F
6	2007	18025678	Francois, Patrice; Scherl, Alexander; Hochstrasser, Denis; Schrenzel, Jacques
6	2002	12422358	Muller, Markus; Gras, Robin; Binz, Pierre-Alain; Hochstrasser, Denis F; Appel, Ron D
6	1999	10027263	Appel, R D; Bairoch, A; Hochstrasser, D F
6	1998	9629914	Bruun, C F; Sanchez, J C; Hochstrasser, D F; Marhaug, G; Husby, G
6	1995	7498163	Golaz, O; Sanchez, J C; James, R W; Hochstrasser, D F
6	1992	1491063	Toussi, A; Paquet, N; Huber, O; Frutiger, S; Tissot, J D; Hughes, G J; Hochstrasser, D F
5	2011	20718506	Prunotto, Marco; Ghiggeri, Gian Marco; Candiano, Giovanni; Lescuyer, Pierre; Hochstrasser, Denis; Moll, Solange
5	2002	12202247	Bienvenut, Willy V; Deon, Catherine; Sanchez, Jean-Charles; Hochstrasser, Denis F
5	1999	10027265	Appel, R D; Hoogland, C; Bairoch, A; Hochstrasser, D F
5	1990	2263927	Hochstrasser, D F; Funk, M; Appel, R D; Pun, T; James, R W; Hochstrasser, A C; Scherrer, J R; Pellegrini, C; Muller, A F
4	2013	23376485	Prunotto, Marco; Farina, Annarita; Lane, Lydie; Pernin, Agnes; Schifferli, Jurg; Hochstrasser, Denis F; Lescuyer, Pierre; Moll, Solange
4	2011	20978982	Geiser, Laurent; Vaezzadeh, Ali R; Deshusses, Jacques M P; Hochstrasser, Denis F
4	1999	10027246	Sanchez, J C; Hochstrasser, D F
3	2013	23624238	Fetaud-Lapierre, Vanessa; Pastor, Catherine M; Jorge-Costa, Manuel; Hochstrasser, Denis F; Morel, Denis R; Frossard, Jean-Louis; Lescuyer, Pierre
3	2009	19492165	Vuilleumier, Nicolas; Perrier, Arnaud; Sanchez, Jean-Charles; Turck, Natacha; Le Gal, Gregoire; Verschuren, Frank; Gruson, Damien; Mensi, Noury; Hochstrasser, Denis; Righini, Marc
3	1993	8199225	Zahnd, A; Tissot, J D; Hochstrasser, D F
2	2013	23883289	Acosta-Martin, Adelina E; Graca, Didia Coelho; Antinori, Paola; Clerici, Lorella; Hartmer, Ralf; Meyer, Markus; Hochstrasser, Denis; Samii, Kaveh; Lescuyer, Pierre; Scherl, Alexander
2	2011	21468951	Priego-Capote, Feliciano; Ramirez-Boo, Maria; Hochstrasser, Denis; Sanchez, Jean-Charles
1	2012	22867548	Viette, Veronique; Hochstrasser, Denis; Fathi, Marc
1	2011	21742803	Legrain, Pierre; Aebersold, Ruedi; Archakov, Alexander; Bairoch, Amos; Bala, Kumar; Beretta, Laura; Bergeron, John; Borchers, Christoph H; Corthals, Garry L; Costello, Catherine E; Deutsch, Eric W; Domon, Bruno; Hancock, William; He, Fuchu; Hochstrasser, Denis; Marko-Varga, Gyorgy; Salekdeh, Ghasem Hosseini; Sechi, Salvatore; Snyder, Michael; Srivastava, Sudhir; Uhlen, Mathias; Wu, Cathy H; Yamam…
1	2004	15580857	Nakamura, Kazuyuki; Aebersold, Ruedi; Bairoch, Amos; Dunn, Michael; Celis, Julio; Hanash, Samir; Hochstrasser, Denis; Humphrey-Smith, Ian; James, Peter; Klose, Joachim; LaBaer, Joshua; Langen, Hanno; Mann, Matthias; Parekh, Raj; Patterson, Scott; Pearce, Christopher; Poepstorff, Peter; Simpson, Richard J; Tomlinson, Ian; Tsugita, Akira; Yates, John
1	1998	9719563	Zhou, J N; Linder, S; Franzen, B; Auer, G; Hochstrasser, D F; Persson, M A
1	1989	2804944	Roch, C; Pun, T; Hochstrasser, D F; Pellegrini, C
0	2013	23954032	Bini, Luca; Hochstrasser, Denis; Sanchez, Jean-Charles
0	2012	22869297	Coelho Graca, Didia; Lescuyer, Pierre; Clerici, Lorella; Tsybin, Yury O; Hartmer, Ralf; Meyer, Markus; Samii, Kaveh; Hochstrasser, Denis F; Scherl, Alexander
0	1994	7811762	Zahnd, A; Funk, M; Vaudaux, P; Lew, D; Scherrer, J R; Hochstrasser, D F
