# Supplementary material for: Data Publications Correlate with Citation Impact
Source: Front Neurosci. 2016 Sep 13;10:419. doi: 10.3389/fnins.2016.00419 (PMC5020078; doi:10.3389/fnins.2016.00419)
Supplement: Supplementary file 2 [file DataSheet2.ZIP › data_analysis/molbio.koonin.tsv]

TC	PY	PM	AU
11197	2001	11237011	Lander, E S; Linton, L M; Birren, B; Nusbaum, C; Zody, M C; Baldwin, J; Devon, K; Dewar, K; Doyle, M; FitzHugh, W; Funke, R; Gage, D; Harris, K; Heaford, A; Howland, J; Kann, L; Lehoczky, J; LeVine, R; McEwan, P; McKernan, K; Meldrim, J; Mesirov, J P; Miranda, C; Morris, W; Naylor, J; Raymond, C; Rosetti, M; Santos, R; Sheridan, A; Sougnez, C; Stange-Thomann, N; Stojanovic, N; Subramanian, A; Wym…
1798	1997	9381173	Tatusov, R L; Koonin, E V; Lipman, D J
1713	2003	12969510	Tatusov, Roman L; Fedorova, Natalie D; Jackson, John D; Jacobs, Aviva R; Kiryutin, Boris; Koonin, Eugene V; Krylov, Dmitri M; Mazumder, Raja; Mekhedov, Sergei L; Nikolskaya, Anastasia N; Rao, B Sridhar; Smirnov, Sergei; Sverdlov, Alexander V; Vasudevan, Sona; Wolf, Yuri I; Yin, Jodie J; Natale, Darren A
1198	1999	9927482	Neuwald, A F; Aravind, L; Spouge, J L; Koonin, E V
1021	2001	11125040	Tatusov, R L; Natale, D A; Garkavtsev, I V; Tatusova, T A; Shankavaram, U T; Rao, B S; Kiryutin, B; Galperin, M Y; Fedorova, N D; Koonin, E V
963	2000	10592175	Tatusov, R L; Galperin, M Y; Natale, D A; Koonin, E V
940	1998	9784136	Stephens, R S; Kalman, S; Lammel, C; Fan, J; Marathe, R; Aravind, L; Mitchell, W; Olinger, L; Tatusov, R L; Zhao, Q; Koonin, E V; Davis, R W
833	2004	15258597	Wertz, Ingrid E; O'Rourke, Karen M; Zhou, Honglin; Eby, Michael; Aravind, L; Seshagiri, Somasekar; Wu, Ping; Wiesmann, Christian; Baker, Rohan; Boone, David L; Ma, Averil; Koonin, Eugene V; Dixit, Vishva M
811	1989	2546125	Gorbalenya, A E; Koonin, E V; Donchenko, A P; Blinov, V M
727	2001	11452024	Schaffer, A A; Aravind, L; Madden, T L; Shavirin, S; Spouge, J L; Wolf, Y I; Koonin, E V; Altschul, S F
716	2000	10988064	Beja, O; Aravind, L; Koonin, E V; Suzuki, M T; Hadd, A; Nguyen, L P; Jovanovich, S B; Gates, C M; Feldman, R A; Spudich, J L; Spudich, E N; DeLong, E F
704	1993	8269709	Koonin, E V; Dolja, V V
597	2000	11090634	Uren, A G; O'Rourke, K; Aravind, L A; Pisabarro, M T; Seshagiri, S; Koonin, E V; Dixit, V M
595	1991	1895057	Koonin, E V
557	1997	9034168	Bork, P; Hofmann, K; Bucher, P; Neuwald, A F; Altschul, S F; Koonin, E V
524	2002	11916378	Leipe, Detlef D; Wolf, Yuri I; Koonin, Eugene V; Aravind, L
498	2002	12183636	Verma, Rati; Aravind, L; Oania, Robert; McDonald, W Hayes; Yates, John R 3rd; Koonin, Eugene V; Deshaies, Raymond J
488	1996	8816789	Mushegian, A R; Koonin, E V
471	2000	11081625	Uhlmann, F; Wernic, D; Poupart, M A; Koonin, E V; Nasmyth, K
461	2008	18703739	Brouns, Stan J J; Jore, Matthijs M; Lundgren, Magnus; Westra, Edze R; Slijkhuis, Rik J H; Snijders, Ambrosius P L; Dickman, Mark J; Makarova, Kira S; Koonin, Eugene V; van der Oost, John
433	2001	11466286	Nolling, J; Breton, G; Omelchenko, M V; Makarova, K S; Zeng, Q; Gibson, R; Lee, H M; Dubois, J; Qiu, D; Hitti, J; Wolf, Y I; Tatusov, R L; Sabathe, F; Doucette-Stamm, L; Soucaille, P; Daly, M J; Bennett, G N; Koonin, E V; Smith, D R
392	1992	1630899	Ilyina, T V; Koonin, E V
390	2002	12183637	Cope, Gregory A; Suh, Greg S B; Aravind, L; Schwarz, Sylvia E; Zipursky, S Lawrence; Koonin, Eugene V; Deshaies, Raymond J
384	2001	11557134	Galperin, M Y; Nikolskaya, A N; Koonin, E V
381	1998	9852764	Altschul, S F; Koonin, E V
380	2005	16285863	Koonin, Eugene V
379	1998	9804551	Gardner, M J; Tettelin, H; Carucci, D J; Cummings, L M; Aravind, L; Koonin, E V; Shallom, S; Mason, T; Yu, K; Fujii, C; Pederson, J; Shen, K; Jing, J; Aston, C; Lai, Z; Schwartz, D C; Pertea, M; Salzberg, S; Zhou, L; Sutton, G G; Clayton, R; White, O; Smith, H O; Fraser, C M; Adams, M D; Venter, J C; Hoffman, S L
366	2004	15037234	Iyer, Lakshminarayan M; Leipe, Detlef D; Koonin, Eugene V; Aravind, L
357	1989	2555771	Gorbalenya, A E; Koonin, E V
354	1999	9973609	Aravind, L; Walker, D R; Koonin, E V
339	2004	15105503	Budanov, Andrei V; Sablina, Anna A; Feinstein, Elena; Koonin, Eugene V; Chumakov, Peter M
334	1996	8689684	Porter, J A; Ekker, S C; Park, W J; von Kessler, D P; Young, K E; Chen, C H; Ma, Y; Woods, A S; Cotter, R J; Koonin, E V; Beachy, P A
333	1989	2645167	Gorbalenya, A E; Donchenko, A P; Blinov, V M; Koonin, E V
330	2001	11238985	Makarova, K S; Aravind, L; Wolf, Y I; Tatusov, R L; Minton, K W; Koonin, E V; Daly, M J
325	1998	9851918	Chervitz, S A; Aravind, L; Sherlock, G; Ball, C A; Koonin, E V; Dwight, S S; Harris, M A; Dolinski, K; Mohr, S; Smith, T; Weng, S; Cherry, J M; Botstein, D
316	2011	21292972	Colbourne, John K; Pfrender, Michael E; Gilbert, Donald; Thomas, W Kelley; Tucker, Abraham; Oakley, Todd H; Tokishita, Shinichi; Aerts, Andrea; Arnold, Georg J; Basu, Malay Kumar; Bauer, Darren J; Caceres, Carla E; Carmel, Liran; Casola, Claudio; Choi, Jeong-Hyeon; Detter, John C; Dong, Qunfeng; Dusheyko, Serge; Eads, Brian D; Frohlich, Thomas; Geiler-Samerotte, Kerry A; Gerlach, Daniel; Hatcher,…
312	2002	12432406	Koonin, Eugene V; Wolf, Yuri I; Karev, Georgy P
303	1996	8673121	Koonin, E V; Altschul, S F; Bork, P
299	1993	8332451	Koonin, E V
292	1999	10222208	Aravind, L; Koonin, E V
286	1999	10098397	Aravind, L; Dixit, V M; Koonin, E V
279	1991	1846489	Lee, H J; Shieh, C K; Gorbalenya, A E; Koonin, E V; La Monica, N; Tuler, J; Bagdzhadzhyan, A; Lai, M M
278	2000	10694879	Aravind, L; Koonin, E V
274	2001	11689653	Iyer, L M; Aravind, L; Koonin, E V
270	2002	12134150	Castillo-Davis, Cristian I; Mekhedov, Sergei L; Hartl, Daniel L; Koonin, Eugene V; Kondrashov, Fyodor A
266	2003	12917486	Dufresne, Alexis; Salanoubat, Marcel; Partensky, Frederic; Artiguenave, Francois; Axmann, Ilka M; Barbe, Valerie; Duprat, Simone; Galperin, Michael Y; Koonin, Eugene V; Le Gall, Florence; Makarova, Kira S; Ostrowski, Martin; Oztas, Sophie; Robert, Catherine; Rogozin, Igor B; Scanlan, David J; Tandeau de Marsac, Nicole; Weissenbach, Jean; Wincker, Patrick; Wolf, Yuri I; Hess, Wolfgang R
266	2002	11917006	Anantharaman, Vivek; Koonin, Eugene V; Aravind, L
266	1995	7747424	Karasev, A V; Boyko, V P; Gowda, S; Nikolaeva, O V; Hilf, M E; Koonin, E V; Niblett, C L; Cline, K; Gumpf, D J; Lee, R F
259	1992	1645151	Rozanov, M N; Koonin, E V; Gorbalenya, A E
252	2006	16494962	Iyer, Lakshminarayan M; Balaji, S; Koonin, Eugene V; Aravind, L
252	1999	10447505	Wolf, Y I; Aravind, L; Grishin, N V; Koonin, E V
251	1990	2156730	Gorbalenya, A E; Koonin, E V; Wolf, Y I
247	2002	12045149	Jordan, I King; Rogozin, Igor B; Wolf, Yuri I; Koonin, Eugene V
246	1994	7991589	Tatusov, R L; Altschul, S F; Koonin, E V
237	2003	12956953	Rogozin, Igor B; Wolf, Yuri I; Sorokin, Alexander V; Mirkin, Boris G; Koonin, Eugene V
236	1998	9868367	Aravind, L; Koonin, E V
235	2001	11181990	Aravind, L; Dixit, V M; Koonin, E V
232	1996	8805245	Tatusov, R L; Mushegian, A R; Bork, P; Brown, N P; Hayes, W S; Borodovsky, M; Rudd, K E; Koonin, E V
231	1997	9379893	Koonin, E V; Mushegian, A R; Galperin, M Y; Walker, D R
228	1996	8670425	Senkevich, T G; Bugert, J J; Sisler, J R; Koonin, E V; Darai, G; Moss, B
227	1991	1652473	Gorbalenya, A E; Koonin, E V; Lai, M M
226	1998	9537411	Bork, P; Koonin, E V
223	1993	8445645	Koonin, E V
221	2003	15035042	Koonin, Eugene V
220	1992	1518855	Koonin, E V; Gorbalenya, A E; Purdy, M A; Rozanov, M N; Reyes, G R; Bradley, D W
218	2006	16511485	Martin, William; Koonin, Eugene V
218	1988	2841153	Gorbalenya, A E; Koonin, E V; Donchenko, A P; Blinov, V M
215	2000	11233160	Beja, O; Suzuki, M T; Koonin, E V; Aravind, L; Hadd, A; Nguyen, L P; Villacorta, R; Amjadi, M; Garrigues, C; Jovanovich, S B; Feldman, R A; DeLong, E F
214	2002	12175808	Wolf, Yuri I; Rogozin, Igor B; Grishin, Nick V; Koonin, Eugene V
214	1998	9584613	Aravind, L; Galperin, M Y; Koonin, E V
212	2002	12097341	Lespinet, Olivier; Wolf, Yuri I; Koonin, Eugene V; Aravind, L
212	1998	9825671	Aravind, L; Tatusov, R L; Wolf, Y I; Walker, D R; Koonin, E V
211	2000	10982859	Aravind, L; Makarova, K S; Koonin, E V
208	2003	14525925	Krylov, Dmitri M; Wolf, Yuri I; Rogozin, Igor B; Koonin, Eugene V
208	2001	11734060	Wolf, Y I; Rogozin, I B; Grishin, N V; Tatusov, R L; Koonin, E V
207	1999	10075991	Aravind, L; Koonin, E V
202	2002	11930014	Slesarev, Alexei I; Mezhevaya, Katja V; Makarova, Kira S; Polushin, Nikolai N; Shcherbinina, Olga V; Shakhova, Vera V; Belova, Galina I; Aravind, L; Natale, Darren A; Rogozin, Igor B; Tatusov, Roman L; Wolf, Yuri I; Stetter, Karl O; Malykh, Andrei G; Koonin, Eugene V; Kozyavkin, Sergei A
202	2001	11230160	Wolf, Y I; Rogozin, I B; Kondrashov, A S; Koonin, E V
201	1989	2526320	Gorbalenya, A E; Koonin, E V; Donchenko, A P; Blinov, V M
200	2002	11965492	Koonin, E V; Aravind, L
199	1989	2543956	Gorbalenya, A E; Donchenko, A P; Koonin, E V; Blinov, V M
198	1999	10369758	Ponting, C P; Aravind, L; Schultz, J; Bork, P; Koonin, E V
196	1998	9722641	Aravind, L; Leipe, D D; Koonin, E V
195	1997	9159160	Mushegian, A R; Bassett, D E Jr; Boguski, M S; Bork, P; Koonin, E V
193	1997	9416615	Galperin, M Y; Koonin, E V
191	2004	14759257	Koonin, Eugene V; Fedorova, Natalie D; Jackson, John D; Jacobs, Aviva R; Krylov, Dmitri M; Makarova, Kira S; Mazumder, Raja; Mekhedov, Sergei L; Nikolskaya, Anastasia N; Rao, B Sridhar; Rogozin, Igor B; Smirnov, Sergei; Sorokin, Alexander V; Sverdlov, Alexander V; Vasudevan, Sona; Wolf, Yuri I; Yin, Jodie J; Natale, Darren A
191	2003	12515582	Mirkin, Boris G; Fenner, Trevor I; Galperin, Michael Y; Koonin, Eugene V
191	1999	10413400	Makarova, K S; Aravind, L; Galperin, M Y; Grishin, N V; Tatusov, R L; Wolf, Y I; Koonin, E V
191	1998	9799791	Leonard, C J; Aravind, L; Koonin, E V
188	2000	10835597	Galperin, M Y; Koonin, E V
186	1999	10446225	Leipe, D D; Aravind, L; Koonin, E V
186	1994	7966317	Koonin, E V; Tatusov, R L
184	2003	12651953	Liu, Yongqing; Zhou, Jizhong; Omelchenko, Marina V; Beliaev, Alex S; Venkateswaran, Amudhan; Stair, Julia; Wu, Liyou; Thompson, Dorothea K; Xu, Dong; Rogozin, Igor B; Gaidamakova, Elena K; Zhai, Min; Makarova, Kira S; Koonin, Eugene V; Daly, Michael J
184	1989	2522556	Gorbalenya, A E; Blinov, V M; Donchenko, A P; Koonin, E V
178	1998	9705509	Zhang, Z; Schaffer, A A; Miller, W; Madden, T L; Lipman, D J; Koonin, E V; Altschul, S F
176	2004	15611647	Mans, Ben J; Anantharaman, Vivek; Aravind, L; Koonin, Eugene V
176	1996	8855656	Koonin, E V; Mushegian, A R; Bork, P
174	2001	11292341	Anantharaman, V; Koonin, E V; Aravind, L
173	1996	8710514	Koonin, E V
172	1999	10518552	Gerlach, V L; Aravind, L; Gotway, G; Schultz, R A; Koonin, E V; Friedberg, E C
169	1999	10556324	Aravind, L; Koonin, E V
168	2001	11157787	Koonin, E V; Wolf, Y I; Aravind, L
166	2004	15479782	Galperin, Michael Y; Koonin, Eugene V
166	1988	2834648	Gorbalenya, A E; Koonin, E V; Donchenko, A P; Blinov, V M
162	1997	9335337	Hall, T M; Porter, J A; Young, K E; Koonin, E V; Beachy, P A; Leahy, D J
162	1991	1871982	Dolja, V V; Boyko, V P; Agranovsky, A A; Koonin, E V
159	2004	15381417	Leipe, Detlef D; Koonin, Eugene V; Aravind, L
158	1993	8385698	Koonin, E V
154	2000	10782090	Koonin, E V; Aravind, L
151	1995	7501439	Koonin, E V; Zhou, S; Lucchesi, J C
149	1993	8248142	Jiang, B; Monroe, S S; Koonin, E V; Stine, S E; Glass, R I
147	2004	15466593	Iyer, Lakshminarayan M; Makarova, Kira S; Koonin, Eugene V; Aravind, L
147	2004	14707168	Wolf, Yuri I; Rogozin, Igor B; Koonin, Eugene V
146	1997	9285582	Chinnaiyan, A M; Chaudhary, D; O'Rourke, K; Koonin, E V; Dixit, V M
145	1997	9201214	Senkevich, T G; Koonin, E V; Bugert, J J; Darai, G; Moss, B
145	1991	1962435	Verchot, J; Koonin, E V; Carrington, J C
143	1998	9724324	Galperin, M Y; Walker, D R; Koonin, E V
143	1992	1569588	Ilyina, T V; Gorbalenya, A E; Koonin, E V
139	1998	9685491	Aravind, L; Koonin, E V
138	2000	10664582	Makarova, K S; Aravind, L; Koonin, E V
137	1999	9927481	Wolf, Y I; Brenner, S E; Bash, P A; Koonin, E V
136	2002	11788711	Makarova, Kira S; Aravind, L; Grishin, Nick V; Rogozin, Igor B; Koonin, Eugene V
136	2000	10637320	Gelfand, M S; Koonin, E V; Mironov, A A
134	1999	10093218	Aravind, L; Koonin, E V
131	1991	1961731	Koonin, E V; Choi, G H; Nuss, D L; Shapira, R; Carrington, J C
129	2002	11772643	Beja, Oded; Koonin, Eugene V; Aravind, L; Taylor, Lance T; Seitz, Heidi; Stein, Jefferey L; Bensen, Daniel C; Feldman, Robert A; Swanson, Ronald V; DeLong, Edward F
129	2001	11483577	Aravind, L; Koonin, E V
129	1991	1684985	Koonin, E V; Mushegian, A R; Ryabov, E V; Dolja, V V
127	2009	19493340	Makarova, Kira S; Wolf, Yuri I; Koonin, Eugene V
127	2005	15660107	Jordan, I King; Kondrashov, Fyodor A; Adzhubei, Ivan A; Wolf, Yuri I; Koonin, Eugene V; Kondrashov, Alexey S; Sunyaev, Shamil
127	2003	14568537	Leipe, Detlef D; Koonin, Eugene V; Aravind, L
127	2000	10704423	Aravind, L; Koonin, E V
126	2008	18178670	Avisar, Dror; Prokhnevsky, Alexey I; Makarova, Kira S; Koonin, Eugene V; Dolja, Valerian V
125	2002	11983854	Senkevich, Tatiana G; White, Christine L; Koonin, Eugene V; Moss, Bernard
125	2000	10843846	Wolf, Y I; Grishin, N V; Koonin, E V
124	2012	23033984	Lagier, J-C; Armougom, F; Million, M; Hugon, P; Pagnier, I; Robert, C; Bittar, F; Fournous, G; Gimenez, G; Maraninchi, M; Trape, J-F; Koonin, E V; La Scola, B; Raoult, D
123	1993	8389075	Godeny, E K; Chen, L; Kumar, S N; Methven, S L; Koonin, E V; Brinton, M A
122	1995	7796814	Zhou, S; Yang, Y; Scott, M J; Pannuti, A; Fehr, K C; Eisen, A; Koonin, E V; Fouts, D L; Wrightsman, R; Manning, J E
121	2006	16924101	Mulkidjanian, Armen Y; Koonin, Eugene V; Makarova, Kira S; Mekhedov, Sergey L; Sorokin, Alexander; Wolf, Yuri I; Dufresne, Alexis; Partensky, Frederic; Burd, Henry; Kaznadzey, Denis; Haselkorn, Robert; Galperin, Michael Y
120	2011	21756346	Makarova, Kira S; Aravind, L; Wolf, Yuri I; Koonin, Eugene V
120	1993	8374079	Koonin, E V; Ilyina, T V
119	2006	16503363	Prangishvili, David; Garrett, Roger A; Koonin, Eugene V
116	2003	12515583	Jordan, I King; Wolf, Yuri I; Koonin, Eugene V
116	2000	10645945	Leipe, D D; Aravind, L; Grishin, N V; Koonin, E V
115	2001	11276083	Iyer, L M; Koonin, E V; Aravind, L
114	2008	18535141	Elkins, James G; Podar, Mircea; Graham, David E; Makarova, Kira S; Wolf, Yuri; Randau, Lennart; Hedlund, Brian P; Brochier-Armanet, Celine; Kunin, Victor; Anderson, Iain; Lapidus, Alla; Goltsman, Eugene; Barry, Kerrie; Koonin, Eugene V; Hugenholtz, Phil; Kyrpides, Nikos; Wanner, Gerhard; Richardson, Paul; Keller, Martin; Stetter, Karl O
114	2000	10662676	Aravind, L; Koonin, E V
113	1997	9397680	Morozov, V; Mushegian, A R; Koonin, E V; Bork, P
112	2004	15282333	Jordan, I King; Marino-Ramirez, Leonardo; Wolf, Yuri I; Koonin, Eugene V
112	1998	9666332	Koonin, E V; Tatusov, R L; Galperin, M Y
112	1996	8755242	Koonin, E V
112	1994	8259666	Agranovsky, A A; Koonin, E V; Boyko, V P; Maiss, E; Frotschl, R; Lunina, N A; Atabekov, J G
111	1992	1402808	Koonin, E V; Ilyina, T V
110	1999	10390542	Mironov, A A; Koonin, E V; Roytberg, M A; Gelfand, M S
109	2000	11035794	Senkevich, T G; White, C L; Koonin, E V; Moss, B
108	1995	11831736	Klaassen, V A; Boeshore, M L; Koonin, E V; Tian, T; Falk, B W
108	1993	8382805	Bork, P; Koonin, E V
103	2003	12620104	Koonin, Eugene V; Makarova, Kira S; Rogozin, Igor B; Davidovic, Laetitia; Letellier, Marie-Claude; Pellegrini, Luca
103	1999	10322483	Wolf, Y I; Aravind, L; Koonin, E V
102	2005	15975222	Rogozin, Igor B; Sverdlov, Alexander V; Babenko, Vladimir N; Koonin, Eugene V
102	1996	8931268	Gibson, T J; Koonin, E V; Musco, G; Pastore, A; Bork, P
102	1993	8257287	Mushegian, A R; Koonin, E V
102	1990	2162963	Gorbalenya, A E; Koonin, E V
101	2005	16027112	Iyer, Lakshminarayan M; Koonin, Eugene V; Leipe, Detlef D; Aravind, L
101	1999	10452618	Makarova, K S; Aravind, L; Koonin, E V
101	1998	10082381	Galperin, M Y; Bairoch, A; Koonin, E V
100	2009	19594957	Puigbo, Pere; Wolf, Yuri I; Koonin, Eugene V
99	2009	20007369	Boyer, Mickael; Yutin, Natalya; Pagnier, Isabelle; Barrassi, Lina; Fournous, Ghislain; Espinosa, Leon; Robert, Catherine; Azza, Said; Sun, Siyang; Rossmann, Michael G; Suzan-Monti, Marie; La Scola, Bernard; Koonin, Eugene V; Raoult, Didier
98	1997	9468784	Koonin, E V; Galperin, M Y
96	1999	9917379	Aravind, L; Koonin, E V
96	1994	7703850	Koonin, E V; Mushegian, A R; Tatusov, R L; Altschul, S F; Bryant, S H; Bork, P; Valencia, A
94	2004	15238160	Jordan, I King; Wolf, Yuri I; Koonin, Eugene V
94	2002	12379152	Karev, Georgy P; Wolf, Yuri I; Rzhetsky, Andrey Y; Berezovskaya, Faina S; Koonin, Eugene V
94	1994	8003970	Koonin, E V
93	1997	9241264	Koonin, E V; Abagyan, R A
91	2002	12000841	Rogozin, Igor B; Makarova, Kira S; Murvai, Janos; Czabarka, Eva; Wolf, Yuri I; Tatusov, Roman L; Szekely, Laszlo A; Koonin, Eugene V
91	2001	11673233	Rogozin, I B; Kochetov, A V; Kondrashov, F A; Koonin, E V; Milanesi, L
91	1994	8313894	Koonin, E V; Bork, P; Sander, C
90	2001	11726553	Kondrashov, F A; Koonin, E V
90	1998	9757827	Aravind, L; Koonin, E V
89	2008	18997823	Koonin, Eugene V; Wolf, Yuri I; Nagasaki, Keizo; Dolja, Valerian V
89	1998	9478130	Aravind, L; Koonin, E V
89	1991	1657645	Gorbalenya, A E; Koonin, E V
88	2001	11333221	Strunnikov, A V; Aravind, L; Koonin, E V
88	1993	8233837	Koonin, E V
87	2008	18482976	Beloglazova, Natalia; Brown, Greg; Zimmerman, Matthew D; Proudfoot, Michael; Makarova, Kira S; Kudritska, Marina; Kochinyan, Samvel; Wang, Shuren; Chruszcz, Maksymilian; Minor, Wladek; Koonin, Eugene V; Edwards, Aled M; Savchenko, Alexei; Yakunin, Alexander F
87	1995	8524875	Koonin, E V; Tatusov, R L; Rudd, K E
86	1996	8804823	Bork, P; Koonin, E V
85	2003	12547421	Anantharaman, Vivek; Aravind, L; Koonin, Eugene V
85	2002	11835511	Aravind, L; Koonin, Eugene V
83	2009	19710652	Sharon, Itai; Alperovitch, Ariella; Rohwer, Forest; Haynes, Matthew; Glaser, Fabian; Atamna-Ismaeel, Nof; Pinter, Ron Y; Partensky, Frederic; Koonin, Eugene V; Wolf, Yuri I; Nelson, Nathan; Beja, Oded
83	2003	12553882	Iyer, Lakshminarayan M; Koonin, Eugene V; Aravind, L
83	1999	10470032	Aravind, L; Koonin, E V
83	1994	7731953	Bork, P; Koonin, E V
83	1994	7518079	Koonin, E V; Bork, P; Sander, C
82	2008	18230802	Basu, Malay Kumar; Carmel, Liran; Rogozin, Igor B; Koonin, Eugene V
82	1993	8396668	Baker, S C; Yokomori, K; Dong, S; Carlisle, R; Gorbalenya, A E; Koonin, E V; Lai, M M
81	1996	8876701	Kulaeva, O I; Koonin, E V; McDonald, J P; Randall, S K; Rabinovich, N; Connaughton, J F; Levine, A S; Woodgate, R
80	2010	20156992	Fozo, Elizabeth M; Makarova, Kira S; Shabalina, Svetlana A; Yutin, Natalya; Koonin, Eugene V; Storz, Gisela
80	2006	16990279	Kuznetsova, Ekaterina; Proudfoot, Michael; Gonzalez, Claudio F; Brown, Greg; Omelchenko, Marina V; Borozan, Ivan; Carmel, Liran; Wolf, Yuri I; Mori, Hirotada; Savchenko, Alexei V; Arrowsmith, Cheryl H; Koonin, Eugene V; Edwards, Aled M; Yakunin, Alexander F
80	1998	11471243	Galperin, M Y; Koonin, E V
79	2004	15596722	Hou, Shaobin; Saw, Jimmy H; Lee, Kit Shan; Freitas, Tracey A; Belisle, Claude; Kawarabayasi, Yutaka; Donachie, Stuart P; Pikina, Alla; Galperin, Michael Y; Koonin, Eugene V; Makarova, Kira S; Omelchenko, Marina V; Sorokin, Alexander; Wolf, Yuri I; Li, Qing X; Keum, Young Soo; Campbell, Sonia; Denery, Judith; Aizawa, Shin-Ichi; Shibata, Satoshi; Malahoff, Alexander; Alam, Maqsudul
78	1996	8692991	Mushegian, A R; Fullner, K J; Koonin, E V; Nester, E W
77	2006	17041039	Correia, Frederick F; D'Onofrio, Anthony; Rejtar, Tomas; Li, Lingyun; Karger, Barry L; Makarova, Kira; Koonin, Eugene V; Lewis, Kim
77	2002	12127460	Aravind, L; Mazumder, Raja; Vasudevan, Sona; Koonin, Eugene V
77	1995	7878731	Rudd, K E; Sofia, H J; Koonin, E V; Plunkett, G 3rd; Lazar, S; Rouviere, P E
77	1995	7775476	Dracheva, S; Koonin, E V; Crute, J J
76	2005	16106042	Makarova, Kira S; Wolf, Yuri I; Mekhedov, Sergey L; Mirkin, Boris G; Koonin, Eugene V
76	1995	7567469	Borodovsky, M; McIninch, J D; Koonin, E V; Rudd, K E; Medigue, C; Danchin, A
75	2009	20017929	Yutin, Natalya; Wolf, Yuri I; Raoult, Didier; Koonin, Eugene V
75	2009	19351897	Wolf, Yuri I; Novichkov, Pavel S; Karev, Georgy P; Koonin, Eugene V; Lipman, David J
75	2007	17895995	Makarova, Kira S; Omelchenko, Marina V; Gaidamakova, Elena K; Matrosova, Vera Y; Vasilenko, Alexander; Zhai, Min; Lapidus, Alla; Copeland, Alex; Kim, Edwin; Land, Miriam; Mavrommatis, Konstantinos; Pitluck, Samuel; Richardson, Paul M; Detter, Chris; Brettin, Thomas; Saunders, Elizabeth; Lai, Barry; Ravel, Bruce; Kemner, Kenneth M; Wolf, Yuri I; Sorokin, Alexander; Gerasimova, Anna V; Gelfand, Mik…
75	2003	12952534	Omelchenko, Marina V; Makarova, Kira S; Wolf, Yuri I; Rogozin, Igor B; Koonin, Eugene V
75	2002	11763972	Anantharaman, Vivek; Koonin, Eugene V; Aravind, L
74	2008	18463089	Yutin, Natalya; Makarova, Kira S; Mekhedov, Sergey L; Wolf, Yuri I; Koonin, Eugene V
74	2006	16485022	Marinsek, Nina; Barry, Elizabeth R; Makarova, Kira S; Dionne, Isabelle; Koonin, Eugene V; Bell, Stephen D
74	1999	10600691	Galperin, M Y; Koonin, E V
73	2010	20818414	Makarova, Kira S; Yutin, Natalya; Bell, Stephen D; Koonin, Eugene V
73	2009	19906303	Koonin, Eugene V; Wolf, Yuri I
73	1999	10943560	Galperin, M Y; Natale, D A; Aravind, L; Koonin, E V
73	1994	7987228	Bork, P; Koonin, E V
73	1994	7984428	Borodovsky, M; Rudd, K E; Koonin, E V
72	2002	12047938	Rogozin, Igor B; Spiridonov, Alexey N; Sorokin, Alexander V; Wolf, Yuri I; Jordan, I King; Tatusov, Roman L; Koonin, Eugene V
72	2002	12012333	Aravind, L; Anantharaman, Vivek; Koonin, Eugene V
72	1999	10574772	Aravind, L; Koonin, E V
72	1995	7479698	Bork, P; Holm, L; Koonin, E V; Sander, C
71	2003	12615001	Kondrashov, Fyodor A; Koonin, Eugene V
71	2000	10890916	Garcia, A D; Aravind, L; Koonin, E V; Moss, B
70	2006	16300814	Chiba, Marin; Reed, Jonathan C; Prokhnevsky, Alexey I; Chapman, Elisabeth J; Mawassi, Munir; Koonin, Eugene V; Carrington, James C; Dolja, Valerian V
70	1996	8743691	Koonin, E V; Tatusov, R L; Rudd, K E
70	1996	8723345	Koonin, E V; Mushegian, A R; Rudd, K E
69	1995	8586431	Hannenhalli, S; Chappey, C; Koonin, E V; Pevzner, P A
69	1991	2005613	Agranovsky, A A; Boyko, V P; Karasev, A V; Koonin, E V; Dolja, V V
67	2011	21219465	Babu, Mohan; Beloglazova, Natalia; Flick, Robert; Graham, Chris; Skarina, Tatiana; Nocek, Boguslaw; Gagarinova, Alla; Pogoutse, Oxana; Brown, Greg; Binkowski, Andrew; Phanse, Sadhna; Joachimiak, Andrzej; Koonin, Eugene V; Savchenko, Alexei; Emili, Andrew; Greenblatt, Jack; Edwards, Aled M; Yakunin, Alexander F
67	2004	15254274	Babenko, Vladimir N; Rogozin, Igor B; Mekhedov, Sergei L; Koonin, Eugene V
67	2000	11050324	Rogozin, I B; Lyons-Weiler, J; Koonin, E V
67	1992	1471259	Koonin, E V
66	2004	15194191	Iyer, Lakshminarayan M; Koonin, Eugene V; Aravind, L
65	2005	15788746	Sverdlov, Alexander V; Rogozin, Igor B; Babenko, Vladimir N; Koonin, Eugene V
65	2003	12615002	Glazko, Galina V; Koonin, Eugene V; Rogozin, Igor B; Shabalina, Svetlana A
64	2005	16082223	Rogozin, Igor B; Basu, Malay K; Jordan, I King; Pavlov, Youri I; Koonin, Eugene V
63	2003	12695663	Aravind, L; Iyer, L M; Koonin, E V
61	1994	8259647	Senkevich, T G; Koonin, E V; Buller, R M
60	1989	2759231	Koonin, E V; Gorbalenya, A E; Chumakov, K M
59	1991	1990061	Agranovsky, A A; Boyko, V P; Karasev, A V; Lunina, N A; Koonin, E V; Dolja, V V
58	2007	17938630	Mulkidjanian, Armen Y; Makarova, Kira S; Galperin, Michael Y; Koonin, Eugene V
58	2006	16679012	Aravind, L; Iyer, Lakshminarayan M; Koonin, Eugene V
58	2004	15483401	Iyer, Lakshminarayan M; Koonin, Eugene V; Aravind, L
58	2002	12410938	Lipman, David J; Souvorov, Alexander; Koonin, Eugene V; Panchenko, Anna R; Tatusova, Tatiana A
58	2000	10899148	Grishin, N V; Wolf, Y I; Koonin, E V
58	1999	10542254	Zeremski, M; Hill, J E; Kwek, S S; Grigorian, I A; Gurova, K V; Garkavtsev, I V; Diatchenko, L; Koonin, E V; Gudkov, A V
58	1996	8702812	Kutty, R K; Kutty, G; Kambadur, R; Duncan, T; Koonin, E V; Rodriguez, I R; Odenwald, W F; Wiggert, B
58	1993	8248183	Noble, J A; Innis, M A; Koonin, E V; Rudd, K E; Banuett, F; Herskowitz, I
56	2009	19117371	Koonin, Eugene V; Novozhilov, Artem S
56	2004	14990749	Constantinesco, F; Forterre, P; Koonin, E V; Aravind, L; Elie, C
56	2000	10675567	Kaye, F J; Modi, S; Ivanovska, I; Koonin, E V; Thress, K; Kubo, A; Kornbluth, S; Rose, M D
55	2011	21690100	Kristensen, David M; Wolf, Yuri I; Mushegian, Arcady R; Koonin, Eugene V
55	2009	19245710	Yutin, Natalya; Wolf, Maxim Y; Wolf, Yuri I; Koonin, Eugene V
55	2003	12683966	Makarova, Kira S; Wolf, Yuri I; Koonin, Eugene V
55	2002	12220175	Daigle, Denis M; Rossi, Laura; Berghuis, Albert M; Aravind, L; Koonin, Eugene V; Brown, Eric D
55	2000	10958635	Aravind, L; Koonin, E V
55	2000	10829230	Koonin, E V; Wolf, Y I; Aravind, L
55	1991	1994589	Koonin, E V; Boyko, V P; Dolja, V V
54	2010	20551680	Koonin, Eugene V; Yutin, Natalya
54	2006	16962765	Koonin, Eugene V; Wolf, Yuri I
53	2009	19303305	Mulkidjanian, Armen Y; Galperin, Michael Y; Koonin, Eugene V
53	2002	11835273	Wolf, Yuri I; Karev, Georgy; Koonin, Eugene V
53	1992	1409617	Boyko, V P; Karasev, A V; Agranovsky, A A; Koonin, E V; Dolja, V V
52	2006	16777745	Wolf, Yuri I; Carmel, Liran; Koonin, Eugene V
52	2005	16186132	Churbanov, Alexander; Rogozin, Igor B; Babenko, Vladimir N; Ali, Hesham; Koonin, Eugene V
51	2008	19000309	Podar, Mircea; Anderson, Iain; Makarova, Kira S; Elkins, James G; Ivanova, Natalia; Wall, Mark A; Lykidis, Athanasios; Mavromatis, Kostantinos; Sun, Hui; Hudson, Matthew E; Chen, Wenqiong; Deciu, Cosmin; Hutchison, Don; Eads, Jonathan R; Anderson, Abraham; Fernandes, Fillipe; Szeto, Ernest; Lapidus, Alla; Kyrpides, Nikos C; Saier, Milton H Jr; Richardson, Paul M; Rachel, Reinhard; Huber, Harald; …
50	2012	23071316	Desnues, Christelle; La Scola, Bernard; Yutin, Natalya; Fournous, Ghislain; Robert, Catherine; Azza, Said; Jardot, Priscilla; Monteil, Sonia; Campocasso, Angelique; Koonin, Eugene V; Raoult, Didier
50	2004	15031317	Shabalina, Svetlana A; Ogurtsov, Aleksey Y; Rogozin, Igor B; Koonin, Eugene V; Lipman, David J
49	2010	20548290	Koonin, Eugene V; Wolf, Yuri I
49	2001	11295541	Aravind, L; Koonin, E V
48	2008	18380897	Mulkidjanian, Armen Y; Galperin, Michael Y; Makarova, Kira S; Wolf, Yuri I; Koonin, Eugene V
48	1988	3165867	Gorbalenya, A E; Koonin, E V; Blinov, V M; Donchenko, A P
47	2007	17522087	Resch, Alissa M; Carmel, Liran; Marino-Ramirez, Leonardo; Ogurtsov, Aleksey Y; Shabalina, Svetlana A; Rogozin, Igor B; Koonin, Eugene V
47	1999	10710722	Galperin, M Y; Koonin, E V
47	1991	1856686	Dolja, V V; Koonin, E V
46	2009	19706170	Makarova, Kira S; Wolf, Yuri I; van der Oost, John; Koonin, Eugene V
46	2003	12551975	Napuli, Alberto J; Alzhanova, Dina V; Doneanu, Catalin E; Barofsky, Douglas F; Koonin, Eugene V; Dolja, Valerian V
46	2000	11145426	Natale, D A; Galperin, M Y; Tatusov, R L; Koonin, E V
46	2000	10678983	Subramanian, G; Koonin, E V; Aravind, L
46	1994	8203016	Koonin, E V; Rudd, K E
45	2011	21183954	Srinivasan, Madhusudhan; Mehta, Preeti; Yu, Yao; Prugar, Evelyn; Koonin, Eugene V; Karzai, A Wali; Sternglanz, Rolf
45	1994	8207405	Karasev, A V; Nikolaeva, O V; Koonin, E V; Gumpf, D J; Garnsey, S M
45	1994	7940673	Borodovsky, M; Koonin, E V; Rudd, K E
43	2012	22615861	Yutin, Natalya; Puigbo, Pere; Koonin, Eugene V; Wolf, Yuri I
43	2011	21908672	Makarova, Kira S; Wolf, Yuri I; Snir, Sagi; Koonin, Eugene V
43	2006	16895922	Makarova, Kira S; Grishin, Nick V; Koonin, Eugene V
43	2000	11084347	Koonin, E V; Aravind, L
42	1992	1321883	Koonin, E V; Senkevich, T G
41	2012	22507701	Rogozin, Igor B; Carmel, Liran; Csuros, Miklos; Koonin, Eugene V
41	1995	8520487	Koonin, E V
41	1993	8470370	Koonin, E V; Senkevich, T G; Chernos, V I
41	1992	1531961	Koonin, E V; Gorbalenya, A E
40	2007	17708768	Koonin, Eugene V
40	2005	15740738	Moroz, Olga V; Murzin, Alexey G; Makarova, Kira S; Koonin, Eugene V; Wilson, Keith S; Galperin, Michael Y
40	2004	14973187	Kouprina, Natalay; Mullokandov, Michael; Rogozin, Igor B; Collins, N Keith; Solomon, Greg; Otstot, John; Risinger, John I; Koonin, Eugene V; Barrett, J Carl; Larionov, Vladimir
40	2001	11582786	Aravind, L; Koonin, E V
40	1992	1604816	Choi, T J; Kuwata, S; Koonin, E V; Heaton, L A; Jackson, A O
40	1992	1502722	Koonin, E V; Senkevich, T G; Chernos, V I
39	2004	14732705	Sik, Attila; Passer, Brent J; Koonin, Eugene V; Pellegrini, Luca
39	1995	7770912	Koonin, E V
39	1995	7549889	Mushegian, A R; Koonin, E V
38	2006	16761366	Novozhilov, Artem S; Karev, Georgy P; Koonin, Eugene V
38	1996	8994848	Koonin, E V; Mushegian, A R
38	1996	8889542	Mushegian, A R; Koonin, E V
37	2007	17495009	Carmel, Liran; Rogozin, Igor B; Wolf, Yuri I; Koonin, Eugene V
37	1999	10497266	Cort, J R; Koonin, E V; Bash, P A; Kennedy, M A
37	1992	1533715	Koonin, E V
36	2006	16343540	Waterman, David G; Ortiz-Lombardia, Miguel; Fogg, Mark J; Koonin, Eugene V; Antson, Alfred A
35	2012	22069324	Galperin, Michael Y; Koonin, Eugene V
35	2010	20433725	Omelchenko, Marina V; Galperin, Michael Y; Wolf, Yuri I; Koonin, Eugene V
35	2009	19296856	Tahirov, Tahir H; Makarova, Kira S; Rogozin, Igor B; Pavlov, Youri I; Koonin, Eugene V
35	2007	17299026	Rogozin, Igor B; Wolf, Yuri I; Carmel, Liran; Koonin, Eugene V
35	2003	14555621	Karev, Georgy P; Wolf, Yuri I; Koonin, Eugene V
34	2003	12546794	Krylov, Dmitri M; Nasmyth, Kim; Koonin, Eugene V
33	2005	16079853	Kravchenko, Julia E; Rogozin, Igor B; Koonin, Eugene V; Chumakov, Peter M
32	2011	21705471	Colson, Philippe; Yutin, Natalya; Shabalina, Svetlana A; Robert, Catherine; Fournous, Ghislain; La Scola, Bernard; Raoult, Didier; Koonin, Eugene V
32	2011	21233331	Peremyslov, Valera V; Mockler, Todd C; Filichkin, Sergei A; Fox, Samuel E; Jaiswal, Pankaj; Makarova, Kira S; Koonin, Eugene V; Dolja, Valerian V
32	2007	18000036	De Silva, Frank S; Lewis, Whitney; Berglund, Peter; Koonin, Eugene V; Moss, Bernard
32	2002	12151216	Makarova, Kira S; Aravind, L; Koonin, Eugene V
32	2001	11443348	Lyozin, G T; Makarova, K S; Velikodvorskaja, V V; Zelentsova, H S; Khechumian, R R; Kidwell, M G; Koonin, E V; Evgen'ev, M B
32	2001	11313137	Anantharaman, V; Koonin, E V; Aravind, L
31	2009	19845627	Koonin, Eugene V
31	2006	17156453	Dewey, Colin N; Rogozin, Igor B; Koonin, Eugene V
31	2004	15324669	Sverdlov, Alexander V; Rogozin, Igor B; Babenko, Vladimir N; Koonin, Eugene V
31	1993	8266721	Senkevich, T G; Muravnik, G L; Pozdnyakov, S G; Chizhikov, V E; Ryazankina, O I; Shchelkunov, S N; Koonin, E V; Chernos, V I
31	1988	2842734	Gorbalenya, A E; Koonin, E V
30	2010	20133769	Lobkovsky, Alexander E; Wolf, Yuri I; Koonin, Eugene V
30	2006	17053091	Shakhnovich, Boris E; Koonin, Eugene V
30	2001	11487565	Anantharaman, V; Koonin, E V; Aravind, L
30	2000	10939243	Aravind, L; Wolf, Y I; Koonin, E V
30	2000	10841541	Minasov, G; Teplova, M; Stewart, G C; Koonin, E V; Anderson, W F; Egli, M
30	2000	10675594	Galperin, M Y; Aravind, L; Koonin, E V
30	1997	9159529	Galperin, M Y; Koonin, E V
30	1994	8041608	Koonin, E V
29	2012	22891861	Yutin, Natalya; Koonin, Eugene V
29	1999	9915785	Venkatachalam, K V; Fuda, H; Koonin, E V; Strott, C A
29	1994	8016863	Koonin, E V
28	2012	22329974	Makarova, Kira S; Koonin, Eugene V; Kelman, Zvi
28	2009	19371439	Resch, Alissa M; Ogurtsov, Aleksey Y; Rogozin, Igor B; Shabalina, Svetlana A; Koonin, Eugene V
28	2008	18840284	Wolf, Maxim Y; Wolf, Yuri I; Koonin, Eugene V
28	2008	18818516	Baranovskiy, Andrey G; Babayeva, Nigar D; Liston, Victoria G; Rogozin, Igor B; Koonin, Eugene V; Pavlov, Youri I; Vassylyev, Dmitry G; Tahirov, Tahir H
28	2003	14680632	Sverdlov, Alexander V; Rogozin, Igor B; Babenko, Vladimir N; Koonin, Eugene V
28	1998	9462862	Neuwald, A F; Koonin, E V
28	1993	8506149	Koonin, E V; Deutscher, M P
26	2012	23221609	Yoosuf, Niyaz; Yutin, Natalya; Colson, Philippe; Shabalina, Svetlana A; Pagnier, Isabelle; Robert, Catherine; Azza, Said; Klose, Thomas; Wong, Jimson; Rossmann, Michael G; La Scola, Bernard; Raoult, Didier; Koonin, Eugene V
26	2012	22379100	Bolduc, Benjamin; Shaughnessy, Daniel P; Wolf, Yuri I; Koonin, Eugene V; Roberto, Francisco F; Young, Mark
26	1994	8190075	Yamanaka, K; Ogura, T; Koonin, E V; Niki, H; Hiraga, S
26	1992	1426234	Koonin, E V
25	2012	22151304	Gorlas, Aurore; Koonin, Eugene V; Bienvenu, Nadege; Prieur, Daniel; Geslin, Claire
25	2008	18718927	van den Born, Erwin; Omelchenko, Marina V; Bekkelund, Anders; Leihne, Vibeke; Koonin, Eugene V; Dolja, Valerian V; Falnes, Pal O
25	2004	15357876	Karev, Georgy P; Wolf, Yuri I; Berezovskaya, Faina S; Koonin, Eugene V
25	2001	11516960	Krylov, D M; Koonin, E V
25	1998	9541650	Kulaeva, O I; Koonin, E V; Wootton, J C; Levine, A S; Woodgate, R
25	1995	7878732	Koonin, E V; van der Vies, S M
25	1993	8265370	Koonin, E V; Rudd, K E
24	2013	23557328	Yutin, Natalya; Colson, Philippe; Raoult, Didier; Koonin, Eugene V
24	2011	21901087	Koonin, Eugene V
24	2007	18081935	Koonin, Eugene V; Makarova, Kira S; Elkins, James G
24	1998	9663378	Aravind, L; Koonin, E V
24	1994	7920254	Mushegian, A R; Koonin, E V
23	2010	20360214	Shabalina, Svetlana A; Ogurtsov, Aleksey Y; Spiridonov, Alexey N; Novichkov, Pavel S; Spiridonov, Nikolay A; Koonin, Eugene V
23	2008	18242152	Kosarek, J Nicole; Woodruff, Rachel V; Rivera-Begeman, Amanda; Guo, Caixia; D'Souza, Sanjay; Koonin, Eugene V; Walker, Graham C; Friedberg, Errol C
23	1994	7804881	Tatusov, R L; Koonin, E V
23	1993	8385320	Koonin, E V
22	2004	15516590	Ettema, Thijs J G; Makarova, Kira S; Jellema, Gera L; Gierman, Hinco J; Koonin, Eugene V; Huynen, Martijn A; de Vos, Willem M; van der Oost, John
22	2003	12595257	Rogozin, Igor B; Aravind, L; Koonin, Eugene V
22	1998	9501971	Aravind, L; Koonin, E V
22	1994	8021587	Schnitzler, P; Sonntag, K C; Muller, M; Janssen, W; Bugert, J J; Koonin, E V; Darai, G
21	2012	22178975	Takeuchi, Nobuto; Wolf, Yuri I; Makarova, Kira S; Koonin, Eugene V
21	2004	15297143	Glazko, Galina V; Koonin, Eugene V; Rogozin, Igor B
21	2004	15128444	Aravind, L; Iyer, Lakshminarayan M; Leipe, Detlef D; Koonin, Eugene V
21	2002	12350360	Senkevich, Tatiana G; White, Christine L; Weisberg, Andrea; Granek, Joshua A; Wolffe, Elizabeth J; Koonin, Eugene V; Moss, Bernard
21	1996	8771213	Koonin, E V; Rudd, K E
21	1995	7483254	Haggard-Ljungquist, E; Jacobsen, E; Rishovd, S; Six, E W; Nilssen, O; Sunshine, M G; Lindqvist, B H; Kim, K J; Barreiro, V; Koonin, E V
20	2013	23801028	Wolf, Yuri I; Koonin, Eugene V
20	2012	22458654	Yutin, Natalya; Koonin, Eugene V
20	2012	22056321	Al Rwahnih, Maher; Dolja, Valerian V; Daubert, Steve; Koonin, Eugene V; Rowhani, Adib
20	2000	11145417	Makarova, K S; Aravind, L; Daly, M J; Koonin, E V
20	1999	10537104	Koonin, E V; Aravind, L; Hofmann, K; Tschopp, J; Dixit, V M
20	1992	1551442	Koonin, E V; Gorbalenya, A E
20	1992	1549481	Koonin, E V
20	1992	1338911	Koonin, E V; Woods, D F; Bryant, P J
20	1988	3412907	Gorbalenya, A E; Koonin, E V
19	2011	22194675	Lobkovsky, Alexander E; Wolf, Yuri I; Koonin, Eugene V
19	2011	22071789	Managadze, David; Rogozin, Igor B; Chernikova, Diana; Shabalina, Svetlana A; Koonin, Eugene V
19	2001	11677622	Jordan, I K; Natale, D A; Koonin, E V; Galperin, M Y
19	1995	7559321	Reuven, N B; Koonin, E V; Rudd, K E; Deutscher, M P
18	2009	19805122	Senkevich, Tatiana G; Koonin, Eugene V; Moss, Bernard
18	2009	19535502	Rastgou, M; Habibi, M K; Izadpanah, K; Masenga, V; Milne, R G; Wolf, Y I; Koonin, E V; Turina, M
18	2008	18684330	Rogozin, Igor B; Makarova, Kira S; Pavlov, Youri I; Koonin, Eugene V
18	1997	9045616	Koonin, E V
18	1994	7937142	Mushegian, A R; Edskes, H K; Koonin, E V
17	2012	22815791	Swanson, Maud M; Reavy, Brian; Makarova, Kira S; Cock, Peter J; Hopkins, David W; Torrance, Lesley; Koonin, Eugene V; Taliansky, Michael
17	2010	20624725	Wolf, Yuri I; Gopich, Irina V; Lipman, David J; Koonin, Eugene V
17	2010	20459678	Makarova, Kira S; Koonin, Eugene V
17	2007	17463271	Martin, William; Dagan, Tal; Koonin, Eugene V; Dipippo, Jonathan L; Gogarten, J Peter; Lake, James A
17	2001	11458006	Erokhina, T N; Vitushkina, M V; Zinovkin, R A; Lesemann, D E; Jelkmann, W; Koonin, E V; Agranovsky, A A
17	1993	8400879	Mushegian, A R; Koonin, E V
17	1989	2504927	Koonin, E V; Gorbalenya, A E
16	2009	19828044	Blombach, Fabian; Makarova, Kira S; Marrero, Jeannette; Siebers, Bettina; Koonin, Eugene V; van der Oost, John
16	2009	19680265	Jeyaraju, D V; Cisbani, G; De Brito, O M; Koonin, E V; Pellegrini, L
16	2008	18281072	Senkevich, Tatiana G; Wyatt, Linda S; Weisberg, Andrea S; Koonin, Eugene V; Moss, Bernard
16	2003	14568143	Makarova, Kira S; Koonin, Eugene V
16	1995	7783617	Hudson-Taylor, D E; Dolan, S A; Klotz, F W; Fujioka, H; Aikawa, M; Koonin, E V; Miller, L H
16	1992	1317076	Koonin, E V; Senkevich, T G
15	2006	16543275	Makarova, Kira S; Koonin, Eugene V; Haselkorn, Robert; Galperin, Michael Y
15	2000	11075926	Koonin, E V; Wolf, Y I; Kondrashov, A S; Aravind, L
15	1997	9149938	Koonin, E V
15	1994	8121799	Schnitzler, P; Hug, M; Handermann, M; Janssen, W; Koonin, E V; Delius, H; Darai, C
15	1994	8073636	Sonntag, K C; Schnitzler, P; Koonin, E V; Darai, G
15	1988	2452757	Vartapetian, A B; Makarova, T N; Koonin, E V; Agol, V I; Bogdanov, A A
14	2013	23995081	Peremyslov, Valera V; Morgun, Eva A; Kurth, Elizabeth G; Makarova, Kira S; Koonin, Eugene V; Dolja, Valerian V
14	2013	23607440	Podar, Mircea; Makarova, Kira S; Graham, David E; Wolf, Yuri I; Koonin, Eugene V; Reysenbach, Anna-Louise
14	2011	21595937	Chernikova, Diana; Motamedi, Sam; Csuros, Miklos; Koonin, Eugene V; Rogozin, Igor B
14	2008	18479526	Basu, Malay Kumar; Makalowski, Wojciech; Rogozin, Igor B; Koonin, Eugene V
14	2008	18346278	Rogozin, Igor B; Thomson, Karen; Csuros, Miklos; Carmel, Liran; Koonin, Eugene V
14	2005	15846083	Koonin, Eugene V; Rogozin, Igor B; Glazko, Galina V
14	1989	2547651	Blinov, V M; Koonin, E V; Gorbalenya, A E; Kaliman, A V; Kryukov, V M
13	2009	19454024	Ng, C Leong; Waterman, David G; Koonin, Eugene V; Walters, Alison D; Chong, James P J; Isupov, Michail N; Lebedev, Andrey A; Bunka, David H J; Stockley, Peter G; Ortiz-Lombardia, Miguel; Antson, Alfred A
13	2003	12867746	Ponomarev, Vladimir A; Makarova, Kira S; Aravind, L; Koonin, Eugene V
13	1993	8392657	Koonin, E V
13	1984	6096134	Vartapetian, A B; Koonin, E V; Agol, V I; Bogdanov, A A
12	2013	23222723	Kristensen, David M; Waller, Alison S; Yamada, Takuji; Bork, Peer; Mushegian, Arcady R; Koonin, Eugene V
12	2009	19745111	Irimia, Manuel; Roy, Scott William; Neafsey, Daniel E; Abril, Josep F; Garcia-Fernandez, Jordi; Koonin, Eugene V
12	2008	18221539	Podar, Mircea; Wall, Mark A; Makarova, Kira S; Koonin, Eugene V
12	2005	16729056	Koonin, Eugene V
12	2005	15917647	Basu, Malay K; Koonin, Eugene V
12	1992	1492096	Koonin, E V; Gorbalenya, A E
11	2012	23151069	Makarova, Kira S; Anantharaman, Vivek; Aravind, L; Koonin, Eugene V
11	2012	23036091	Yutin, Natalya; Koonin, Eugene V
11	2012	22106294	Paytubi, Sonia; McMahon, Stephen A; Graham, Shirley; Liu, Huanting; Botting, Catherine H; Makarova, Kira S; Koonin, Eugene V; Naismith, James H; White, Malcolm F
11	2010	20889654	Shabalina, Svetlana A; Spiridonov, Alexey N; Spiridonov, Nikolay A; Koonin, Eugene V
11	2008	18824272	Basu, Malay Kumar; Rogozin, Igor B; Koonin, Eugene V
11	2001	11485800	Wolf, Y I; Koonin, E V
11	2001	11377959	Sreekumar, K R; Aravind, L; Koonin, E V
11	2000	10647294	Koonin, E V
10	2013	23881942	Makarova, Kira S; Koonin, Eugene V
10	2008	18613975	Churbanov, Alexander; Winters-Hilt, Stephen; Koonin, Eugene V; Rogozin, Igor B
10	2003	12766347	Jordan, I King; Henze, Katrin; Fedorova, Natalie D; Koonin, Eugene V; Galperin, Michael Y
10	1997	9368736	Koonin, E V
10	1995	7730795	Muller, M; Schnitzler, P; Koonin, E V; Darai, G
9	2013	23768067	Anantharaman, Vivek; Makarova, Kira S; Burroughs, A Maxwell; Koonin, Eugene V; Aravind, L
9	2011	21457008	Koonin, Eugene V; Puigbo, Pere; Wolf, Yuri I
9	2009	19925661	Novozhilov, Artem S; Koonin, Eugene V
9	2001	11328871	Queimado, L; Rao, M; Schultz, R A; Koonin, E V; Aravind, L; Nardo, T; Stefanini, M; Friedberg, E C
9	2001	11267880	Koonin, E V
9	1997	9368752	Koonin, E V
9	1983	6312677	Koonin, E V; Agol, V I
8	2013	24012761	Quax, Tessa E F; Wolf, Yuri I; Koehorst, Jasper J; Wurtzel, Omri; van der Oost, Richard; Ran, Wenqi; Blombach, Fabian; Makarova, Kira S; Brouns, Stan J J; Forster, Anthony C; Wagner, E Gerhart H; Sorek, Rotem; Koonin, Eugene V; van der Oost, John
8	2007	17483838	Koonin, Eugene V
8	2001	11606707	Avedisov, S N; Rogozin, I B; Koonin, E V; Thomas, B J
7	2013	23035931	Busby, Ben; Kristensen, David M; Koonin, Eugene V
7	2012	23209393	Snir, Sagi; Wolf, Yuri I; Koonin, Eugene V
7	2011	21565697	Silva, Ana P G; Chechik, Maria; Byrne, Robert T; Waterman, David G; Ng, C Leong; Dodson, Eleanor J; Koonin, Eugene V; Antson, Alfred A; Smits, Callum
7	2010	20500864	Pavlicek, Jiri; Sauzet, Sandrine; Besseau, Laurence; Coon, Steven L; Weller, Joan L; Boeuf, Gilles; Gaildrat, Pascaline; Omelchenko, Marina V; Koonin, Eugene V; Falcon, Jack; Klein, David C
7	2006	16469093	Babenko, Vladimir N; Basu, Malay K; Kondrashov, Fyodor A; Rogozin, Igor B; Koonin, Eugene V
7	1993	8279127	Koonin, E V; Senkevich, T G
6	2012	22913395	Koonin, Eugene V
6	2011	21976488	Takeda, Kojiro; Tonthat, Nam K; Glover, Tiffany; Xu, Weijun; Koonin, Eugene V; Yanagida, Mitsuhiro; Schumacher, Maria A
6	2010	21087490	Koonin, Eugene V; Wolf, Yuri I
6	2003	12695662	Yang, Wei; Rogozin, Igor B; Koonin, Eugene V
6	1997	9151207	Koonin, E V
5	2013	23139082	Koonin, Eugene V; Csuros, Miklos; Rogozin, Igor B
5	2012	23221803	Weinberger, Ariel D; Wolf, Yuri I; Lobkovsky, Alexander E; Gilmore, Michael S; Koonin, Eugene V
5	2012	23100130	Dibrova, Daria V; Chudetsky, Michail Y; Galperin, Michael Y; Koonin, Eugene V; Mulkidjanian, Armen Y
5	2005	15654320	Ng, Chyan Leong; Waterman, David; Koonin, Eugene V; Antson, Alfred A; Ortiz-Lombardia, Miguel
4	2011	21050864	Berdygulova, Zhanna; Westblade, Lars F; Florens, Laurence; Koonin, Eugene V; Chait, Brian T; Ramanculov, Erlan; Washburn, Michael P; Darst, Seth A; Severinov, Konstantin; Minakhin, Leonid
4	1996	8589712	Koonin, E V
4	1989	2494457	Koonin, E V; Gorbalenya, A E
4	1984	6092069	Koonin, E V; Agol, V I
3	2011	21752417	Senkevich, Tatiana G; Koonin, Eugene V; Moss, Bernard
3	2007	17521763	Vitushkina, Maria V; Rogozin, Igor B; Jelkmann, Wilhelm; Koonin, Eugene V; Agranovsky, Alexey A
3	2007	17453048	Koonin, Eugene V
3	2001	11449732	Galperin, M Y; Koonin, E V
3	1998	9743110	Koonin, E V
3	1994	8073499	Koonin, E V; Bork, P
2	2010	20944215	Koonin, Eugene V
2	2001	11276424	Aravind, L; Koonin, E V
2	2000	10890403	Berman, P; Zhang, Z; Wolf, Y I; Koonin, E V; Miller, W
1	2013	23631729	Koonin, Eugene V; Landweber, Laura F; Lipman, David J
1	2012	22969417	Carmel, Liran; Koonin, Eugene V; Dracheva, Stella
1	2002	12007814	Omelchenko, Marina V; Makarova, Kira S; Koonin, Eugene V
1	2001	11574053	Makarova, K S; Ponomarev, V A; Koonin, E V
1	2001	11305932	Koonin, E V
1	1998	9760522	Koonin, E V; Mushegian, A R; Dolja, V V
1	1993	8374080	Koonin, E V
0	2013	23370394	Koonin, Eugene V
0	2010	20936112	Makarova, Kira S; Koonin, Eugene V
0	2009	19550152	Koonin, Eugene V; Aravind, L
0	2002	11897024	Iyer, Lakshminarayan M; Koonin, Eugene V; Aravind, L
0	2001	11790256	Jordan, I K; Kondrashov, F A; Rogozin, I B; Tatusov, R L; Wolf, Y I; Koonin, E V
0	2001	11790254	Iyer, L M; Aravind, L; Bork, P; Hofmann, K; Mushegian, A R; Zhulin, I B; Koonin, E V
0	2000	11178267	Wolf, Y I; Kondrashov, A S; Koonin, E V
0	2000	11178247	Aravind, L; Koonin, E V
0	1996	8630507	Koonin, E V
