# Supplementary material for: Data Publications Correlate with Citation Impact
Source: Front Neurosci. 2016 Sep 13;10:419. doi: 10.3389/fnins.2016.00419 (PMC5020078; doi:10.3389/fnins.2016.00419)
Supplement: Supplementary file 2 [file DataSheet2.ZIP › data_analysis/molbio.random.tsv]

TC	PY	PM	AU
2743	2001	11287972	Druker, B J; Talpaz, M; Resta, D J; Peng, B; Buchdunger, E; Ford, J M; Lydon, N B; Kantarjian, H; Capdeville, R; Ohno-Jones, S; Sawyers, C L
2580	2002	11784875	Schiller, Joan H; Harrington, David; Belani, Chandra P; Langer, Corey; Sandler, Alan; Krook, James; Zhu, Junming; Johnson, David H
2121	1994	7545953	Gyapay, G; Morissette, J; Vignal, A; Dib, C; Fizames, C; Millasseau, P; Marc, S; Bernardi, G; Lathrop, M; Weissenbach, J
2035	2003	12748652	Boyle, William J; Simonet, W Scott; Lacey, David L
2005	2007	17565364	Ron, David; Walter, Peter
1975	2000	10742100	Niwa, H; Miyazaki, J; Smith, A G
1852	2009	18838391	Cantarel, Brandi L; Coutinho, Pedro M; Rancurel, Corinne; Bernard, Thomas; Lombard, Vincent; Henrissat, Bernard
1842	1991	1710173	Lawrence, M B; Springer, T A
1712	2004	15027865	Friesner, Richard A; Banks, Jay L; Murphy, Robert B; Halgren, Thomas A; Klicic, Jasna J; Mainz, Daniel T; Repasky, Matthew P; Knoll, Eric H; Shelley, Mee; Perry, Jason K; Shaw, David E; Francis, Perry; Shenkin, Peter S
1712	2002	12110890	Scaffidi, Paola; Misteli, Tom; Bianchi, Marco E
1697	2002	12058826	Sun, Ye; Cheng, Jiayang
1645	2010	19997069	Metzker, Michael L
1538	2001	11740924	Hill, D J; Mio, M J; Prince, R B; Hughes, T S; Moore, J S
1351	2001	11598268	Bruick, R K; McKnight, S L
1284	2009	19339720	Van Cutsem, Eric; Kohne, Claus-Henning; Hitre, Erika; Zaluski, Jerzy; Chang Chien, Chung-Rong; Makhson, Anatoly; D'Haens, Geert; Pinter, Tamas; Lim, Robert; Bodoky, Gyorgy; Roh, Jae Kyung; Folprecht, Gunnar; Ruff, Paul; Stroh, Christopher; Tejpar, Sabine; Schlichting, Michael; Nippgen, Johannes; Rougier, Philippe
1253	1994	8140422	Zhong, Z; Wen, Z; Darnell, J E Jr
1249	2001	11269317	Helenius, A; Aebi, M
1222	2006	17145742	Kahn, Steven E; Haffner, Steven M; Heise, Mark A; Herman, William H; Holman, Rury R; Jones, Nigel P; Kravitz, Barbara G; Lachin, John M; O'Neill, M Colleen; Zinman, Bernard; Viberti, Giancarlo
1215	2010	19438203	Colby, Denise A; Bergman, Robert G; Ellman, Jonathan A
1203	1996	8646779	Nakayama, K; Ishida, N; Shirane, M; Inomata, A; Inoue, T; Shishido, N; Horii, I; Loh, D Y; Nakayama, K
1136	2005	16341007	Kaplan, Rosandra N; Riba, Rebecca D; Zacharoulis, Stergios; Bramley, Anna H; Vincent, Loic; Costa, Carla; MacDonald, Daniel D; Jin, David K; Shido, Koji; Kerns, Scott A; Zhu, Zhenping; Hicklin, Daniel; Wu, Yan; Port, Jeffrey L; Altorki, Nasser; Port, Elisa R; Ruggero, Davide; Shmelkov, Sergey V; Jensen, Kristian K; Rafii, Shahin; Lyden, David
1128	2003	12842083	Kang, Yibin; Siegel, Peter M; Shu, Weiping; Drobnjak, Maria; Kakonen, Sanna M; Cordon-Cardo, Carlos; Guise, Theresa A; Massague, Joan
1105	2004	14702635	Sato, Noboru; Meijer, Laurent; Skaltsounis, Leandros; Greengard, Paul; Brivanlou, Ali H
1095	2003	14636556	Ying, Qi Long; Nichols, Jennifer; Chambers, Ian; Smith, Austin
1083	2000	11067871	Jonuleit, H; Schmitt, E; Schuler, G; Knop, J; Enk, A H
1080	2003	12551853	Ridker, Paul M
1032	1994	8198545	Pemble, S; Schroeder, K R; Spencer, S R; Meyer, D J; Hallier, E; Bolt, H M; Ketterer, B; Taylor, J B
1031	2005	15939869	Zhong, Jin; Gastaminza, Pablo; Cheng, Guofeng; Kapadia, Sharookh; Kato, Takanobu; Burton, Dennis R; Wieland, Stefan F; Uprichard, Susan L; Wakita, Takaji; Chisari, Francis V
950	2001	11434828	Albert, M A; Danielson, E; Rifai, N; Ridker, P M
944	2010	20057045	Vagin, Alexei; Teplyakov, Alexei
865	2007	17540599	Chang, Tsung-Cheng; Wentzel, Erik A; Kent, Oliver A; Ramachandran, Kalyani; Mullendore, Michael; Lee, Kwang Hyuck; Feldmann, Georg; Yamakuchi, Munekazu; Ferlito, Marcella; Lowenstein, Charles J; Arking, Dan E; Beer, Michael A; Maitra, Anirban; Mendell, Joshua T
853	2003	16220959	Chatterjee, Arnab K; Choi, Tae-Lim; Sanders, Daniel P; Grubbs, Robert H
846	2005	15770419	Mayer, M P; Bukau, B
822	2000	10779500	Schwartz, S; Zhang, Z; Frazer, K A; Smit, A; Riemer, C; Bouck, J; Gibbs, R; Hardison, R; Miller, W
807	2000	11071608	Suh, J K; Matthew, H W
804	1998	9927721	Cuff, J A; Clamp, M E; Siddiqui, A S; Finlay, M; Barton, G J
801	2009	19239892	Sonenberg, Nahum; Hinnebusch, Alan G
789	2009	19197329	Geiger, Benjamin; Spatz, Joachim P; Bershadsky, Alexander D
771	1999	10385123	Jordan, B A; Devi, L A
764	1998	9486655	Grignani, F; De Matteis, S; Nervi, C; Tomassoni, L; Gelmetti, V; Cioce, M; Fanelli, M; Ruthardt, M; Ferrara, F F; Zamir, I; Seiser, C; Grignani, F; Lazar, M A; Minucci, S; Pelicci, P G
739	2007	17468766	Care, Alessandra; Catalucci, Daniele; Felicetti, Federica; Bonci, Desiree; Addario, Antonio; Gallo, Paolo; Bang, Marie-Louise; Segnalini, Patrizia; Gu, Yusu; Dalton, Nancy D; Elia, Leonardo; Latronico, Michael V G; Hoydal, Morten; Autore, Camillo; Russo, Matteo A; Dorn, Gerald W 2nd; Ellingsen, Oyvind; Ruiz-Lozano, Pilar; Peterson, Kirk L; Croce, Carlo M; Peschle, Cesare; Condorelli, Gianluigi
726	2005	16150820	Cinti, Saverio; Mitchell, Grant; Barbatelli, Giorgio; Murano, Incoronata; Ceresi, Enzo; Faloia, Emanuela; Wang, Shupei; Fortier, Melanie; Greenberg, Andrew S; Obin, Martin S
716	2010	20093466	Costanzo, Michael; Baryshnikova, Anastasia; Bellay, Jeremy; Kim, Yungil; Spear, Eric D; Sevier, Carolyn S; Ding, Huiming; Koh, Judice L Y; Toufighi, Kiana; Mostafavi, Sara; Prinz, Jeany; St Onge, Robert P; VanderSluis, Benjamin; Makhnevych, Taras; Vizeacoumar, Franco J; Alizadeh, Solmaz; Bahr, Sondra; Brost, Renee L; Chen, Yiqun; Cokol, Murat; Deshpande, Raamesh; Li, Zhijian; Lin, Zhen-Yuan; Lian…
706	2007	17242365	O'Connell, Ryan M; Taganov, Konstantin D; Boldin, Mark P; Cheng, Genhong; Baltimore, David
676	2000	10677535	Zhou, Y T; Grayburn, P; Karim, A; Shimabukuro, M; Higa, M; Baetens, D; Orci, L; Unger, R H
675	1993	8266079	Chen, Z; Silva, H; Klessig, D F
667	2000	11086195	Schmittgen, T D; Zakrajsek, B A
665	2006	16472305	Baldrian, Petr
653	2009	19625712	McHutchison, John G; Lawitz, Eric J; Shiffman, Mitchell L; Muir, Andrew J; Galler, Greg W; McCone, Jonathan; Nyberg, Lisa M; Lee, William M; Ghalib, Reem H; Schiff, Eugene R; Galati, Joseph S; Bacon, Bruce R; Davis, Mitchell N; Mukhopadhyay, Pabak; Koury, Kenneth; Noviello, Stephanie; Pedicone, Lisa D; Brass, Clifford A; Albrecht, Janice K; Sulkowski, Mark S
647	2008	18376000	Kastelein, John J P; Akdim, Fatima; Stroes, Erik S G; Zwinderman, Aeilko H; Bots, Michiel L; Stalenhoef, Anton F H; Visseren, Frank L J; Sijbrands, Eric J G; Trip, Mieke D; Stein, Evan A; Gaudet, Daniel; Duivenvoorden, Raphael; Veltri, Enrico P; Marais, A David; de Groot, Eric
639	1996	8929532	Wang, H G; Rapp, U R; Reed, J C
638	2001	11231573	Zhou, B P; Liao, Y; Xia, W; Spohn, B; Lee, M H; Hung, M C
632	2006	16564011	Voorhoeve, P Mathijs; le Sage, Carlos; Schrier, Mariette; Gillis, Ad J M; Stoop, Hans; Nagel, Remco; Liu, Ying-Poi; van Duijse, Josyanne; Drost, Jarno; Griekspoor, Alexander; Zlotorynski, Eitan; Yabuta, Norikazu; De Vita, Gabriella; Nojima, Hiroshi; Looijenga, Leendert H J; Agami, Reuven
617	2009	19252477	Kaji, Keisuke; Norrby, Katherine; Paca, Agnieszka; Mileikovsky, Maria; Mohseni, Paria; Woltjen, Knut
616	2003	12598898	Neptune, Enid R; Frischmeyer, Pamela A; Arking, Dan E; Myers, Loretha; Bunton, Tracie E; Gayraud, Barbara; Ramirez, Francesco; Sakai, Lynn Y; Dietz, Harry C
615	2004	15353804	Walensky, Loren D; Kung, Andrew L; Escher, Iris; Malia, Thomas J; Barbuto, Scott; Wright, Renee D; Wagner, Gerhard; Verdine, Gregory L; Korsmeyer, Stanley J
611	1999	10579721	Sander, E E; ten Klooster, J P; van Delft, S; van der Kammen, R A; Collard, J G
605	2005	15771565	Watts, Tania H
604	2006	16914701	Fowler, Vance G Jr; Boucher, Helen W; Corey, G Ralph; Abrutyn, Elias; Karchmer, Adolf W; Rupp, Mark E; Levine, Donald P; Chambers, Henry F; Tally, Francis P; Vigliani, Gloria A; Cabell, Christopher H; Link, Arthur Stanley; DeMeyer, Ignace; Filler, Scott G; Zervos, Marcus; Cook, Paul; Parsonnet, Jeffrey; Bernstein, Jack M; Price, Connie Savor; Forrest, Graeme N; Fatkenheuer, Gerd; Gareca, Marcelo;…
593	2005	15952900	Kunkel, Thomas A; Erie, Dorothy A
592	1994	7954810	Schaffer, J E; Lodish, H F
585	1994	7524021	Maidak, B L; Larsen, N; McCaughey, M J; Overbeek, R; Olsen, G J; Fogel, K; Blandy, J; Woese, C R
584	2004	15592627	Cesar, Vincent; Bellemin-Laponnaz, Stephane; Gade, Lutz H
584	2001	11389854	Mu, J; Brozinick, J T Jr; Valladares, O; Bucan, M; Birnbaum, M J
580	1993	8401605	Collinge, D B; Kragh, K M; Mikkelsen, J D; Nielsen, K K; Rasmussen, U; Vad, K
578	1994	8177168	Gutell, R R; Larsen, N; Woese, C R
572	2003	14581208	Veatch, Sarah L; Keller, Sarah L
571	1993	8394684	Kolb, A; Busby, S; Buc, H; Garges, S; Adhya, S
565	2001	11274622	Musselman, D L; Lawson, D H; Gumnick, J F; Manatunga, A K; Penna, S; Goodkin, R S; Greiner, K; Nemeroff, C B; Miller, A H
560	2004	15585788	Holick, Michael F
556	2000	10619854	Druker, B J; Lydon, N B
553	1998	9521912	Nishikawa, S I; Nishikawa, S; Hirashima, M; Matsuyoshi, N; Kodama, H
542	2001	11748271	Combs, T P; Berg, A H; Obici, S; Scherer, P E; Rossetti, L
532	2002	11976409	Padera, Timothy P; Kadambi, Ananth; di Tomaso, Emmanuelle; Carreira, Carla Mouta; Brown, Edward B; Boucher, Yves; Choi, Noah C; Mathisen, Douglas; Wain, John; Mark, Eugene J; Munn, Lance L; Jain, Rakesh K
530	2002	11861596	Carreno, Beatriz M; Collins, Mary
527	2001	11681477	Santra, S; Zhang, P; Wang, K; Tapec, R; Tan, W
520	2005	16377568	Borsani, Omar; Zhu, Jianhua; Verslues, Paul E; Sunkar, Ramanjulu; Zhu, Jian-Kang
517	2007	17868096	Muzumdar, Mandar Deepak; Tasic, Bosiljka; Miyamichi, Kazunari; Li, Ling; Luo, Liqun
511	2008	18270520	Zhu, Shuomin; Wu, Hailong; Wu, Fangting; Nie, Daotai; Sheng, Shijie; Mo, Yin-Yuan
510	2003	14559958	Finney, Simon J; Zekveld, Cornelia; Elia, Andi; Evans, Timothy W
509	2005	15720663	Bond, W J; Woodward, F I; Midgley, G F
509	1994	8078914	Aronica, S M; Kraus, W L; Katzenellenbogen, B S
508	2009	19563753	Phillips, Jennifer E; Corces, Victor G
505	2003	12960015	Hardie, D Grahame
502	2004	14766164	Vicente, Gemma; Martinez, Mercedes; Aracil, Jose
501	1997	9331370	Underhill, P A; Jin, L; Lin, A A; Mehdi, S Q; Jenkins, T; Vollrath, D; Davis, R W; Cavalli-Sforza, L L; Oefner, P J
500	2005	15734728	Hukkanen, Janne; Jacob, Peyton 3rd; Benowitz, Neal L
497	2001	11306519	Jialal, I; Stein, D; Balis, D; Grundy, S M; Adams-Huet, B; Devaraj, S
490	2000	11121041	Sperandio, S; de Belle, I; Bredesen, D E
490	1991	1714039	Tabcharani, J A; Chang, X B; Riordan, J R; Hanrahan, J W
478	1992	1352913	Cameron, P U; Freudenthal, P S; Barker, J M; Gezelter, S; Inaba, K; Steinman, R M
474	2009	19641587	Finkel, Toren; Deng, Chu-Xia; Mostoslavsky, Raul
472	1998	9618448	del Solar, G; Giraldo, R; Ruiz-Echevarria, M J; Espinosa, M; Diaz-Orejas, R
467	2005	15592477	Barone, Paul W; Baik, Seunghyun; Heller, Daniel A; Strano, Michael S
464	2005	15703277	James, Daylon; Levine, Ariel J; Besser, Daniel; Hemmati-Brivanlou, Ali
459	2004	15314609	Blagoev, Blagoy; Ong, Shao-En; Kratchmarova, Irina; Mann, Matthias
458	2009	19153598	Xu, Jian; Lamouille, Samy; Derynck, Rik
458	2000	10888010	Newman, D J; Cragg, G M; Snader, K M
457	2005	16174643	Rivera, Andrea; Fisher, Sheila A; Fritsche, Lars G; Keilhauer, Claudia N; Lichtner, Peter; Meitinger, Thomas; Weber, Bernhard H F
457	1998	9573050	Gottesman, S; Roche, E; Zhou, Y; Sauer, R T
454	2006	16815998	Behm-Ansmant, Isabelle; Rehwinkel, Jan; Doerks, Tobias; Stark, Alexander; Bork, Peer; Izaurralde, Elisa
448	2001	11379633	Pantaloni, D; Le Clainche, C; Carlier, M F
445	2005	15950905	Samuels, Yardena; Diaz, Luis A Jr; Schmidt-Kittler, Oleg; Cummins, Jordan M; Delong, Laura; Cheong, Ian; Rago, Carlo; Huso, David L; Lengauer, Christoph; Kinzler, Kenneth W; Vogelstein, Bert; Velculescu, Victor E
442	2003	12970757	Salem, Aliasger K; Searson, Peter C; Leong, Kam W
442	2001	11433032	Modrek, B; Resch, A; Grasso, C; Lee, C
442	2000	10859368	Bartenschlager, R; Lohmann, V
438	1999	10454539	Wang, C Y; Guttridge, D C; Mayo, M W; Baldwin, A S Jr
438	1994	8131741	Koken, M H; Puvion-Dutilleul, F; Guillemin, M C; Viron, A; Linares-Cruz, G; Stuurman, N; de Jong, L; Szostecki, C; Calvo, F; Chomienne, C
431	2005	15923225	Petoukhov, Maxim V; Svergun, Dmitri I
430	2004	15215404	Marchler-Bauer, Aron; Bryant, Stephen H
430	1996	8989727	Eddy, A A
429	2010	20157306	Blennow, Kaj; Hampel, Harald; Weiner, Michael; Zetterberg, Henrik
429	2005	15614698	Francis, John S; Doherty, Meg C; Lopatin, Uri; Johnston, Cecilia P; Sinha, Gita; Ross, Tracy; Cai, Mian; Hansel, Nadia N; Perl, Trish; Ticehurst, John R; Carroll, Karen; Thomas, David L; Nuermberger, Eric; Bartlett, John G
427	2005	15576571	Ogawa, Michinaga; Yoshimori, Tamotsu; Suzuki, Toshihiko; Sagara, Hiroshi; Mizushima, Noboru; Sasakawa, Chihiro
424	2001	11416222	Sherman, D R; Voskuil, M; Schnappinger, D; Liao, R; Harrell, M I; Schoolnik, G K
424	1994	8157639	Henricksen, L A; Umbricht, C B; Wold, M S
420	1996	8621378	Slieker, L J; Sloop, K W; Surface, P L; Kriauciunas, A; LaQuier, F; Manetta, J; Bue-Valleskey, J; Stephens, T W
416	1997	9314537	Reczek, D; Berryman, M; Bretscher, A
414	2004	15572783	Potterton, Liz; McNicholas, Stuart; Krissinel, Eugene; Gruber, Jan; Cowtan, Kevin; Emsley, Paul; Murshudov, Garib N; Cohen, Serge; Perrakis, Anastassis; Noble, Martin
410	1992	1317266	Varshavsky, A
408	2006	17098084	Scheen, Andre J; Finer, Nick; Hollander, Priscilla; Jensen, Michael D; Van Gaal, Luc F
407	1994	8156594	Klemm, J D; Rould, M A; Aurora, R; Herr, W; Pabo, C O
405	2008	18371448	Stadtfeld, Matthias; Maherali, Nimet; Breault, David T; Hochedlinger, Konrad
405	2008	18305265	Russell, James A; Walley, Keith R; Singer, Joel; Gordon, Anthony C; Hebert, Paul C; Cooper, D James; Holmes, Cheryl L; Mehta, Sangeeta; Granton, John T; Storms, Michelle M; Cook, Deborah J; Presneill, Jeffrey J; Ayers, Dieter
405	2003	14645850	Weigel, Linda M; Clewell, Don B; Gill, Steven R; Clark, Nancye C; McDougal, Linda K; Flannagan, Susan E; Kolonay, James F; Shetty, Jyoti; Killgore, George E; Tenover, Fred C
405	2002	12464670	Ma, Tonghui; Thiagarajah, Jay R; Yang, Hong; Sonawane, Nitin D; Folli, Chiara; Galietta, Luis J V; Verkman, A S
398	2000	10835626	Albertson, D G; Ylstra, B; Segraves, R; Collins, C; Dairkee, S H; Kowbel, D; Kuo, W L; Gray, J W; Pinkel, D
397	2003	12883993	Gerhardt, Holger; Betsholtz, Christer
397	2003	12736685	Bansal, Dimple; Miyake, Katsuya; Vogel, Steven S; Groh, Severine; Chen, Chien-Chang; Williamson, Roger; McNeil, Paul L; Campbell, Kevin P
392	2004	15610730	Cullen, Bryan R
392	1994	8060384	Griffin, B A; Freeman, D J; Tait, G W; Thomson, J; Caslake, M J; Packard, C J; Shepherd, J
389	2002	11848342	Esplugas, Santiago; Gimenez, Jaime; Contreras, Sandra; Pascual, Esther; Rodriguez, Miguel
389	1995	7896011	Pappas, T C; Gametchu, B; Watson, C S
388	1997	9330876	Chapman, H A
386	2000	10748251	Blumwald, E; Aharon, G S; Apse, M P
386	2000	10648151	Pannier, M; Veit, S; Godt, A; Jeschke, G; Spiess, H W
385	2003	12727143	Dalle-Donne, Isabella; Giustarini, Daniela; Colombo, Roberto; Rossi, Ranieri; Milzani, Aldo
385	2002	11825869	West, Adam G; Gaszner, Miklos; Felsenfeld, Gary
381	2007	17875985	Bartlett, Derek W; Su, Helen; Hildebrandt, Isabel J; Weber, Wolfgang A; Davis, Mark E
380	2009	19126757	Lefebvre, Philippe; Cariou, Bertrand; Lien, Fleur; Kuipers, Folkert; Staels, Bart
380	2007	17627284	Morelli, Adrian E; Thomson, Angus W
380	2001	11571248	Michelson, A D; Barnard, M R; Krueger, L A; Valeri, C R; Furman, M I
378	2002	12163489	Piontek, Klaus; Antorini, Matteo; Choinowski, Thomas
378	1994	8090754	Fodde, R; Edelmann, W; Yang, K; van Leeuwen, C; Carlson, C; Renault, B; Breukel, C; Alt, E; Lipkin, M; Khan, P M
376	2007	17671502	Tomlins, Scott A; Laxman, Bharathi; Dhanasekaran, Saravana M; Helgeson, Beth E; Cao, Xuhong; Morris, David S; Menon, Anjana; Jing, Xiaojun; Cao, Qi; Han, Bo; Yu, Jindan; Wang, Lei; Montie, James E; Rubin, Mark A; Pienta, Kenneth J; Roulston, Diane; Shah, Rajal B; Varambally, Sooryanarayana; Mehra, Rohit; Chinnaiyan, Arul M
370	2010	20200537	Rouleau, Michele; Patel, Anand; Hendzel, Michael J; Kaufmann, Scott H; Poirier, Guy G
367	1999	10459958	Wiktor, S Z; Ekpini, E; Karon, J M; Nkengasong, J; Maurice, C; Severin, S T; Roels, T H; Kouassi, M K; Lackritz, E M; Coulibaly, I M; Greenberg, A E
366	2003	12831879	Dervan, Peter B; Edelson, Benjamin S
366	2003	12671650	Kurdistani, Siavash K; Grunstein, Michael
366	1991	1715582	Huang, M M; Bolen, J B; Barnwell, J W; Shattil, S J; Brugge, J S
365	1995	7753843	Singh, R K; Gutman, M; Bucana, C D; Sanchez, R; Llansa, N; Fidler, I J
364	2008	18542861	Eswar, Narayanan; Eramian, David; Webb, Ben; Shen, Min-Yi; Sali, Andrej
364	2008	17655275	Low, Philip S; Henne, Walter A; Doorneweerd, Derek D
363	2001	11331908	Pfanner, N; Geissler, A
362	2003	14576857	Kruh, Gary D; Belinsky, Martin G
361	2002	12044376	Lobo, Dileep N; Bostock, Kate A; Neal, Keith R; Perkins, Alan C; Rowlands, Brian J; Allison, Simon P
360	2006	16554833	Belousov, Vsevolod V; Fradkov, Arkady F; Lukyanov, Konstantin A; Staroverov, Dmitry B; Shakhbazov, Konstantin S; Terskikh, Alexey V; Lukyanov, Sergey
360	2005	16216776	Berridge, Michael V; Herst, Patries M; Tan, An S
359	1997	9144295	Zhang, F; Basinski, M B; Beals, J M; Briggs, S L; Churgay, L M; Clawson, D K; DiMarchi, R D; Furman, T C; Hale, J E; Hsiung, H M; Schoner, B E; Smith, D P; Zhang, X Y; Wery, J P; Schevitz, R W
358	2010	20564257	Song, Yujun; Qu, Konggang; Zhao, Chao; Ren, Jinsong; Qu, Xiaogang
357	2003	12835272	Lord, P W; Stevens, R D; Brass, A; Goble, C A
357	2002	11919623	Bernstein, Max P; Dworkin, Jason P; Sandford, Scott A; Cooper, George W; Allamandola, Louis J
357	1996	8684199	Planes, A; Vochelle, N; Darmon, J Y; Fagola, M; Bellaud, M; Huet, Y
357	1992	1302030	Jordan, T; Hanson, I; Zaletayev, D; Hodgson, S; Prosser, J; Seawright, A; Hastie, N; van Heyningen, V
355	2003	12669032	Cao, Renhai; Brakenhielm, Ebba; Pawliuk, Robert; Wariaro, David; Post, Mark J; Wahlberg, Eric; Leboulch, Philippe; Cao, Yihai
352	2005	15885770	Bhattarai, Narayan; Edmondson, Dennis; Veiseh, Omid; Matsen, Frederick A; Zhang, Miqin
351	2007	17632063	Nakatogawa, Hitoshi; Ichimura, Yoshinobu; Ohsumi, Yoshinori
351	2002	11859097	Engering, Anneke; Geijtenbeek, Teunis B H; van Vliet, Sandra J; Wijers, Mietske; van Liempt, Ellis; Demaurex, Nicolas; Lanzavecchia, Antonio; Fransen, Jack; Figdor, Carl G; Piguet, Vincent; van Kooyk, Yvette
350	2003	14563679	Henry, Karl W; Wyce, Anastasia; Lo, Wan-Sheng; Duggan, Laura J; Emre, N C Tolga; Kao, Cheng-Fu; Pillus, Lorraine; Shilatifard, Ali; Osley, Mary Ann; Berger, Shelley L
350	2000	11069888	Zhang, H; Stallock, J P; Ng, J C; Reinhard, C; Neufeld, T P
349	2005	15803194	Frokjaer, Sven; Otzen, Daniel E
348	2002	12480817	Ushio-Fukai, Masuko; Tang, Yan; Fukai, Tohru; Dikalov, Sergey I; Ma, Yuxian; Fujimoto, Mitsuaki; Quinn, Mark T; Pagano, Patrick J; Johnson, Chad; Alexander, R Wayne
347	2000	11062504	Hendriks, J; Gravestein, L A; Tesselaar, K; van Lier, R A; Schumacher, T N; Borst, J
347	1999	10585969	Baker, T S; Olson, N H; Fuller, S D
346	2004	14999285	Juarez, Michelle T; Kui, Jonathan S; Thomas, Julie; Heller, Bradley A; Timmermans, Marja C P
341	2008	18027910	Wiklund, Susanne; Johansson, Erik; Sjostrom, Lina; Mellerowicz, Ewa J; Edlund, Ulf; Shockcor, John P; Gottfries, Johan; Moritz, Thomas; Trygg, Johan
341	2007	17290476	Liu, Zhuang; Winters, Mark; Holodniy, Mark; Dai, Hongjie
341	2006	16461582	Dettmer, Jan; Hong-Hermesdorf, Anne; Stierhof, York-Dieter; Schumacher, Karin
339	1994	8123778	Bostick, R M; Potter, J D; Kushi, L H; Sellers, T A; Steinmetz, K A; McKenzie, D R; Gapstur, S M; Folsom, A R
338	1993	8145163	Larsson, L; Moss, R L
337	2009	19169452	Kent, Stephen B H
336	1999	10319494	Venkateswaran, K; Moser, D P; Dollhopf, M E; Lies, D P; Saffarini, D A; MacGregor, B J; Ringelberg, D B; White, D C; Nishijima, M; Sano, H; Burghardt, J; Stackebrandt, E; Nealson, K H
336	1996	8577704	Tamura, T; Stadtman, T C
334	1993	7685251	Kurose, I; Kubes, P; Wolf, R; Anderson, D C; Paulson, J; Miyasaka, M; Granger, D N
333	2009	19339974	Bu, Guojun
332	2006	16688120	Shankland, S J
332	2000	10835628	Karkkainen, M J; Ferrell, R E; Lawrence, E C; Kimak, M A; Levinson, K L; McTigue, M A; Alitalo, K; Finegold, D N
331	2003	12502787	McIntyre, Thomas M; Pontsler, Aaron V; Silva, Adriana R; St Hilaire, Andy; Xu, Yong; Hinshaw, Jerald C; Zimmerman, Guy A; Hama, Kotaro; Aoki, Junken; Arai, Hiroyuki; Prestwich, Glenn D
330	2010	20081866	Semple, Sean C; Akinc, Akin; Chen, Jianxin; Sandhu, Ammen P; Mui, Barbara L; Cho, Connie K; Sah, Dinah W Y; Stebbing, Derrick; Crosley, Erin J; Yaworski, Ed; Hafez, Ismail M; Dorkin, J Robert; Qin, June; Lam, Kieu; Rajeev, Kallanthottathil G; Wong, Kim F; Jeffs, Lloyd B; Nechev, Lubomir; Eisenhardt, Merete L; Jayaraman, Muthusamy; Kazem, Mikameh; Maier, Martin A; Srinivasulu, Masuna; Weinstein, M…
330	1995	8582873	Grummer, R R
329	2005	15722162	Zorko, Matjaz; Langel, Ulo
329	2005	15677776	Raskin, Philip; Allen, Elsie; Hollander, Priscilla; Lewin, Andrew; Gabbay, Robert A; Hu, Peter; Bode, Bruce; Garber, Alan
329	1999	10047518	Karki, S; Holzbaur, E L
328	2001	11287350	Wautier, M P; Chappey, O; Corda, S; Stern, D M; Schmidt, A M; Wautier, J L
328	1999	10469573	Michell, B J; Griffiths, J E; Mitchelhill, K I; Rodriguez-Crespo, I; Tiganis, T; Bozinovski, S; de Montellano, P R; Kemp, B E; Pearson, R B
327	2005	15771523	Uyeda, H Tetsuo; Medintz, Igor L; Jaiswal, Jyoti K; Simon, Sanford M; Mattoussi, Hedi
327	1996	8970884	Cooper, G S; Umbach, D M
326	2007	17353930	Sharan, Roded; Ulitsky, Igor; Shamir, Ron
326	1996	8643697	Levin, N; Nelson, C; Gurney, A; Vandlen, R; de Sauvage, F
325	2007	17158572	Radivojac, Predrag; Iakoucheva, Lilia M; Oldfield, Christopher J; Obradovic, Zoran; Uversky, Vladimir N; Dunker, A Keith
320	2009	19282848	Dankort, David; Curley, David P; Cartlidge, Robert A; Nelson, Betsy; Karnezis, Anthony N; Damsky, William E Jr; You, Mingjian J; DePinho, Ronald A; McMahon, Martin; Bosenberg, Marcus
317	1993	8474008	Compton, D R; Rice, K C; De Costa, B R; Razdan, R K; Melvin, L S; Johnson, M R; Martin, B R
316	2008	19026782	Ender, Christine; Krek, Azra; Friedlander, Marc R; Beitzinger, Michaela; Weinmann, Lasse; Chen, Wei; Pfeffer, Sebastien; Rajewsky, Nikolaus; Meister, Gunter
315	2006	16932650	Rosen, Clifford J; Bouxsein, Mary L
314	2004	15555874	Reddy, K V R; Yedery, R D; Aranha, C
312	2003	12556543	Yanez-Mo, Maria; Lara-Pezzi, Enrique; Selgas, Rafael; Ramirez-Huesca, Marta; Dominguez-Jimenez, Carmen; Jimenez-Heffernan, Jose A; Aguilera, Abelardo; Sanchez-Tomero, Jose A; Bajo, M Auxiliadora; Alvarez, Vincente; Castro, M Angeles; del Peso, Gloria; Cirujeda, Antonio; Gamallo, Carlos; Sanchez-Madrid, Francisco; Lopez-Cabrera, Manuel
308	1994	7981416	Wink, D A; Nims, R W; Darbyshire, J F; Christodoulou, D; Hanbauer, I; Cox, G W; Laval, F; Laval, J; Cook, J A; Krishna, M C
307	2009	19140772	Declerck, Valerie; Martinez, Jean; Lamaty, Frederic
307	2005	15621527	Zhang, Rugang; Poustovoitov, Maxim V; Ye, Xiaofen; Santos, Hidelita A; Chen, Wei; Daganzo, Sally M; Erzberger, Jan P; Serebriiskii, Ilya G; Canutescu, Adrian A; Dunbrack, Roland L; Pehrson, John R; Berger, James M; Kaufman, Paul D; Adams, Peter D
306	2004	15199963	Fujita, Teizo; Matsushita, Misao; Endo, Yuichi
305	2007	17384438	Gheorghiade, Mihai; Konstam, Marvin A; Burnett, John C Jr; Grinfeld, Liliana; Maggioni, Aldo P; Swedberg, Karl; Udelson, James E; Zannad, Faiez; Cook, Thomas; Ouyang, John; Zimmer, Christopher; Orlandi, Cesare
305	2003	12648161	Gehl, J
305	2000	10810141	Aharoni, A; Keizer, L C; Bouwmeester, H J; Sun, Z; Alvarez-Huerta, M; Verhoeven, H A; Blaas, J; van Houwelingen, A M; De Vos, R C; van der Voet, H; Jansen, R C; Guis, M; Mol, J; Davis, R W; Schena, M; van Tunen, A J; O'Connell, A P
304	2002	12105836	Inoue, Nagamu; Tamura, Kazuo; Kinouchi, Yoshitaka; Fukuda, Yoshihiro; Takahashi, Seiichi; Ogura, Yasunori; Inohara, Naohiro; Nunez, Gabriel; Kishi, Yusuke; Koike, Yuji; Shimosegawa, Tooru; Shimoyama, Takashi; Hibi, Toshifumi
304	2000	10801133	Tang, M; Pham, P; Shen, X; Taylor, J S; O'Donnell, M; Woodgate, R; Goodman, M F
303	1998	9707165	Saleh, D; Ernst, P; Lim, S; Barnes, P J; Giaid, A
301	2001	11345501	Shibuya, M
301	1995	7479914	Sadovsky, Y; Crawford, P A; Woodson, K G; Polish, J A; Clements, M A; Tourtellotte, L M; Simburger, K; Milbrandt, J
300	2007	17646581	Dhingra, Ravi; Sullivan, Lisa; Jacques, Paul F; Wang, Thomas J; Fox, Caroline S; Meigs, James B; D'Agostino, Ralph B; Gaziano, J Michael; Vasan, Ramachandran S
300	1999	10075410	Manefield, M; de Nys, R; Kumar, N; Read, R; Givskov, M; Steinberg, P; Kjelleberg, S
299	2008	18436786	Mercer, Jason; Helenius, Ari
298	2004	15208680	Karasarides, Maria; Chiloeches, Antonio; Hayward, Robert; Niculescu-Duvaz, Dan; Scanlon, Ian; Friedlos, Frank; Ogilvie, Lesley; Hedley, Douglas; Martin, Jan; Marshall, Christopher J; Springer, Caroline J; Marais, Richard
297	2007	17283207	Anderson, Charles F; Oukka, Mohammed; Kuchroo, Vijay J; Sacks, David
297	1996	8986787	Birnbaumer, L; Zhu, X; Jiang, M; Boulay, G; Peyton, M; Vannier, B; Brown, D; Platano, D; Sadeghi, H; Stefani, E; Birnbaumer, M
296	2001	11425705	Diez, B; Pedros-Alio, C; Massana, R
294	2007	17129180	Liu, Yong-Jun; Soumelis, Vasilli; Watanabe, Norihiko; Ito, Tomoki; Wang, Yui-Hsi; Malefyt, Rene de Waal; Omori, Miyuki; Zhou, Baohua; Ziegler, Steven F
294	2002	12075072	Sieczkarski, Sara B; Whittaker, Gary R
294	2002	12015987	Kim, Sung Oog; Merchant, Kunal; Nudelman, Raphael; Beyer, Wayne F Jr; Keng, Teresa; DeAngelo, Joseph; Hausladen, Alfred; Stamler, Jonathan S
294	1999	10477257	Morel, Y; Barouki, R
294	1998	9726988	Brandt, J M; Djouadi, F; Kelly, D P
293	2006	16550175	Gurskaya, Nadya G; Verkhusha, Vladislav V; Shcheglov, Alexander S; Staroverov, Dmitry B; Chepurnykh, Tatyana V; Fradkov, Arkady F; Lukyanov, Sergey; Lukyanov, Konstantin A
293	2003	12818165	Sica, Gabriel L; Choi, In Hak; Zhu, Gefeng; Tamada, Koji; Wang, Sheng Dian; Tamura, Hideto; Chapoval, Andrei I; Flies, Dallas B; Bajorath, Jurgen; Chen, Lieping
293	1999	10397946	Gibson, I R; Best, S M; Bonfield, W
292	2004	15450499	Tan, Weihong; Wang, Kemim; Drake, Timothy J
291	2004	15308499	Robergs, Robert A; Ghiasvand, Farzenah; Parker, Daryl
290	2005	16162502	Marambaud, Philippe; Zhao, Haitian; Davies, Peter
290	2003	12545177	Hurd, Toby W; Gao, Lin; Roh, Michael H; Macara, Ian G; Margolis, Ben
289	2007	17533652	Zafra-Stone, Shirley; Yasmin, Taharat; Bagchi, Manashi; Chatterjee, Archana; Vinson, Joe A; Bagchi, Debasis
289	2002	11926891	Kim, Jae-Hoon; Skates, Steven J; Uede, Toshimitsu; Wong, Kwong-kwok; Schorge, John O; Feltmate, Colleen M; Berkowitz, Ross S; Cramer, Daniel W; Mok, Samuel C
289	2001	11235870	Chamarro, E; Marco, A; Esplugas, S
289	1995	7493029	De Souza, A T; Hankins, G R; Washington, M K; Orton, T C; Jirtle, R L
288	1998	9742978	McDermott, D H; Zimmerman, P A; Guignard, F; Kleeberger, C A; Leitman, S F; Murphy, P M
287	2006	16545352	Hausenloy, Derek J; Yellon, Derek M
286	1995	8522523	Brint, J M; Ohman, D E
285	2006	16707558	Rose-John, Stefan; Scheller, Jurgen; Elson, Greg; Jones, Simon A
285	1997	9408956	Reed, J C
284	1997	9333264	Pericak-Vance, M A; Bass, M P; Yamaoka, L H; Gaskell, P C; Scott, W K; Terwedow, H A; Menold, M M; Conneally, P M; Small, G W; Vance, J M; Saunders, A M; Roses, A D; Haines, J L
282	2009	19411071	Junttila, Teemu T; Akita, Robert W; Parsons, Kathryn; Fields, Carter; Lewis Phillips, Gail D; Friedman, Lori S; Sampath, Deepak; Sliwkowski, Mark X
282	2009	19129762	Chen, Michael J; Yokomizo, Tomomasa; Zeigler, Brandon M; Dzierzak, Elaine; Speck, Nancy A
282	2004	15378635	Mamane, Victor; Hannen, Peter; Furstner, Alois
281	1993	8386381	Jansen-Durr, P; Meichle, A; Steiner, P; Pagano, M; Finke, K; Botz, J; Wessbecher, J; Draetta, G; Eilers, M
279	2005	15774573	Apple, Fred S; Wu, Alan H B; Mair, Johannes; Ravkilde, Jan; Panteghini, Mauro; Tate, Jillian; Pagani, Franca; Christenson, Robert H; Mockel, Martin; Danne, Oliver; Jaffe, Allan S
279	1997	9142067	Hogg, R S; O'Shaughnessy, M V; Gataric, N; Yip, B; Craib, K; Schechter, M T; Montaner, J S
278	2001	11152493	Jackson, R J; Ramsay, A J; Christensen, C D; Beaton, S; Hall, D F; Ramshaw, I A
277	2005	15568027	Glaser, Regine; Harder, Jurgen; Lange, Hans; Bartels, Joachim; Christophers, Enno; Schroder, Jens-Michael
276	2000	10617614	Webb, Y; Hermida-Matsumoto, L; Resh, M D
276	1995	7537238	Zhou, P; Byrne, C; Jacobs, J; Fuchs, E
273	2001	11752579	Narla, G; Heath, K E; Reeves, H L; Li, D; Giono, L E; Kimmelman, A C; Glucksman, M J; Narla, J; Eng, F J; Chan, A M; Ferrari, A C; Martignetti, J A; Friedman, S L
273	1993	8098076	Ou, C Y; Takebe, Y; Weniger, B G; Luo, C C; Kalish, M L; Auwanit, W; Yamazaki, S; Gayle, H D; Young, N L; Schochetman, G
272	1999	10393723	Schoen, R E; Tangen, C M; Kuller, L H; Burke, G L; Cushman, M; Tracy, R P; Dobs, A; Savage, P J
271	2004	14711878	Haecker, Achim; Gross-Hardt, Rita; Geiges, Bernd; Sarkar, Ananda; Breuninger, Holger; Herrmann, Marita; Laux, Thomas
271	1994	8313913	Merino, R; Ding, L; Veis, D J; Korsmeyer, S J; Nunez, G
270	2002	11931761	Campbell, Elizabeth A; Muzzin, Oriana; Chlenov, Mark; Sun, Jing L; Olson, C Anders; Weinman, Oren; Trester-Zedlitz, Michelle L; Darst, Seth A
270	1997	9047240	Prigozy, T I; Sieling, P A; Clemens, D; Stewart, P L; Behar, S M; Porcelli, S A; Brenner, M B; Modlin, R L; Kronenberg, M
270	1994	8197118	Shyy, Y J; Hsieh, H J; Usami, S; Chien, S
269	2004	14688297	Li, Lei; Zhao, Youfu; McCaig, Bonnie C; Wingerd, Byron A; Wang, Jihong; Whalon, Mark E; Pichersky, Eran; Howe, Gregg A
268	2006	16778060	Qi, Hai; Egen, Jackson G; Huang, Alex Y C; Germain, Ronald N
267	2009	19641588	Kawate, Toshimitsu; Michel, Jennifer Carlisle; Birdsong, William T; Gouaux, Eric
267	1999	10406127	Niwa, Y; Hirano, T; Yoshimoto, K; Shimizu, M; Kobayashi, H
267	1996	8885278	Chen, L M; Kaniga, K; Galan, J E
266	2012	22371588	Tong, Suxiang; Li, Yan; Rivailler, Pierre; Conrardy, Christina; Castillo, Danilo A Alvarez; Chen, Li-Mei; Recuenco, Sergio; Ellison, James A; Davis, Charles T; York, Ian A; Turmelle, Amy S; Moran, David; Rogers, Shannon; Shi, Mang; Tao, Ying; Weil, Michael R; Tang, Kevin; Rowe, Lori A; Sammons, Scott; Xu, Xiyan; Frace, Michael; Lindblade, Kim A; Cox, Nancy J; Anderson, Larry J; Rupprecht, Charles…
266	2001	11734640	Renatus, M; Stennicke, H R; Scott, F L; Liddington, R C; Salvesen, G S
266	1997	9083055	Klomp, L W; Lin, S J; Yuan, D S; Klausner, R D; Culotta, V C; Gitlin, J D
265	2004	15073369	Dyall, Sabrina D; Brown, Mark T; Johnson, Patricia J
265	2001	11212234	Ho, A; Schwarze, S R; Mermelstein, S J; Waksman, G; Dowdy, S F
265	1999	10373359	Wopfner, F; Weidenhofer, G; Schneider, R; von Brunn, A; Gilch, S; Schwarz, T F; Werner, T; Schatzl, H M
264	2001	11728958	Kalantar-Zadeh, K; Kopple, J D; Block, G; Humphreys, M H
264	2001	11226322	Wu, G Y; Deisseroth, K; Tsien, R W
264	1992	1618138	Isaacs, H V; Tannahill, D; Slack, J M
263	2006	16566894	Bienert, Gerd P; Schjoerring, Jan K; Jahn, Thomas P
263	2004	15310658	Seitz, Herve; Royo, Helene; Bortolin, Marie-Line; Lin, Shau-Ping; Ferguson-Smith, Anne C; Cavaille, Jerome
262	2007	17680654	Kieffer, Tara L; Sarrazin, Christoph; Miller, Janice S; Welker, Martin W; Forestier, Nicole; Reesink, Hendrik W; Kwong, Ann D; Zeuzem, Stefan
262	2006	16793761	Cousins, Robert J; Liuzzi, Juan P; Lichten, Louis A
262	1999	10070941	Ross, D D; Yang, W; Abruzzo, L V; Dalton, W S; Schneider, E; Lage, H; Dietel, M; Greenberger, L; Cole, S P; Doyle, L A
261	2005	15710747	Formstecher, Etienne; Aresta, Sandra; Collura, Vincent; Hamburger, Alexandre; Meil, Alain; Trehin, Alexandra; Reverdy, Celine; Betin, Virginie; Maire, Sophie; Brun, Christine; Jacq, Bernard; Arpin, Monique; Bellaiche, Yohanns; Bellusci, Saverio; Benaroch, Philippe; Bornens, Michel; Chanet, Roland; Chavrier, Philippe; Delattre, Olivier; Doye, Valerie; Fehon, Richard; Faye, Gerard; Galli, Thierry; …
261	2003	12634366	Pohlmann, Stefan; Zhang, Jie; Baribaud, Frederic; Chen, Zhiwei; Leslie, George J; Lin, George; Granelli-Piperno, Angela; Doms, Robert W; Rice, Charles M; McKeating, Jane A
261	1999	9887087	Hosoyamada, M; Sekine, T; Kanai, Y; Endou, H
259	2009	19411071	Junttila, Teemu T; Akita, Robert W; Parsons, Kathryn; Fields, Carter; Lewis Phillips, Gail D; Friedman, Lori S; Sampath, Deepak; Sliwkowski, Mark X
258	2010	20197778	Talbert, Paul B; Henikoff, Steven
258	1991	1840483	Sakurai, T; Yanagisawa, M; Inoue, A; Ryan, U S; Kimura, S; Mitsui, Y; Goto, K; Masaki, T
257	1998	9864370	Zhao, J H; Reiske, H; Guan, J L
257	1993	8219321	Kaufmann, R; Spengler, B; Lutzenkirchen, F
256	2006	16436109	Anstee, Quentin M; Goldin, Robert D
256	2004	15477860	Matsumura, Y; Hamaguchi, T; Ura, T; Muro, K; Yamada, Y; Shimada, Y; Shirao, K; Okusaka, T; Ueno, H; Ikeda, M; Watanabe, N
256	2004	14871130	McCleverty, J A
255	2004	15539601	Solan, Martin; Cardinale, Bradley J; Downing, Amy L; Engelhardt, Katharina A M; Ruesink, Jennifer L; Srivastava, Diane S
255	2003	12803543	Bachrati, Csanad Z; Hickson, Ian D
254	2006	16473872	Adamcsek, Balazs; Palla, Gergely; Farkas, Illes J; Derenyi, Imre; Vicsek, Tamas
254	1994	8128225	Tornaletti, S; Pfeifer, G P
254	1994	7935449	Cano, E; Hazzalin, C A; Mahadevan, L C
254	1991	1680784	Woods, A L; Hall, P A; Shepherd, N A; Hanby, A M; Waseem, N H; Lane, D P; Levison, D A
253	2011	21307849	Sahin, Ergun; Colla, Simona; Liesa, Marc; Moslehi, Javid; Muller, Florian L; Guo, Mira; Cooper, Marcus; Kotton, Darrell; Fabian, Attila J; Walkey, Carl; Maser, Richard S; Tonon, Giovanni; Foerster, Friedrich; Xiong, Robert; Wang, Y Alan; Shukla, Sachet A; Jaskelioff, Mariela; Martin, Eric S; Heffernan, Timothy P; Protopopov, Alexei; Ivanova, Elena; Mahoney, John E; Kost-Alimova, Maria; Perry, Sam…
252	2008	18403709	Burdelya, Lyudmila G; Krivokrysenko, Vadim I; Tallant, Thomas C; Strom, Evguenia; Gleiberman, Anatoly S; Gupta, Damodar; Kurnasov, Oleg V; Fort, Farrel L; Osterman, Andrei L; Didonato, Joseph A; Feinstein, Elena; Gudkov, Andrei V
252	2004	14636671	Spector, Arthur A; Fang, Xiang; Snyder, Gary D; Weintraub, Neal L
252	2001	11386364	Boisson-Dernier, A; Chabaud, M; Garcia, F; Becard, G; Rosenberg, C; Barker, D G
251	2006	16648512	Rischin, Danny; Hicks, Rodney J; Fisher, Richard; Binns, David; Corry, June; Porceddu, Sandro; Peters, Lester J
251	2005	16212500	Arnaout, M A; Mahalingam, B; Xiong, J-P
251	2004	14706969	Paterson, David L; Ko, Wen-Chien; Von Gottberg, Anne; Mohapatra, Sunita; Casellas, Jose Maria; Goossens, Herman; Mulazimoglu, Lutfiye; Trenholme, Gordon; Klugman, Keith P; Bonomo, Robert A; Rice, Louis B; Wagener, Marilyn M; McCormack, Joseph G; Yu, Victor L
251	2003	12821279	Weiss, Joseph F; Landauer, Michael R
250	2004	14670965	Wong, Swee Kee; Li, Wenhui; Moore, Michael J; Choe, Hyeryun; Farzan, Michael
250	1999	9973212	Izbicka, E; Wheelhouse, R T; Raymond, E; Davidson, K K; Lawrence, R A; Sun, D; Windle, B E; Hurley, L H; Von Hoff, D D
249	2008	18923434	Kaelin, William G Jr
249	2004	15612723	Wadas, Thaddeus J; Wang, Quan-Ming; Kim, Yong-Joo; Flaschenreim, Christine; Blanton, Thomas N; Eisenberg, Richard
249	2003	14588001	McClain, Maxine A; Culbertson, Christopher T; Jacobson, Stephen C; Allbritton, Nancy L; Sims, Christopher E; Ramsey, J Michael
248	2007	17713959	Casiraghi, C; Hartschuh, A; Lidorikis, E; Qian, H; Harutyunyan, H; Gokus, T; Novoselov, K S; Ferrari, A C
248	2006	16921040	Silverman, Lewis R; McKenzie, David R; Peterson, Bercedis L; Holland, James F; Backstrom, Jay T; Beach, C L; Larson, Richard A
248	2000	10760827	Mackensen, A; Herbst, B; Chen, J L; Kohler, G; Noppen, C; Herr, W; Spagnoli, G C; Cerundolo, V; Lindemann, A
248	1998	9725914	Cao, H; Garcia, F; McNiven, M A
247	2005	15749936	Katz, Adam J; Tholpady, Ashok; Tholpady, Sunil S; Shang, Hulan; Ogle, Roy C
247	2004	15360314	Saito, Tsuguyuki; Isogai, Akira
247	2002	11873030	Patel, Bhavesh M; Chittock, Dean R; Russell, James A; Walley, Keith R
247	1998	9671577	Long, J A; Barton, M K
247	1998	9671576	Dufort, D; Schwartz, L; Harpal, K; Rossant, J
247	1994	7522256	Satta, N; Toti, F; Feugeas, O; Bohbot, A; Dachary-Prigent, J; Eschwege, V; Hedman, H; Freyssinet, J M
247	1993	8349666	Satoh, S; Nishimura, H; Clark, A E; Kozka, I J; Vannucci, S J; Simpson, I A; Quon, M J; Cushman, S W; Holman, G D
246	2007	17200707	Fox, James G; Wang, Timothy C
246	2006	16330674	O'Connor, Owen A; Heaney, Mark L; Schwartz, Lawrence; Richardson, Stacie; Willim, Robert; MacGregor-Cortelli, Barbara; Curly, Tracey; Moskowitz, Craig; Portlock, Carol; Horwitz, Steven; Zelenetz, Andrew D; Frankel, Stanley; Richon, Victoria; Marks, Paul; Kelly, William K
245	2009	19144180	Smedley, Damian; Haider, Syed; Ballester, Benoit; Holland, Richard; London, Darin; Thorisson, Gudmundur; Kasprzyk, Arek
245	2005	15734258	Darling, Eric M; Athanasiou, Kyriacos A
245	2001	11248023	Petros, A M; Medek, A; Nettesheim, D G; Kim, D H; Yoon, H S; Swift, K; Matayoshi, E D; Oltersdorf, T; Fesik, S W
244	2006	16704265	Johnson, Erik C B; Kent, Stephen B H
243	2000	10676636	Leverkus, M; Neumann, M; Mengling, T; Rauch, C T; Brocker, E B; Krammer, P H; Walczak, H
243	1993	8496186	Oh, B H; Pandit, J; Kang, C H; Nikaido, K; Gokcen, S; Ames, G F; Kim, S H
242	2005	16174725	Yan, Lin; Vatner, Dorothy E; Kim, Song-Jung; Ge, Hui; Masurekar, Malthi; Massover, William H; Yang, Guiping; Matsui, Yutaka; Sadoshima, Junichi; Vatner, Stephen F
242	2004	15094207	Elnakat, Hala; Ratnam, Manohar
242	1999	10492501	Evans, M E; Feola, D J; Rapp, R P
241	2005	15989954	Sun, Fei; Huo, Xia; Zhai, Yujia; Wang, Aojin; Xu, Jianxing; Su, Dan; Bartlam, Mark; Rao, Zihe
240	2006	16374548	Kim, R; Emi, M; Tanabe, K; Murakami, S
239	2005	15949841	Ito, Shuichi; Hashimoto, Masanori; Wadgaonkar, Bakul; Svizero, Nadia; Carvalho, Ricardo M; Yiu, Cynthia; Rueggeberg, Frederick A; Foulger, Stephen; Saito, Takashi; Nishitani, Yoshihiro; Yoshiyama, Masahiro; Tay, Franklin R; Pashley, David H
237	2011	21051590	Miller, Walter L; Auchus, Richard J
237	2007	18160041	Brandman, Onn; Liou, Jen; Park, Wei Sun; Meyer, Tobias
237	2007	18042460	Sims, Robert J 3rd; Millhouse, Scott; Chen, Chi-Fu; Lewis, Brian A; Erdjument-Bromage, Hediye; Tempst, Paul; Manley, James L; Reinberg, Danny
237	2006	17033625	Lorenz-Depiereux, Bettina; Bastepe, Murat; Benet-Pages, Anna; Amyere, Mustapha; Wagenstaller, Janine; Muller-Barth, Ursula; Badenhoop, Klaus; Kaiser, Stephanie M; Rittmaster, Roger S; Shlossberg, Alan H; Olivares, Jose L; Loris, Cesar; Ramos, Feliciano J; Glorieux, Francis; Vikkula, Miikka; Juppner, Harald; Strom, Tim M
237	2005	15793571	Sasagawa, Satoru; Ozaki, Yu-ichi; Fujita, Kazuhiro; Kuroda, Shinya
237	2000	11256607	Samper, E; Goytisolo, F A; Slijepcevic, P; van Buul, P P; Blasco, M A
237	1998	9759487	Roberts, R J; Cheng, X
237	1994	8287479	Schwacha, A; Kleckner, N
236	2007	17452316	Zhang, Da-Wei; Lagace, Thomas A; Garuti, Rita; Zhao, Zhenze; McDonald, Meghan; Horton, Jay D; Cohen, Jonathan C; Hobbs, Helen H
236	2002	12419227	Ross, Sarah; Best, Jennifer L; Zon, Leonard I; Gill, Grace
235	1999	10228951	Tseng, S C; Li, D Q; Ma, X
234	2008	18400190	O'Shea, John J; Murray, Peter J
234	2007	17372153	Vilsboll, Tina; Zdravkovic, Milan; Le-Thi, Tu; Krarup, Thure; Schmitz, Ole; Courreges, Jean-Pierre; Verhoeven, Robert; Buganova, Ingrid; Madsbad, Sten
234	2004	15224394	Patel, Sandeep; Mackerell, Alexander D Jr; Brooks, Charles L 3rd
233	2004	15156202	Jimi, Eijiro; Aoki, Kazuhiro; Saito, Hiroaki; D'Acquisto, Fulvio; May, Michael J; Nakamura, Ichiro; Sudo, Testuo; Kojima, Takefumi; Okamoto, Fujio; Fukushima, Hidefumi; Okabe, Koji; Ohya, Keiichi; Ghosh, Sankar
233	2004	14967142	Zhang, Si Qing; Yang, Wentian; Kontaridis, Maria I; Bivona, Trever G; Wen, Gengyun; Araki, Toshiyuki; Luo, Jincai; Thompson, Julie A; Schraven, Burkhart L; Philips, Mark R; Neel, Benjamin G
232	2002	12114572	Hanaoka, Hideki; Noda, Takeshi; Shirano, Yumiko; Kato, Tomohiko; Hayashi, Hiroaki; Shibata, Daisuke; Tabata, Satoshi; Ohsumi, Yoshinori
232	2002	11782538	Banerjee, Ritu; Liu, Jun; Beatty, Wandy; Pelosof, Lorraine; Klemba, Michael; Goldberg, Daniel E
232	2001	11559738	Riederer, M; Schreiber, L
231	1999	10359585	Dimmeler, S; Breitschopf, K; Haendeler, J; Zeiher, A M
231	1997	8995425	Gao, J; Morrison, D C; Parmely, T J; Russell, S W; Murphy, W J
230	2007	17353435	Eckle, Tobias; Krahn, Thomas; Grenz, Almut; Kohler, David; Mittelbronn, Michel; Ledent, Catherine; Jacobson, Marlene A; Osswald, Hartmut; Thompson, Linda F; Unertl, Klaus; Eltzschig, Holger K
230	2001	11678039	Rabilloud, T; Strub, J M; Luche, S; van Dorsselaer, A; Lunardi, J
230	1997	9164973	Manoury-Schwartz, B; Chiocchia, G; Bessis, N; Abehsira-Amar, O; Batteux, F; Muller, S; Huang, S; Boissier, M C; Fournier, C
230	1993	8360326	Noronha, A; Toscas, A; Jensen, M A
229	2009	19730431	Meek, David W
229	2008	18268352	Lee, Kwang Pum; Simpson, Stephen J; Clissold, Fiona J; Brooks, Robert; Ballard, J William O; Taylor, Phil W; Soran, Nazaneen; Raubenheimer, David
229	2004	15382153	Yokohama, Shiro; Yoneda, Masashi; Haneda, Masakazu; Okamoto, Satoshi; Okada, Mituyoshi; Aso, Kazunobu; Hasegawa, Takenao; Tokusashi, Yoshihiko; Miyokawa, Naoyuki; Nakamura, Kimihide
229	2004	15189143	Toyoshima, Chikashi; Inesi, Giuseppe
229	2002	11988574	Clark, Tyson A; Sugnet, Charles W; Ares, Manuel Jr
227	2002	11918029	Manning, Bruce A; Fendorf, Scott E; Bostick, Benjamin; Suarez, Donald L
225	2009	19234443	Wollert, Thomas; Wunder, Christian; Lippincott-Schwartz, Jennifer; Hurley, James H
225	2007	18075576	Robinson, Carol V; Sali, Andrej; Baumeister, Wolfgang
225	2007	17485253	Kaina, Bernd; Christmann, Markus; Naumann, Steffen; Roos, Wynand P
225	2006	16581005	Castello, Pablo R; David, Pamela S; McClure, Travis; Crook, Zachary; Poyton, Robert O
225	2004	15451602	Choi, Joon Sig; Nam, Kihoon; Park, Jong-Yeun; Kim, Jung-Bin; Lee, Ja-Kyeong; Park, Jong-Sang
225	2004	14996495	Sharpe, Juanita C; Arnoult, Damien; Youle, Richard J
225	1998	9620846	de Caestecker, M P; Parks, W T; Frank, C J; Castagnino, P; Bottaro, D P; Roberts, A B; Lechleider, R J
224	2003	12860945	Faiss, Siegbert; Pape, Ulrich-Frank; Bohmig, Michael; Dorffel, Yvonne; Mansmann, Ulrich; Golder, Werner; Riecken, Ernst Otto; Wiedenmann, Bertram
223	2009	19773441	Li, Yunqing; Guessous, Fadila; Zhang, Ying; Dipierro, Charles; Kefas, Benjamin; Johnson, Elizabeth; Marcinkiewicz, Lukasz; Jiang, Jinmai; Yang, Yanzhi; Schmittgen, Thomas D; Lopes, Beatriz; Schiff, David; Purow, Benjamin; Abounader, Roger
223	2004	15475958	Smith, Christopher M; Wilson, Nicholas S; Waithman, Jason; Villadangos, Jose A; Carbone, Francis R; Heath, William R; Belz, Gabrielle T
223	2004	14634989	Patel, Sandeep; Brooks, Charles L 3rd
223	2003	14502295	Pantalacci, Sophie; Tapon, Nicolas; Leopold, Pierre
223	2002	11912139	Half, Elizabeth; Tang, Xi Ming; Gwyn, Karin; Sahin, Aysegul; Wathen, Kyle; Sinicrope, Frank A
223	1998	9500600	Kren, B T; Bandyopadhyay, P; Steer, C J
222	2005	16316964	Pischon, Tobias; Girman, Cynthia J; Sacks, Frank M; Rifai, Nader; Stampfer, Meir J; Rimm, Eric B
222	2004	14871425	Hoieggen, Aud; Alderman, Michael H; Kjeldsen, Sverre E; Julius, Stevo; Devereux, Richard B; De Faire, Ulf; Fyhrquist, Frej; Ibsen, Hans; Kristianson, Krister; Lederballe-Pedersen, Ole; Lindholm, Lars H; Nieminen, Markku S; Omvik, Per; Oparil, Suzanne; Wedel, Hans; Chen, Cong; Dahlof, Bjorn
221	2011	21723200	Moran-Crusio, Kelly; Reavie, Linsey; Shih, Alan; Abdel-Wahab, Omar; Ndiaye-Lobry, Delphine; Lobry, Camille; Figueroa, Maria E; Vasanthakumar, Aparna; Patel, Jay; Zhao, Xinyang; Perna, Fabiana; Pandey, Suveg; Madzo, Jozef; Song, Chunxiao; Dai, Qing; He, Chuan; Ibrahim, Sherif; Beran, Miloslav; Zavadil, Jiri; Nimer, Stephen D; Melnick, Ari; Godley, Lucy A; Aifantis, Iannis; Levine, Ross L
221	2011	21388145	Van Vlierberghe, S; Dubruel, P; Schacht, E
221	2007	17200672	Xia, Bing; Dorsman, Josephine C; Ameziane, Najim; de Vries, Yne; Rooimans, Martin A; Sheng, Qing; Pals, Gerard; Errami, Abdellatif; Gluckman, Eliane; Llera, Julian; Wang, Weidong; Livingston, David M; Joenje, Hans; de Winter, Johan P
221	1995	7498543	Yermilov, V; Rubio, J; Ohshima, H
220	2002	12105837	Furuta, Takahisa; El-Omar, Emad M; Xiao, Fang; Shirai, Naohito; Takashima, Misako; Sugimura, Haruhiko
220	1997	9201232	Matrosovich, M N; Gambaryan, A S; Teneberg, S; Piskarev, V E; Yamnikova, S S; Lvov, D K; Robertson, J S; Karlsson, K A
219	2006	16630939	Ege, Markus Johannes; Bieli, Christian; Frei, Remo; van Strien, Robert Theodoor; Riedler, Josef; Ublagger, Ellen; Schram-Bijkerk, Dieneke; Brunekreef, Bert; van Hage, Marianne; Scheynius, Annika; Pershagen, Goran; Benz, Marcus R; Lauener, Roger; von Mutius, Erika; Braun-Fahrlander, Charlotte
219	2004	15199558	Petitou, Maurice; van Boeckel, Constant A A
219	2003	12745218	Schmidt, Andrea; Karas, Michael; Dulcks, Thomas
219	2003	12585416	Hara, Kohjiro; Kurashige, Mitsuhiko; Ito, Shunichiro; Shinpo, Akira; Suga, Sadaharu; Sayama, Kazuhiro; Arakawa, Hironori
219	1995	7628407	Ratts, V S; Flaws, J A; Kolp, R; Sorenson, C M; Tilly, J L
217	2009	19078975	Kuppers, Ralf
217	2003	12807727	Woo, Ju-Hyung; Kim, Young-Ho; Choi, Yun-Jung; Kim, Dae-Gon; Lee, Kyung-Seop; Bae, Jae Hoon; Min, Do Sik; Chang, Jong-Soo; Jeong, Yong-Jin; Lee, Young Han; Park, Jong-Wook; Kwon, Taeg Kyu
217	2003	12796779	Seitz, Herve; Youngson, Neil; Lin, Shau-Ping; Dalbert, Simone; Paulsen, Martina; Bachellerie, Jean-Pierre; Ferguson-Smith, Anne C; Cavaille, Jerome
217	2000	10973284	Yu, G; Boone, T; Delaney, J; Hawkins, N; Kelley, M; Ramakrishnan, M; McCabe, S; Qiu, W R; Kornuc, M; Xia, X Z; Guo, J; Stolina, M; Boyle, W J; Sarosi, I; Hsu, H; Senaldi, G; Theill, L E
217	1997	9294103	Corvera, C U; Dery, O; McConalogue, K; Bohm, S K; Khitin, L M; Caughey, G H; Payan, D G; Bunnett, N W
216	2008	18831774	Dunker, A Keith; Oldfield, Christopher J; Meng, Jingwei; Romero, Pedro; Yang, Jack Y; Chen, Jessica Walton; Vacic, Vladimir; Obradovic, Zoran; Uversky, Vladimir N
216	2008	18038452	Guha, Indra Neil; Parkes, Julie; Roderick, Paul; Chattopadhyay, Dipanker; Cross, Richard; Harris, Scott; Kaye, Philip; Burt, Alastair D; Ryder, Steve D; Aithal, Guruprasad P; Day, Christopher P; Rosenberg, William M
216	2007	17277779	Qian, Youcun; Liu, Caini; Hartupee, Justin; Altuntas, Cengiz Zubeyir; Gulen, Muhammet Fatih; Jane-Wit, Daniel; Xiao, Jianhua; Lu, Yi; Giltiay, Natalia; Liu, Jinbo; Kordula, Tomasz; Zhang, Qi-Wei; Vallance, Bruce; Swaidani, Shadi; Aronica, Mark; Tuohy, Vincent K; Hamilton, Thomas; Li, Xiaoxia
216	2006	16895318	Boehr, David D; Dyson, H Jane; Wright, Peter E
216	2004	15297079	Riccardi, G; Giacco, R; Rivellese, A A
216	2002	12130581	Abraham, Elizabeth J; Leech, Colin A; Lin, Julia C; Zulewski, Henryk; Habener, Joel F
215	2008	18166982	Li, Xuan; Heyer, Wolf-Dietrich
215	2007	17646408	Thompson, Benjamin J; Buonamici, Silvia; Sulis, Maria Luisa; Palomero, Teresa; Vilimas, Tomas; Basso, Giuseppe; Ferrando, Adolfo; Aifantis, Iannis
215	2006	17082421	Sick, Stefanie; Reinker, Stefan; Timmer, Jens; Schlake, Thomas
215	2002	11884678	Isaacson, Tal; Ronen, Gil; Zamir, Dani; Hirschberg, Joseph
214	2008	18082283	Vintiloiu, Anda; Leroux, Jean-Christophe
214	2007	17614363	Jie, Guifen; Liu, Bo; Pan, Hongcheng; Zhu, Jun-Jie; Chen, Hong-Yuan
214	2006	17101316	Spring, Kevin J; Zhao, Zhen Zhen; Karamatic, Rozemary; Walsh, Michael D; Whitehall, Vicki L J; Pike, Tanya; Simms, Lisa A; Young, Joanne; James, Michael; Montgomery, Grant W; Appleyard, Mark; Hewett, David; Togashi, Kazutomo; Jass, Jeremy R; Leggett, Barbara A
214	2005	15705718	Burgess, Michael R; Skaggs, Brian J; Shah, Neil P; Lee, Francis Y; Sawyers, Charles L
214	2003	15040178	Lovley, Derek R
214	2002	11993874	Farquhar, Morag L; Charnock, John M; Livens, Francis R; Vaughan, David J
214	2000	10815119	Gapstur, S M; Gann, P H; Lowe, W; Liu, K; Colangelo, L; Dyer, A
214	1994	7930255	Eichhorn, E J; Heesch, C M; Barnett, J H; Alvarez, L G; Fass, S M; Grayburn, P A; Hatfield, B A; Marcoux, L G; Malloy, C R
213	2005	15674243	Qiu, Xudong; Kumbalasiri, Tida; Carlson, Stephanie M; Wong, Kwoon Y; Krishna, Vanitha; Provencio, Ignacio; Berson, David M
213	2004	15499012	Stolc, Viktor; Gauhar, Zareen; Mason, Christopher; Halasz, Gabor; van Batenburg, Marinus F; Rifkin, Scott A; Hua, Sujun; Herreman, Tine; Tongprasit, Waraporn; Barbano, Paolo Emilio; Bussemaker, Harmen J; White, Kevin P
213	2004	15123782	De Bont, Rinne; van Larebeke, Nik
213	1998	9860780	Cannon, C P; Gibson, C M; McCabe, C H; Adgey, A A; Schweiger, M J; Sequeira, R F; Grollier, G; Giugliano, R P; Frey, M; Mueller, H S; Steingart, R M; Weaver, W D; Van de Werf, F; Braunwald, E
213	1997	9390525	Cha, A; Bezanilla, F
213	1993	8457674	Inouye, H; Fraser, P E; Kirschner, D A
212	2002	12033610	Yang, Jian; Bei, Jianzhong; Wang, Shenguo
212	2001	11742080	Schwartz, C J; Giel, J L; Patschkowski, T; Luther, C; Ruzicka, F J; Beinert, H; Kiley, P J
211	2012	22344443	Hanson, Michael A; Roth, Christopher B; Jo, Euijung; Griffith, Mark T; Scott, Fiona L; Reinhart, Greg; Desale, Hans; Clemons, Bryan; Cahalan, Stuart M; Schuerer, Stephan C; Sanna, M Germana; Han, Gye Won; Kuhn, Peter; Rosen, Hugh; Stevens, Raymond C
211	2007	17521211	Garcia, M A; Merino, J M; Fernandez Pinel, E; Quesada, A; de la Venta, J; Ruiz Gonzalez, M L; Castro, G R; Crespo, P; Llopis, J; Gonzalez-Calbet, J M; Hernando, A
211	2005	16134966	Li, Shawn S-C
211	2005	15609503	Salonen, A; Ahola, T; Kaariainen, L
211	2003	12467638	Bouwstra, Joke A; Honeywell-Nguyen, P Loan; Gooris, Gert S; Ponec, Maria
211	2001	11691951	Sakai, H; Honma, T; Aoyama, T; Sato, S; Kato, T; Tabata, S; Oka, A
211	1996	8909797	Marais, R; Marshall, C J
210	2007	17515920	Maser, Richard S; Choudhury, Bhudipa; Campbell, Peter J; Feng, Bin; Wong, Kwok-Kin; Protopopov, Alexei; O'Neil, Jennifer; Gutierrez, Alejandro; Ivanova, Elena; Perna, Ilana; Lin, Eric; Mani, Vidya; Jiang, Shan; McNamara, Kate; Zaghlul, Sara; Edkins, Sarah; Stevens, Claire; Brennan, Cameron; Martin, Eric S; Wiedemeyer, Ruprecht; Kabbarah, Omar; Nogueira, Cristina; Histen, Gavin; Aster, Jon; Mansou…
210	2006	16943194	Suter, Marianne; Riek, Uwe; Tuerk, Roland; Schlattner, Uwe; Wallimann, Theo; Neumann, Dietbert
210	2006	16672973	Helenius, Jonne; Brouhard, Gary; Kalaidzidis, Yannis; Diez, Stefan; Howard, Jonathon
210	2005	16322447	Wickner, William; Schekman, Randy
210	2004	15455452	Palomo, Claudio; Oiarbide, Mikel; Mielgo, Antonia
210	1993	8097224	Macatonia, S E; Doherty, T M; Knight, S C; O'Garra, A
209	2010	20444419	Kalender, Adem; Selvaraj, Anand; Kim, So Young; Gulati, Pawan; Brule, Sophie; Viollet, Benoit; Kemp, Bruce E; Bardeesy, Nabeel; Dennis, Patrick; Schlager, John J; Marette, Andre; Kozma, Sara C; Thomas, George
209	2000	11102299	Zanobetti, A; Schwartz, J; Dockery, D W
209	1993	8327459	Nicolaou, K C; Smith, A L; Yue, E W
209	1991	1852013	Laszlo, F A; Laszlo, F Jr; De Wied, D
208	2002	12406644	Xie, Hong-Guang; Prasad, Harish C; Kim, Richard B; Stein, C Michael
208	2001	11566097	Roberts, M; Barry, S; Woods, A; van der Sluijs, P; Norman, J
208	2001	11181450	Katiyar, S K; Afaq, F; Perez, A; Mukhtar, H
208	2001	11135076	Vehaskari, V M; Aviles, D H; Manning, J
208	2000	11118724	Whitlock, R H; Wells, S J; Sweeney, R W; Van Tiem, J
208	1999	10411502	Meyers, E N; Martin, G R
208	1997	9394002	Wagner, J A; Varga, K; Ellis, E F; Rzigalinski, B A; Martin, B R; Kunos, G
207	2011	21172893	Burris, Howard A 3rd; Rugo, Hope S; Vukelja, Svetislava J; Vogel, Charles L; Borson, Rachel A; Limentani, Steven; Tan-Chiu, Elizabeth; Krop, Ian E; Michaelson, Richard A; Girish, Sandhya; Amler, Lukas; Zheng, Maoxia; Chu, Yu-Waye; Klencke, Barbara; O'Shaughnessy, Joyce A
207	2008	18794900	Firestein, Ron; Bass, Adam J; Kim, So Young; Dunn, Ian F; Silver, Serena J; Guney, Isil; Freed, Ellen; Ligon, Azra H; Vena, Natalie; Ogino, Shuji; Chheda, Milan G; Tamayo, Pablo; Finn, Stephen; Shrestha, Yashaswi; Boehm, Jesse S; Jain, Supriya; Bojarski, Emeric; Mermel, Craig; Barretina, Jordi; Chan, Jennifer A; Baselga, Jose; Tabernero, Josep; Root, David E; Fuchs, Charles S; Loda, Massimo; Shiv…
207	2005	16249417	Belda, F Javier; Aguilera, Luciano; Garcia de la Asuncion, Jose; Alberti, Javier; Vicente, Rosario; Ferrandiz, Lucia; Rodriguez, Rafael; Company, Roque; Sessler, Daniel I; Aguilar, Gerardo; Botello, Stephanie Garcia; Orti, Rafael
207	2004	15558712	Dalgard, Olav; Bjoro, Kristian; Hellum, Kjell Block; Myrvang, Bjorn; Ritland, Stale; Skaug, Kjell; Raknerud, Nils; Bell, Helge
207	2003	12831897	Shallom, Dalia; Shoham, Yuval
206	2003	14761051	Dettman, Jeremy R; Jacobson, David J; Taylor, John W
206	2003	12970472	Xiong, Liming; Zhu, Jian-Kang
206	1998	9668131	Heinlein, M; Padgett, H S; Gens, J S; Pickard, B G; Casper, S J; Epel, B L; Beachy, R N
205	2004	14743508	Trovisco, Vitor; Vieira de Castro, Ines; Soares, Paula; Maximo, Valdemar; Silva, Paula; Magalhaes, Joao; Abrosimov, Alexander; Guiu, Xavier Matias; Sobrinho-Simoes, Manuel
205	2002	11972628	Niyonsaba, Francois; Iwabuchi, Kazuhisa; Someya, Akimasa; Hirata, Michimasa; Matsuda, Hiroshi; Ogawa, Hideoki; Nagaoka, Isao
204	2005	16010005	Mueller, Lukas A; Solow, Teri H; Taylor, Nicolas; Skwarecki, Beth; Buels, Robert; Binns, John; Lin, Chenwei; Wright, Mark H; Ahrens, Robert; Wang, Ying; Herbst, Evan V; Keyder, Emil R; Menda, Naama; Zamir, Dani; Tanksley, Steven D
204	2005	15483086	Ferrannini, Ele; Gastaldelli, Amalia; Miyazaki, Yoshinori; Matsuda, Masafumi; Mari, Andrea; DeFronzo, Ralph A
203	2008	18304658	Pattij, Tommy; Vanderschuren, Louk J M J
203	2007	17395581	Uematsu, Satoshi; Akira, Shizuo
203	2003	12920154	Bravo, Emmanuel L; Tagle, Rodrigo
203	2000	10618103	Engberg, J; On, S L; Harrington, C S; Gerner-Smidt, P
202	2010	20164922	Raj, Arjun; Rifkin, Scott A; Andersen, Erik; van Oudenaarden, Alexander
202	2008	17991882	Zernecke, Alma; Bot, Ilze; Djalali-Talab, Yassin; Shagdarsuren, Erdenechimeg; Bidzhekov, Kiril; Meiler, Svenja; Krohn, Regina; Schober, Andreas; Sperandio, Markus; Soehnlein, Oliver; Bornemann, Jorg; Tacke, Frank; Biessen, Erik A; Weber, Christian
202	2006	17716209	Patolsky, Fernando; Zheng, Gengfeng; Lieber, Charles M
202	2002	12380833	Emrich, Charles A; Tian, Huijun; Medintz, Igor L; Mathies, Richard A
202	2002	11837452	Sugumaran, Manickam
202	1999	10051628	Puren, A J; Fantuzzi, G; Dinarello, C A
202	1992	1376250	Denecke, J; De Rycke, R; Botterman, J
201	2006	16569006	Zhu, Ming-Qiang; Zhu, Linyong; Han, Jason J; Wu, Wuwei; Hurst, James K; Li, Alexander D Q
201	2004	15595652	Souverain, Sandrine; Rudaz, Serge; Veuthey, Jean-Luc
201	2002	12111918	Lijmer, Jeroen G; Bossuyt, Patrick M M; Heisterkamp, Siem H
201	2001	11568086	Sjogren, M; Vanderstichele, H; Agren, H; Zachrisson, O; Edsbagge, M; Wikkelso, C; Skoog, I; Wallin, A; Wahlund, L O; Marcusson, J; Nagga, K; Andreasen, N; Davidsson, P; Vanmechelen, E; Blennow, K
201	1999	10189369	Rossanese, O W; Soderholm, J; Bevis, B J; Sears, I B; O'Connor, J; Williamson, E K; Glick, B S
201	1996	8929533	Kuzin, B; Roberts, I; Peunova, N; Enikolopov, G
200	2004	15234551	Haunerland, Norbert H; Spener, Friedrich
200	2004	14709949	Harrigan, Edmund P; Miceli, Jeffrey J; Anziano, Richard; Watsky, Eric; Reeves, Karen R; Cutler, Neal R; Sramek, John; Shiovitz, Thomas; Middle, Michelle
200	2004	14656928	Paradies, Giuseppe; Petrosillo, Giuseppe; Pistolese, Marilva; Di Venosa, Nicola; Federici, Antonio; Ruggiero, Francesca Maria
200	2001	11676916	Demand, J; Alberti, S; Patterson, C; Hohfeld, J
200	1999	10360968	Zhang, W; Irvin, B J; Trible, R P; Abraham, R T; Samelson, L E
199	2008	18596693	Luik, Riina M; Wang, Bin; Prakriya, Murali; Wu, Minnie M; Lewis, Richard S
199	2006	16235225	Seebach, Dieter; Hook, David F; Glattli, Alice
199	2004	15007094	Ahonen, Cory L; Doxsee, Christie L; McGurran, Sean M; Riter, Tony R; Wade, William F; Barth, Richard J; Vasilakos, John P; Noelle, Randolph J; Kedl, Ross M
198	2006	16957043	Wang, Guiqing; Hindler, Janet F; Ward, Kevin W; Bruckner, David A
198	2004	14961749	Chaurand, Pierre; Schwartz, Sarah A; Billheimer, Dean; Xu, Baogang J; Crecelius, Anna; Caprioli, Richard M
198	2001	11483506	Russell, C J; Jardetzky, T S; Lamb, R A
198	2001	11479245	Tzemos, N; Lim, P O; MacDonald, T M
198	1999	10212223	Maeda, N; Ichihara-Tanaka, K; Kimura, T; Kadomatsu, K; Muramatsu, T; Noda, M
198	1998	9632674	Li, L; Lee, T K; Meier, P J; Ballatori, N
197	2009	19072314	Wang, Yan; Huang, Yi; Song, You; Zhang, Xiaoyan; Ma, Yanfeng; Liang, Jiajie; Chen, Yongsheng
197	2009	19015862	Mackenzie, Ian R A; Neumann, Manuela; Bigio, Eileen H; Cairns, Nigel J; Alafuzoff, Irina; Kril, Jillian; Kovacs, Gabor G; Ghetti, Bernardino; Halliday, Glenda; Holm, Ida E; Ince, Paul G; Kamphorst, Wouter; Revesz, Tamas; Rozemuller, Annemieke J M; Kumar-Singh, Samir; Akiyama, Haruhiko; Baborie, Atik; Spina, Salvatore; Dickson, Dennis W; Trojanowski, John Q; Mann, David M A
197	2005	15941804	Pai, Madhukar; Gokhale, Kaustubh; Joshi, Rajnish; Dogra, Sandeep; Kalantri, Shriprakash; Mendiratta, Deepak K; Narang, Pratibha; Daley, Charles L; Granich, Reuben M; Mazurek, Gerald H; Reingold, Arthur L; Riley, Lee W; Colford, John M Jr
197	2004	15544872	Yoo, Hyuk Sang; Park, Tae Gwan
197	2002	12069321	Chung, Taek Woong; Yang, Jun; Akaike, Toshihiro; Cho, Kwang Yong; Nah, Jae Woon; Kim, Su Il; Cho, Chong Su
197	2001	11676916	Demand, J; Alberti, S; Patterson, C; Hohfeld, J
197	2000	11006339	Ishitani, M; Liu, J; Halfter, U; Kim, C S; Shi, W; Zhu, J K
197	2000	10807505	Seki, S; Habu, Y; Kawamura, T; Takeda, K; Dobashi, H; Ohkawa, T; Hiraide, H
197	1998	9482735	Posas, F; Saito, H
196	2008	18467024	Murakami, Akira; Ashida, Hitoshi; Terao, Junji
196	2005	15695093	Seaman, Matthew N J
196	2000	11050159	Marmorstein, A D; Marmorstein, L Y; Rayborn, M; Wang, X; Hollyfield, J G; Petrukhin, K
195	2007	17933900	Zentella, Rodolfo; Zhang, Zhong-Lin; Park, Mehea; Thomas, Stephen G; Endo, Akira; Murase, Kohji; Fleet, Christine M; Jikumaru, Yusuke; Nambara, Eiji; Kamiya, Yuji; Sun, Tai-Ping
195	2003	12548282	Fletcher, Ryan J; Bishop, Brooke E; Leon, Ronald P; Sclafani, Robert A; Ogata, Craig M; Chen, Xiaojiang S
195	2002	12368913	Jamin, Soazik P; Arango, Nelson A; Mishina, Yuji; Hanks, Mark C; Behringer, Richard R
195	2001	11245447	Marks, D L; Ling, N; Cone, R D
195	2000	10980116	Hsu, H C; Jeng, Y M; Mao, T L; Chu, J S; Lai, P L; Peng, S Y
195	2000	10817963	Takeda, K; Akira, S
195	1996	8641445	Szabo, C; Day, B J; Salzman, A L
195	1995	7585249	Powers, T; Noller, H F
194	2009	19144401	Cole, Martin A; Voelcker, Nicolas H; Thissen, Helmut; Griesser, Hans J
194	2006	16738662	Ashworth, Justin; Havranek, James J; Duarte, Carlos M; Sussman, Django; Monnat, Raymond J Jr; Stoddard, Barry L; Baker, David
194	2004	15354183	Giuffrida, Andrea; Leweke, F Markus; Gerth, Christoph W; Schreiber, Daniela; Koethe, Dagmar; Faulhaber, Johannes; Klosterkotter, Joachim; Piomelli, Daniele
194	2004	15117922	Wu, H; Song, Z; Hentzer, M; Andersen, J B; Molin, S; Givskov, M; Hoiby, N
194	2000	10824931	Reith, J D; Goldblum, J R; Lyles, R H; Weiss, S W
193	2010	19898489	Starczynowski, Daniel T; Kuchenbauer, Florian; Argiropoulos, Bob; Sung, Sandy; Morin, Ryan; Muranyi, Andrew; Hirst, Martin; Hogge, Donna; Marra, Marco; Wells, Richard A; Buckstein, Rena; Lam, Wan; Humphries, R Keith; Karsan, Aly
193	2004	15265734	Gullberg, Jonas; Jonsson, Par; Nordstrom, Anders; Sjostrom, Michael; Moritz, Thomas
193	2002	12368509	Lecourieux, David; Mazars, Christian; Pauly, Nicolas; Ranjeva, Raoul; Pugin, Alain
192	2003	14617775	Nymeyer, Hugh; Garcia, Angel E
192	2002	12361974	Shu, Weiguo; Jiang, Yue Qin; Lu, Min Min; Morrisey, Edward E
192	2002	11711637	Krieger, Michael J B; Ross, Kenneth G
192	2001	11413195	O'Donnell, R A; de Koning-Ward, T F; Burt, R A; Bockarie, M; Reeder, J C; Cowman, A F; Crabb, B S
192	1996	8681382	Arlt, H; Tauer, R; Feldmann, H; Neupert, W; Langer, T
192	1994	8016145	Schichman, S A; Caligiuri, M A; Gu, Y; Strout, M P; Canaani, E; Bloomfield, C D; Croce, C M
191	2010	20858600	Schadt, Eric E; Turner, Steve; Kasarskis, Andrew
191	2005	16306350	Tsuchida, Atsushi; Yamauchi, Toshimasa; Takekawa, Sato; Hada, Yusuke; Ito, Yusuke; Maki, Toshiyuki; Kadowaki, Takashi
191	2005	16107313	Cowin, Pamela; Rowlands, Tracey M; Hatsell, Sarah J
191	2004	15039779	Strawn, Lisa A; Shen, Tianxiang; Shulga, Nataliya; Goldfarb, David S; Wente, Susan R
191	1998	9649376	Harries, D; May, S; Gelbart, W M; Ben-Shaul, A
190	2008	18593557	Nowak, Jonathan A; Polak, Lisa; Pasolli, H Amalia; Fuchs, Elaine
190	2008	18562239	Ramos, Joe W
190	2005	15923339	Mewis, Inga; Appel, Heidi M; Hom, Amanda; Raina, Ramesh; Schultz, Jack C
190	2003	12656225	Wong, K K; Lee, C K; Low, K S; Haron, M J
190	2002	12466337	DelParigi, Angelo; Tschop, Matthias; Heiman, Mark L; Salbe, Arline D; Vozarova, Barbora; Sell, Susan M; Bunt, Joy C; Tataranni, P Antonio
190	2001	11181641	Brennan, M L; Anderson, M M; Shih, D M; Qu, X D; Wang, X; Mehta, A C; Lim, L L; Shi, W; Hazen, S L; Jacob, J S; Crowley, J R; Heinecke, J W; Lusis, A J
190	1999	9925040	Sabol, S Z; Nelson, M L; Fisher, C; Gunzerath, L; Brody, C L; Hu, S; Sirota, L A; Marcus, S E; Greenberg, B D; Lucas, F R 4th; Benjamin, J; Murphy, D L; Hamer, D H
189	2007	17554339	Li, Xinghai; Monks, Bobby; Ge, Qingyuan; Birnbaum, Morris J
189	2006	16626389	Ingram, Donald K; Zhu, Min; Mamczarz, Jacek; Zou, Sige; Lane, Mark A; Roth, George S; deCabo, Rafael
189	2004	15186624	Cottam, Daniel R; Mattar, Samer G; Barinas-Mitchell, Emma; Eid, George; Kuller, Lewis; Kelley, David E; Schauer, Philip R
189	2003	12960427	Schaner, Marci E; Ross, Douglas T; Ciaravino, Giuseppe; Sorlie, Therese; Troyanskaya, Olga; Diehn, Maximilian; Wang, Yan C; Duran, George E; Sikic, Thomas L; Caldeira, Sandra; Skomedal, Hanne; Tu, I-Ping; Hernandez-Boussard, Tina; Johnson, Steven W; O'Dwyer, Peter J; Fero, Michael J; Kristensen, Gunnar B; Borresen-Dale, Anne-Lise; Hastie, Trevor; Tibshirani, Robert; van de Rijn, Matt; Teng, Nelso…
189	2003	12689379	Schaal, Stefan; Ijspeert, Auke; Billard, Aude
189	2002	12475327	Salisbury, Cleo M; Maly, Dustin J; Ellman, Jonathan A
189	1999	10387074	Li, M X; Spyracopoulos, L; Sykes, B D
189	1998	12064235	Rohlf, F J
189	1993	8220424	Bhatia, K; Huppi, K; Spangler, G; Siwarski, D; Iyer, R; Magrath, I
188	2011	21909091	Mjosberg, Jenny M; Trifari, Sara; Crellin, Natasha K; Peters, Charlotte P; van Drunen, Cornelis M; Piet, Berber; Fokkens, Wytske J; Cupedo, Tom; Spits, Hergen
188	2007	17898714	Guccione, Ernesto; Bassi, Christian; Casadio, Fabio; Martinato, Francesca; Cesaroni, Matteo; Schuchlautz, Henning; Luscher, Bernhard; Amati, Bruno
188	2007	17070969	Erdemir, Ahmet; McLean, Scott; Herzog, Walter; van den Bogert, Antonie J
188	2001	11234024	Carroll, S B
188	1998	9857057	Chen, S; Smith, D F
188	1994	8088337	Alderson, M R; Smith, C A; Tough, T W; Davis-Smith, T; Armitage, R J; Falk, B; Roux, E; Baker, E; Sutherland, G R; Din, W S
187	2005	15983918	Ivers, Louise C; Kendrick, David; Doucette, Karen
187	2005	15699323	Mavilio, Domenico; Lombardo, Gabriella; Benjamin, Janet; Kim, Diana; Follman, Dean; Marcenaro, Emanuela; O'Shea, M Angeline; Kinter, Audrey; Kovacs, Colin; Moretta, Alessandro; Fauci, Anthony S
187	2004	15492122	Kallies, Axel; Hasbold, Jhagvaral; Tarlinton, David M; Dietrich, Wendy; Corcoran, Lynn M; Hodgkin, Philip D; Nutt, Stephen L
187	2003	14667332	Vences, Miguel; Vieites, David R; Glaw, Frank; Brinkmann, Henner; Kosuch, Joachim; Veith, Michael; Meyer, Axel
187	2003	14653758	Marrink, Siewert J; Mark, Alan E
187	2001	11576529	Genova, M L; Ventura, B; Giuliano, G; Bovina, C; Formiggini, G; Parenti Castelli, G; Lenaz, G
186	2005	16206505	Muto, Yasutoshi; Sato, Shunichi; Watanabe, Akiharu; Moriwaki, Hisataka; Suzuki, Kazuyuki; Kato, Akinobu; Kato, Masahiko; Nakamura, Teiji; Higuchi, Kiyohiro; Nishiguchi, Shuhei; Kumada, Hiromitsu
186	2005	15916424	Thomas, Thommey P; Majoros, Istvan J; Kotlyar, Alina; Kukowska-Latallo, Jolanta F; Bielinska, Anna; Myc, Andrzej; Baker, James R Jr
186	2005	15611103	Rifkin, Daniel B
186	2003	12966577	Wendt, D; Marsano, A; Jakob, M; Heberer, M; Martin, I
186	2002	12377729	Xu, Qingbo
186	2002	12353237	Borsi, Laura; Balza, Enrica; Bestagno, Marco; Castellani, Patrizia; Carnemolla, Barbara; Biro, Attila; Leprini, Alessandra; Sepulveda, Jorge; Burrone, Oscar; Neri, Dario; Zardi, Luciano
186	2002	11830644	Otto, Karen; Silhavy, Thomas J
185	2003	14611163	Rydberg, Per; Eriksson, Sune; Tareke, Eden; Karlsson, Patrik; Ehrenberg, Lars; Tornqvist, Margareta
185	2003	12927346	Jaeschke, Hartmut; Knight, Tamara R; Bajt, Mary Lynn
185	2002	11943377	Ahmed, Farid E
185	1998	9570756	Globus, R K; Doty, S B; Lull, J C; Holmuhamedov, E; Humphries, M J; Damsky, C H
185	1997	9034992	Hasegawa, M; Fujimoto, M; Kikuchi, K; Takehara, K
185	1996	8769427	Weber, C; Alon, R; Moser, B; Springer, T A
184	2006	16572176	Kalab, Petr; Pralle, Arnd; Isacoff, Ehud Y; Heald, Rebecca; Weis, Karsten
184	2003	12529417	Borthwick, Jane M; Charnock-Jones, D Stephen; Tom, Brian D; Hull, M Louise; Teirney, Raewyn; Phillips, Stephen C; Smith, Stephen K
184	2002	11771705	Gupta, Bhuvanesh; Plummer, Christopher; Bisson, Isabelle; Frey, Peter; Hilborn, Jons
184	2002	11706375	Hovander, L; Malmberg, T; Athanasiadou, M; Athanassiadis, I; Rahm, S; Bergman, A; Wehler, E Klasson
183	2010	20132536	Tan, Jiahuai; Cang, Shundong; Ma, Yuehua; Petrillo, Richard L; Liu, Delong
183	2006	16362985	Woof, Jenny M; Kerr, Michael A
182	2005	16266376	Bonifazi, F; Jutel, M; Bilo, B M; Birnbaum, J; Muller, U
182	2005	15740008	George, Stephane; Brat, Pierre; Alter, Pascaline; Amiot, Marie J
182	2004	15034550	Kortemme, Tanja; Joachimiak, Lukasz A; Bullock, Alex N; Schuler, Aaron D; Stoddard, Barry L; Baker, David
182	2003	12631737	Pomorski, Thomas; Lombardi, Ruben; Riezman, Howard; Devaux, Philippe F; van Meer, Gerrit; Holthuis, Joost C M
182	2001	11165516	Cohen, M; Lee, K K; Wilson, K L; Gruenbaum, Y
182	1996	8670200	Communi, D; Parmentier, M; Boeynaems, J M
182	1993	8463153	Page, T G; Southern, L L; Ward, T L; Thompson, D L Jr
181	2010	20167783	Xu, Hao; Zuend, Stephan J; Woll, Matthew G; Tao, Ye; Jacobsen, Eric N
181	2006	16452977	Thomson, M C; Doblas-Reyes, F J; Mason, S J; Hagedorn, R; Connor, S J; Phindela, T; Morse, A P; Palmer, T N
181	2005	16253727	Gelber, Rebecca P; Kurth, Tobias; Kausz, Annamaria T; Manson, Joann E; Buring, Julie E; Levey, Andrew S; Gaziano, J Michael
181	2004	15345583	Aksimentiev, Aleksij; Heng, Jiunn B; Timp, Gregory; Schulten, Klaus
181	2001	11603587	Lee, C R; Grodzinsky, A J; Spector, M
180	2006	16723576	Friedman, Lisa; Alder, Jeff D; Silverman, Jared A
180	2005	15743998	Becker, Bjoern; Kronenberg, Florian; Kielstein, Jan T; Haller, Hermann; Morath, Christian; Ritz, Eberhard; Fliser, Danilo
180	2004	14583440	Paddon-Jones, Douglas; Sheffield-Moore, Melinda; Zhang, Xiao-Jun; Volpi, Elena; Wolf, Steven E; Aarsland, Asle; Ferrando, Arny A; Wolfe, Robert R
180	2003	12897207	Andre, Patrick; Delaney, Suzanne M; LaRocca, Thomas; Vincent, Diana; DeGuzman, Francis; Jurek, Marzena; Koller, Beverley; Phillips, David R; Conley, Pamela B
180	2003	12773357	Koblin, Beryl A; Chesney, Margaret A; Husnik, Marla J; Bozeman, Sam; Celum, Connie L; Buchbinder, Susan; Mayer, Kenneth; McKirnan, David; Judson, Franklyn N; Huang, Yijian; Coates, Thomas J
180	1999	10413619	Proctor, R H; Desjardins, A E; Plattner, R D; Hohn, T M
179	2006	16179369	Zhou, Gang; Drake, Charles G; Levitsky, Hyam I
178	2008	18651794	Pico, Alexander R; Kelder, Thomas; van Iersel, Martijn P; Hanspers, Kristina; Conklin, Bruce R; Evelo, Chris
178	2007	17146812	Qin, Hongbo; Yamagiwa, Noriyuki; Matsunaga, Shigeki; Shibasaki, Masakatsu
178	2005	16010324	Tao, Guo-hong; He, Ling; Sun, Ning; Kou, Yuan
178	1996	8653795	Subramanya, H S; Doherty, A J; Ashford, S R; Wigley, D B
177	2008	18302381	Colby, Denise A; Bergman, Robert G; Ellman, Jonathan A
177	2004	15243582	Austin, R C; Lentz, S R; Werstuck, G H
177	2004	15122347	Rust, Michael J; Lakadamyali, Melike; Zhang, Feng; Zhuang, Xiaowei
177	2004	15093543	Brown, Darren M; Ruoslahti, Erkki
177	2004	15045114	Zhu, Wei; Ma, Dawei
177	2003	12788493	Weber, Joachim; Senior, Alan E
177	2000	11163190	Toth, A; Rabitsch, K P; Galova, M; Schleiffer, A; Buonomo, S B; Nasmyth, K
177	1997	9395457	Palmieri, G; Giardina, P; Bianco, C; Scaloni, A; Capasso, A; Sannia, G
176	2005	15662416	Maeda, Takahiro; Hobbs, Robin M; Merghoub, Taha; Guernah, Ilhem; Zelent, Arthur; Cordon-Cardo, Carlos; Teruya-Feldstein, Julie; Pandolfi, Pier Paolo
176	2003	12459720	Koriazova, Lilia K; Montal, Mauricio
176	2001	11698644	Kawaguchi, T; Takenoshita, M; Kabashima, T; Uyeda, K
176	2001	11518806	Trumper, A; Trumper, K; Trusheim, H; Arnold, R; Goke, B; Horsch, D
175	2002	12186835	Geissmann, F; Dieu-Nosjean, M C; Dezutter, C; Valladeau, J; Kayal, S; Leborgne, M; Brousse, N; Saeland, S; Davoust, J
175	1999	10190895	Lallemand-Breitenbach, V; Guillemin, M C; Janin, A; Daniel, M T; Degos, L; Kogan, S C; Bishop, J M; de The, H
175	1998	9590179	Dwyer, N D; Troemel, E R; Sengupta, P; Bargmann, C I
175	1994	7868156	Cooper, D K; Koren, E; Oriol, R
174	2007	17488353	Bonello, L; Paganelli, F; Arpin-Bornet, M; Auquier, P; Sampol, J; Dignat-George, F; Barragan, P; Camoin-Jau, L
174	2007	16846384	Zehnder, Geoff; Gurr, Geoff M; Kuhne, Stefan; Wade, Mark R; Wratten, Steve D; Wyss, Eric
174	2002	11981029	Chambliss, Ken L; Yuhanna, Ivan S; Anderson, Richard G W; Mendelsohn, Michael E; Shaul, Philip W
174	2000	10712503	Ashe, M P; De Long, S K; Sachs, A B
174	1998	9667973	Mekouar, K; Mouscadet, J F; Desmaele, D; Subra, F; Leh, H; Savoure, D; Auclair, C; d'Angelo, J
173	2010	20332118	Schaller, Michael D
173	2005	15620366	Hakala, Marja; Tuominen, Ilona; Keranen, Mika; Tyystjarvi, Taina; Tyystjarvi, Esa
173	2005	15608127	Nozawa, Takashi; Minami, Hironobu; Sugiura, Shigeki; Tsuji, Akira; Tamai, Ikumi
173	1999	10559987	Asaoka-Taguchi, M; Yamada, M; Nakamura, A; Hanyu, K; Kobayashi, S
173	1995	7632881	Epand, R M; Shai, Y; Segrest, J P; Anantharamaiah, G M
172	2011	21191117	Yang, Xiaohong R; Chang-Claude, Jenny; Goode, Ellen L; Couch, Fergus J; Nevanlinna, Heli; Milne, Roger L; Gaudet, Mia; Schmidt, Marjanka K; Broeks, Annegien; Cox, Angela; Fasching, Peter A; Hein, Rebecca; Spurdle, Amanda B; Blows, Fiona; Driver, Kristy; Flesch-Janys, Dieter; Heinz, Judith; Sinn, Peter; Vrieling, Alina; Heikkinen, Tuomas; Aittomaki, Kristiina; Heikkila, Paivi; Blomqvist, Carl; Lis…
172	2009	19234440	Inamura, Kentaro; Takeuchi, Kengo; Togashi, Yuki; Hatano, Satoko; Ninomiya, Hironori; Motoi, Noriko; Mun, Ming-yon; Sakao, Yukinori; Okumura, Sakae; Nakagawa, Ken; Soda, Manabu; Choi, Young Lim; Mano, Hiroyuki; Ishikawa, Yuichi
172	2006	16567017	McGowan, Eileen; Eriksen, Jason; Hutton, Michael
172	2005	15890005	Rhee, Sue Goo; Yang, Kap-Seok; Kang, Sang Won; Woo, Hyun Ae; Chang, Tong-Shin
172	2002	11910105	McDermott, Robert; Trabesinger, Andreas H; Muck, Michael; Hahn, Erwin L; Pines, Alexander; Clarke, John
172	2000	10602087	Sechriest, V F; Miao, Y J; Niyibizi, C; Westerhausen-Larson, A; Matthew, H W; Evans, C H; Fu, F H; Suh, J K
171	2007	17385774	Zhang, Xian-Ming; Hao, Zheng-Ming; Zhang, Wei-Xiong; Chen, Xiao-Ming
171	2005	15723045	Rondelez, Yannick; Tresset, Guillaume; Tabata, Kazuhito V; Arata, Hideyuki; Fujita, Hiroyuki; Takeuchi, Shoji; Noji, Hiroyuki
171	2003	12496260	Mellroth, Peter; Karlsson, Jenny; Steiner, Hakan
171	2000	10673527	Shaneyfelt, T; Husein, R; Bubley, G; Mantzoros, C S
170	2004	15593230	Liao, Hua; Wu, Jiang; Kuhn, Eric; Chin, Wendy; Chang, Betty; Jones, Michael D; O'Neil, Steve; Clauser, Karl R; Karl, Johann; Hasler, Fritz; Roubenoff, Ronenn; Zolg, Werner; Guild, Brad C
170	2004	15361627	Koh, Lian Pin; Dunn, Robert R; Sodhi, Navjot S; Colwell, Robert K; Proctor, Heather C; Smith, Vincent S
170	2004	14688319	Schmidt, Kerstin N; Leung, Beatrice; Kwong, Mandy; Zarember, Kol A; Satyal, Sanjeev; Navas, Tony A; Wang, Fay; Godowski, Paul J
170	2002	11896099	Louvet, C; Andre, T; Lledo, G; Hammel, P; Bleiberg, H; Bouleuc, C; Gamelin, E; Flesch, M; Cvitkovic, E; de Gramont, A
170	2001	11084026	Wolins, N E; Rubin, B; Brasaemle, D L
170	1999	10571225	Nathans, J
169	2010	20055667	Zhang, Yanjie; Cremer, Paul S
169	2009	19897402	Sieber, Christina; Kopf, Jessica; Hiepen, Christian; Knaus, Petra
169	2006	16303861	Folprecht, G; Lutz, M P; Schoffski, P; Seufferlein, T; Nolting, A; Pollert, P; Kohne, C-H
169	2005	16330568	Boersma, Hendrikus H; Kietselaer, Bas L J H; Stolk, Leo M L; Bennaghmouch, Abdelkader; Hofstra, Leonard; Narula, Jagat; Heidendal, Guido A K; Reutelingsperger, Chris P M
169	2000	10835003	Lyons, S R; Griffen, A L; Leys, E J
169	1998	9593785	Yotnda, P; Firat, H; Garcia-Pons, F; Garcia, Z; Gourru, G; Vernant, J P; Lemonnier, F A; Leblond, V; Langlade-Demoyen, P
169	1967	18257728	Novelli, G D
168	2007	17608444	Wei, Jinquan; Jia, Yi; Shu, Qinke; Gu, Zhiyi; Wang, Kunlin; Zhuang, Daming; Zhang, Gong; Wang, Zhicheng; Luo, Jianbin; Cao, Anyuan; Wu, Dehai
168	2005	16186509	Lilley, Brendan N; Ploegh, Hidde L
168	2005	16156780	Burkle, Alexander
168	2005	16005201	Serhan, Charles N
168	2002	12023608	Levy, Gary; Thervet, Eric; Lake, John; Uchida, Kazuharu
168	2001	11160901	McCue, L; Thompson, W; Carmack, C; Ryan, M P; Liu, J S; Derbyshire, V; Lawrence, C E
167	2009	19206508	Huang, Jinghuan; Grater, Stefan V; Corbellini, Francesca; Rinck, Sabine; Bock, Eva; Kemkemer, Ralf; Kessler, Horst; Ding, Jiandong; Spatz, Joachim P
167	2007	17600181	Lartigue, Carole; Glass, John I; Alperovich, Nina; Pieper, Rembert; Parmar, Prashanth P; Hutchison, Clyde A 3rd; Smith, Hamilton O; Venter, J Craig
167	2006	17699311	Epstein, Murray; Williams, Gordon H; Weinberger, Myron; Lewin, Andrew; Krause, Scott; Mukherjee, Robin; Patni, Rajiv; Beckerman, Bruce
167	2006	16516300	Ailhaud, Gerard; Massiera, Florence; Weill, Pierre; Legrand, Philippe; Alessandri, Jean-Marc; Guesnet, Philippe
167	2003	12682017	Simic, Rajna; Lindstrom, Derek L; Tran, Hien G; Roinick, Kelli L; Costa, Patrick J; Johnson, Alexander D; Hartzog, Grant A; Arndt, Karen M
167	2003	12591954	Friedland, Natalia; Liou, Heng-Ling; Lobel, Peter; Stock, Ann M
167	2001	11489188	Chern, M S; Fitzgerald, H A; Yadav, R C; Canlas, P E; Dong, X; Ronald, P C
167	1998	9697704	De Felice, M; Ovitt, C; Biffali, E; Rodriguez-Mallon, A; Arra, C; Anastassiadis, K; Macchia, P E; Mattei, M G; Mariano, A; Scholer, H; Macchia, V; Di Lauro, R
166	2007	17698607	Bastide, Pauline; Darido, Charbel; Pannequin, Julie; Kist, Ralf; Robine, Sylvie; Marty-Double, Christiane; Bibeau, Frederic; Scherer, Gerd; Joubert, Dominique; Hollande, Frederic; Blache, Philippe; Jay, Philippe
166	2006	16682496	Bailey, Justin R; Williams, Thomas M; Siliciano, Robert F; Blankson, Joel N
166	2005	16048908	Zhang, DaoHai; Tai, Lee Kian; Wong, Lee Lee; Chiu, Lily-Lily; Sethi, Sunil K; Koay, Evelyn S C
166	2001	11459630	Broomfield, S; Hryciw, T; Xiao, W
166	2000	10884406	Strobeck, M W; Knudsen, K E; Fribourg, A F; DeCristofaro, M F; Weissman, B E; Imbalzano, A N; Knudsen, E S
166	1998	9715630	de Hoog, G S; Gerrits van den Ende, A H
166	1993	8093246	Park, E A; Gurney, A L; Nizielski, S E; Hakimi, P; Cao, Z; Moorman, A; Hanson, R W
166	1990	1701257	Chan, S J; Cao, Q P; Steiner, D F
165	2009	19476488	Hall, Andrea; Karplus, P A; Poole, Leslie B
165	2008	18523012	Piccini, Alessandra; Carta, Sonia; Tassi, Sara; Lasiglie, Denise; Fossati, Gianluca; Rubartelli, Anna
165	2007	17825455	Wirtz, Stefan; Neurath, Markus F
165	2005	16115865	Kalvodova, Lucie; Kahya, Nicoletta; Schwille, Petra; Ehehalt, Robert; Verkade, Paul; Drechsel, David; Simons, Kai
165	2000	10967431	Ruel-Gariepy, E; Chenite, A; Chaput, C; Guirguis, S; Leroux, J
165	1997	9371804	Engelward, B P; Weeda, G; Wyatt, M D; Broekhof, J L; de Wit, J; Donker, I; Allan, J M; Gold, B; Hoeijmakers, J H; Samson, L D
164	2011	21419747	Merlos-Suarez, Anna; Barriga, Francisco M; Jung, Peter; Iglesias, Mar; Cespedes, Maria Virtudes; Rossell, David; Sevillano, Marta; Hernando-Momblona, Xavier; da Silva-Diz, Victoria; Munoz, Purificacion; Clevers, Hans; Sancho, Elena; Mangues, Ramon; Batlle, Eduard
164	2008	18600223	Park, In-Hyun; Lerou, Paul H; Zhao, Rui; Huo, Hongguang; Daley, George Q
164	2007	17058283	Berlin, Alex; Maximenko, Vera; Gilkes, Neil; Saddler, Jack
164	2004	15368285	Elliott, David E; Setiawan, Tommy; Metwali, Ahmed; Blum, Arthur; Urban, Joseph F Jr; Weinstock, Joel V
164	1993	8227143	DeNardi, C; Ausoni, S; Moretti, P; Gorza, L; Velleca, M; Buckingham, M; Schiaffino, S
163	2011	21219183	Barbalat, Roman; Ewald, Sarah E; Mouchess, Maria L; Barton, Gregory M
163	2009	19350943	Meharg, Andrew A; Williams, Paul N; Adomako, Eureka; Lawgali, Youssef Y; Deacon, Claire; Villada, Antia; Cambell, Robert C J; Sun, Guoxin; Zhu, Yong-Guan; Feldmann, Joerg; Raab, Andrea; Zhao, Fang-Jie; Islam, Rafiqul; Hossain, Shahid; Yanai, Junta
163	2008	18199418	Burchill, Matthew A; Yang, Jianying; Vang, Kieng B; Moon, James J; Chu, H Hamlet; Lio, Chan-Wang J; Vegoe, Amanda L; Hsieh, Chyi-Song; Jenkins, Marc K; Farrar, Michael A
163	2007	18069740	Stalikas, Constantine D
163	2007	17082201	Peleg, Anton Y; Potoski, Brian A; Rea, Rhonda; Adams, Jennifer; Sethi, Jigme; Capitano, Blair; Husain, Shahid; Kwak, Eun J; Bhat, Sunil V; Paterson, David L
163	2004	15039533	Mwau, Matilu; Cebere, Inese; Sutton, Julian; Chikoti, Priscilla; Winstone, Nicola; Wee, Edmund G-T; Beattie, Tara; Chen, Yun-Hsiang; Dorrell, Lucy; McShane, Helen; Schmidt, Claudia; Brooks, Mary; Patel, Sandip; Roberts, Joanna; Conlon, Christopher; Rowland-Jones, Sarah L; Bwayo, Job J; McMichael, Andrew J; Hanke, Tomas
163	2003	12832396	Claessen, Dennis; Rink, Rick; de Jong, Wouter; Siebring, Jeroen; de Vreugd, Peter; Boersma, F G Hidde; Dijkhuizen, Lubbert; Wosten, Han A B
163	2003	12654166	Tully, A M; Roche, H M; Doyle, R; Fallon, C; Bruce, I; Lawlor, B; Coakley, D; Gibney, M J
163	1999	10525345	Visconti, P E; Ning, X; Fornes, M W; Alvarez, J G; Stein, P; Connors, S A; Kopf, G S
163	1997	9396750	Stauffer, T P; Meyer, T
163	1997	9105178	Cordova, E; Gao, J; Whitesides, G M
163	1993	8397276	Pacha, J; Frindt, G; Antonian, L; Silver, R B; Palmer, L G
162	2012	22076614	Choi, Sungmoon; Dickson, Robert M; Yu, Junhua
162	2006	17101731	Greenberg, Michael E; Sun, Mingjiang; Zhang, Renliang; Febbraio, Maria; Silverstein, Roy; Hazen, Stanley L
162	2005	15959508	Wang, Hong-Wei; Nogales, Eva
162	2003	12892780	Barr, Francis A; Short, Benjamin
162	1999	9918916	Sakamoto, T; Liu, Z; Murase, N; Ezure, T; Yokomuro, S; Poli, V; Demetris, A J
162	1998	9492007	Van Parijs, L; Peterson, D A; Abbas, A K
162	1996	8895470	Peters, J M; King, R W; Hoog, C; Kirschner, M W
161	2009	18321493	Broer, Simone L; Mol, Ben Willem J; Hendriks, Dave; Broekmans, Frank J M
161	2001	11694577	Schorling, S; Vallee, B; Barz, W P; Riezman, H; Oesterhelt, D
161	2000	11121049	Arkhipova, I; Meselson, M
161	1999	9935014	Tardiff, B E; Califf, R M; Tcheng, J E; Lincoff, A M; Sigmon, K N; Harrington, R A; Mahaffey, K W; Ohman, E M; Teirstein, P S; Blankenship, J C; Kitt, M M; Topol, E J
161	1998	9636157	Miyamoto, H; Yeh, S; Wilding, G; Chang, C
161	1997	9040041	Neumann, J; Eschenhagen, T; Jones, L R; Linck, B; Schmitz, W; Scholz, H; Zimmermann, N
160	2011	21238945	Reiss, Simon; Rebhan, Ilka; Backes, Perdita; Romero-Brey, Ines; Erfle, Holger; Matula, Petr; Kaderali, Lars; Poenisch, Marion; Blankenburg, Hagen; Hiet, Marie-Sophie; Longerich, Thomas; Diehl, Sarah; Ramirez, Fidel; Balla, Tamas; Rohr, Karl; Kaul, Artur; Buhler, Sandra; Pepperkok, Rainer; Lengauer, Thomas; Albrecht, Mario; Eils, Roland; Schirmacher, Peter; Lohmann, Volker; Bartenschlager, Ralf
160	2006	16143393	Dalby, Matthew John; McCloy, David; Robertson, Mary; Wilkinson, Chris D W; Oreffo, Richard O C
160	2004	15070727	Sijwali, Puran S; Rosenthal, Philip J
160	2000	10926922	Klee, G G
160	1999	10446984	Tartour, E; Fossiez, F; Joyeux, I; Galinha, A; Gey, A; Claret, E; Sastre-Garau, X; Couturier, J; Mosseri, V; Vives, V; Banchereau, J; Fridman, W H; Wijdenes, J; Lebecque, S; Sautes-Fridman, C
160	1998	9624899	Katayama, H; Ishihama, Y; Asakawa, N
160	1997	9382878	Litvinov, S V; Balzar, M; Winter, M J; Bakker, H A; Briaire-de Bruijn, I H; Prins, F; Fleuren, G J; Warnaar, S O
159	2007	17254968	Sun, Peiqing; Yoshizuka, Naoto; New, Liguo; Moser, Bettina A; Li, Yilei; Liao, Rong; Xie, Changchuan; Chen, Jianming; Deng, Qingdong; Yamout, Maria; Dong, Meng-Qiu; Frangou, Costas G; Yates, John R 3rd; Wright, Peter E; Han, Jiahuai
159	2004	15541765	Smoak, Kathleen A; Cidlowski, John A
159	2004	15486302	Cuello, Luis G; Cortes, D Marien; Perozo, Eduardo
159	2003	12679664	Burkus, J Kenneth; Heim, Stephen E; Gornet, Matthew F; Zdeblick, Thomas A
159	2001	11196185	Yang, X H; Sladek, T L; Liu, X; Butler, B R; Froelich, C J; Thor, A D
159	2000	11030343	Liu, J; Smith, C L; DeRyckere, D; DeAngelis, K; Martin, G S; Berger, J M
159	2000	10706883	Sillaber, C; Gesbert, F; Frank, D A; Sattler, M; Griffin, J D
159	1999	10465781	Abraham, V C; Krishnamurthi, V; Taylor, D L; Lanni, F
159	1998	9507010	Leopoldt, D; Hanck, T; Exner, T; Maier, U; Wetzker, R; Nurnberg, B
159	1997	9316739	Liu, S; Tobias, R; McClure, S; Styba, G; Shi, Q; Jackowski, G
159	1996	8786336	O'Donnell, M J; Dow, J A; Huesmann, G R; Tublitz, N J; Maddrell, S H
159	1993	8517548	Yu, X; Wojciechowski, M; Fenselau, C
159	1993	8266095	Nunnari, J; Fox, T D; Walter, P
158	2004	15349703	Reche, Pedro A; Glutting, John-Paul; Zhang, Hong; Reinherz, Ellis L
158	2003	14523920	Winkler, Wade C; Breaker, Ronald R
158	2002	11943785	Trebak, Mohamed; Bird, Gary St J; McKay, Richard R; Putney, James W Jr
158	1999	10319864	Miettinen, P J; Chin, J R; Shum, L; Slavkin, H C; Shuler, C F; Derynck, R; Werb, Z
158	1999	10027806	Francis, S E; Camp, N J; Dewberry, R M; Gunn, J; Syrris, P; Carter, N D; Jeffery, S; Kaski, J C; Cumberland, D C; Duff, G W; Crossman, D C
158	1997	9550425	He, S; Peng, Q; Walls, A F
158	1992	1732716	Adham, N; Romanienko, P; Hartig, P; Weinshank, R L; Branchek, T
157	2007	17703190	Nishida, Motohiko; Cadene, Martine; Chait, Brian T; MacKinnon, Roderick
157	2005	15937897	Cole, Jason C; Murray, Christopher W; Nissink, J Willem M; Taylor, Richard D; Taylor, Robin
157	2005	15620956	Soltesz, Edward G; Kim, Sungjee; Laurence, Rita G; DeGrand, Alec M; Parungo, Cherie P; Dor, Delphine M; Cohn, Lawrence H; Bawendi, Moungi G; Frangioni, John V; Mihaljevic, Tomislav
157	2002	12023339	Wills, Mark R; Okecha, Georgina; Weekes, Michael P; Gandhi, Maher K; Sissons, Patrick J G; Carmichael, Andrew J
157	2002	11788609	Holtkotter, Olaf; Nieswandt, Bernhard; Smyth, Neil; Muller, Werner; Hafner, Martin; Schulte, Valerie; Krieg, Thomas; Eckes, Beate
157	1993	8497049	Jiang, M; Mak, J; Ladha, A; Cohen, E; Klein, M; Rovinski, B; Kleiman, L
156	2007	17255473	Levy, Vered; Lindon, Catherine; Zheng, Ying; Harfe, Brian D; Morgan, Bruce A
156	2006	17085431	Stam, Mark R; Danchin, Etienne G J; Rancurel, Corinne; Coutinho, Pedro M; Henrissat, Bernard
156	2006	16397142	Xu, Jian; Kimball, Thomas R; Lorenz, John N; Brown, David A; Bauskin, Asne R; Klevitsky, Raisa; Hewett, Timothy E; Breit, Samuel N; Molkentin, Jeffery D
156	2003	14653727	Yeo, Woon-Seok; Yousaf, Muhammad N; Mrksich, Milan
156	2001	11134270	Trkola, A; Ketas, T J; Nagashima, K A; Zhao, L; Cilliers, T; Morris, L; Moore, J P; Maddon, P J; Olson, W C
155	2007	17268618	Cheng, Xuanhong; Irimia, Daniel; Dixon, Meredith; Sekine, Kazuhiko; Demirci, Utkan; Zamir, Lee; Tompkins, Ronald G; Rodriguez, William; Toner, Mehmet
155	2006	16448708	Tong, Xiao; Chase, Robert; Skelton, Angela; Chen, Tong; Wright-Minogue, Jackie; Malcolm, Bruce A
155	2005	16005299	Paoletti, Mathieu; Rydholm, Carla; Schwier, Elke U; Anderson, Michael J; Szakacs, George; Lutzoni, Francois; Debeaupuis, Jean-Paul; Latge, Jean-Paul; Denning, David W; Dyer, Paul S
155	2003	12958309	Hwang, Jinah; Saha, Aniket; Boo, Yong Chool; Sorescu, George P; McNally, J Scott; Holland, Steven M; Dikalov, Sergei; Giddens, Don P; Griendling, Kathy K; Harrison, David G; Jo, Hanjoong
155	2003	12526789	Freiman, Richard N; Tjian, Robert
155	2002	11867744	Pukatzki, Stefan; Kessin, Richard H; Mekalanos, John J
155	1996	8796995	Crawford, H C; Matrisian, L M
155	1996	8641275	Wiedemann, C; Schafer, T; Burger, M M
154	2010	20138013	Andreu, Pauline; Johansson, Magnus; Affara, Nesrine I; Pucci, Ferdinando; Tan, Tingting; Junankar, Simon; Korets, Lidiya; Lam, Julia; Tawfik, David; DeNardo, David G; Naldini, Luigi; de Visser, Karin E; De Palma, Michele; Coussens, Lisa M
154	2010	20007864	Volkman, Hannah E; Pozos, Tamara C; Zheng, John; Davis, J Muse; Rawls, John F; Ramakrishnan, Lalita
154	2009	19822750	Wiens, John A; Stralberg, Diana; Jongsomjit, Dennis; Howell, Christine A; Snyder, Mark A
154	2006	16762935	Voutilainen, Sari; Nurmi, Tarja; Mursu, Jaakko; Rissanen, Tiina H
154	2006	16413923	Taghon, Tom; Yui, Mary A; Pant, Rashmi; Diamond, Rochelle A; Rothenberg, Ellen V
154	2004	15315634	Rose, Jocelyn K C; Bashir, Sajid; Giovannoni, James J; Jahn, Molly M; Saravanan, Ramu Subramanian
154	2003	12540402	Setchell, Kenneth D R; Faughnan, Marian S; Avades, Tony; Zimmer-Nechemias, Linda; Brown, Nadine M; Wolfe, Brian E; Brashear, Wayne T; Desai, Panjak; Oldfield, Mark F; Botting, Nigel P; Cassidy, Aedin
154	1998	9653548	Chiellini, G; Apriletti, J W; Yoshihara, H A; Baxter, J D; Ribeiro, R C; Scanlan, T S
154	1997	9136827	Rugtveit, J; Nilsen, E M; Bakka, A; Carlsen, H; Brandtzaeg, P; Scott, H
154	1992	1619653	Chandrasekhar, I; Clore, G M; Szabo, A; Gronenborn, A M; Brooks, B R
153	2009	18835809	Burgers, Peter M J
153	2007	17460044	Arimoto, Kei-ichiro; Takahashi, Hitoshi; Hishiki, Takayuki; Konishi, Hideyuki; Fujita, Takashi; Shimotohno, Kunitada
153	2007	17344959	McKenzie, R L; Aucamp, P J; Bais, A F; Bjorn, L O; Ilyas, M
153	2004	15003223	Jobling, Steve
153	2003	12692559	Ditzel, Mark; Wilson, Rebecca; Tenev, Tencho; Zachariou, Anna; Paul, Angela; Deas, Emma; Meier, Pascal
153	2001	11259360	Weinshilboum, R
152	2004	14651460	Weaver, Scott C; Ferro, Cristina; Barrera, Roberto; Boshell, Jorge; Navarro, Juan-Carlos
152	1996	8748293	Agostini, H T; Ryschkewitsch, C F; Stoner, G L
152	1995	7531163	Oehninger, S; Coddington, C C; Hodgen, G D; Seppala, M
152	1992	1631945	Perico, N; Ruggenenti, P; Gaspari, F; Mosconi, L; Benigni, A; Amuchastegui, C S; Gasparini, F; Remuzzi, G
151	2007	17576813	Tracy, Kristin; Dibling, Benjamin C; Spike, Benjamin T; Knabb, James R; Schumacker, Paul; Macleod, Kay F
151	2003	12627304	Hakkinen, K; Alen, M; Kraemer, W J; Gorostiaga, E; Izquierdo, M; Rusko, H; Mikkola, J; Hakkinen, A; Valkeinen, H; Kaarakainen, E; Romu, S; Erola, V; Ahtiainen, J; Paavolainen, L
151	2003	12571017	Cupples, Alison M; Spormann, Alfred M; McCarty, Perry L
151	2002	12023519	Varvel, S A; Lichtman, Aron H
151	2000	11128003	Grace, S C; Logan, B A
151	2000	10951699	Chen, A S; Metzger, J M; Trumbauer, M E; Guan, X M; Yu, H; Frazier, E G; Marsh, D J; Forrest, M J; Gopal-Truter, S; Fisher, J; Camacho, R E; Strack, A M; Mellin, T N; MacIntyre, D E; Chen, H Y; Van der Ploeg, L H
151	2000	10764062	Casas, E; Shackelford, S D; Keele, J W; Stone, R T; Kappes, S M; Koohmaraie, M
151	1998	9425076	Humphries, K M; Yoo, Y; Szweda, L I
150	2007	17728232	Brockman, Mark A; Schneidewind, Arne; Lahaie, Matthew; Schmidt, Aaron; Miura, Toshiyuki; Desouza, Ivna; Ryvkin, Faina; Derdeyn, Cynthia A; Allen, Susan; Hunter, Eric; Mulenga, Joseph; Goepfert, Paul A; Walker, Bruce D; Allen, Todd M
150	2007	17630118	Stahn, Cindy; Lowenberg, Mark; Hommes, Daniel W; Buttgereit, Frank
150	2007	17574431	Das Evcimen, Net; King, George L
150	2006	16697362	Speeckaert, Marijn; Huang, Guangming; Delanghe, Joris R; Taes, Youri E C
150	2005	16251956	Myong, Sua; Rasnik, Ivan; Joo, Chirlmin; Lohman, Timothy M; Ha, Taekjip
150	2005	15820679	Jones, Eric M; Surewicz, Witold K
150	2005	15660393	Lindahl, Karin; Stahle, Lars; Bruchfeld, Annette; Schvarcz, Robert
150	2004	15347794	Mateo, Alfonso; Muhlenbock, Per; Rusterucci, Christine; Chang, Christine Chi-Chen; Miszalski, Zbigniew; Karpinska, Barbara; Parker, Jane E; Mullineaux, Philip M; Karpinski, Stanislaw
150	2004	14569279	Tudor-Locke, C; Bell, R C; Myers, A M; Harris, S B; Ecclestone, N A; Lauzon, N; Rodger, N W
150	2003	14551235	Baucher, Marie; Halpin, Claire; Petit-Conil, Michel; Boerjan, Wout
150	2003	12869662	Deininger, Michael W N; Druker, Brian J
150	2002	11884472	Panjwani, Naveed N; Popova, Lana; Srivastava, Pramod K
150	1998	9565553	Cao, D; Fan, S T; Chung, S S
150	1996	8900190	Beltman, J; McCormick, F; Cook, S J
150	1995	7723249	Tarantino, A; Campise, M; Banfi, G; Confalonieri, R; Bucci, A; Montoli, A; Colasanti, G; Damilano, I; D'Amico, G; Minetti, L
150	1993	8327517	Ma, Q; Alder, H; Nelson, K K; Chatterjee, D; Gu, Y; Nakamura, T; Canaani, E; Croce, C M; Siracusa, L D; Buchberg, A M
149	2010	20167697	Giannitsis, Evangelos; Becker, Meike; Kurz, Kerstin; Hess, Georg; Zdunek, Dietmar; Katus, Hugo A
149	2004	15232577	O'Shea, John J; Pesu, Marko; Borie, Dominic C; Changelian, Paul S
149	2004	15222757	Henzler-Wildman, Katherine A; Martinez, Gary V; Brown, Michael F; Ramamoorthy, A
149	2004	15059991	Bourque, Guillaume; Pevzner, Pavel A; Tesler, Glenn
149	2003	12653277	Liang, C; Das, K C; McClendon, R W
149	2001	11329460	Vordermeier, H M; Whelan, A; Cockle, P J; Farrant, L; Palmer, N; Hewinson, R G
149	1998	9632770	Ceresa, B P; Kao, A W; Santeler, S R; Pessin, J E
149	1993	8382612	Shoelson, S E; Sivaraja, M; Williams, K P; Hu, P; Schlessinger, J; Weiss, M A
149	1991	1645233	van Kempen, M J; Fromaget, C; Gros, D; Moorman, A F; Lamers, W H
149	1990	2207249	Sanders, C R 2nd; Prestegard, J H
148	2008	18515558	Chung, K F; Adcock, I M
148	2006	16878984	Knight, Jefferson D; Hebda, James A; Miranker, Andrew D
148	2006	16517646	Sung, Youlboong; Ritalahti, Kirsti M; Apkarian, Robert P; Loffler, Frank E
148	2005	16142748	Baslund, Bo; Tvede, Niels; Danneskiold-Samsoe, Bente; Larsson, Per; Panayi, Gabriel; Petersen, Joergen; Petersen, Lars J; Beurskens, Frank J M; Schuurman, Janine; van de Winkel, Jan G J; Parren, Paul W H I; Gracie, J Alastair; Jongbloed, Sarah; Liew, Foo Y; McInnes, Iain B
148	2004	15365073	Thirion, P; Michiels, S; Pignon, J P; Buyse, M; Braud, A C; Carlson, R W; O'Connell, M; Sargent, P; Piedbois, P
148	2004	15031786	Dore, Gregory J; Cooper, David A; Pozniak, Anton L; DeJesus, Edwin; Zhong, Lijie; Miller, Michael D; Lu, Biao; Cheng, Andrew K
148	2003	14627721	Tribulo, Celeste; Aybar, Manuel J; Nguyen, Vu H; Mullins, Mary C; Mayor, Roberto
148	2003	12654843	Sifri, Costi D; Begun, Jakob; Ausubel, Frederick M; Calderwood, Stephen B
148	1997	9407968	Bottinger, E P; Jakubczak, J L; Haines, D C; Bagnall, K; Wakefield, L M
148	1996	8564957	Hibi, K; Nakamura, H; Hirai, A; Fujikake, Y; Kasai, Y; Akiyama, S; Ito, K; Takagi, H
148	1995	7723736	Messmer, U K; Lapetina, E G; Brune, B
147	2009	19390528	Caffrey, Martin; Cherezov, Vadim
147	2007	17942417	Rodier, Francis; Campisi, Judith; Bhaumik, Dipa
147	2007	17178209	Schubert, Christian; Hong, Suzi; Natarajan, Loki; Mills, Paul J; Dimsdale, Joel E
147	2006	16928154	Johnson, Trevor N; Rostami-Hodjegan, Amin; Tucker, Geoffrey T
147	2006	16675739	Huttner, Hagen B; Schellinger, Peter D; Hartmann, Marius; Kohrmann, Martin; Juettler, Eric; Wikner, Johannes; Mueller, Stephan; Meyding-Lamade, Uta; Strobl, Ralf; Mansmann, Ulrich; Schwab, Stefan; Steiner, Thorsten
147	2004	14962787	Ward, C L; Dempsey, M H; Ring, C J A; Kempson, R E; Zhang, L; Gor, D; Snowden, B W; Tisdale, M
147	2001	11905805	Hersey, P; Zhang, X D
147	2001	11213870	Hermansen, K; Sondergaard, M; Hoie, L; Carstensen, M; Brock, B
147	2000	10998177	Yang, X; Goldberg, M S; Popova, T G; Schoeler, G B; Wikel, S K; Hagman, K E; Norgard, M V
147	2000	10926527	Blanch, E W; Morozova-Roche, L A; Cochran, D A; Doig, A J; Hecht, L; Barron, L D
147	1999	10028248	Angen, O; Mutters, R; Caugant, D A; Olsen, J E; Bisgaard, M
147	1998	9482740	Berthelsen, J; Zappavigna, V; Ferretti, E; Mavilio, F; Blasi, F
147	1992	1464327	Wimmer, C; Doye, V; Grandi, P; Nehrbass, U; Hurt, E C
146	2007	17417639	Holst, Frederik; Stahl, Phillip R; Ruiz, Christian; Hellwinkel, Olaf; Jehan, Zeenath; Wendland, Marc; Lebeau, Annette; Terracciano, Luigi; Al-Kuraya, Khawla; Janicke, Fritz; Sauter, Guido; Simon, Ronald
146	2007	17298364	Kartal, Boran; Kuypers, Marcel M M; Lavik, Gaute; Schalk, Jos; Op den Camp, Huub J M; Jetten, Mike S M; Strous, Marc
146	2007	17234973	Thum, Thomas; Hoeber, Sarah; Froese, Sabrina; Klink, Ivonne; Stichtenoth, Dirk O; Galuppo, Paolo; Jakob, Marten; Tsikas, Dimitrios; Anker, Stefan D; Poole-Wilson, Philip A; Borlak, Jurgen; Ertl, Georg; Bauersachs, Johann
146	2004	14985207	Terpstra, Antonius H M
146	2004	14983027	Werman, Ariel; Werman-Venkert, Rachel; White, Rosalyn; Lee, Jae-Kwon; Werman, Batsheva; Krelin, Yakov; Voronov, Elena; Dinarello, Charles A; Apte, Ron N
146	2002	12121624	Ozaki-Kuroda, Kumi; Nakanishi, Hiroyuki; Ohta, Hiroshi; Tanaka, Hiromitsu; Kurihara, Hidetake; Mueller, Steffen; Irie, Kenji; Ikeda, Wataru; Sakai, Tatsuo; Wimmer, Eckard; Nishimune, Yoshitake; Takai, Yoshimi
146	1994	8120381	Thornton, B P; Vetvicka, V; Ross, G D
145	2012	22271299	Wang, Bao; Wu, Haobin; Yu, Le; Xu, Rong; Lim, Teik-Thye; Lou, Xiong Wen David
145	2010	20308447	Turkbey, Baris; Pinto, Peter A; Mani, Haresh; Bernardo, Marcelino; Pang, Yuxi; McKinney, Yolanda L; Khurana, Kiranpreet; Ravizzini, Gregory C; Albert, Paul S; Merino, Maria J; Choyke, Peter L
145	2009	19075265	Ravandi, Farhad; Estey, Eli; Jones, Dan; Faderl, Stefan; O'Brien, Susan; Fiorentino, Jackie; Pierce, Sherry; Blamble, Deborah; Estrov, Zeev; Wierda, William; Ferrajoli, Alessandra; Verstovsek, Srdan; Garcia-Manero, Guillermo; Cortes, Jorge; Kantarjian, Hagop
145	2007	17286370	Zhang, Yuhua; Donahue, James P; Li, Chao-Jun
145	1995	7492190	Fall, C H; Pandit, A N; Law, C M; Yajnik, C S; Clark, P M; Breier, B; Osmond, C; Shiell, A W; Gluckman, P D; Barker, D J
145	1993	8382793	Nielsen, P E; Egholm, M; Berg, R H; Buchardt, O
145	1993	7686341	Zhang, Y; Cliff, W J; Schoefl, G I; Higgins, G
144	2010	20351256	Shi, Fumin; Telesco, Shannon E; Liu, Yingting; Radhakrishnan, Ravi; Lemmon, Mark A
144	2008	18239119	Kufer, S K; Puchner, E M; Gumpp, H; Liedl, T; Gaub, H E
144	2007	17298168	Sandbulte, Matthew R; Jimenez, Gretchen S; Boon, Adrianus C M; Smith, Larry R; Treanor, John J; Webby, Richard J
144	2006	16389184	Will, Olivia; Purkayastha, Sanjay; Chan, Christopher; Athanasiou, Thanos; Darzi, Ara W; Gedroyc, Wady; Tekkis, Paris P
144	2005	15676284	Bellizzi, Dina; Rose, Giuseppina; Cavalcante, Paola; Covello, Giuseppina; Dato, Serena; De Rango, Francesco; Greco, Valentina; Maggiolini, Marcello; Feraco, Emidio; Mari, Vincenzo; Franceschi, Claudio; Passarino, Giuseppe; De Benedictis, Giovanna
144	2003	12922159	Itaka, Keiji; Yamauchi, Kyosuke; Harada, Atsushi; Nakamura, Kozo; Kawaguchi, Hiroshi; Kataoka, Kazunori
144	2002	11971021	Yi, Ae-Kyung; Yoon, Jae-Geun; Yeo, Seon-Ju; Hong, Soon-Cheol; English, B Keith; Krieg, Arthur M
144	2002	11792551	Gautreau, Alexis; Louvard, Daniel; Arpin, Monique
144	2001	11718343	Klimmek, S; Stan, H J; Wilke, A; Bunke, G; Buchholz, R
143	2011	21331080	Junger, Wolfgang G
143	2008	18258476	Blanco, Patrick; Palucka, A Karolina; Pascual, Virginia; Banchereau, Jacques
143	2006	16707575	Corcoran, Ryan B; Scott, Matthew P
143	2005	16107612	Hamada, Koichi; Sasaki, Takehiko; Koni, Pandelakis A; Natsui, Miyuki; Kishimoto, Hiroyuki; Sasaki, Junko; Yajima, Nobuyuki; Horie, Yasuo; Hasegawa, Go; Naito, Makoto; Miyazaki, Jun-Ichi; Suda, Toshio; Itoh, Hiroshi; Nakao, Kazuwa; Mak, Tak Wah; Nakano, Toru; Suzuki, Akira
143	2002	11815386	Cuzzocrea, Salvatore; Chatterjee, Prabal K; Mazzon, Emanuela; Dugo, Laura; Serraino, Ivana; Britti, Domenico; Mazzullo, Giuseppe; Caputi, Achille P; Thiemermann, Christoph
143	1994	7810810	Wincker, P; Britto, C; Pereira, J B; Cardoso, M A; Oelemann, W; Morel, C M
142	2006	16847054	Peng, Xiang-Hong; Karna, Prasanthi; Cao, Zehong; Jiang, Bing-Hua; Zhou, Muxiang; Yang, Lily
142	2006	16382237	Voss, Till S; Healer, Julie; Marty, Allison J; Duffy, Michael F; Thompson, Jennifer K; Beeson, James G; Reeder, John C; Crabb, Brendan S; Cowman, Alan F
141	2011	21204581	Wu, Jianbo; Gross, Adam; Yang, Hong
141	2008	18598214	Pesin, Jillian A; Orr-Weaver, Terry L
141	2007	17690094	Yuan, Weihua; Pan, Wei; Kong, Juan; Zheng, Wei; Szeto, Frances L; Wong, Kari E; Cohen, Ronald; Klopot, Anna; Zhang, Zhongyi; Li, Yan Chun
141	2005	16851427	Ji, Xiaojun; Zheng, Jiayin; Xu, Jianmin; Rastogi, Vipin K; Cheng, Tu-Chen; DeFrank, Joseph J; Leblanc, Roger M
141	2005	15933061	Giuliani, Nicola; Colla, Simona; Morandi, Francesca; Lazzaretti, Mirca; Sala, Roberto; Bonomini, Sabrina; Grano, Maria; Colucci, Silvia; Svaldi, Mirija; Rizzoli, Vittorio
141	2005	15920040	Davies, Melanie; Storms, Fred; Shutler, Simon; Bianchi-Biscay, Monique; Gomis, Ramon
141	2004	15124989	Xu, Yuan; Wang, Lihong V; Ambartsoumian, Gaik; Kuchment, Peter
141	2003	12606517	Kim, Jung-Guk; Baggio, Laurie L; Bridon, Dominique P; Castaigne, Jean-Paul; Robitaille, Martin F; Jette, Lucie; Benquet, Corinne; Drucker, Daniel J
141	2002	12481979	Flynn, N E; Meininger, C J; Haynes, T E; Wu, G
141	2002	11854295	Boucher, Philippe; Liu, Pingsheng; Gotthardt, Michael; Hiesberger, Thomas; Anderson, Richard G W; Herz, Joachim
141	2001	11560988	Hernandez, J; Aung, S; Redmond, W L; Sherman, L A
141	1998	9843961	Ribon, V; Johnson, J H; Camp, H S; Saltiel, A R
141	1992	1373235	Steingrimsdottir, H; Rowley, G; Dorado, G; Cole, J; Lehmann, A R
140	2006	16412571	Chow, Lionel M L; Baker, Suzanne J
140	2005	16214810	van Eijk, Marco; van Roomen, Cindy P A A; Renkema, G Herma; Bussink, Anton P; Andrews, Laura; Blommaart, Edward F C; Sugar, Alan; Verhoeven, Arthur J; Boot, Rolf G; Aerts, Johannes M F G
140	2004	14734450	Cho, William C S; Yip, Timothy T C; Yip, Christine; Yip, Victor; Thulasiraman, Vanitha; Ngan, Roger K C; Yip, Tai-Tung; Lau, Wai-Hon; Au, Joseph S K; Law, Stephen C K; Cheng, Wai-Wai; Ma, Victor W S; Lim, Cadmon K P
140	2001	11533040	Song, C S; Echchgadda, I; Baek, B S; Ahn, S C; Oh, T; Roy, A K; Chatterjee, B
140	2001	11134182	Miyakoshi, N; Richman, C; Kasukawa, Y; Linkhart, T A; Baylink, D J; Mohan, S
140	2000	11101470	Levine, J A; Schleusner, S J; Jensen, M D
140	2000	11090151	Gomez-Puertas, P; Albo, C; Perez-Pastrana, E; Vivo, A; Portela, A
140	1995	7614713	Bennett, M R; Evan, G I; Schwartz, S M
140	1994	7510104	Joly, G A; Ayres, M; Chelly, F; Kilbourn, R G
140	1991	1920436	Stein, P; Chothia, C
139	2002	12414366	Enquist, Brian J
139	2002	11892489	Leinonen, Maija; Saikku, Pekka
139	1999	10523421	Chaytor, A T; Martin, P E; Evans, W H; Randall, M D; Griffith, T M
139	1999	10047540	Braud, V M; Allan, D S; McMichael, A J
139	1998	9682344	Kistner, O; Barrett, P N; Mundt, W; Reiter, M; Schober-Bendixen, S; Dorner, F
139	1994	7957259	Crameri, R; Jaussi, R; Menz, G; Blaser, K
139	1994	7519208	Vogt, A B; Kropshofer, H; Kalbacher, H; Kalbus, M; Rammensee, H G; Coligan, J E; Martin, R
138	2011	21258320	Letessier, Anne; Millot, Gael A; Koundrioukoff, Stephane; Lachages, Anne-Marie; Vogt, Nicolas; Hansen, R Scott; Malfoy, Bernard; Brison, Olivier; Debatisse, Michelle
138	2010	19833894	Cheng, Susan; Massaro, Joseph M; Fox, Caroline S; Larson, Martin G; Keyes, Michelle J; McCabe, Elizabeth L; Robins, Sander J; O'Donnell, Christopher J; Hoffmann, Udo; Jacques, Paul F; Booth, Sarah L; Vasan, Ramachandran S; Wolf, Myles; Wang, Thomas J
138	2009	18931897	Burke, John E; Dennis, Edward A
138	2008	18391214	Son, Se-Young; Ma, Jichun; Kondou, Youhei; Yoshimura, Masato; Yamashita, Eiki; Tsukihara, Tomitake
138	2007	17984961	Cairns, Bradley R
138	2007	17488680	Origa, Raffaella; Galanello, Renzo; Ganz, Tomas; Giagu, Nicolina; Maccioni, Liliana; Faa, Gavino; Nemeth, Elizabeta
138	2004	14751922	Laftah, Abas H; Ramesh, Bala; Simpson, Robert J; Solanky, Nita; Bahram, Seiamak; Schumann, Klaus; Debnam, Edward S; Srai, Surjit K S
138	2004	14701752	Li, Shanru; Weidenfeld, Joel; Morrisey, Edward E
138	2003	12792544	Menon, Nathan G; Rodriguez, Eduardo D; Byrnes, Colman K; Girotto, John A; Goldberg, Nelson H; Silverman, Ronald P
138	2000	10777765	Wilson, D; Valluzzi, R; Kaplan, D
138	1994	7958682	Anti, M; Armelao, F; Marra, G; Percesepe, A; Bartoli, G M; Palozza, P; Parrella, P; Canetta, C; Gentiloni, N; De Vitis, I
138	1992	1518825	Colonna, M; Spies, T; Strominger, J L; Ciccone, E; Moretta, A; Moretta, L; Pende, D; Viale, O
137	2012	22337679	Thadhani, Ravi; Appelbaum, Evan; Pritchett, Yili; Chang, Yuchiao; Wenger, Julia; Tamez, Hector; Bhan, Ishir; Agarwal, Rajiv; Zoccali, Carmine; Wanner, Christoph; Lloyd-Jones, Donald; Cannata, Jorge; Thompson, B Taylor; Andress, Dennis; Zhang, Wuyan; Packham, David; Singh, Bhupinder; Zehnder, Daniel; Shah, Amil; Pachika, Ajay; Manning, Warren J; Solomon, Scott D
137	2009	19084560	Jalanko, Anu; Braulke, Thomas
137	2007	17092705	Pant, Deepak; Adholeya, Alok
137	2006	16717128	Knights, Chad D; Catania, Jason; Di Giovanni, Simone; Muratoglu, Selen; Perez, Ricardo; Swartzbeck, Amber; Quong, Andrew A; Zhang, Xiaojing; Beerman, Terry; Pestell, Richard G; Avantaggiati, Maria Laura
137	2004	15070782	Broun, Pierre; Poindexter, Patricia; Osborne, Erin; Jiang, Cai-Zhong; Riechmann, Jose Luis
137	2002	12454130	Huijsdens, Xander W; Linskens, Ronald K; Mak, Mariette; Meuwissen, Stephan G M; Vandenbroucke-Grauls, Christina M J E; Savelkoul, Paul H M
137	2002	12376534	Kang, Zhigang; Pirskanen, Asta; Janne, Olli A; Palvimo, Jorma J
137	2001	11139318	Neuzil, J; Weber, T; Gellert, N; Weber, C
137	1996	8911222	McDougle, C J; Naylor, S T; Cohen, D J; Aghajanian, G K; Heninger, G R; Price, L H
137	1994	8157683	Shi, G P; Webb, A C; Foster, K E; Knoll, J H; Lemere, C A; Munger, J S; Chapman, H A
136	2010	20164930	Huppa, Johannes B; Axmann, Markus; Mortelmaier, Manuel A; Lillemeier, Bjorn F; Newell, Evan W; Brameshuber, Mario; Klein, Lawrence O; Schutz, Gerhard J; Davis, Mark M
136	2009	19270791	Tarantini, Letizia; Bonzini, Matteo; Apostoli, Pietro; Pegoraro, Valeria; Bollati, Valentina; Marinelli, Barbara; Cantone, Laura; Rizzo, Giovanna; Hou, Lifang; Schwartz, Joel; Bertazzi, Pier Alberto; Baccarelli, Andrea
136	2009	19100346	Delcour, Anne H
136	2007	17068222	Ferretti, C; Bruni, L; Dangles-Marie, V; Pecking, A P; Bellet, D
136	2005	15661030	Nichols, Kim E; Ma, Cindy S; Cannons, Jennifer L; Schwartzberg, Pamela L; Tangye, Stuart G
136	2004	15282631	Zhu, Y Z; Huang, S H; Tan, B K H; Sun, J; Whiteman, M; Zhu, Y-C
136	2004	14749835	Gouin, Edith; Egile, Coumaran; Dehoux, Pierre; Villiers, Veronique; Adams, Josephine; Gertler, Frank; Li, Rong; Cossart, Pascale
136	1995	8559594	Morgan, J A; Blair, D
136	1995	7637479	D'Alessandro, U; Leach, A; Drakeley, C J; Bennett, S; Olaleye, B O; Fegan, G W; Jawara, M; Langerock, P; George, M O; Targett, G A
136	1994	7811031	Suci, P A; Mittelman, M W; Yu, F P; Geesey, G G
135	2009	19199378	Jamei, Masoud; Marciniak, Steve; Feng, Kairui; Barnett, Adrian; Tucker, Geoffrey; Rostami-Hodjegan, Amin
135	2008	19001495	Versmissen, Jorie; Oosterveer, Daniella M; Yazdanpanah, Mojgan; Defesche, Joep C; Basart, Dick C G; Liem, Anho H; Heeringa, Jan; Witteman, Jacqueline C; Lansberg, Peter J; Kastelein, John J P; Sijbrands, Eric J G
135	2006	16339487	Seetharam, Divya; Mineo, Chieko; Gormley, Andrew K; Gibson, Linda L; Vongpatanasin, Wanpen; Chambliss, Ken L; Hahner, Lisa D; Cummings, Melissa L; Kitchens, Richard L; Marcel, Yves L; Rader, Daniel J; Shaul, Philip W
135	2004	15505214	Monte, Elena; Tepperman, James M; Al-Sady, Bassem; Kaczorowski, Karen A; Alonso, Jose M; Ecker, Joseph R; Li, Xin; Zhang, Yuelin; Quail, Peter H
135	2004	14978086	Keane, Michael P; Belperio, John A; Xue, Ying Y; Burdick, Marie D; Strieter, Robert M
135	2001	11567700	Cascinelli, N; Belli, F; MacKie, R M; Santinami, M; Bufalino, R; Morabito, A
135	2001	11553558	Torres, A G; Redford, P; Welch, R A; Payne, S M
135	1999	10518217	Shikama, N; Lee, C W; France, S; Delavaine, L; Lyon, J; Krstic-Demonacos, M; La Thangue, N B
134	2009	19041286	Kitteringham, Neil R; Jenkins, Rosalind E; Lane, Catherine S; Elliott, Victoria L; Park, B Kevin
134	2009	18801012	Kawashima, Cintia Goulart; Yoshimoto, Naoko; Maruyama-Nakashita, Akiko; Tsuchiya, Yumiko N; Saito, Kazuki; Takahashi, Hideki; Dalmay, Tamas
134	2007	17325656	Lin, H-S; Hu, C-Y; Chan, H-Y; Liew, Y-Y; Huang, H-P; Lepescheux, L; Bastianelli, E; Baron, R; Rawadi, G; Clement-Lacroix, P
134	2007	17143269	Liu, Tong; Ramesh, Arati; Ma, Zhen; Ward, Sarah K; Zhang, Limei; George, Graham N; Talaat, Adel M; Sacchettini, James C; Giedroc, David P
134	2005	15900299	Helfman, D M; Kim, E J; Lukanidin, E; Grigorian, M
134	2004	15549136	Kesty, Nicole C; Mason, Kevin M; Reedy, Mary; Miller, Sara E; Kuehn, Meta J
134	2002	12105180	Salmon, Wendy C; Adams, Michael C; Waterman-Storer, Clare M
134	2002	12023122	Trepel, Martin; Arap, Wadih; Pasqualini, Renata
134	2002	11784537	Rho, J Y; Zioupos, P; Currey, J D; Pharr, G M
134	1998	9557659	Harrigan, P R; Bloor, S; Larder, B A
134	1993	8367477	Pancholi, V; Fischetti, V A
133	2012	22448344	Corcoran, Ryan B; Ebi, Hiromichi; Turke, Alexa B; Coffee, Erin M; Nishino, Michiya; Cogdill, Alexandria P; Brown, Ronald D; Della Pelle, Patricia; Dias-Santagata, Dora; Hung, Kenneth E; Flaherty, Keith T; Piris, Adriano; Wargo, Jennifer A; Settleman, Jeffrey; Mino-Kenudson, Mari; Engelman, Jeffrey A
133	2011	21427763	Domagalska, Malgorzata A; Leyser, Ottoline
133	2010	20308559	Yamakuchi, Munekazu; Lotterman, Craig D; Bao, Clare; Hruban, Ralph H; Karim, Baktiar; Mendell, Joshua T; Huso, David; Lowenstein, Charles J
133	2009	19125622	Kingston, David G I
133	2008	18535813	Bidlingmaier, Scott; Zhu, Xiaodong; Liu, Bin
133	2008	18330986	Ray, Debdas; Bharadwaj, P K
133	2008	18188451	Hou, Jianghui; Renigunta, Aparna; Konrad, Martin; Gomes, Antonio S; Schneeberger, Eveline E; Paul, David L; Waldegger, Siegfried; Goodenough, Daniel A
133	2008	17950376	Marin, Frederic; Luquet, Gilles; Marie, Benjamin; Medakovic, Davorin
133	2007	17643090	Kramer, Jeffrey A; Sagartz, John E; Morris, Dale L
133	2007	17349691	Putney, James W Jr
133	2004	15314078	del Real, Gustavo; Jimenez-Baranda, Sonia; Mira, Emilia; Lacalle, Rosa Ana; Lucas, Pilar; Gomez-Mouton, Concepcion; Alegret, Marta; Pena, Jose Maria; Rodriguez-Zapata, Manuel; Alvarez-Mon, Melchor; Martinez-A, Carlos; Manes, Santos
133	2004	15033447	Chou, Kuo-Chen
133	2003	12941930	Ashkar, Ali A; Rosenthal, Kenneth L
133	2002	12384459	Boo, Yong Chool; Hwang, Jinah; Sykes, Michelle; Michell, Belinda J; Kemp, Bruce E; Lum, Hazel; Jo, Hanjoong
133	2001	11389934	Chakrabarti, P; Pal, D
133	2001	11298590	Visser, H P; Gunster, M J; Kluin-Nelemans, H C; Manders, E M; Raaphorst, F M; Meijer, C J; Willemze, R; Otte, A P
133	2001	11237461	Matova, N; Cooley, L
133	1999	10332061	Ramkissoon-Ganorkar, C; Liu, F; Baudys, M; Kim, S W
133	1997	9096382	Delporte, C; O'Connell, B C; He, X; Lancaster, H E; O'Connell, A C; Agre, P; Baum, B J
132	2007	17504458	Potocky, Martin; Jones, Mark A; Bezvoda, Radek; Smirnoff, Nicholas; Zarsky, Viktor
132	2006	16684353	Gosens, Reinoud; Zaagsma, Johan; Meurs, Herman; Halayko, Andrew J
132	2004	14990649	Yeo, Winnie; Chan, Paul K S; Ho, Wing M; Zee, Benny; Lam, Kwok C; Lei, Kenny I K; Chan, Anthony T C; Mok, Tony S K; Lee, Jam J; Leung, Thomas W T; Zhong, Sheng; Johnson, Philip J
132	2003	14534198	Ye, Yuzhen; Godzik, Adam
132	2002	12032332	Yellayi, Srikanth; Naaz, Afia; Szewczykowski, Melissa A; Sato, Tomomi; Woods, Jeffrey A; Chang, Jongsoo; Segre, Mariangela; Allred, Clint D; Helferich, William G; Cooke, Paul S
132	2000	11092290	Raskin, P; Klaff, L; Bergenstal, R; Halle, J P; Donley, D; Mecca, T
132	2000	10975863	Detmers, P A; Hernandez, M; Mudgett, J; Hassing, H; Burton, C; Mundt, S; Chun, S; Fletcher, D; Card, D J; Lisnock, J; Weikel, R; Bergstrom, J D; Shevell, D E; Hermanowski-Vosatka, A; Sparrow, C P; Chao, Y S; Rader, D J; Wright, S D; Pure, E
132	1999	10728985	Smalley, M J; Dale, T C
131	2011	21247180	Zhdankin, Viktor V
131	2010	20087917	Chen, Xiaoqiang; Kang, Sunwoo; Kim, Min Jung; Kim, Joohee; Kim, Youn Sang; Kim, Heejin; Chi, Bo; Kim, Sung-Jin; Lee, Jin Yong; Yoon, Juyoung
131	2005	16155567	Davierwala, Armaity P; Haynes, Jennifer; Li, Zhijian; Brost, Renee L; Robinson, Mark D; Yu, Lisa; Mnaimneh, Sanie; Ding, Huiming; Zhu, Hongwei; Chen, Yiqun; Cheng, Xin; Brown, Grant W; Boone, Charles; Andrews, Brenda J; Hughes, Timothy R
131	2005	15762567	Go, E P; Apon, J V; Luo, G; Saghatelian, A; Daniels, R H; Sahi, V; Dubrow, R; Cravatt, B F; Vertes, A; Siuzdak, G
131	2004	15136790	Rich, Jeremy N; Bigner, Darell D
131	2004	15064398	Zhang, Zhi-Qiang; Wietgrefe, Stephen W; Li, Qingsheng; Shore, Marta Dykhuizen; Duan, Lijie; Reilly, Cavan; Lifson, Jeffrey D; Haase, Ashley T
131	2004	14744777	Singh, Ajay P; Moniaux, Nicolas; Chauhan, Subhash C; Meza, Jane L; Batra, Surinder K
131	2003	14625380	Kroeze, Wesley K; Sheffler, Douglas J; Roth, Bryan L
131	2003	14614509	Lei, Ming; Podell, Elaine R; Baumann, Peter; Cech, Thomas R
131	2001	11287660	Narayanan, K; Srinivas, R; Ramachandran, A; Hao, J; Quinn, B; George, A
131	2000	10699189	Goodier, J L; Ostertag, E M; Kazazian, H H Jr
130	2010	20357766	Huang, Jun; Zarnitsyna, Veronika I; Liu, Baoyu; Edwards, Lindsay J; Jiang, Ning; Evavold, Brian D; Zhu, Cheng
130	2010	20352414	Wee, Sunmee; Koob, George F
130	2010	20213787	Chernyak, Natalia; Gevorgyan, Vladimir
130	2004	15279849	Hillisch, Alexander; Pineda, Luis Felipe; Hilgenfeld, Rolf
130	2002	11910017	Moshelion, Menachem; Becker, Dirk; Biela, Alexander; Uehlein, Norbert; Hedrich, Rainer; Otto, Beate; Levi, Hadas; Moran, Nava; Kaldenhoff, Ralf
130	2001	11602613	Faouzi, S; Burckhardt, B E; Hanson, J C; Campe, C B; Schrum, L W; Rippe, R A; Maher, J J
130	2001	11584365	Yang, S Q; Lin, H Z; Mandal, A K; Huang, J; Diehl, A M
130	2001	11551214	Sheng, D; Ballou, D P; Massey, V
130	2000	11001950	Gu, X; Kozarsky, K; Krieger, M
130	1999	9888965	Mann, R M; Bidwell, J R
130	1998	9649424	Swope, M; Sun, H W; Blake, P R; Lolis, E
130	1998	9636225	Vergnolle, N; Macnaughton, W K; Al-Ani, B; Saifeddine, M; Wallace, J L; Hollenberg, M D
130	1997	9151680	Yu, W; Kim, J; Ossowski, L
130	1996	8837422	Kok, R G; de Waal, A; Schut, F; Welling, G W; Weenk, G; Hellingwerf, K J
130	1996	8768718	Washburn, M S; Dingledine, R
130	1996	8543399	Wolk, A; Gridley, G; Niwa, S; Lindblad, P; McCredie, M; Mellemgaard, A; Mandel, J S; Wahrendorf, J; McLaughlin, J K; Adami, H O
129	2011	20937873	Koren, Omry; Spor, Ayme; Felin, Jenny; Fak, Frida; Stombaugh, Jesse; Tremaroli, Valentina; Behre, Carl Johan; Knight, Rob; Fagerberg, Bjorn; Ley, Ruth E; Backhed, Fredrik
129	2009	19390574	Corcoran, David L; Pandit, Kusum V; Gordon, Ben; Bhattacharjee, Arindam; Kaminski, Naftali; Benos, Panayiotis V
129	2008	19021143	Dhepe, Paresh L; Fukuoka, Atsushi
129	2006	16611222	Deretic, Vojo; Singh, Sudha; Master, Sharon; Harris, James; Roberts, Esteban; Kyei, George; Davis, Alex; de Haro, Sergio; Naylor, John; Lee, Huang-Ho; Vergne, Isabelle
129	2006	16395729	Jager, Christian; Welzel, Thea; Meyer-Zaika, Wolfgang; Epple, Matthias
129	2006	16377621	Grau, Sandra; Richards, Peter J; Kerr, Briedgeen; Hughes, Clare; Caterson, Bruce; Williams, Anwen S; Junker, Uwe; Jones, Simon A; Clausen, Tim; Ehrmann, Michael
129	2005	16159899	Bohlender, Jurgen M; Franke, Sybille; Stein, Gunter; Wolf, Gunter
129	2005	16003488	Polgar, L
129	2004	15246205	Cordoba, Juan; Lopez-Hellin, Juan; Planas, Merce; Sabin, Pilar; Sanpedro, Francesc; Castro, Francisco; Esteban, Rafael; Guardia, Jaume
129	1994	8152486	Jameson, B A; McDonnell, J M; Marini, J C; Korngold, R
128	2009	19179063	Gennerich, Arne; Vale, Ronald D
128	2007	17221996	Jiang, Deshou; Fu, Hua; Jiang, Yuyang; Zhao, Yufen
128	2005	16314634	Ben-Josef, Edgar; Normolle, Daniel; Ensminger, William D; Walker, Suzette; Tatro, Daniel; Ten Haken, Randall K; Knol, James; Dawson, Laura A; Pan, Charlie; Lawrence, Theodore S
128	2004	15302904	Asano, Kenichi; Miwa, Miyu; Miwa, Keiko; Hanayama, Rikinari; Nagase, Hiroko; Nagata, Shigekazu; Tanaka, Masato
128	2004	15068825	Alves-Rodrigues, Alexandra; Shao, Andrew
128	2004	14738762	Giagulli, Cinzia; Scarpini, Elio; Ottoboni, Linda; Narumiya, Shuh; Butcher, Eugene C; Constantin, Gabriela; Laudanna, Carlo
128	2002	12458936	Dalluge, Jens; van Stee, Leo L P; Xu, Xiaobin; Williams, Jonathan; Beens, Jan; Vreuls, Rene J J; Brinkman, Udo A Th
128	2002	12419833	Yokoyama, Akira; Kato, Hoichi; Yokoyama, Tetsuji; Tsujinaka, Toshimasa; Muto, Manabu; Omori, Tai; Haneda, Tatsumasa; Kumagai, Yoshiya; Igaki, Hiroyasu; Yokoyama, Masako; Watanabe, Hiroshi; Fukuda, Haruhiko; Yoshimizu, Haruko
128	2002	11891260	Qin, Chunbo; Wang, Xuemin
128	2000	10757238	Kravitz, E A
128	1999	10602014	Macagno, A; Gilliet, M; Sallusto, F; Lanzavecchia, A; Nestle, F O; Groettrup, M
128	1996	8651276	Slaney, S F; Oldridge, M; Hurst, J A; Moriss-Kay, G M; Hall, C M; Poole, M D; Wilkie, A O
128	1995	8747466	Athappilly, F K; Hendrickson, W A
128	1994	7988795	Weber-Hall, S J; Phippard, D J; Niemeyer, C C; Dale, T C
127	2013	23985870	Le Chatelier, Emmanuelle; Nielsen, Trine; Qin, Junjie; Prifti, Edi; Hildebrand, Falk; Falony, Gwen; Almeida, Mathieu; Arumugam, Manimozhiyan; Batto, Jean-Michel; Kennedy, Sean; Leonard, Pierre; Li, Junhua; Burgdorf, Kristoffer; Grarup, Niels; Jorgensen, Torben; Brandslund, Ivan; Nielsen, Henrik Bjorn; Juncker, Agnieszka S; Bertalan, Marcelo; Levenez, Florence; Pons, Nicolas; Rasmussen, Simon; Sun…
127	2008	17544638	Vavilin, V A; Fernandez, B; Palatsi, J; Flotats, X
127	2007	17081517	Salasznyk, Roman M; Klees, Robert F; Williams, William A; Boskey, Adele; Plopper, George E
127	2006	17030648	Scarmeas, Nikolaos; Stern, Yaakov; Mayeux, Richard; Luchsinger, Jose A
127	2006	16841096	Sun, Chun-Xiao; Zhong, Hongyan; Mohsenin, Amir; Morschl, Eva; Chunn, Janci L; Molina, Jose G; Belardinelli, Luiz; Zeng, Dewan; Blackburn, Michael R
127	2003	14633627	Otterbein, Leo E; Otterbein, Sherrie L; Ifedigbo, Emeka; Liu, Fang; Morse, Danielle E; Fearns, Colleen; Ulevitch, Richard J; Knickelbein, Roy; Flavell, Richard A; Choi, Augustine M
127	2003	14523392	Lipford, J Russell; Deshaies, Raymond J
127	2003	12606558	Kuo, Mack R; Morbidoni, Hector R; Alland, David; Sneddon, Scott F; Gourlie, Brian B; Staveski, Mark M; Leonard, Marina; Gregory, Jill S; Janjigian, Andrew D; Yee, Christopher; Musser, James M; Kreiswirth, Barry; Iwamoto, Hiroyuki; Perozzo, Remo; Jacobs, William R Jr; Sacchettini, James C; Fidock, David A
127	2002	12495704	Castaldo, Stefano; Capasso, Francesco
127	2002	12235125	Widlund, Hans R; Horstmann, Martin A; Price, E Roydon; Cui, Junqing; Lessnick, Stephen L; Wu, Min; He, Xi; Fisher, David E
127	2002	12130632	Esteve, Pierre Olivier; Chicoine, Eric; Robledo, Olivier; Aoudjit, Fawzi; Descoteaux, Albert; Potworowski, Edouard F; St-Pierre, Yves
127	2002	11960693	Donovan, Shane; Shannon, Kevin M; Bollag, Gideon
127	2002	11836382	Yan, Ziying; Zak, Roman; Luxton, G W Gant; Ritchie, Teresa C; Bantel-Schaal, Ursula; Engelhardt, John F
127	1998	9724786	Chen, B X; Wilson, S R; Das, M; Coughlin, D J; Erlanger, B F
127	1995	7844369	Benne, C A; Kraaijeveld, C A; van Strijp, J A; Brouwer, E; Harmsen, M; Verhoef, J; van Golde, L M; van Iwaarden, J F
127	1993	8486742	Kopan, R; Weintraub, H
126	2012	22453571	Boekholdt, S Matthijs; Arsenault, Benoit J; Mora, Samia; Pedersen, Terje R; LaRosa, John C; Nestel, Paul J; Simes, R John; Durrington, Paul; Hitman, Graham A; Welch, K M A; DeMicco, David A; Zwinderman, Aeilko H; Clearfield, Michael B; Downs, John R; Tonkin, Andrew M; Colhoun, Helen M; Gotto, Antonio M Jr; Ridker, Paul M; Kastelein, John J P
126	2008	18023906	Germershaus, Oliver; Mao, Shirui; Sitterberg, Johannes; Bakowsky, Udo; Kissel, Thomas
126	2007	17561370	Szyf, Moshe; Weaver, Ian; Meaney, Michael
126	2007	16959312	Wei, Hua; Zhang, Xianzheng; Cheng, Cheng; Cheng, Si-Xue; Zhuo, Ren-Xi
126	2006	16828190	Ohgren, Karin; Bengtsson, Oskar; Gorwa-Grauslund, Marie F; Galbe, Mats; Hahn-Hagerdal, Barbel; Zacchi, Guido
126	2005	16330777	van der Goot, J A; Koch, G; de Jong, M C M; van Boven, M
126	2005	15980200	Montillet, Jean-Luc; Chamnongpol, Sangpen; Rusterucci, Christine; Dat, James; van de Cotte, Brigitte; Agnel, Jean-Pierre; Battesti, Christine; Inze, Dirk; Van Breusegem, Frank; Triantaphylides, Christian
126	2005	15876415	Beck, V; Rohr, U; Jungbauer, A
126	2005	15742198	Olson, M O J; Dundr, Miroslav
126	2005	15713797	Modlich, Ute; Kustikova, Olga S; Schmidt, Manfred; Rudolph, Cornelia; Meyer, Johann; Li, Zhixiong; Kamino, Kenji; von Neuhoff, Nils; Schlegelberger, Brigitte; Kuehlcke, Klaus; Bunting, Kevin D; Schmidt, Sonja; Deichmann, Annette; von Kalle, Christof; Fehse, Boris; Baum, Christopher
126	2004	15604259	Kang, Young-Hee; Yi, Min-Jung; Kim, Min-Jung; Park, Moon-Taek; Bae, Sangwoo; Kang, Chang-Mo; Cho, Chul-Koo; Park, In-Chul; Park, Myung-Jin; Rhee, Chang Hun; Hong, Seok-Il; Chung, Hee Yong; Lee, Yun-Sil; Lee, Su-Jae
126	2004	15455432	Huang, Xuefei; Huang, Lijun; Wang, Haisheng; Ye, Xin-Shan
126	2004	15241474	Garcia, Patrick L; Liu, Yilun; Jiricny, Josef; West, Stephen C; Janscak, Pavel
126	2002	12163490	Shiojima, Ichiro; Yefremashvili, Mikkael; Luo, Zhengyu; Kureishi, Yasuko; Takahashi, Akihiro; Tao, Jingzang; Rosenzweig, Anthony; Kahn, C Ronald; Abel, E Dale; Walsh, Kenneth
126	2002	12081854	Pi-Sunyer, F Xavier
126	1998	9514762	Pederson, T
126	1994	8005725	Kuipers, H
126	1992	1499480	Wolever, T M; Jenkins, D J; Vuksan, V; Jenkins, A L; Wong, G S; Josse, R G
125	2008	19001021	Velagaleti, Raghava S; Gona, Philimon; Levy, Daniel; Aragam, Jayashri; Larson, Martin G; Tofler, Geoffrey H; Lieb, Wolfgang; Wang, Thomas J; Benjamin, Emelia J; Vasan, Ramachandran S
125	2008	18446652	Erez, Offer; Romero, Roberto; Espinoza, Jimmy; Fu, Wenjiang; Todem, David; Kusanovic, Juan Pedro; Gotsch, Francesca; Edwin, Samuel; Nien, Jyh Kae; Chaiworapongsa, Tinnakorn; Mittal, Pooja; Mazaki-Tovi, Shali; Than, Nandor Gabor; Gomez, Ricardo; Hassan, Sonia S
125	2005	16151012	Rome, Lawrence C; Flynn, Louis; Goldman, Evan M; Yoo, Taeseung D
125	2004	15556999	Olenyuk, Bogdan Z; Zhang, Guo-Jun; Klco, Jeffery M; Nickols, Nicholas G; Kaelin, William G Jr; Dervan, Peter B
125	2004	15197210	Jatoi, Aminah; Rowland, Kendrith; Loprinzi, Charles L; Sloan, Jeff A; Dakhil, Shaker R; MacDonald, Neil; Gagnon, Bruno; Novotny, Paul J; Mailliard, James A; Bushey, Teresita I L; Nair, Suresh; Christensen, Brad
125	2004	15115665	Watala, Cezary; Golanski, Jacek; Pluta, Justyna; Boncler, Magdalena; Rozalski, Marcin; Luzak, Boguslawa; Kropiwnicka, Anna; Drzewoski, Jozef
125	2003	14568897	Greinacher, A; Lubenow, N; Eichler, P
125	2003	12692348	Halitschke, Rayko; Gase, Klaus; Hui, Dequan; Schmidt, Dominik D; Baldwin, Ian T
125	2002	11815508	Maran, Alberto; Crepaldi, Cristina; Tiengo, Antonio; Grassi, Giorgio; Vitali, Emanuela; Pagano, Gianfranco; Bistoni, Sergio; Calabrese, Giuseppe; Santeusanio, Fausto; Leonetti, Frida; Ribaudo, Maria; Di Mario, Umberto; Annuzzi, Giovanni; Genovese, Salvatore; Riccardi, Gabriele; Previti, Marcello; Cucinotta, Domenico; Giorgino, Francesco; Bellomo, Aurelia; Giorgino, Riccardo; Poscia, Alessandro; V…
125	2001	11288901	Hong, J W; Fujii, T; Seki, M; Yamamoto, T; Endo, I
125	2000	10992537	Maltais, F; LeBlanc, P; Whittom, F; Simard, C; Marquis, K; Belanger, M; Breton, M J; Jobin, J
125	1999	9915818	Matsui, T; Ozaki, S i; Liong, E; Phillips, G N Jr; Watanabe, Y
125	1997	9392499	Sugimoto, H; Shikata, K; Hirata, K; Akiyama, K; Matsuda, M; Kushiro, M; Shikata, Y; Miyatake, N; Miyasaka, M; Makino, H
125	1990	1969880	Zarling, J M; Ledbetter, J A; Sias, J; Fultz, P; Eichberg, J; Gjerset, G; Moran, P A
124	2010	19800373	Rodriguez, David; Morrison, Charlotte J; Overall, Christopher M
124	2009	19402753	Hu, Pingzhao; Janga, Sarath Chandra; Babu, Mohan; Diaz-Mejia, J Javier; Butland, Gareth; Yang, Wenhong; Pogoutse, Oxana; Guo, Xinghua; Phanse, Sadhna; Wong, Peter; Chandran, Shamanta; Christopoulos, Constantine; Nazarians-Armavil, Anaies; Nasseri, Negin Karimi; Musso, Gabriel; Ali, Mehrab; Nazemof, Nazila; Eroukova, Veronika; Golshani, Ashkan; Paccanaro, Alberto; Greenblatt, Jack F; Moreno-Hagels…
124	2007	17707228	Saleque, Shireen; Kim, Jonghwan; Rooke, Heather M; Orkin, Stuart H
124	2007	17694072	Bayles, Kenneth W
124	2007	17586641	Kuchma, Sherry L; Brothers, Kimberly M; Merritt, Judith H; Liberati, Nicole T; Ausubel, Frederick M; O'Toole, George A
124	2007	17558397	Popov, Nikita; Wanzel, Michael; Madiredjo, Mandy; Zhang, Dong; Beijersbergen, Roderick; Bernards, Rene; Moll, Roland; Elledge, Stephen J; Eilers, Martin
124	2006	16484909	Heller, Axel R; Rossler, Susann; Litz, Rainer J; Stehr, Sebastian N; Heller, Susanne C; Koch, Rainer; Koch, Thea
124	2005	15619668	Genetos, Damian C; Geist, Derik J; Liu, Dawei; Donahue, Henry J; Duncan, Randall L
124	2004	15475210	Li, Ying Jun; Batra, Nikhil N; You, Lidan; Meier, Stephen C; Coe, Ian A; Yellowley, Clare E; Jacobs, Christopher R
124	2004	12954725	Kanatsu-Shinohara, Mito; Toyokuni, Shinya; Shinohara, Takashi
124	2003	12875971	Sanchez-Carbayo, Marta; Socci, Nicholas D; Lozano, Juan Jose; Li, Wentian; Charytonowicz, Elizabeth; Belbin, Thomas J; Prystowsky, Michael B; Ortiz, Angel R; Childs, Geoffrey; Cordon-Cardo, Carlos
124	2000	10721985	Steinman, R M
124	1998	9456310	Erdman, S; Lin, L; Malczynski, M; Snyder, M
124	1996	8610370	Arnadottir, M; Hultberg, B; Vladov, V; Nilsson-Ehle, P; Thysell, H
124	1995	7572342	Frayn, K N; Coppack, S W; Fielding, B A; Humphreys, S M
123	2010	20145152	Galluzzi, Lorenzo; Morselli, Eugenia; Vitale, Ilio; Kepp, Oliver; Senovilla, Laura; Criollo, Alfredo; Servant, Nicolas; Paccard, Caroline; Hupe, Philippe; Robert, Thomas; Ripoche, Hugues; Lazar, Vladimir; Harel-Bellan, Annick; Dessen, Philippe; Barillot, Emmanuel; Kroemer, Guido
123	2009	18990406	Zhou, Yu-Ting; Nie, Hua-Li; Branford-White, Christopher; He, Zhi-Yan; Zhu, Li-Min
123	2008	18702160	Jerome, Francois; Pouilloux, Yannick; Barrault, Joel
123	2008	18278779	Wang, Leyu; Bai, Jingwei; Li, Yujing; Huang, Yu
123	2008	17878891	Cheng, K-H; Chu, C-S; Lee, K-T; Lin, T-H; Hsieh, C-C; Chiu, C-C; Voon, W-C; Sheu, S-H; Lai, W-T
123	2007	17722974	Saez-Rodriguez, Julio; Simeoni, Luca; Lindquist, Jonathan A; Hemenway, Rebecca; Bommhardt, Ursula; Arndt, Boerge; Haus, Utz-Uwe; Weismantel, Robert; Gilles, Ernst D; Klamt, Steffen; Schraven, Burkhart
123	2005	16185857	Szejtli, J; Szente, L
123	2005	16081469	Witte, Klaus K A; Nikitin, Nikolay P; Parker, Anita C; von Haehling, Stephan; Volk, Hans-Dieter; Anker, Stefan D; Clark, Andrew L; Cleland, John G F
123	2005	15962291	Papatheodoridis, George V; Dimou, Evangelini; Dimakopoulos, Konstantinos; Manolakopoulos, Spilios; Rapti, Irene; Kitis, George; Tzourmakliotis, Dimitrios; Manesis, Emanuel; Hadziyannis, Stephanos J
123	2004	15366866	Tian, Ye; Mao, Chengde
123	1998	9818270	Marassi, F M; Opella, S J
123	1994	8288594	Gan, Z R; Li, Y; Chen, Z; Lewis, S D; Shafer, J A
123	1994	7511100	Savino, R; Lahm, A; Salvati, A L; Ciapponi, L; Sporeno, E; Altamura, S; Paonessa, G; Toniatti, C; Ciliberto, G
123	1993	8099353	Kanaji, T; Ozaki, H; Takao, T; Kawajiri, H; Ide, H; Motoki, M; Shimonishi, Y
123	1991	1646719	Barton, G J; Newman, R H; Freemont, P S; Crumpton, M J
122	2012	22215752	Su, Kang-Yi; Chen, Hsuan-Yu; Li, Ker-Chau; Kuo, Min-Liang; Yang, James Chih-Hsin; Chan, Wing-Kai; Ho, Bing-Ching; Chang, Gee-Chen; Shih, Jin-Yuan; Yu, Sung-Liang; Yang, Pan-Chyr
122	2010	20569694	Zeng, Yi Arial; Nusse, Roel
122	2010	19696787	Christoffersen, N R; Shalgi, R; Frankel, L B; Leucci, E; Lees, M; Klausen, M; Pilpel, Y; Nielsen, F C; Oren, M; Lund, A H
122	2009	19522530	Liu, Si-Jia; Nie, Hua-Gui; Jiang, Jian-Hui; Shen, Guo-Li; Yu, Ru-Qin
122	2008	18712719	Gumireddy, Kiranmai; Young, Douglas D; Xiong, Xin; Hogenesch, John B; Huang, Qihong; Deiters, Alexander
122	2008	18349152	Uehlein, Norbert; Otto, Beate; Hanson, David T; Fischer, Matthias; McDowell, Nate; Kaldenhoff, Ralf
122	2008	18286405	Krska, Rudolf; Schubert-Ullrich, Patricia; Molinelli, Alexandra; Sulyok, Michael; MacDonald, Susan; Crews, Colin
122	2008	17947324	Seiler, Kathleen Petri; George, Gregory A; Happ, Mary Pat; Bodycombe, Nicole E; Carrinski, Hyman A; Norton, Stephanie; Brudz, Steve; Sullivan, John P; Muhlich, Jeremy; Serrano, Martin; Ferraiolo, Paul; Tolliday, Nicola J; Schreiber, Stuart L; Clemons, Paul A
122	2007	17466105	Sijben, John W C; Calder, Philip C
122	2006	16732294	Banci, Lucia; Bertini, Ivano; Cantini, Francesca; Felli, Isabella C; Gonnelli, Leonardo; Hadjiliadis, Nick; Pierattelli, Roberta; Rosato, Antonio; Voulgaris, Petros
122	2006	16645163	Rudelius, Martina; Pittaluga, Stefania; Nishizuka, Satoshi; Pham, Trinh H-T; Fend, Falko; Jaffe, Elaine S; Quintanilla-Martinez, Leticia; Raffeld, Mark
122	2005	16850975	Hasobe, Taku; Kamat, Prashant V; Troiani, Vincent; Solladie, Nathalie; Ahn, Tae Kyu; Kim, Seong Keun; Kim, Dongho; Kongkanand, Anusorn; Kuwabata, Susumu; Fukuzumi, Shunichi
122	2005	16155582	Wu, Shuya; Mehta, Sunil Q; Pichaud, Franck; Bellen, Hugo J; Quiocho, Florante A
122	2005	15538556	Shah, Jay; Brown, R Malcolm Jr
122	2003	12845326	Kim, Min-Sung; Byun, Minji; Oh, Byung-Ha
122	2003	12618529	Faccio, Roberta; Takeshita, Sunao; Zallone, Alberta; Ross, F Patrick; Teitelbaum, Steven L
122	2002	11809453	Bao, Xing-Feng; Wang, Xue-Song; Dong, Qun; Fang, Ji-Nian; Li, Xiao-Yu
122	1999	10463603	Miyake, H; Tolcher, A; Gleave, M E
122	1999	10435583	Xaus, J; Cardo, M; Valledor, A F; Soler, C; Lloberas, J; Celada, A
122	1995	7868911	Kinter, A L; Poli, G; Fox, L; Hardy, E; Fauci, A S
122	1995	7632849	Keskintepe, L; Burnley, C A; Brackett, B G
122	1994	8152922	Mergny, J L; Boutorine, A S; Garestier, T; Belloc, F; Rougee, M; Bulychev, N V; Koshkin, A A; Bourson, J; Lebedev, A V; Valeur, B
122	1991	1886072	Dantzig, J A; Hibberd, M G; Trentham, D R; Goldman, Y E
121	2010	19893015	Matkovich, Scot J; Wang, Wei; Tu, Yizheng; Eschenbacher, William H; Dorn, Lisa E; Condorelli, Gianluigi; Diwan, Abhinav; Nerbonne, Jeanne M; Dorn, Gerald W 2nd
121	2009	19412530	Meszaros, Balint; Simon, Istvan; Dosztanyi, Zsuzsanna
121	2008	17904406	Pearson, Richard; Fleetwood, Jacqueline; Eaton, Sally; Crossley, Merlin; Bao, Shisan
121	2006	16371404	Rizzo, M; Berneis, K
121	2005	15889926	Tang, Keqi; Shvartsburg, Alexandre A; Lee, Hak-No; Prior, David C; Buschbach, Michael A; Li, Fumin; Tolmachev, Aleksey V; Anderson, Gordon A; Smith, Richard D
121	2005	15728892	Furuta, Yousuke; Takahashi, Kazumi; Kuno-Maekawa, Masako; Sangawa, Hidehiro; Uehara, Sayuri; Kozaki, Kyo; Nomura, Nobuhiko; Egawa, Hiroyuki; Shiraki, Kimiyasu
121	2003	12560240	Gallagher, Patrick G; Chang, Seon Hee; Rettig, Michael P; Neely, John E; Hillery, Cheryl A; Smith, Brian D; Low, Philip S
121	2002	12435590	Niemietz, Christa M; Tyerman, Stephen D
121	2002	11920637	Taga, Takashi; Suzuki, Atsushi; Gonzalez-Gomez, Ignacio; Gilles, Floyd H; Stins, Monique; Shimada, Hiroyuki; Barsky, Lora; Weinberg, Kenneth I; Laug, Walter E
121	2001	11333847	Morris, M S; Jacques, P F; Rosenberg, I H; Selhub, J
121	2000	11229556	Amin, S S; Cryer, K; Zhang, B; Dutta, S K; Eaton, S S; Anderson, O P; Miller, S M; Reul, B A; Brichard, S M; Crans, D C
121	2000	10938122	Lechner, M S; Begg, G E; Speicher, D W; Rauscher, F J 3rd
121	1999	10608454	Wouda, W; Dijkstra, T; Kramer, A M; van Maanen, C; Brinkhof, J M
121	1999	10584888	Norrish, A E; Skeaff, C M; Arribas, G L; Sharpe, S J; Jackson, R T
121	1999	10508315	Mlynarik, V; Trattnig, S; Huber, M; Zembsch, A; Imhof, H
121	1997	9311981	Barlow, A L; Benson, F E; West, S C; Hulten, M A
121	1996	8622031	Stahl, M; Wilke, H; Fink, U; Stuschke, M; Walz, M K; Siewert, J R; Molls, M; Fett, W; Makoski, H B; Breuer, N; Schmidt, U; Niebel, W; Sack, H; Eigler, F W; Seeber, S
121	1991	1864851	Morre, D J; Brightman, A O
120	2011	21397860	Eckert, Mark A; Lwin, Thinzar M; Chang, Andrew T; Kim, Jihoon; Danis, Etienne; Ohno-Machado, Lucila; Yang, Jing
120	2010	21182800	Wang, Zhangying; Fang, Boping; Chen, Jingyi; Zhang, Xiongjian; Luo, Zhongxia; Huang, Lifei; Chen, Xinliang; Li, Yujun
120	2010	20482850	Wu, Guanming; Feng, Xin; Stein, Lincoln
120	2008	18431520	Ernst, Matthias; Najdovska, Meri; Grail, Dianne; Lundgren-May, Therese; Buchert, Michael; Tye, Hazel; Matthews, Vance B; Armes, Jane; Bhathal, Prithi S; Hughes, Norman R; Marcusson, Eric G; Karras, James G; Na, Songqing; Sedgwick, Jonathon D; Hertzog, Paul J; Jenkins, Brendan J
120	2008	18369482	Engelman, Alan; Cherepanov, Peter
120	2008	18307361	Thompson, David G; Enright, Alexis; Faulds, Karen; Smith, W Ewen; Graham, Duncan
120	2004	15629733	Nallamothu, Brahmajee K; Shojania, Kaveh G; Saint, Sanjay; Hofer, Timothy P; Humes, H David; Moscucci, Mauro; Bates, Eric R
120	2004	14988927	Bardos, Julia I; Ashcroft, Margaret
120	2001	12240274	Iwabuchi, Y; Furukawa, M; Esumi, T; Hatakeyama, S
120	2001	11748249	Lanoix, J; Ouwendijk, J; Stark, A; Szafer, E; Cassel, D; Dejgaard, K; Weiss, M; Nilsson, T
120	2000	11035805	Neufeld, K L; Nix, D A; Bogerd, H; Kang, Y; Beckerle, M C; Cullen, B R; White, R L
120	1999	10579728	Yagami, K; Suh, J Y; Enomoto-Iwamoto, M; Koyama, E; Abrams, W R; Shapiro, I M; Pacifici, M; Iwamoto, M
120	1998	9862397	Mallet, P E; Beninger, R J
120	1998	9814441	Merk, O; Speit, G
120	1992	1448097	Bergemann, A D; Ma, Z W; Johnson, E M
119	2013	23846655	Ray, Debashish; Kazan, Hilal; Cook, Kate B; Weirauch, Matthew T; Najafabadi, Hamed S; Li, Xiao; Gueroussov, Serge; Albu, Mihai; Zheng, Hong; Yang, Ally; Na, Hong; Irimia, Manuel; Matzat, Leah H; Dale, Ryan K; Smith, Sarah A; Yarosh, Christopher A; Kelly, Seth M; Nabet, Behnam; Mecenas, Desirea; Li, Weimin; Laishram, Rakesh S; Qiao, Mei; Lipshitz, Howard D; Piano, Fabio; Corbett, Anita H; Carstens…
119	2013	23169517	Smith, David C; Smith, Matthew R; Sweeney, Christopher; Elfiky, Aymen A; Logothetis, Christopher; Corn, Paul G; Vogelzang, Nicholas J; Small, Eric J; Harzstark, Andrea L; Gordon, Michael S; Vaishampayan, Ulka N; Haas, Naomi B; Spira, Alexander I; Lara, Primo N Jr; Lin, Chia-Chi; Srinivas, Sandy; Sella, Avishay; Schoffski, Patrick; Scheffold, Christian; Weitzman, Aaron L; Hussain, Maha
119	2006	16831835	Zhang, Wei; Sun, Yujin; Timofejeva, Ljudmilla; Chen, Changbin; Grossniklaus, Ueli; Ma, Hong
119	2006	16567499	Preuss, Mary L; Schmitz, Aaron J; Thole, Julie M; Bonner, Heather K S; Otegui, Marisa S; Nielsen, Erik
119	2004	15033906	Westfall, Matthew D; Pietenpol, Jennifer A
119	2003	12950732	Ito, Shosuke; Wakamatsu, Kazumasa
119	2003	12855810	Celikel, Reha; McClintock, Richard A; Roberts, James R; Mendolicchio, G Loredana; Ware, Jerry; Varughese, Kottayil I; Ruggeri, Zaverio M
119	2003	12670903	Collis, Spencer J; Swartz, Michael J; Nelson, William G; DeWeese, Theodore L
119	2002	12383757	Kauff, Frank; Lutzoni, Francois
119	2002	11911372	Lens, Luc; Van Dongen, Stefan; Kark, Salit; Matthysen, Erik
119	2001	11481482	Horie, K; Kuroiwa, A; Ikawa, M; Okabe, M; Kondoh, G; Matsuda, Y; Takeda, J
119	1997	9354694	Andersen, N S; Donovan, J W; Borus, J S; Poor, C M; Neuberg, D; Aster, J C; Nadler, L M; Freedman, A S; Gribben, J G
119	1997	9111033	Gonzalez, M; Bagatolli, L A; Echabe, I; Arrondo, J L; Argarana, C E; Cantor, C R; Fidelio, G D
119	1996	8921157	Rahmelow, K; Hubner, W
119	1991	1899092	Trimble, R B; Tarentino, A L
118	2011	21558518	Hatzis, Christos; Pusztai, Lajos; Valero, Vicente; Booser, Daniel J; Esserman, Laura; Lluch, Ana; Vidaurre, Tatiana; Holmes, Frankie; Souchon, Eduardo; Wang, Hongkun; Martin, Miguel; Cotrina, Jose; Gomez, Henry; Hubbard, Rebekah; Chacon, J Ignacio; Ferrer-Lozano, Jaime; Dyer, Richard; Buxton, Meredith; Gong, Yun; Wu, Yun; Ibrahim, Nuhad; Andreopoulou, Eleni; Ueno, Naoto T; Hunt, Kelly; Yang, Wei;…
118	2009	19328063	Lisbona, Fernanda; Rojas-Rivera, Diego; Thielen, Peter; Zamorano, Sebastian; Todd, Derrick; Martinon, Fabio; Glavic, Alvaro; Kress, Christina; Lin, Jonathan H; Walter, Peter; Reed, John C; Glimcher, Laurie H; Hetz, Claudio
118	2008	18474622	Shen, Le; Weber, Christopher R; Turner, Jerrold R
118	2008	18072717	De Leon-Rodriguez, Luis M; Kovacs, Zoltan
118	2007	17434599	Kim, Yong-Ku; Jung, Hyun-Gang; Myint, Aye-Mu; Kim, Hyun; Park, Sun-Hwa
118	2007	17363053	Lai, Samuel K; Hida, Kaoru; Man, Stan T; Chen, Clive; Machamer, Carolyn; Schroer, Trina A; Hanes, Justin
118	2006	16766221	Tergaonkar, Vinay
118	2003	12734335	Corcoran, Lynn; Ferrero, Isabel; Vremec, David; Lucas, Karen; Waithman, Jason; O'Keeffe, Meredith; Wu, Li; Wilson, Anne; Shortman, Ken
118	2002	12445814	Sengupta, Bidisa; Sengupta, Pradeep K
118	1999	10320522	Ames, S K; Ellis, K J; Gunn, S K; Copeland, K C; Abrams, S A
118	1998	9800739	MacDowall, P; Kalra, P A; O'Donoghue, D J; Waldek, S; Mamtora, H; Brown, K
118	1998	9601642	Monnier, V; Dussillol, F; Alves, G; Lamour-Isnard, C; Plessis, A
118	1993	7681395	Hedrich, R; Marten, I
117	2010	20705178	Kami, Chitose; Lorrain, Severine; Hornitschek, Patricia; Fankhauser, Christian
117	2010	20085353	Li, Yuling; Chen, Hui; Shi, Chunling; Shi, Daqing; Ji, Shunjun
117	2008	18193017	Zielonka, Jacek; Vasquez-Vivar, Jeannette; Kalyanaraman, Balaraman
117	2008	18166054	Cockroft, Scott L; Chu, John; Amorin, Manuel; Ghadiri, M Reza
117	2008	18096761	Minamishima, Yoji Andrew; Moslehi, Javid; Bardeesy, Nabeel; Cullen, Darragh; Bronson, Roderick T; Kaelin, William G Jr
117	2007	17562131	Kakkar, Poonam; Singh, B K
117	2006	16631379	Kim, Do-Hyung; Austin, Brian
117	2004	15663001	Lehtonen, Jukka V; Still, Dan-Johan; Rantanen, Ville-V; Ekholm, Jan; Bjorklund, Dag; Iftikhar, Zuhair; Huhtala, Mikko; Repo, Susanna; Jussila, Antti; Jaakkola, Jussi; Pentikainen, Olli; Nyronen, Tommi; Salminen, Tiina; Gyllenberg, Mats; Johnson, Mark S
117	2004	15361858	Bhalla, Tarun; Rosenthal, Joshua J C; Holmgren, Miguel; Reenan, Robert
117	2004	15313939	Hove-Madsen, Leif; Llach, Anna; Bayes-Genis, Antoni; Roura, Santiago; Rodriguez Font, Enrique; Aris, Alejandro; Cinca, Juan
117	2004	15143478	Jacquet, Christine; Doumith, Michel; Gordon, Jeffrey I; Martin, Paul M V; Cossart, Pascale; Lecuit, Marc
117	2004	15073683	Kieffer, Tara L; Finucane, Mariel M; Nettles, Richard E; Quinn, Thomas C; Broman, Karl W; Ray, Stuart C; Persaud, Deborah; Siliciano, Robert F
117	2004	14981097	Cohen, David; Brennwald, Patrick J; Rodriguez-Boulan, Enrique; Musch, Anne
117	2003	12656158	Kampfer, Peter; Dreyer, Ute; Neef, Alexander; Dott, Wolfgang; Busse, Hans-Jurgen
117	1998	9665690	Pereira, A S; Small, W; Krebs, C; Tavares, P; Edmondson, D E; Theil, E C; Huynh, B H
117	1998	9628861	Naviglio, S; Mattecucci, C; Matoskova, B; Nagase, T; Nomura, N; Di Fiore, P P; Draetta, G F
117	1997	9083081	Frey, M R; Saxon, M L; Zhao, X; Rollins, A; Evans, S S; Black, J D
117	1994	7935454	Takaki, S; Kanazawa, H; Shiiba, M; Takatsu, K
116	2011	21278729	Diester, Ilka; Kaufman, Matthew T; Mogri, Murtaza; Pashaie, Ramin; Goo, Werapong; Yizhar, Ofer; Ramakrishnan, Charu; Deisseroth, Karl; Shenoy, Krishna V
116	2010	20182510	Nielsen, Lars Peter; Risgaard-Petersen, Nils; Fossing, Henrik; Christensen, Peter Bondo; Sayama, Mikio
116	2009	19924970	Yin, Mingcai; Li, Zhaosheng; Kou, Jiahui; Zou, Zhigang
116	2008	19206609	Park, Soojin; Wang, Jia-Yu; Kim, Bokyung; Xu, Ji; Russell, Thomas P
116	2008	18216859	Paul, Koushik; Erhardt, Marc; Hirano, Takanori; Blair, David F; Hughes, Kelly T
116	2007	17982513	Kato, Takashi; Hirai, Yuki; Nakaso, Suguru; Moriyama, Masaya
116	2006	16996621	Omote, Hiroshi; Hiasa, Miki; Matsumoto, Takuya; Otsuka, Masato; Moriyama, Yoshinori
116	2006	16800770	Nohynek, Liisa J; Alakomi, Hanna-Leena; Kahkonen, Marja P; Heinonen, Marina; Helander, Ilkka M; Oksman-Caldentey, Kirsi-Marja; Puupponen-Pimia, Riitta H
116	2006	16453287	Matsumoto, Kunio; Nakamura, Toshikazu
116	2006	16427156	Parkes, Julie; Guha, Indra Neil; Roderick, Paul; Rosenberg, William
116	2006	16384928	Guma, Monica; Budt, Matthias; Saez, Andrea; Brckalo, Tamara; Hengel, Hartmut; Angulo, Ana; Lopez-Botet, Miguel
116	2005	15994794	Troyer, Ryan M; Collins, Kalonji R; Abraha, Awet; Fraundorf, Erika; Moore, Dawn M; Krizan, Randall W; Toossi, Zahra; Colebunders, Robert L; Jensen, Mark A; Mullins, James I; Vanham, Guido; Arts, Eric J
116	2005	15808506	Saridakis, Vivian; Sheng, Yi; Sarkari, Feroz; Holowaty, Melissa N; Shire, Kathy; Nguyen, Tin; Zhang, Rongguang G; Liao, Jack; Lee, Weontae; Edwards, Aled M; Arrowsmith, Cheryl H; Frappier, Lori
116	2005	15796619	Serrano, Maria; Guillen, Fabian; Martinez-Romero, Domingo; Castillo, Salvador; Valero, Daniel
116	2004	15497766	Sampath, Harini; Ntambi, James M
116	2002	12440226	Masuda, Muneyuki; Suzui, Masumi; Lim, Jin T E; Deguchi, Atsuko; Soh, Jae-Won; Weinstein, I Bernard
116	2001	11589273	Fanali, S; Catarcini, P; Blaschke, G; Chankvetadze, B
116	2000	10816479	Arend, S M; Geluk, A; van Meijgaarden, K E; van Dissel, J T; Theisen, M; Andersen, P; Ottenhoff, T H
116	1998	9852078	Steegmaier, M; Yang, B; Yoo, J S; Huang, B; Shen, M; Yu, S; Luo, Y; Scheller, R H
116	1996	8842486	Neufeld, G; Cohen, T; Gitay-Goren, H; Poltorak, Z; Tessler, S; Sharon, R; Gengrinovitch, S; Levi, B Z
116	1994	8119923	Williams, F M; Murray, R C; Underhill, T M; Flintoff, W F
115	2011	21565617	Mihaylova, Maria M; Vasquez, Debbie S; Ravnskjaer, Kim; Denechaud, Pierre-Damien; Yu, Ruth T; Alvarez, Jacqueline G; Downes, Michael; Evans, Ronald M; Montminy, Marc; Shaw, Reuben J
115	2010	20966953	Kim, Chaekyu; Agasti, Sarit S; Zhu, Zhengjiang; Isaacs, Lyle; Rotello, Vincent M
115	2008	18257517	Wilson-Grady, Joshua T; Villen, Judit; Gygi, Steven P
115	2008	18195184	Dulak, Jozef; Deshane, Jessy; Jozkowicz, Alicja; Agarwal, Anupam
115	2007	17448882	Thorwarth, Daniela; Eschmann, Susanne-Martina; Paulsen, Frank; Alber, Markus
115	2006	16698543	Bennett, Melanie J; Sawaya, Michael R; Eisenberg, David
115	2005	15817417	Penuelas, Josep; Munne-Bosch, Sergi
115	2005	15709783	Goncalves, Elisabete; Kitas, Eric; Seelig, Joachim
115	2004	15476220	Nishida, Keiichiro; Komiyama, Takamitsu; Miyazawa, Shin-Ichi; Shen, Zheng-Nan; Furumatsu, Takayuki; Doi, Hideyuki; Yoshida, Aki; Yamana, Jiro; Yamamura, Masahiro; Ninomiya, Yoshihumi; Inoue, Hajime; Asahara, Hiroshi
115	2004	15134074	Kim, V Narry
115	2004	15036755	Laville, N; Ait-Aissa, S; Gomez, E; Casellas, C; Porcher, J M
115	2003	14512118	Marklund, Anneli; Andersson, Barbro; Haglund, Peter
115	2003	12837757	Shanmugam, Narkunaraja; Kim, Young Sook; Lanting, Linda; Natarajan, Rama
115	2003	12516104	Wu, Anna H; Crabtree, Jean E; Bernstein, Leslie; Hawtin, Peter; Cockburn, Myles; Tseng, Chiu-chen; Forman, David
115	2003	12494407	McGeehan, Andrew J; Olive, M Foster
115	2002	12460779	Ioachim, E; Charchanti, A; Briasoulis, E; Karavasilis, V; Tsanou, H; Arvanitis, D L; Agnantis, N J; Pavlidis, N
115	2002	12077282	Scharstuhl, Alwin; Glansbeek, Harrie L; van Beuningen, Henk M; Vitters, Elly L; van der Kraan, Peter M; van den Berg, Wim B
115	2002	12050387	Hashimoto, Koji; Ono, Nobuyuki; Tatsuo, Hironobu; Minagawa, Hiroko; Takeda, Makoto; Takeuchi, Kaoru; Yanagi, Yusuke
115	2002	11854496	Jang, Young-Joo; Lin, Chin-Yo; Ma, Sheng; Erikson, Raymond L
115	2001	11424873	Conti, P; DiGioacchino, M
115	2000	11094261	Altman, A; Isakov, N; Baier, G
115	2000	10665918	Ismail, M R; Ordi, J; Menendez, C; Ventura, P J; Aponte, J J; Kahigwa, E; Hirt, R; Cardesa, A; Alonso, P L
115	1996	8874458	Picarelli, A; Maiuri, L; Frate, A; Greco, M; Auricchio, S; Londei, M
115	1993	8214099	Satoh, T; Cohen, H T; Katz, A I
114	2009	19185524	Lo, Yu-Chih; Lin, Su-Chang; Rospigliosi, Carla C; Conze, Dietrich B; Wu, Chuan-Jin; Ashwell, Jonathan D; Eliezer, David; Wu, Hao
114	2008	18506385	Moller, Niels Peter; Scholz-Ahrens, Katharina Elisabeth; Roos, Nils; Schrezenmeir, Jurgen
114	2008	18275162	Korzhnev, Dmitry M; Kay, Lewis E
114	2007	17889701	Fairbrother, Anne; Wenstel, Randall; Sappington, Keith; Wood, William
114	2007	17872467	Cerrone, Marina; Noujaim, Sami F; Tolkacheva, Elena G; Talkachou, Arkadzi; O'Connell, Ryan; Berenfeld, Omer; Anumonwo, Justus; Pandit, Sandeep V; Vikstrom, Karen; Napolitano, Carlo; Priori, Silvia G; Jalife, Jose
114	2007	17386024	Rasmusson, I; Le Blanc, K; Sundberg, B; Ringden, O
114	2006	16452218	Frieboes, Hermann B; Zheng, Xiaoming; Sun, Chung-Ho; Tromberg, Bruce; Gatenby, Robert; Cristini, Vittorio
114	2004	15156561	Aprelikova, Olga; Chandramouli, Gadisetti V R; Wood, Matthew; Vasselli, James R; Riss, Joseph; Maranchie, Jodi K; Linehan, W Marston; Barrett, J Carl
114	2003	12556537	Muller, Jurgen R; Siebenlist, Ulrich
114	2000	10764813	Aspinwall, C A; Qian, W J; Roper, M G; Kulkarni, R N; Kahn, C R; Kennedy, R T
114	2000	10666371	Reis, R M; Konu-Lebleblicioglu, D; Lopes, J M; Kleihues, P; Ohgaki, H
114	1999	10220861	Lescaudron, L; Peltekian, E; Fontaine-Perus, J; Paulin, D; Zampieri, M; Garcia, L; Parrish, E
114	1998	9882476	Erter, C E; Solnica-Krezel, L; Wright, C V
114	1998	9848654	McKnight, K L; Lemon, S M
114	1996	8742080	Greis, K D; Hayes, B K; Comer, F I; Kirk, M; Barnes, S; Lowary, T L; Hart, G W
113	2010	20200447	Park, Seong H; Zhu, Peng-Peng; Parker, Rell L; Blackstone, Craig
113	2010	19935657	Pepper, Marion; Linehan, Jonathan L; Pagan, Antonio J; Zell, Traci; Dileepan, Thamotharampillai; Cleary, P Patrick; Jenkins, Marc K
113	2008	18172268	Kenter, Gemma G; Welters, Marij J P; Valentijn, A Rob P M; Lowik, Margriet J G; Berends-van der Meer, Dorien M A; Vloon, Annelies P G; Drijfhout, Jan W; Wafelman, Amon R; Oostendorp, Jaap; Fleuren, Gert Jan; Offringa, Rienk; van der Burg, Sjoerd H; Melief, Cornelis J M
113	2008	18042803	Zhang, Pengbo; Li, Jian; Tan, Zhijia; Wang, Chengyan; Liu, Ting; Chen, Lin; Yong, Jun; Jiang, Wei; Sun, Xiaomeng; Du, Liying; Ding, Mingxiao; Deng, Hongkui
113	2007	17910464	Lee, Min Hee; Cho, Byoung-Ki; Yoon, Juyoung; Kim, Jong Seung
113	2007	17259222	Mandin, Pierre; Repoila, Francis; Vergassola, Massimo; Geissmann, Thomas; Cossart, Pascale
113	2007	17237795	O'Connor, Kevin C; McLaughlin, Katherine A; De Jager, Philip L; Chitnis, Tanuja; Bettelli, Estelle; Xu, Chenqi; Robinson, William H; Cherry, Sunil V; Bar-Or, Amit; Banwell, Brenda; Fukaura, Hikoaki; Fukazawa, Toshiyuki; Tenembaum, Silvia; Wong, Susan J; Tavakoli, Norma P; Idrissova, Zhannat; Viglietta, Vissia; Rostasy, Kevin; Pohl, Daniela; Dale, Russell C; Freedman, Mark; Steinman, Lawrence; Buc…
113	2006	16080193	Hiscox, Stephen; Jiang, Wen Go; Obermeier, Kathrin; Taylor, Kathryn; Morgan, Liam; Burmi, Raj; Barrow, Denise; Nicholson, Robert I
113	2004	15628150	Claessens, H A; van Straten, M A
113	2003	12666240	Pasternack, Robert F
113	2003	12533508	Miller, Michael A; Ruest, Paul J; Kosinski, Mary; Hanks, Steven K; Greenstein, David
113	1999	9950542	Mehrara, B J; Rowe, N M; Steinbrech, D S; Dudziak, M E; Saadeh, P B; McCarthy, J G; Gittes, G K; Longaker, M T
113	1998	9531316	Dedio, J; Jahnen-Dechent, W; Bachmann, M; Muller-Esterl, W
113	1997	9070331	Willett, C E; Zapata, A G; Hopkins, N; Steiner, L A
112	2010	20855962	Martinez-Outschoorn, Ubaldo E; Trimmer, Casey; Lin, Zhao; Whitaker-Menezes, Diana; Chiavarina, Barbara; Zhou, Jie; Wang, Chengwang; Pavlides, Stephanos; Martinez-Cantarin, Maria P; Capozza, Franco; Witkiewicz, Agnieszka K; Flomenberg, Neal; Howell, Anthony; Pestell, Richard G; Caro, Jaime; Lisanti, Michael P; Sotgia, Federica
112	2010	20534342	McConnell, Iain; Li, Gonghu; Brudvig, Gary W
112	2008	18395289	Bergheim, Ina; Weber, Synia; Vos, Miriam; Kramer, Sigrid; Volynets, Valentina; Kaserouni, Seline; McClain, Craig J; Bischoff, Stephan C
112	2007	17529859	Messina, Allison F; Katz-Gaynor, Kathy; Barton, Theresa; Ahmad, Naveed; Ghaffar, Faryal; Rasko, David; McCracken, George H Jr
112	2007	17348072	Nakamura, Itaru; Yamagishi, Uichiro; Song, Dschun; Konta, Sayaka; Yamamoto, Yoshinori
112	2007	17347152	Yang, Yang; Macleod, Veronica; Miao, Hua-Quan; Theus, Allison; Zhan, Fenghuang; Shaughnessy, John D Jr; Sawyer, Jeffrey; Li, Jin-Ping; Zcharia, Eyal; Vlodavsky, Israel; Sanderson, Ralph D
112	2007	17327686	Hamada, Nobuyuki; Matsumoto, Hideki; Hara, Takamitsu; Kobayashi, Yasuhiko
112	2007	17088284	Childs, Kevin L; Hamilton, John P; Zhu, Wei; Ly, Eugene; Cheung, Foo; Wu, Hank; Rabinowicz, Pablo D; Town, Chris D; Buell, C Robin; Chan, Agnes P
112	2006	16816105	Mathews, Christopher K
112	2006	16344372	Zhang, Andrew Y; Yi, Fan; Zhang, Guo; Gulbins, Erich; Li, Pin-Lan
112	2005	16299241	Henningsson, Anja; Marsh, Sharon; Loos, Walter J; Karlsson, Mats O; Garsa, Adam; Mross, Klaus; Mielke, Stephan; Vigano, Lucia; Locatelli, Alberta; Verweij, Jaap; Sparreboom, Alex; McLeod, Howard L
112	2005	16129472	Van Ginkel, Steven W; Logan, Bruce
112	2004	15628820	Khalil, Omar S
112	2004	15345697	Golpon, Heiko A; Fadok, Valerie A; Taraseviciene-Stewart, Laima; Scerbavicius, Robertas; Sauer, Clemens; Welte, Tobias; Henson, Peter M; Voelkel, Norbert F
112	2003	12697226	Westerhoff, Paul; James, Jennifer
112	2003	12593914	Bekhit, Adnan A; Fahmy, Hesham T Y; Rostom, Sherif A F; Baraka, Azza M
112	2001	11297928	Hillisch, A; Lorenz, M; Diekmann, S
112	1998	9687393	Bradford, P A; Yang, Y; Sahm, D; Grope, I; Gardovska, D; Storch, G
112	1997	9393800	Comayras, C; Tasca, C; Peres, S Y; Ducommun, B; Oswald, E; De Rycke, J
112	1996	8930104	Rimkus, G G; Wolf, M
112	1995	7878056	Knittler, M R; Dirks, S; Haas, I G
111	2011	21371441	Record, Michel; Subra, Caroline; Silvente-Poirot, Sandrine; Poirot, Marc
111	2009	19379692	Kim, TaeSoo; Buratowski, Stephen
111	2008	18216858	Minamino, Tohru; Namba, Keiichi
111	2008	17993568	Philpott, Caroline C; Protchenko, Olga
111	2007	17717187	Swartz, Trevor E; Tseng, Tong-Seung; Frederickson, Marcus A; Paris, Gaston; Comerci, Diego J; Rajashekara, Gireesh; Kim, Jung-Gun; Mudgett, Mary Beth; Splitter, Gary A; Ugalde, Rodolfo A; Goldbaum, Fernando A; Briggs, Winslow R; Bogomolni, Roberto A
111	2007	17227736	Herken, Hasan; Gurel, Ahmet; Selek, Salih; Armutcu, Ferah; Ozen, Murat Eren; Bulut, Mahmut; Kap, Ozlem; Yumru, Mehmet; Savas, Haluk Asuman; Akyol, Omer
111	2006	16849433	Cursiefen, Claus; Chen, Lu; Saint-Geniez, Magali; Hamrah, Pedram; Jin, Yiping; Rashid, Saadia; Pytowski, Bronislaw; Persaud, Kris; Wu, Yan; Streilein, J Wayne; Dana, Reza
111	2006	16753558	Leyser, Ottoline
111	2005	16204897	Newman, Janet; Egan, David; Walter, Thomas S; Meged, Ran; Berry, Ian; Ben Jelloul, Marouane; Sussman, Joel L; Stuart, David I; Perrakis, Anastassis
111	2004	15507210	Sondermann, Holger; Soisson, Stephen M; Boykevisch, Sean; Yang, Shao-Song; Bar-Sagi, Dafna; Kuriyan, John
111	2004	15161636	Zhu, Xuegong; Leav, Irwin; Leung, Yuet-Kin; Wu, Mengchu; Liu, Qin; Gao, Ying; McNeal, John E; Ho, Shuk-Mei
111	2002	12461518	Lyon, Michael A; Ducruet, Alexander P; Wipf, Peter; Lazo, John S
111	2002	12374755	Mazza, Catherine; Segref, Alexandra; Mattaj, Iain W; Cusack, Stephen
111	2002	11956278	Schwartz, Gary K; O'Reilly, Eileen; Ilson, David; Saltz, Leonard; Sharma, Sunil; Tong, William; Maslak, Peter; Stoltz, Maxine; Eden, Larry; Perkins, Pam; Endres, Sandra; Barazzoul, John; Spriggs, David; Kelsen, David
111	2001	11463615	Sept, D; McCammon, J A
111	2001	11180956	Baluska, F; Jasik, J; Edelmann, H G; Salajova, T; Volkmann, D
111	1999	10588600	Grote, L; Ploch, T; Heitmann, J; Knaack, L; Penzel, T; Peter, J H
111	1998	9626995	Lahrtz, F; Piali, L; Spanaus, K S; Seebach, J; Fontana, A
111	1998	9624164	Hesselgesser, J; Ng, H P; Liang, M; Zheng, W; May, K; Bauman, J G; Monahan, S; Islam, I; Wei, G P; Ghannam, A; Taub, D D; Rosser, M; Snider, R M; Morrissey, M M; Perez, H D; Horuk, R
111	1997	9326621	Xia, Y; Buja, L M; Scarpulla, R C; McMillin, J B
111	1994	8205541	Regenass, U; Mett, H; Stanek, J; Mueller, M; Kramer, D; Porter, C W
111	1994	8188741	Kornbluth, S; Dasso, M; Newport, J
111	1993	8507403	Skerra, A
111	1993	8275857	Bardsley, A; McDonald, K; Boswell, R E
110	2009	19088962	Hambourger, Michael; Moore, Gary F; Kramer, David M; Gust, Devens; Moore, Ana L; Moore, Thomas A
110	2008	17961175	Halitschke, Rayko; Stenberg, Johan A; Kessler, Danny; Kessler, Andre; Baldwin, Ian T
110	2007	17934330	Krishnan, Jayalakshmi; Selvarajoo, Kumar; Tsuchiya, Masa; Lee, Gwang; Choi, Sangdun
110	2007	17428181	Postic, Catherine; Dentin, Renaud; Denechaud, Pierre-Damien; Girard, Jean
110	2006	16603219	Vieira, Rodrigo S; Beppu, Marisa M
110	2006	16146765	Larue, Lionel; Delmas, Veronique
110	2005	15735743	Simon, Maria; Grandage, Victoria L; Linch, David C; Khwaja, Asim
110	2005	15262473	Ignatius, A; Blessing, H; Liedert, A; Schmidt, C; Neidlinger-Wilke, C; Kaspar, D; Friemert, B; Claes, L
110	2004	15470498	Valens, Michele; Penaud, Stephanie; Rossignol, Michele; Cornet, Francois; Boccard, Frederic
110	2004	15294160	Proft, Markus; Struhl, Kevin
110	2004	15178686	Zamurovic, Natasa; Cappellen, David; Rohner, Daisy; Susa, Mira
110	2003	12544642	Hoppeler, Hans; Fluck, Martin
110	2003	12529542	Loudet, Olivier; Chaillou, Sylvain; Merigout, Patricia; Talbotec, Joel; Daniel-Vedele, Francoise
110	2003	12424224	Sellin, Lorenz; Huber, Tobias B; Gerke, Peter; Quack, Ivo; Pavenstadt, Hermann; Walz, Gerd
110	2001	11518533	Mayer, M L; Olson, R; Gouaux, E
110	2001	11438692	Itoh, H; Ueguchi-Tanaka, M; Sentoku, N; Kitano, H; Matsuoka, M; Kobayashi, M
110	2000	11039652	Lucia, A; Hoyos, J; Perez, M; Chicharro, J L
110	1997	9291334	Chou, S; Marousek, G; Guentzel, S; Follansbee, S E; Poscher, M E; Lalezari, J P; Miner, R C; Drew, W L
110	1997	9024367	Beutler, E
110	1995	8777578	Ushikubi, F; Hirata, M; Narumiya, S
110	1994	8075420	Gaffney, T D; Lam, S T; Ligon, J; Gates, K; Frazelle, A; Di Maio, J; Hill, S; Goodwin, S; Torkewitz, N; Allshouse, A M
109	2011	21295699	Stefan, Christopher J; Manford, Andrew G; Baird, Daniel; Yamada-Hanff, Jason; Mao, Yuxin; Emr, Scott D
109	2009	19188571	Khatri, B O; Man, S; Giovannoni, G; Koo, A P; Lee, J-C; Tucky, B; Lynn, F; Jurgensen, S; Woodworth, J; Goelz, S; Duda, P W; Panzara, M A; Ransohoff, R M; Fox, R J
109	2008	18338228	Jain, Ajay N; Nicholls, Anthony
109	2007	17460161	Hayflick, Leonard
109	2007	17242068	Greaves, Jennifer; Chamberlain, Luke H
109	2006	16841975	Han, Lei; Bu, Xianhui; Zhang, Qichun; Feng, Pingyun
109	2006	16448117	Fischer, Christian; Smith, Sean W; Powell, David A; Fu, Gregory C
109	2005	15808464	Cox, Christopher D; Breslin, Michael J; Mariano, Brenda J; Coleman, Paul J; Buser, Carolyn A; Walsh, Eileen S; Hamilton, Kelly; Huber, Hans E; Kohl, Nancy E; Torrent, Maricel; Yan, Youwei; Kuo, Laurence C; Hartman, George D
109	2005	15745802	Anderson, David R; Hegde, Shridhar; Reinhard, Emily; Gomez, Leslie; Vernier, William F; Lee, Len; Liu, Shuang; Sambandam, Aruna; Snider, Patricia A; Masih, Liaqat
109	2005	15483189	Sonneveld, Edwin; Jansen, Hendrina J; Riteco, Jacoba A C; Brouwer, Abraham; van der Burg, Bart
109	2004	15526058	Moorthy, Vasee S; Imoukhuede, Egeruan B; Milligan, Paul; Bojang, Kalifa; Keating, Sheila; Kaye, Pauline; Pinder, Margaret; Gilbert, Sarah C; Walraven, Gijs; Greenwood, Brian M; Hill, Adrian S V
109	2004	15261923	Costantini, Costantino O; Stone, Gregg W; Mehran, Roxana; Aymong, Eve; Grines, Cindy L; Cox, David A; Stuckey, Thomas; Turco, Mark; Gersh, Bernard J; Tcheng, James E; Garcia, Eulogio; Griffin, John J; Guagliumi, Giulio; Leon, Martin B; Lansky, Alexandra J
109	2004	15051888	Wang, Shouwen; Ai, Xingbin; Freeman, Stephen D; Pownall, Mary E; Lu, Qun; Kessler, Daniel S; Emerson, Charles P Jr
109	2003	12918067	Goldie, Sue J; Grima, Daniel; Kohli, Michele; Wright, Thomas C; Weinstein, Milton; Franco, Eduardo
109	2003	12607117	Perez-Enciso, Miguel; Tenenhaus, Michel
109	2003	12563019	Hussain, Tahir; Lokhandwala, Mustafa F
109	2001	11171799	Christen, T; Verin, V; Bochaton-Piallat, M; Popowski, Y; Ramaekers, F; Debruyne, P; Camenzind, E; van Eys, G; Gabbiani, G
109	2000	10841534	Doty, S L; Shang, T Q; Wilson, A M; Tangen, J; Westergreen, A D; Newman, L A; Strand, S E; Gordon, M P
109	1997	9059821	Pernodet, N; Maaloum, M; Tinland, B
109	1993	8443417	Loeb, J D; Davis, L I; Fink, G R
108	2010	20446902	Chou, Kuo-Chen
108	2010	20176967	Fu, Guoliang; Lees, Rosemary S; Nimmo, Derric; Aw, Diane; Jin, Li; Gray, Pam; Berendonk, Thomas U; White-Cooper, Helen; Scaife, Sarah; Kim Phuc, Hoang; Marinotti, Osvaldo; Jasinskiene, Nijole; James, Anthony A; Alphey, Luke
108	2009	19415770	Chang, Chia-Wei; Lai, Yi-Shin; Pawlik, Kevin M; Liu, Kaimao; Sun, Chiao-Wang; Li, Chao; Schoeb, Trenton R; Townes, Tim M
108	2009	19337252	Huhtinen, K; Suvitie, P; Hiissa, J; Junnila, J; Huvila, J; Kujari, H; Setala, M; Harkki, P; Jalkanen, J; Fraser, J; Makinen, J; Auranen, A; Poutanen, M; Perheentupa, A
108	2009	19278045	Rodriguez, Nancy R; DiMarco, Nancy M; Langley, Susie
108	2009	19034676	Shen, Yang; Vernon, Robert; Baker, David; Bax, Ad
108	2008	18481028	Di Marzo, V
108	2008	18430224	Danielson, Jonas A H; Johanson, Urban
108	2007	18030998	Wu, Qiuju; Henriksson, Marielle; Liu, Xiaohui; Berglund, Lars A
108	2007	17719542	Tanaka, Tomoaki; Ohkubo, Shuichi; Tatsuno, Ichiro; Prives, Carol
108	2007	17629691	Borgese, Nica; Brambillasca, Silvia; Colombo, Sara
108	2007	17584062	Venardos, Kylie M; Perkins, Anthony; Headrick, John; Kaye, David M
108	2006	16892067	Katagiri, Koko; Imamura, Masashi; Kinashi, Tatsuo
108	2006	16734388	Kaigler, Darnell; Wang, Zhuo; Horger, Kim; Mooney, David J; Krebsbach, Paul H
108	2006	16377623	Calkins, Catharine C; Setzer, Shannon V; Jennings, Jean Marie; Summers, Susan; Tsunoda, Kazuyuki; Amagai, Masayuki; Kowalczyk, Andrew P
108	2004	15386523	Sun, Yen; Irie, Miki; Kishikawa, Naoya; Wada, Mitsuhiro; Kuroda, Naotaka; Nakashima, Kenichiro
108	2004	14747392	Kalantar-Zadeh, Kamyar; Block, Gladys; Humphreys, Michael H; McAllister, Charles J; Kopple, Joel D
108	2002	12456645	Martin-Benito, Jaime; Boskovic, Jasminka; Gomez-Puertas, Paulino; Carrascosa, Jose L; Simons, C Torrey; Lewis, Sally A; Bartolini, Francesca; Cowan, Nicholas J; Valpuesta, Jose M
108	2002	12050119	Wellik, Deneen M; Hawkes, Patrick J; Capecchi, Mario R
108	2002	11877450	Lee, Jeong-Hyung; Koo, Tae Hyeon; Hwang, Bang Yeon; Lee, Jung Joon
108	2001	11742403	Rodewald, H R; Paul, S; Haller, C; Bluethmann, H; Blum, C
108	2000	10854233	Yamano, M; Fujii, H; Takagaki, T; Kadowaki, N; Watanabe, H; Shirai, T
108	1999	10212493	Cohen, P
108	1999	10089917	Becker, P S; Nilsson, S K; Li, Z; Berrios, V M; Dooner, M S; Cooper, C L; Hsieh, C C; Quesenberry, P J
108	1997	9108688	Zhang, Z; Rusling, J F
108	1996	8647831	Kobayashi, A; Sogawa, K; Fujii-Kuriyama, Y
108	1994	8002569	Rich, J J; Kinscherf, T G; Kitten, T; Willis, D K
108	1994	10147058	Byron, P R; Patton, J S
107	2009	19492085	Sandebring, Anna; Thomas, Kelly Jean; Beilina, Alexandra; van der Brug, Marcel; Cleland, Megan M; Ahmad, Rili; Miller, David W; Zambrano, Ibardo; Cowburn, Richard F; Behbahani, Homira; Cedazo-Minguez, Angel; Cookson, Mark R
107	2008	18689412	Hiroi, Junya; Yasumasu, Shigeki; McCormick, Stephen D; Hwang, Pung-Pung; Kaneko, Toyoji
107	2007	17495170	Elbaum, Rivka; Zaltzman, Liron; Burgert, Ingo; Fratzl, Peter
107	2007	17369351	Song, Liang; Han, Meng-Hsuan; Lesicka, Joanna; Fedoroff, Nina
107	2005	16839090	Hayashi, Tomoyuki; la Cour Jansen, Thomas; Zhuang, Wei; Mukamel, Shaul
107	2005	15882854	Zhang, Lina; Li, Xuelian; Xu, Xiaojuan; Zeng, Fanbo
107	2005	15718127	Piehler, Jacob
107	2005	15591312	Kubica, Neil; Bolster, Douglas R; Farrell, Peter A; Kimball, Scot R; Jefferson, Leonard S
107	2004	15378623	Maury, Olivier; Viau, Lydie; Senechal, Katell; Corre, Brigitte; Guegan, Jean-Paul; Renouard, Thierry; Ledoux, Isabelle; Zyss, Joseph; Le Bozec, Hubert
107	2003	12920119	Sneddon, W Bruce; Syme, Colin A; Bisello, Alessandro; Magyar, Clara E; Rochdi, Moulay Driss; Parent, Jean-Luc; Weinman, Edward J; Abou-Samra, Abdul B; Friedman, Peter A
107	2002	12191771	Arnold, Isabel; Langer, Thomas
107	2001	11422941	Peterson, M R; Emr, S D
107	2001	11407116	Lund, P A
107	2001	11297823	Kim, D S; Park, S Y; Kim, J K
107	2000	10775009	Zugck, C; Kruger, C; Durr, S; Gerber, S H; Haunstetter, A; Hornig, K; Kubler, W; Haass, M
107	1998	10877601	Hassanin, A; Lecointre, G; Tillier, S
107	1997	9388266	Zhou, G; Seibenhener, M L; Wooten, M W
106	2009	19771330	Frommer, Wolf B; Davidson, Michael W; Campbell, Robert E
106	2009	19148885	Huang, Xiaoqing; Guo, Changyou; Zuo, Jinquan; Zheng, Nanfeng; Stucky, Galen D
106	2008	17416517	Park, Ji-Yeon; Kim, Deog-Keun; Lee, Joon-Pyo; Park, Soon-Chul; Kim, Young-Joo; Lee, Jin-Suk
106	2007	18000219	Hosey, Alison M; Gorski, Julia J; Murray, Margaret M; Quinn, Jennifer E; Chung, Wen Y; Stewart, Gail E; James, Colin R; Farragher, Susan M; Mulligan, Jude M; Scott, Alistair N; Dervan, Peter A; Johnston, Patrick G; Couch, Fergus J; Daly, Peter A; Kay, Elaine; McCann, Amanda; Mullan, Paul B; Harkin, D Paul
106	2007	17899609	Srinivas, Mangala; Morel, Penelope A; Ernst, Lauren A; Laidlaw, David H; Ahrens, Eric T
106	2004	15140111	Meglecz, Emese; Petenian, Frederic; Danchin, Etienne; D'Acier, Armelle Coeur; Rasplus, Jean-Yves; Faure, Eric
106	2004	15136627	Paquet, Nancy; Albert, Adelin; Foidart, Jacqueline; Hustinx, Roland
106	2003	12773036	Zamora, Ismael; Afzelius, Lovisa; Cruciani, Gabriele
106	2003	12730087	Matsui, Yutaka; Rittling, Susan R; Okamoto, Hiroshi; Inobe, Manabu; Jia, Nan; Shimizu, Toshihiro; Akino, Masatoshi; Sugawara, Takeshi; Morimoto, Junko; Kimura, Chiemi; Kon, Shigeyuki; Denhardt, David; Kitabatake, Akira; Uede, Toshimitsu
106	2003	12573699	Wegener, Dennis; Wirsching, Frank; Riester, Daniel; Schwienhorst, Andreas
106	2002	12831193	Theodoridis, G; Manesiotis, P
106	2001	11517305	Bayfield, M A; Dahlberg, A E; Schulmeister, U; Dorner, S; Barta, A
106	2000	11037980	Yamamoto, J; Adachi, Y; Onoue, Y; Adachi, Y S; Okabe, Y; Itazawa, T; Toyoda, M; Seki, T; Morohashi, M; Matsushima, K; Miyawaki, T
106	2000	10958687	Shimizu, K; Chiba, S; Hosoya, N; Kumano, K; Saito, T; Kurokawa, M; Kanda, Y; Hamada, Y; Hirai, H
106	2000	10806110	Cao, H; Thompson, H M; Krueger, E W; McNiven, M A
106	2000	10669760	Huang, S M; Stallcup, M R
106	1999	10570129	Bell, S D; Kosa, P L; Sigler, P B; Jackson, S P
106	1999	10331263	Crandall, K A; Kelsey, C R; Imamichi, H; Lane, H C; Salzman, N P
106	1998	9831701	Sun, C W; Alonso-Galicia, M; Taheri, M R; Falck, J R; Harder, D R; Roman, R J
106	1998	9804561	MacDonald, M J; Shoemaker, J K; Tschakovsky, M E; Hughson, R L
106	1998	9795376	Cherif, H; Reusens, B; Ahn, M T; Hoet, J J; Remacle, C
106	1997	9058728	Naito, M; Nagashima, K; Mashima, T; Tsuruo, T
106	1992	1499552	Behr, T; Fischer, W; Peter-Katalinic, J; Egge, H
106	1991	1865829	Hommes, M J; Romijn, J A; Endert, E; Eeftinck Schattenkerk, J K; Sauerwein, H P
105	2012	21828341	Walden, Tomas B; Hansen, Ida R; Timmons, James A; Cannon, Barbara; Nedergaard, Jan
105	2011	21148030	Raggi, Paolo; Chertow, Glenn M; Torres, Pablo Urena; Csiky, Botond; Naso, Agostino; Nossuli, Kaldun; Moustafa, Moustafa; Goodman, William G; Lopez, Nicole; Downey, Gerry; Dehmel, Bastian; Floege, Jurgen
105	2007	17385768	Xu, Gang; Guo, Guo-Cong; Wang, Ming-Sheng; Zhang, Zhang-Jing; Chen, Wen-Tong; Huang, Jin-Shun
105	2006	16980306	Netzel-Arnett, Sarah; Currie, Brooke M; Szabo, Roman; Lin, Chen-Yong; Chen, Li-Mei; Chai, Karl X; Antalis, Toni M; Bugge, Thomas H; List, Karin
105	2005	16170411	Clark, Nathaniel L; Swanson, Willie J
105	2004	15383277	Johnson, David J; Fidock, David A; Mungthin, Mathirut; Lakshmanan, Viswanathan; Sidhu, Amar Bir Singh; Bray, Patrick G; Ward, Stephen A
105	2004	15256801	Wagner, Karl-Heinz; Kamal-Eldin, Afaf; Elmadfa, Ibrahim
105	2004	15014028	Shinozaki, Masaru; Fujimoto, Akihide; Morton, Donald L; Hoon, Dave S B
105	2003	12935334	Ben-Dor, Amir; Chor, Benny; Karp, Richard; Yakhini, Zohar
105	2003	12734352	Granucci, Francesca; Feau, Sonia; Angeli, Veronique; Trottein, Francois; Ricciardi-Castagnoli, Paola
105	2002	12297295	Miller, Susan J; Lou, David Y; Seldin, David C; Lane, William S; Neel, Benjamin G
105	2002	11830673	Sorensen, Jakob B; Matti, Ulf; Wei, Shun-Hui; Nehring, Ralf B; Voets, Thomas; Ashery, Uri; Binz, Thomas; Neher, Erwin; Rettig, Jens
105	2001	11207275	Bladergroen, B A; Strik, M C; Bovenschen, N; van Berkum, O; Scheffer, G L; Meijer, C J; Hack, C E; Kummer, J A
105	2001	11016925	Hirpara, J L; Clement, M V; Pervaiz, S
105	1996	8878381	Laskow, D A; Vincenti, F; Neylan, J F; Mendez, R; Matas, A J
105	1995	7562541	Doods, H N; Wienen, W; Entzeroth, M; Rudolf, K; Eberlein, W; Engel, W; Wieland, H A
105	1993	8098448	Moorjani, S; Roy, M; Torres, A; Betard, C; Gagne, C; Lambert, M; Brun, D; Davignon, J; Lupien, P
104	2011	21394866	Meng, Wenjing; Breiner, Boris; Rissanen, Kari; Thoburn, John D; Clegg, Jack K; Nitschke, Jonathan R
104	2010	20821787	Zhu, Qiang; Lu, Yixin
104	2010	20299345	Chaves, M M; Zarrouk, O; Francisco, R; Costa, J M; Santos, T; Regalado, A P; Rodrigues, M L; Lopes, C M
104	2008	18817533	van Iersel, Martijn P; Kelder, Thomas; Pico, Alexander R; Hanspers, Kristina; Coort, Susan; Conklin, Bruce R; Evelo, Chris
104	2007	17479076	Sansing, Lauren H; Tuzun, Erdem; Ko, Melissa W; Baccon, Jennifer; Lynch, David R; Dalmau, Josep
104	2005	15981272	Mustard, Diana; Ritchie, David W
104	2005	15536148	Beelen, Dietrich W; Ottinger, Hellmut D; Ferencik, Stanislav; Elmaagacli, Ahmet H; Peceny, Rudolf; Trenschel, Rudolf; Grosse-Wilde, Hans
104	2004	15536458	Gurley, Bill J; Gardner, Stephanie F; Hubbard, Martha A; Williams, D Keith; Gentry, W Brooks; Carrier, Julie; Khan, Ikhlas A; Edwards, David J; Shah, Amit
104	2004	14608001	Baldwin, Michael A
104	2003	14504677	Bilitewski, Ursula; Genrich, Meike; Kadow, Sabine; Mersal, Gaber
104	2003	12850212	Goldin, Alan L
104	2002	12228918	Lauer-Fields, Janelle L; Juska, Darius; Fields, Gregg B
104	2002	11916841	Pandit, Sagar A; Berkowitz, Max L
104	2001	11445559	Smith, E R; Allis, C D; Lucchesi, J C
104	2001	11169195	Parvathi, K; Chen, F; Guo, D; Blount, J W; Dixon, R A
104	2001	11157358	Scholz-Ahrens, K E; Schaafsma, G; van den Heuvel, E G; Schrezenmeir, J
104	2000	10969794	Nava, V E; Cuvillier, O; Edsall, L C; Kimura, K; Milstien, S; Gelmann, E P; Spiegel, S
104	2000	10841754	Pfitzner, U; Hoffmeier, K; Harrenga, A; Kannt, A; Michel, H; Bamberg, E; Richter, O M; Ludwig, B
104	1995	7729550	Yamazaki, N; Shinohara, Y; Shima, A; Terada, H
103	2012	22180306	Borger, Darrell R; Tanabe, Kenneth K; Fan, Kenneth C; Lopez, Hector U; Fantin, Valeria R; Straley, Kimberly S; Schenkein, David P; Hezel, Aram F; Ancukiewicz, Marek; Liebman, Hannah M; Kwak, Eunice L; Clark, Jeffrey W; Ryan, David P; Deshpande, Vikram; Dias-Santagata, Dora; Ellisen, Leif W; Zhu, Andrew X; Iafrate, A John
103	2011	21779596	Vicente, Ruben
103	2009	19862781	Wennekes, Tom; van den Berg, Richard J B H N; Boot, Rolf G; van der Marel, Gijsbert A; Overkleeft, Herman S; Aerts, Johannes M F G
103	2009	19628432	Cani, Patrice D; Delzenne, Nathalie M
103	2007	17762891	Rohatgi, Rajat; Scott, Matthew P
103	2006	17003355	Lopez-Bermejo, Abel; Chico-Julia, Berta; Fernandez-Balsells, Merce; Recasens, Monica; Esteve, Eduardo; Casamitjana, Roser; Ricart, Wifredo; Fernandez-Real, Jose-Manuel
103	2006	16471904	Rosta, Edina; Klahn, Marco; Warshel, Arieh
103	2005	16216083	Yang, Quansheng; Jankowsky, Eckhard
103	2005	15967109	Robey, Ian F; Lien, Anthony D; Welsh, Sarah J; Baggett, Brenda K; Gillies, Robert J
103	2005	15809266	Ulrey, Clayton L; Liu, Liang; Andrews, Lucy G; Tollefsbol, Trygve O
103	2005	15795246	Deas, Tia S; Binduga-Gajewska, Iwona; Tilgner, Mark; Ren, Ping; Stein, David A; Moulton, Hong M; Iversen, Patrick L; Kauffman, Elizabeth B; Kramer, Laura D; Shi, Pei-Yong
103	2004	15353498	Tsimikas, Sotirios; Witztum, Joseph L; Miller, Elizabeth R; Sasiela, William J; Szarek, Michael; Olsson, Anders G; Schwartz, Gregory G
103	2004	15208295	Tang, Kechun; Rossiter, Harry B; Wagner, Peter D; Breen, Ellen C
103	2004	14745009	Kim, Sung-Jin; Kim, Mi-Ran; Bedgar, Diana L; Moinuddin, Syed G A; Cardenas, Claudia L; Davin, Laurence B; Kang, ChulHee; Lewis, Norman G
103	2004	14720506	Betanzos, Abigail; Huerta, Miriam; Lopez-Bayghen, Esther; Azuara, Elisa; Amerena, Jose; Gonzalez-Mariscal, Lorenza
103	2003	12970362	Dalen, Knut Tomas; Ulven, Stine Marie; Bamberg, Krister; Gustafsson, Jan-Ake; Nebb, Hilde I
103	2003	12672062	Giannakis, Eleni; Jokiranta, T Sakari; Male, Dean A; Ranganathan, Shoba; Ormsby, Rebecca J; Fischetti, Vince A; Mold, Carolyn; Gordon, David L
103	2003	12598622	Vlachova, Viktorie; Teisinger, Jan; Susankova, Klara; Lyfenko, Alla; Ettrich, Rudiger; Vyklicky, Ladislav
103	2002	12322987	Zhu, Aiping; Zhang, Ming; Wu, Jun; Shen, Jian
103	2002	12162448	Kessel, Maris; Liu, Su Xian; Xu, An; Santella, Regina; Hei, Tom K
103	2002	11796828	Lucey, Edgar C; Keane, Joseph; Kuang, Ping-Ping; Snider, Gordon L; Goldstein, Ronald H
103	2001	11299359	Gocal, G F; King, R W; Blundell, C A; Schwartz, O M; Andersen, C H; Weigel, D
103	1999	11207753	Horn, M; Fritsche, T R; Gautom, R K; Schleifer, K H; Wagner, M
103	1999	10364572	Helmes, M; Trombitas, K; Centner, T; Kellermayer, M; Labeit, S; Linke, W A; Granzier, H
103	1999	10037789	Fukasawa, M; Nishijima, M; Hanada, K
103	1993	7684204	van Krieken, J H
102	2011	21232666	Stamatakis, Emmanuel; Hamer, Mark; Dunstan, David W
102	2010	20121105	Canchi, Deepak R; Paschek, Dietmar; Garcia, Angel E
102	2010	19951979	Cappellini, Maria Domenica; Porter, John; El-Beshlawy, Amal; Li, Chi-Kong; Seymour, John F; Elalfy, Mohsen; Gattermann, Norbert; Giraudier, Stephane; Lee, Jong-Wook; Chan, Lee Lee; Lin, Kai-Hsin; Rose, Christian; Taher, Ali; Thein, Swee Lay; Viprakasit, Vip; Habr, Dany; Domokos, Gabor; Roubert, Bernard; Kattamis, Antonis
102	2010	19374923	Tallant, Cynthia; Marrero, Aniebrys; Gomis-Ruth, F Xavier
102	2008	18311129	Goldberg, Alina V; Molik, Sabine; Tsaousis, Anastasios D; Neumann, Karina; Kuhnke, Grit; Delbac, Frederic; Vivares, Christian P; Hirt, Robert P; Lill, Roland; Embley, T Martin
102	2007	17680034	Abeysinghe, P Manohari; Harding, Margaret M
102	2007	17554116	Dember, Laura M; Hawkins, Philip N; Hazenberg, Bouke P C; Gorevic, Peter D; Merlini, Giampaolo; Butrimiene, Irena; Livneh, Avi; Lesnyak, Olga; Puechal, Xavier; Lachmann, Helen J; Obici, Laura; Balshaw, Robert; Garceau, Denis; Hauck, Wendy; Skinner, Martha
102	2007	17392515	Doller, Anke; Huwiler, Andrea; Muller, Roswitha; Radeke, Heinfried H; Pfeilschifter, Josef; Eberhardt, Wolfgang
102	2006	17214602	Lochner, A; Moolman, J A
102	2006	17015889	Nishiyama, Yoshihiro; Yamamoto, Yuka; Fukunaga, Kotaro; Takinami, Hiroyuki; Iwado, Yasuyoshi; Satoh, Katashi; Ohkawa, Motoomi
102	2006	16913115	Wang, Gehui; Kawamura, Kimitaka; Lee, Shuncheng; Ho, Kinfai; Cao, Junji
102	2006	16360234	Zen, Yoh; Sasaki, Motoko; Fujii, Takahiko; Chen, Tse-Ching; Chen, Miin-Fu; Yeh, Ta-Sen; Jan, Yi-Yin; Huang, Shiu-Feng; Nimura, Yuji; Nakanuma, Yasuni
102	2005	16140963	Moreno, Jacqueline; Krishnan, Aruna V; Swami, Srilatha; Nonn, Larisa; Peehl, Donna M; Feldman, David
102	2005	15823532	Xia, Shouzhen; Miyashita, Tomoyuki; Fu, Tsai-Feng; Lin, Wei-Yong; Wu, Chia-Lin; Pyzocha, Lori; Lin, Inn-Ray; Saitoe, Minoru; Tully, Tim; Chiang, Ann-Shyn
102	2005	15753127	Ehrenreiter, Karin; Piazzolla, Daniela; Velamoor, Vanishree; Sobczak, Izabela; Small, J Victor; Takeda, Junji; Leung, Thomas; Baccarini, Manuela
102	2003	12388085	Kimball, Scot R; Horetsky, Rick L; Ron, David; Jefferson, Leonard S; Harding, Heather P
102	2002	12369084	Faraggi, David; Reiser, Benjamin
102	2002	11826413	Escorsell, Angels; Banares, Rafael; Garcia-Pagan, Juan Carlos; Gilabert, Rosa; Moitinho, Eduardo; Piqueras, Belen; Bru, Concepcio; Echenagusia, Antonio; Granados, Alicia; Bosch, Jaume
102	2001	11418346	Baldwin, I T; Halitschke, R; Kessler, A; Schittko, U
102	2001	11375196	Estrada-De Los Santos, P; Bustillos-Cristales, R; Caballero-Mellado, J
102	2000	11113074	Abreu, M T; Palladino, A A; Arnold, E T; Kwon, R S; McRoberts, J A
102	2000	11006224	King-Smith, P E; Fink, B A; Fogt, N; Nichols, K K; Hill, R M; Wilson, G S
102	2000	10878395	Zeng, G; Touloukian, C E; Wang, X; Restifo, N P; Rosenberg, S A; Wang, R F
102	2000	10828021	te Loo, D M; Monnens, L A; van Der Velden, T J; Vermeer, M A; Preyers, F; Demacker, P N; van Den Heuvel, L P; van Hinsbergh, V W
102	1998	9809993	Soroceanu, L; Gillespie, Y; Khazaeli, M B; Sontheimer, H
102	1998	9533957	Aberger, F; Weidinger, G; Grunz, H; Richter, K
102	1998	9468060	Koyano, T; Minoura, N; Nagura, M; Kobayashi, K
102	1995	7677558	Yersin, B; Nicolet, J F; Dercrey, H; Burnier, M; van Melle, G; Pecoud, A
102	1994	8259426	Mahfouz, A E; Hamm, B; Wolf, K J
102	1993	8298652	Ogawa, O; Becroft, D M; Morison, I M; Eccles, M R; Skeen, J E; Mauger, D C; Reeve, A E
101	2010	20111780	Cahard, Dominique; Xu, Xiuhua; Couve-Bonnaire, Samuel; Pannecoucke, Xavier
101	2010	19912564	Moreau, Magali; Lindermayr, Christian; Durner, Jorg; Klessig, Daniel F
101	2009	19140219	Wu, Jun; Meng, Zhongji; Jiang, Min; Pei, Rongjuan; Trippler, Martin; Broering, Ruth; Bucchi, Agnes; Sowa, Jan-Peter; Dittmer, Ulf; Yang, Dongliang; Roggendorf, Michael; Gerken, Guido; Lu, Mengji; Schlaak, Joerg F
101	2009	19124807	Federico, Massimo; Luminari, Stefano; Iannitto, Emilio; Polimeno, Giuseppe; Marcheselli, Luigi; Montanini, Antonella; La Sala, Antonio; Merli, Francesco; Stelitano, Caterina; Pozzi, Samantha; Scalone, Renato; Di Renzo, Nicola; Musto, Pellegrino; Baldini, Luca; Cervetti, Giulia; Angrilli, Francesco; Mazza, Patrizio; Brugiatelli, Maura; Gobbi, Paolo G
101	2008	18171378	Parisien, A; Allain, B; Zhang, J; Mandeville, R; Lan, C Q
101	2008	17981559	Shankar, Sharmila; Ganapathy, Suthakar; Hingorani, Sunil R; Srivastava, Rakesh K
101	2007	17679091	Toulokhonov, Innokenti; Zhang, Jinwei; Palangat, Murali; Landick, Robert
101	2007	17469185	Touitou, Isabelle; Sarkisian, Tamara; Medlej-Hashim, Myrna; Tunca, Mehmet; Livneh, Avi; Cattan, Daniel; Yalcinkaya, Fatos; Ozen, Seza; Majeed, Hassan; Ozdogan, Huri; Kastner, Daniel; Booth, David; Ben-Chetrit, Eldad; Pugnere, Denis; Michelon, Cecile; Seguret, Fabienne; Gershoni-Baruch, Ruth
101	2007	17344486	Corcoran, Michael P; Lamon-Fava, Stefania; Fielding, Roger A
101	2006	17113979	Bouillon, Roger; Eelen, Guy; Verlinden, Lieve; Mathieu, Chantal; Carmeliet, Geert; Verstuyf, Annemieke
101	2006	16849509	Levy, Ofer; Coughlin, Melissa; Cronstein, Bruce N; Roy, Rene M; Desai, Avani; Wessels, Michael R
101	2005	16266294	Lomberk, Gwen; Urrutia, Raul
101	2005	15780695	Davis, Lori L; Bartolucci, Al; Petty, Frederick
101	2005	15760355	de Jong, Gerdien
101	2004	15531505	Zung, Amnon; Glaser, Benjamin; Nimri, Revital; Zadik, Zvi
101	2004	15054273	Kadar, Zsofia; de Vrije, Truus; van Noorden, Giel E; Budde, Miriam A W; Szengyel, Zsolt; Reczey, Kati; Claassen, Pieternel A M
101	2004	14656994	Massberg, Steffen; Konrad, Ildiko; Bultmann, Andreas; Schulz, Christian; Munch, Gotz; Peluso, Mario; Lorenz, Michael; Schneider, Simon; Besta, Felicitas; Muller, Iris; Hu, Bin; Langer, Harald; Kremmer, Elisabeth; Rudelius, Martina; Heinzmann, Ulrich; Ungerer, Martin; Gawaz, Meinrad
101	2003	14558686	Iavicoli, Annalisa; Boutet, Emmanuel; Buchala, Antony; Metraux, Jean-Pierre
101	2003	12414812	Cuadrado, Ana; Garcia-Fernandez, Luis F; Gonzalez, Laura; Suarez, Yajaira; Losada, Alejandro; Alcaide, Victoria; Martinez, Teresa; Fernandez-Sousa, Jose Maria; Sanchez-Puelles, Jose Maria; Munoz, Alberto
101	2002	12083892	Chen, Qing-Xi; Kubo, Isao
101	2002	11940656	Sang, Nianli; Fang, Jie; Srinivas, Vickram; Leshchinsky, Irene; Caro, Jaime
101	2002	11883650	Sarrion, M N; Santos, F J; Galceran, M T
101	2000	10966804	Declerck, N; Machius, M; Wiegand, G; Huber, R; Gaillardin, C
101	1999	10571985	Patricelli, M P; Cravatt, B F
101	1998	9637498	Kobayashi, M; Kobayashi, H; Pollard, R B; Suzuki, F
101	1997	9120395	Shores, E W; Tran, T; Grinberg, A; Sommers, C L; Shen, H; Love, P E
101	1997	9115442	Petersen, T N; Kauppinen, S; Larsen, S
101	1996	8862554	Davies, J; Riechmann, L
101	1995	7479045	Herrera, J E; Savkur, R; Olson, M O
101	1994	8089064	de Marie, S; Janknegt, R; Bakker-Woudenberg, I A
101	1993	8382926	Godfried, M H; van der Poll, T; Jansen, J; Romijin, J A; Schattenkerk, J K; Endert, E; van Deventer, S J; Sauerwein, H P
100	2010	20733306	Gold, Michael; Alderton, Claire; Zvartau-Hind, Marina; Egginton, Sally; Saunders, Ann M; Irizarry, Michael; Craft, Suzanne; Landreth, Gary; Linnamagi, Ulla; Sawchak, Sharon
100	2008	18494020	Struthers, Harriet; Spingler, Bernhard; Mindt, Thomas L; Schibli, Roger
100	2008	18406329	Heo, Kyu; Kim, Hyunjung; Choi, Si Ho; Choi, Jongkyu; Kim, Kyunghwan; Gu, Jiafeng; Lieber, Michael R; Yang, Allen S; An, Woojin
100	2007	17385768	Xu, Gang; Guo, Guo-Cong; Wang, Ming-Sheng; Zhang, Zhang-Jing; Chen, Wen-Tong; Huang, Jin-Shun
100	2007	17301152	Krishnan, Manoj N; Sukumaran, Bindu; Pal, Utpal; Agaisse, Herve; Murray, James L; Hodge, Thomas W; Fikrig, Erol
100	2006	17038451	Pottie, P; Presle, N; Terlain, B; Netter, P; Mainard, D; Berenbaum, F
100	2004	15134540	Cahard, Dominique; McGuigan, Christopher; Balzarini, Jan
100	2004	15109205	Crampin, Edmund J; Halstead, Matthew; Hunter, Peter; Nielsen, Poul; Noble, Denis; Smith, Nicolas; Tawhai, Merryn
100	2004	15107535	Funatogawa, Keiji; Hayashi, Shunji; Shimomura, Hirofumi; Yoshida, Takashi; Hatano, Tsutomu; Ito, Hideyuki; Hirai, Yoshikazu
100	2004	14997194	Bleumer, I; Knuth, A; Oosterwijk, E; Hofmann, R; Varga, Z; Lamers, C; Kruit, W; Melchior, S; Mala, C; Ullrich, S; De Mulder, P; Mulders, P F A; Beck, J
100	2003	14667347	Goetze, Erica
100	2003	12744697	Chen, Xiaolong; Fan, Yongxian; Zheng, Yuguo; Shen, Yinchu
100	2003	12547343	Elmendorf, Heidi G; Dawson, Scott C; McCaffery, J Michael
100	2002	12370377	Neth, Olaf; Jack, Dominic L; Johnson, Marina; Klein, Nigel J; Turner, Malcolm W
100	2002	12193474	Kijima, Taro; Niwa, Hideo; Steinman, Richard A; Drenning, Stephanie D; Gooding, William E; Wentzel, Abbey L; Xi, Sichuan; Grandis, Jennifer Rubin
100	2002	11889159	Ong, Ken; Kratzsch, Jurgen; Kiess, Wieland; Dunger, David
100	2002	11884380	Horvath, Christopher; Welt, Frederick G P; Nedelman, Mark; Rao, Patricia; Rogers, Campbell
100	2000	10720063	Eisner, J R; Dumesic, D A; Kemnitz, J W; Abbott, D H
100	2000	10660593	Winkler, G S; Araujo, S J; Fiedler, U; Vermeulen, W; Coin, F; Egly, J M; Hoeijmakers, J H; Wood, R D; Timmers, H T; Weeda, G
100	1999	9919586	Viera, L; Ye, Y Z; Estevez, A G; Beckman, J S
100	1999	10591131	Ishihara, K; Ishikawa, E; Iwasaki, Y; Nakabayashi, N
100	1999	10505689	Tufro, A; Norwood, V F; Carey, R M; Gomez, R A
100	1999	10505105	Osaki, T; Hashimoto, W; Gambotto, A; Okamura, H; Robbins, P D; Kurimoto, M; Lotze, M T; Tahara, H
100	1999	10471564	Carratala, J; Niubo, J; Fernandez-Sevilla, A; Juve, E; Castellsague, X; Berlanga, J; Linares, J; Gudiol, F
100	1998	9878579	Beuron, F; Maurizi, M R; Belnap, D M; Kocsis, E; Booy, F P; Kessel, M; Steven, A C
100	1997	8971094	Morishita, R; Nakamura, S; Nakamura, Y; Aoki, M; Moriguchi, A; Kida, I; Yo, Y; Matsumoto, K; Nakamura, T; Higaki, J; Ogihara, T
100	1995	7593610	Pascoe, L; Jeunemaitre, X; Lebrethon, M C; Curnow, K M; Gomez-Sanchez, C E; Gasc, J M; Saez, J M; Corvol, P
100	1995	7473188	Lindmark, T; Nikkila, T; Artursson, P
100	1991	1724776	Kim, M; Saito, K; Furusaki, S; Sato, T; Sugo, T; Ishigaki, I
99	2009	19088272	Witteveldt, Jeroen; Evans, Matthew J; Bitzegeio, Julia; Koutsoudakis, George; Owsianka, Ania M; Angus, Allan G N; Keck, Zhen-Yong; Foung, Steven K H; Pietschmann, Thomas; Rice, Charles M; Patel, Arvind H
99	2008	19206505	Laocharoensuk, Rawiwan; Burdick, Jared; Wang, Joseph
99	2008	19098105	Butler, Tom Z; Pavlenok, Mikhail; Derrington, Ian M; Niederweis, Michael; Gundlach, Jens H
99	2008	18353649	Chau, Tieu-Lan; Gioia, Romain; Gatot, Jean-Stephane; Patrascu, Felicia; Carpentier, Isabelle; Chapelle, Jean-Paul; O'Neill, Luke; Beyaert, Rudi; Piette, Jacques; Chariot, Alain
99	2007	17938246	Lajoie, Patrick; Partridge, Emily A; Guay, Ginette; Goetz, Jacky G; Pawling, Judy; Lagana, Annick; Joshi, Bharat; Dennis, James W; Nabi, Ivan R
99	2007	17334246	Angus, Derek C; Yang, Lihong; Kong, Lan; Kellum, John A; Delude, Russell L; Tracey, Kevin J; Weissfeld, Lisa
99	2007	17034772	von Haehling, Stephan; Doehner, Wolfram; Anker, Stefan D
99	2006	16609043	Sarkaria, Jann N; Carlson, Brett L; Schroeder, Mark A; Grogan, Patrick; Brown, Paul D; Giannini, Caterina; Ballman, Karla V; Kitange, Gaspar J; Guha, Abjahit; Pandita, Ajay; James, C David
99	2005	16188890	Kukolj, George; McGibbon, Graham A; McKercher, Ginette; Marquis, Martin; Lefebvre, Sylvain; Thauvette, Louise; Gauthier, Jean; Goulet, Sylvie; Poupart, Marc-Andre; Beaulieu, Pierre L
99	2005	15986349	De Rycke, Leen; Baeten, Dominique; Kruithof, Elli; Van den Bosch, Filip; Veys, Eric M; De Keyser, Filip
99	2005	15738420	Luo, Bing-Hao; Carman, Christopher V; Takagi, Junichi; Springer, Timothy A
99	2005	15638524	Becker, Matthew L; Liu, Jianquan; Wooley, Karen L
99	2005	15504734	Hara-Chikuma, Mariko; Yang, Baoxue; Sonawane, N D; Sasaki, Sei; Uchida, Shinichi; Verkman, A S
99	2004	15550946	Swartz, Kenton J
99	2004	15219983	Wade, Rebecca C; Winn, Peter J; Schlichting, Ilme; Sudarko
99	2004	15122705	Anderson, Stasia A; Shukaliak-Quandt, Jacqueline; Jordan, Elaine K; Arbab, Ali S; Martin, Roland; McFarland, Henry; Frank, Joseph A
99	2004	15064225	Tang, Jen-Ruey; Markham, Neil E; Lin, Yuh-Jyh; McMurtry, Ivan F; Maxey, Anne; Kinsella, John P; Abman, Steven H
99	2003	14617280	Witte, Maria B; Barbul, Adrian
99	2003	12933831	Skinner, Margot A; Buddle, Bryce M; Wedlock, D Neil; Keen, Denise; de Lisle, Geoffrey W; Tascon, Ricardo E; Ferraz, Jose Candido; Lowrie, Douglas B; Cockle, Paul J; Vordermeier, H Martin; Hewinson, R Glyn
99	2003	12624091	Schramm, Gabriele; Falcone, Franco H; Gronow, Achim; Haisch, Karin; Mamat, Uwe; Doenhoff, Michael J; Oliveira, Guilherme; Galle, Jurgen; Dahinden, Clemens A; Haas, Helmut
99	2002	12171880	Tolcher, Anthony W; Reyno, Leonard; Venner, Peter M; Ernst, Scott D; Moore, Malcolm; Geary, Richard S; Chi, Kim; Hall, Sean; Walsh, Wendy; Dorr, Andrew; Eisenhauer, Elizabeth
99	2001	11388090	Williams, A J; West, D J; Sitsapesan, R
99	2000	10698298	Kiefer, C R; Snyder, L M
99	1998	9421525	Abedi, M R; Caponigro, G; Kamb, A
99	1996	8943041	Haber, J E; Leung, W Y
99	1996	8683599	Sorimachi, K; Jacks, A J; Le Gal-Coeffet, M F; Williamson, G; Archer, D B; Williamson, M P
98	2011	21139048	Danielsen, Jannie M R; Sylvestersen, Kathrine B; Bekker-Jensen, Simon; Szklarczyk, Damian; Poulsen, Jon W; Horn, Heiko; Jensen, Lars J; Mailand, Niels; Nielsen, Michael L
98	2010	20055704	Bouchard, P R; Hutabarat, R M; Thompson, K M
98	2009	19503839	Liu, Philip T; Schenk, Mirjam; Walker, Valencia P; Dempsey, Paul W; Kanchanapoomi, Melissa; Wheelwright, Matthew; Vazirnia, Aria; Zhang, Xiaoran; Steinmeyer, Andreas; Zugel, Ulrich; Hollis, Bruce W; Cheng, Genhong; Modlin, Robert L
98	2009	18757361	Turski, Michelle L; Thiele, Dennis J
98	2007	17606908	Pilobello, Kanoelani T; Slawek, Deepika E; Mahal, Lara K
98	2007	17334377	Blair, Jimmy A; Rauh, Daniel; Kung, Charles; Yun, Cai-Hong; Fan, Qi-Wen; Rode, Haridas; Zhang, Chao; Eck, Michael J; Weiss, William A; Shokat, Kevan M
98	2006	16343326	Weber, Karrie A; Urrutia, Matilde M; Churchill, Perry F; Kukkadapu, Ravi K; Roden, Eric E
98	2005	16204049	Salhia, Bodour; Rutten, Frederieke; Nakada, Mitsutoshi; Beaudry, Christian; Berens, Michael; Kwan, Allison; Rutka, James T
98	2005	16179593	Moos, Michael P W; John, Nicole; Grabner, Rolf; Nossmann, Silke; Gunther, Bernd; Vollandt, Rudiger; Funk, Colin D; Kaiser, Brigitte; Habenicht, Andreas J R
98	2005	16109375	van de Peppel, Jeroen; Kettelarij, Nienke; van Bakel, Harm; Kockelkorn, Thessa T J P; van Leenen, Dik; Holstege, Frank C P
98	2005	15934839	Szymczak, Andrea L; Vignali, Dario A A
98	2005	15900596	Oki, Eiji; Baba, Hideo; Tokunaga, Eriko; Nakamura, Toshihiko; Ueda, Naoyuki; Futatsugi, Motonori; Mashino, Kohjiro; Yamamoto, Manabu; Ikebe, Masahiko; Kakeji, Yoshihiro; Maehara, Yoshihiko
98	2005	15825089	Mariadason, John M; Nicholas, Courtney; L'Italien, Kaitlin E; Zhuang, Min; Smartt, Helena J M; Heerdt, Barbara G; Yang, Wancai; Corner, Georgia A; Wilson, Andrew J; Klampfer, Lidija; Arango, Diego; Augenlicht, Leonard H
98	2004	15289789	Garcia-Martin, Elena; Martinez, Carmen; Tabares, Beatriz; Frias, Jesus; Agundez, Jose A G
98	2004	15200638	de Jong, Camiel F; Laxalt, Ana M; Bargmann, Bastiaan O R; de Wit, Pierre J G M; Joosten, Matthieu H A J; Munnik, Teun
98	2004	15126332	Wang, Zhenghe; Cummins, Jordan M; Shen, Dong; Cahill, Daniel P; Jallepalli, Prasad V; Wang, Tian-Li; Parsons, D Williams; Traverso, Giovanni; Awad, Mark; Silliman, Natalie; Ptak, Janine; Szabo, Steve; Willson, James K V; Markowitz, Sanford D; Goldberg, Michael L; Karess, Roger; Kinzler, Kenneth W; Vogelstein, Bert; Velculescu, Victor E; Lengauer, Christoph
98	2004	15047036	Aronson, Doron; Mittleman, Murray A; Burger, Andrew J
98	2004	14871124	Kumar, Devesh; de Visser, Samuel P; Sharma, Pankaz K; Cohen, Shimrit; Shaik, Sason
98	2003	14710347	Scharf, J-G; Braulke, T
98	2003	14508385	Kuypers, D R J; Vanrenterghem, Y; Squifflet, J P; Mourad, M; Abramowicz, D; Oellerich, M; Armstrong, V; Shipkova, M; Daems, J
98	2003	12967330	Malkin, C J; Pugh, P J; Jones, R D; Jones, T H; Channer, K S
98	2002	11887184	Horn, Peter J; Carruthers, Lenny M; Logie, Colin; Hill, David A; Solomon, Mark J; Wade, Paul A; Imbalzano, Anthony N; Hansen, Jeffrey C; Peterson, Craig L
98	2001	11453808	Zeltser, R; Valle, L; Tanck, C; Holyst, M M; Ritchlin, C; Gaspari, A A
98	2001	11394937	Serebruany, V L; Gurbel, P A; O'Connor, C M
98	1998	9719642	Katsuya, Y; Mezaki, Y; Kubota, M; Matsuura, Y
98	1998	9485025	Barthelman, M; Chen, W; Gensler, H L; Huang, C; Dong, Z; Bowden, G T
98	1996	8924586	Divi, R L; Doerge, D R
98	1996	8635215	Hwa, J J; Ghibaudi, L; Williams, P; Chintala, M; Zhang, R; Chatterjee, M; Sybertz, E
98	1995	7665222	Ebert, M; Yokoyama, M; Friess, H; Kobrin, M S; Buchler, M W; Korc, M
98	1992	1400239	Nelson, K; Selander, R K
97	2012	22344444	Yoon, Sung-il; Kurnasov, Oleg; Natarajan, Venkatesh; Hong, Minsun; Gudkov, Andrei V; Osterman, Andrei L; Wilson, Ian A
97	2012	22237151	Ntziachristos, Panagiotis; Tsirigos, Aristotelis; Van Vlierberghe, Pieter; Nedjic, Jelena; Trimarchi, Thomas; Flaherty, Maria Sol; Ferres-Marco, Dolors; da Ros, Vanina; Tang, Zuojian; Siegle, Jasmin; Asp, Patrik; Hadler, Michael; Rigo, Isaura; De Keersmaecker, Kim; Patel, Jay; Huynh, Tien; Utro, Filippo; Poglio, Sandrine; Samon, Jeremy B; Paietta, Elisabeth; Racevskis, Janis; Rowe, Jacob M; Rabad…
97	2010	20804966	Surface, Lauren E; Thornton, Seraphim R; Boyer, Laurie A
97	2009	19329564	Reumann, Sigrun; Quan, Sheng; Aung, Kyaw; Yang, Pingfang; Manandhar-Shrestha, Kalpana; Holbrook, Danielle; Linka, Nicole; Switzenberg, Robert; Wilkerson, Curtis G; Weber, Andreas P M; Olsen, Laura J; Hu, Jianping
97	2009	19131632	Chuang, John S; Rivoire, Olivier; Leibler, Stanislas
97	2008	18431742	Kikuno, Nobuyuki; Shiina, Hiroaki; Urakami, Shinji; Kawamoto, Ken; Hirata, Hiroshi; Tanaka, Yuichiro; Majid, Shahana; Igawa, Mikio; Dahiya, Rajvir
97	2008	18364699	Omori, Yoshihiro; Zhao, Chengtian; Saras, Arunesh; Mukhopadhyay, Saikat; Kim, Woong; Furukawa, Takahisa; Sengupta, Piali; Veraksa, Alexey; Malicki, Jarema
97	2008	18177727	Galy, Bruno; Ferring-Appel, Dunja; Kaden, Sylvia; Grone, Hermann-Josef; Hentze, Matthias W
97	2007	17638873	Singer, Samuel; Socci, Nicholas D; Ambrosini, Grazia; Sambol, Elliot; Decarolis, Penelope; Wu, Yuhsin; O'Connor, Rachael; Maki, Robert; Viale, Agnes; Sander, Chris; Schwartz, Gary K; Antonescu, Cristina R
97	2007	17608541	Dayeh, Shadi A; Yu, Edward T; Wang, Deli
97	2006	17008871	Maciejewski-Lenoir, Dominique; Richman, Jeremy G; Hakak, Yaron; Gaidarov, Ibragim; Behan, Dominic P; Connolly, Daniel T
97	2006	16880289	Choi, Hyunsung; Chun, Yang-Sook; Kim, Seung-Won; Kim, Myung-Suk; Park, Jong-Wan
97	2005	16335984	Savitski, Mikhail M; Nielsen, Michael L; Kjeldsen, Frank; Zubarev, Roman A
97	2005	16249431	Coward, Richard J M; Welsh, Gavin I; Yang, Jing; Tasman, Candida; Lennon, Rachel; Koziell, Ania; Satchell, Simon; Holman, Geoffrey D; Kerjaschki, Dontscho; Tavare, Jeremy M; Mathieson, Peter W; Saleem, Moin A
97	2005	16135568	Kuroda, Makoto; Yamashita, Atsushi; Hirakawa, Hideki; Kumano, Miyuki; Morikawa, Kazuya; Higashide, Masato; Maruyama, Atsushi; Inose, Yumiko; Matoba, Kimio; Toh, Hidehiro; Kuhara, Satoru; Hattori, Masahira; Ohta, Toshiko
97	2005	15701830	Kim, Jeong-Min; Sohn, Ho-Yong; Yoon, Sun Young; Oh, Jung-Hwa; Yang, Jin Ok; Kim, Joo Heon; Song, Kyu Sang; Rho, Seung-Moo; Yoo, Hyang-Sook; Kim, Yong Sung; Kim, Jong-Guk; Kim, Nam-Soon
97	2005	15690086	Kasai, Kazuo; Ohara-Imaizumi, Mica; Takahashi, Noriko; Mizutani, Shin; Zhao, Shengli; Kikuta, Toshiteru; Kasai, Haruo; Nagamatsu, Shinya; Gomi, Hiroshi; Izumi, Tetsuro
97	2004	15647621	Chian, Ri-Cheng; Kuwayama, Masashige; Tan, Leonard; Tan, Justin; Kato, Osamu; Nagai, Takashi
97	2004	15211514	Felts, Anthony K; Harano, Yuichi; Gallicchio, Emilio; Levy, Ronald M
97	2004	14754988	Miller, Victor M; Gouvion, Cynthia M; Davidson, Beverly L; Paulson, Henry L
97	2004	14607827	Lee, Dong U; Avni, Orly; Chen, Lin; Rao, Anjana
97	2001	11514453	Smirnova, I; Hamblin, M T; McBride, C; Beutler, B; Di Rienzo, A
97	2001	11404471	Mizuno, H; Fujimoto, Z; Atoda, H; Morita, T
97	2001	11207839	Bonnefoy, M; Normand, S; Pachiaudi, C; Lacour, J R; Laville, M; Kostka, T
97	2000	11050434	Jackson, T R; Kearns, B G; Theibert, A B
97	1999	9987853	Marsili, R T
97	1995	7744835	Becker, J; Melchior, F; Gerke, V; Bischoff, F R; Ponstingl, H; Wittinghofer, A
96	2010	20720571	Schwamborn, Kristina; Caprioli, Richard M
96	2010	20124171	Kiyotani, Kazuma; Mushiroda, Taisei; Imamura, Chiyo K; Hosono, Naoya; Tsunoda, Tatsuhiko; Kubo, Michiaki; Tanigawara, Yusuke; Flockhart, David A; Desta, Zeruesenay; Skaar, Todd C; Aki, Fuminori; Hirata, Koichi; Takatsuka, Yuichi; Okazaki, Minoru; Ohsumi, Shozo; Yamakawa, Takashi; Sasa, Mitsunori; Nakamura, Yusuke; Zembutsu, Hitoshi
96	2009	19188675	Brandes, Alba A; Tosoni, Alicia; Franceschi, Enrico; Sotti, Guido; Frezza, Giampiero; Amista, Pietro; Morandi, Luca; Spagnolli, Federica; Ermani, Mario
96	2009	19037628	Hojberg, P V; Vilsboll, T; Rabol, R; Knop, F K; Bache, M; Krarup, T; Holst, J J; Madsbad, S
96	2008	18318657	Alber, Frank; Forster, Friedrich; Korkin, Dmitry; Topf, Maya; Sali, Andrej
96	2008	18213733	Xu, J; Qu, J; Cao, L; Sai, Y; Chen, C; He, L; Yu, L
96	2007	17981117	Singh, Agam Prasad; Buscaglia, Carlos A; Wang, Qian; Levay, Agata; Nussenzweig, Daniel R; Walker, John R; Winzeler, Elizabeth A; Fujii, Hodaka; Fontoura, Beatriz M A; Nussenzweig, Victor
96	2007	17586620	Antzelevitch, Charles
96	2007	17303796	Carraro, Silvia; Rezzi, Serge; Reniero, Fabiano; Heberger, Karoly; Giordano, Giuseppe; Zanconato, Stefania; Guillou, Claude; Baraldi, Eugenio
96	2006	16585091	Jones, P W; Agusti, A G N
96	2006	16478941	Udall, Joshua A; Swanson, Jordan M; Haller, Karl; Rapp, Ryan A; Sparks, Michael E; Hatfield, Jamie; Yu, Yeisoo; Wu, Yingru; Dowd, Caitriona; Arpat, Aladdin B; Sickler, Brad A; Wilkins, Thea A; Guo, Jin Ying; Chen, Xiao Ya; Scheffler, Jodi; Taliercio, Earl; Turley, Ricky; McFadden, Helen; Payton, Paxton; Klueva, Natalya; Allen, Randell; Zhang, Deshui; Haigler, Candace; Wilkerson, Curtis; Suo, Jinf…
96	2006	16303127	Netto, Marcelo V; Mohan, Rajiv R; Sinha, Sunilima; Sharma, Ajay; Dupps, William; Wilson, Steven E
96	2005	15574386	Lin, Yuehe; Yantasee, Wassana; Wang, Joseph
96	2005	15496557	Lohne, Cornelia; Borsch, Thomas
96	2004	15264931	Iwai, Kazuya; Kishimoto, Noriaki; Kakino, Yukari; Mochida, Kyo; Fujita, Tokio
96	2004	15134638	Zheng, Jie; Zagotta, William N
96	2004	14982945	Leiro, Jose; Alvarez, Ezequiel; Arranz, Juan A; Laguna, Reyes; Uriarte, Eugenio; Orallo, Francisco
96	2003	14559902	Oram, John F; Wolfbauer, Gertrud; Vaughan, Ashley M; Tang, Chongren; Albers, John J
96	2003	14506881	Maltin, Charlotte; Balcerzak, Denis; Tilley, Rachel; Delday, Margaret
96	2003	13129341	Kim, Mahn-Joo; Chung, Yong Il; Choi, Yoon Kyung; Lee, Han Ki; Kim, Daeho; Park, Jaiwook
96	2003	12814480	Hricik, Donald E; Rodriguez, Victoria; Riley, Jocelyn; Bryan, Katherine; Tary-Lehmann, Magdalena; Greenspan, Neil; Dejelo, Cora; Schulak, James A; Heeger, Peter S
96	2002	12444107	Sanchez-Martin, Manuel; Rodriguez-Garcia, Arancha; Perez-Losada, Jesus; Sagrera, Ana; Read, Andrew P; Sanchez-Garcia, Isidro
96	2002	11994404	George, Monica; Ayuso, Eduard; Casellas, Alba; Costa, Cristina; Devedjian, Jean Christophe; Bosch, Fatima
96	2001	11741478	Dean, M K; Higgs, C; Smith, R E; Bywater, R P; Snell, C R; Scott, P D; Upton, G J; Howe, T J; Reynolds, C A
96	2000	11395985	Merrilees, M J; Smart, E J; Gilchrist, N L; Frampton, C; Turner, J G; Hooke, E; March, R L; Maguire, P
96	2000	10748018	Goeckeler, Z M; Masaracchia, R A; Zeng, Q; Chew, T L; Gallagher, P; Wysolmerski, R B
96	1999	10641290	Singh, A K; Flounders, A W; Volponi, J V; Ashley, C S; Wally, K; Schoeniger, J S
96	1999	10466888	McFadden, S L; Ding, D; Reaume, A G; Flood, D G; Salvi, R J
96	1999	10366599	Stabler, S M; Ostrowski, L L; Janicki, S M; Monteiro, M J
96	1996	8940267	Knebelmann, B; Breillat, C; Forestier, L; Arrondel, C; Jacassier, D; Giatras, I; Drouot, L; Deschenes, G; Grunfeld, J P; Broyer, M; Gubler, M C; Antignac, C
96	1994	8017740	Spiro, T E; Johnson, G J; Christie, M J; Lyons, R M; MacFarlane, D E; Blasier, R B; Tremaine, M D
96	1992	1563781	Pozzi, G; Contorni, M; Oggioni, M R; Manganelli, R; Tommasino, M; Cavalieri, F; Fischetti, V A
96	1991	2039830	Lanclos, K D; Oner, C; Dimovski, A J; Gu, Y C; Huisman, T H
95	2012	22056542	Rein, David B; Smith, Bryce D; Wittenborn, John S; Lesesne, Sarah B; Wagner, Laura D; Roblin, Douglas W; Patel, Nita; Ward, John W; Weinbaum, Cindy M
95	2011	21576461	Humphreys, Benjamin D; Czerniak, Suzanne; DiRocco, Derek P; Hasnain, Wirasat; Cheema, Rabia; Bonventre, Joseph V
95	2011	21374777	Vaxelaire, Carine; Winter, Philipp; Christmann, Mathias
95	2010	20454464	Helbing, Dirk; Szolnoki, Attila; Perc, Matjaz; Szabo, Gyorgy
95	2009	19342601	Barcelos, Luciola S; Duplaa, Cecile; Krankel, Nicolle; Graiani, Gallia; Invernici, Gloria; Katare, Rajesh; Siragusa, Mauro; Meloni, Marco; Campesi, Ilaria; Monica, Manuela; Simm, Andreas; Campagnolo, Paola; Mangialardi, Giuseppe; Stevanato, Lara; Alessandri, Giulio; Emanueli, Costanza; Madeddu, Paolo
95	2009	19017631	Oshiumi, Hiroyuki; Matsumoto, Misako; Hatakeyama, Shigetsugu; Seya, Tsukasa
95	2007	17673673	Dai, Guohao; Vaughn, Saran; Zhang, Yuzhi; Wang, Eric T; Garcia-Cardena, Guillermo; Gimbrone, Michael A Jr
95	2007	17307972	Hayashi, Koichi; Wakino, Shu; Sugano, Naoki; Ozawa, Yuri; Homma, Koichiro; Saruta, Takao
95	2006	17130168	Smith, Julianne; Grizot, Sylvestre; Arnould, Sylvain; Duclert, Aymeric; Epinat, Jean-Charles; Chames, Patrick; Prieto, Jesus; Redondo, Pilar; Blanco, Francisco J; Bravo, Jeronimo; Montoya, Guillermo; Paques, Frederic; Duchateau, Philippe
95	2006	16809348	Helle, Francois; Wychowski, Czeslaw; Vu-Dac, Ngoc; Gustafson, Kirk R; Voisset, Cecile; Dubuisson, Jean
95	2006	16792692	de Torres, Marta; Mansfield, John W; Grabov, Nina; Brown, Ian R; Ammouneh, Hassan; Tsiamis, George; Forsyth, Alec; Robatzek, Silke; Grant, Murray; Boch, Jens
95	2006	16782321	Antonny, Bruno
95	2006	16736514	Wright, Jason D; Hagemann, Andrea; Rader, Janet S; Viviano, Dana; Gibb, Randall K; Norris, Lori; Mutch, David G; Powell, Matthew A
95	2006	16674256	Gopich, Irina V; Szabo, Attila
95	2006	16377660	Lee, Jae Ho; Schutte, Dorothea; Wulf, Gerald; Fuzesi, Laszlo; Radzun, Heinz-Joachim; Schweyer, Stephan; Engel, Wolfgang; Nayernia, Karim
95	2006	16148031	Lin, Li-Yih; Horng, Jiun-Lin; Kunkel, Joseph G; Hwang, Pung-Pung
95	2005	16204532	Meyer, Rikke Louise; Risgaard-Petersen, Nils; Allen, Diane Elizabeth
95	2004	15207503	Perl, Andras; Gergely, Peter Jr; Nagy, Gyorgy; Koncz, Agnes; Banki, Katalin
95	2003	14603257	Huang, Huey-Lan; Fang, Li-Wen; Lu, Shu-Ping; Chou, Chen-Kung; Luh, Tien-Yau; Lai, Ming-Zong
95	2003	12601349	Yamamoto, Yoshiya; Sakamoto, Michiie; Fujii, Gen; Tsuiji, Hitomi; Kenetaka, Kengo; Asaka, Masahiro; Hirohashi, Setsuo
95	2002	12522840	Harrington, J Timothy; Broy, Susan B; Derosa, Angela M; Licata, Angelo A; Shewmon, David A
95	2002	11825955	Amar, C F L; Dear, P H; Pedraza-Diaz, S; Looker, N; Linnane, E; McLauchlin, J
95	2001	11237606	Bachmann, A; Kiefhaber, T
95	1999	10743557	Sankoff, D
95	1998	9665466	Luthra, R; McBride, J A; Cabanillas, F; Sarris, A
95	1997	9341176	Yu, L; Zhen, L; Dinauer, M C
95	1996	8986596	Spector, D L
95	1995	7591082	Sperandio, V; Giron, J A; Silveira, W D; Kaper, J B
95	1994	8087558	Suzuki, M
94	2013	23512062	Opal, Steven M; Laterre, Pierre-Francois; Francois, Bruno; LaRosa, Steven P; Angus, Derek C; Mira, Jean-Paul; Wittebole, Xavier; Dugernier, Thierry; Perrotin, Dominique; Tidswell, Mark; Jauregui, Luis; Krell, Kenneth; Pachl, Jan; Takahashi, Takeshi; Peckelsen, Claus; Cordasco, Edward; Chang, Chia-Sheng; Oeyen, Sandra; Aikawa, Naoki; Maruyama, Tatsuya; Schein, Roland; Kalil, Andre C; Van Nuffelen,…
94	2012	22101730	Lee, Jacob S; Cella, Marina; McDonald, Keely G; Garlanda, Cecilia; Kennedy, Gregory D; Nukaya, Manabu; Mantovani, Alberto; Kopan, Raphael; Bradfield, Christopher A; Newberry, Rodney D; Colonna, Marco
94	2011	21270057	Gonzalez-Garcia, Mary-Paz; Vilarrasa-Blasi, Josep; Zhiponova, Miroslava; Divol, Fanchon; Mora-Garcia, Santiago; Russinova, Eugenia; Cano-Delgado, Ana I
94	2011	21224387	Chan, Siew Wee; Lim, Chun Jye; Chong, Yaan Fun; Pobbati, Ajaybabu V; Huang, Caixia; Hong, Wanjin
94	2010	20229539	Xu, Dan-Qian; Wang, Yi-Feng; Zhang, Wei; Luo, Shu-Ping; Zhong, Ai-Guo; Xia, Ai-Bao; Xu, Zhen-Yuan
94	2009	19823682	Keller, Andreas; Leidinger, Petra; Lange, Julia; Borries, Anne; Schroers, Hannah; Scheffler, Matthias; Lenhof, Hans-Peter; Ruprecht, Klemens; Meese, Eckart
94	2009	19399430	Faeder, James R; Blinov, Michael L; Hlavacek, William S
94	2009	19224636	Sutherland, Jayne S; Adetifa, Ifedayo M; Hill, Philip C; Adegbola, Richard A; Ota, Martin O C
94	2009	18775787	Anthony, Jennifer R; Anthony, Larry C; Nowroozi, Farnaz; Kwon, Gina; Newman, Jack D; Keasling, Jay D
94	2008	18188508	Good, Andrew C; Oprea, Tudor I
94	2008	18097059	Ishida, Yuko; Gao, Ji-Liang; Murphy, Philip M
94	2008	17934176	Wang, Xiaorong; Huang, Lan
94	2007	17991776	Li, Yonghua; Beisson, Fred; Koo, Abraham J K; Molina, Isabel; Pollard, Mike; Ohlrogge, John
94	2007	17671894	Fang, J; Nakamura, H; Iyer, A K
94	2006	16763282	Laurie, Scott A; Licitra, Lisa
94	2006	16585017	Zijlstra, Josee M; Lindauer-van der Werf, Gerda; Hoekstra, Otto S; Hooft, Lotty; Riphagen, Ingrid I; Huijgens, Peter C
94	2006	16527696	Schreiber, Stefan; Feagan, Brian; D'Haens, Geert; Colombel, Jean-Frederic; Geboes, Karel; Yurcov, Mikhail; Isakov, Vasily; Golovenko, Oleg; Bernstein, Charles N; Ludwig, Diether; Winter, Trevor; Meier, Ulrich; Yong, Chan; Steffgen, Jurgen
94	2005	15983220	Detaille, Dominique; Guigas, Bruno; Chauvin, Christiane; Batandier, Cecile; Fontaine, Eric; Wiernsperger, Nicolas; Leverve, Xavier
94	2005	15871273	Allpike, Bradley P; Heitz, Anna; Joll, Cynthia A; Kagi, Robert I; Abbt-Braun, Gudrun; Frimmel, Fritz H; Brinkmann, Thomas; Her, Namguk; Amy, Gary
94	2004	15333766	Park, Mi-Suk; Kim, Tae Kyoung; Kim, Kyoung Won; Park, Sung Won; Lee, Jeong Kyung; Kim, Jung-Sun; Lee, Jean Hwa; Kim, Kyoung Ah; Kim, Ah Young; Kim, Pyo Nyun; Lee, Moon-Gyu; Ha, Hyun Kwon
94	2004	15325244	Kasashima, Katsumi; Nakamura, Yoshikazu; Kozu, Tomoko
94	2004	15297292	Grundy, Scott M; Cleeman, James I; Merz, C Noel Bairey; Brewer, H Bryan Jr; Clark, Luther T; Hunninghake, Donald B; Pasternak, Richard C; Smith, Sidney C Jr; Stone, Neil J
94	2004	15016650	Hesser, Boris A; Liang, Xiao Huan; Camenisch, Gieri; Yang, Suya; Lewin, David A; Scheller, Richard; Ferrara, Napoleone; Gerber, Hans-Peter
94	2003	14675576	Sager, Philip T; Melani, Lorenzo; Lipka, Leslie; Strony, John; Yang, Bo; Suresh, Ramachandran; Veltri, Enrico
94	2003	12725859	Juillerat, Alexandre; Gronemeyer, Thomas; Keppler, Antje; Gendreizig, Susanne; Pick, Horst; Vogel, Horst; Johnsson, Kai
94	2003	12502668	McNulty, Steven J; Ur, Ehud; Williams, Gareth
94	2002	11825565	Perez, Omar D; Kinoshita, Shigemi; Hitoshi, Yasumichi; Payan, Donald G; Kitamura, Toshio; Nolan, Garry P; Lorens, James B
94	2001	11709777	Loke, H; Bethell, D B; Phuong, C X; Dung, M; Schneider, J; White, N J; Day, N P; Farrar, J; Hill, A V
94	2001	11350306	Dunder, T; Kuikka, L; Turtinen, J; Rasanen, L; Uhari, M
94	2001	11283248	Suzuki, Y; Lanner, C; Kim, J H; Vilardo, P G; Zhang, H; Yang, J; Cooper, L D; Steele, M; Kennedy, A; Bock, C B; Scrimgeour, A; Lawrence, J C Jr; DePaoli-Roach, A A
94	2001	11006506	Meek, K M; Fullwood, N J
94	2000	11059756	Chen, J; Cheng, Z; Hoffman, T J; Jurisson, S S; Quinn, T P
94	2000	11009400	Tieleman, B I; Williams, J B
94	1998	9695808	Pelham, H R
94	1998	9536349	Warrant, E J; Nilsson, D E
94	1997	9204890	Mayer, B; Wu, C; Gorren, A C; Pfeiffer, S; Schmidt, K; Clark, P; Stuehr, D J; Werner, E R
94	1997	9029086	Griffin, J P; Chu, R; Harding, C V
94	1996	8782743	Sayegh, M H; Carpenter, C B
94	1994	8063203	Sullivan, S G; Chiu, D T; Errasfa, M; Wang, J M; Qi, J S; Stern, A
94	1993	8429112	Borghi, C; Boschi, S; Ambrosioni, E; Melandri, G; Branzi, A; Magnani, B
93	2010	19834494	Kang, R; Tang, D; Schapiro, N E; Livesey, K M; Farkas, A; Loughran, P; Bierhaus, A; Lotze, M T; Zeh, H J
93	2008	18989950	Golubovskaya, Vita M; Nyberg, Carl; Zheng, Min; Kweh, Frederick; Magis, Andrew; Ostrov, David; Cance, William G
93	2006	16973973	Kapiotis, Stylianos; Holzer, Gregor; Schaller, Georg; Haumer, Markus; Widhalm, Harald; Weghuber, Daniel; Jilma, Bernd; Roggla, Georg; Wolzt, Michael; Widhalm, Kurt; Wagner, Oswald F
93	2005	16258727	Sheppard, Dean
93	2005	16107539	Schlumberger, Markus C; Muller, Andreas J; Ehrbar, Kristin; Winnen, Brit; Duss, Iwan; Stecher, Barbel; Hardt, Wolf-Dietrich
93	2005	15981128	Seal, John B; Gewertz, Bruce L
93	2005	15805213	Grossman, Mark G; Tibone, James E; McGarry, Michelle H; Schneider, David J; Veneziani, Sergio; Lee, Thay Q
93	2004	15382939	Zheng, Ming; Huang, Xueying
93	2004	15347793	Phillips, Donald A; Fox, Tama C; King, Maria D; Bhuvaneswari, T V; Teuber, Larry R
93	2004	15307447	Jia, Lili; Moorjani, Samira G; Jackson, Thomas N; Hancock, William O
93	2004	15102998	Perondi, Maria Beatriz M; Reis, Amelia G; Paiva, Edison F; Nadkarni, Vinay M; Berg, Robert A
93	2004	15028217	Muller, Sabine; Smertenko, Andrei; Wagner, Vera; Heinrich, Maria; Hussey, Patrick J; Hauser, Marie-Theres
93	2004	14740498	Wu, Shixuan; Letchworth, Geoffrey J
93	2003	12972615	Mitchell, Philip; Petfalski, Elisabeth; Houalla, Rym; Podtelejnikov, Alexandre; Mann, Matthias; Tollervey, David
93	2003	12743361	Petitpas, Isabelle; Petersen, Charles E; Ha, Chung-Eun; Bhattacharya, Ananyo A; Zunszain, Patricia A; Ghuman, Jamie; Bhagavan, Nadhipuram V; Curry, Stephen
93	2002	12000684	Carles, Cristel; Bies-Etheve, Natacha; Aspart, Lorette; Leon-Kloosterziel, Karen M; Koornneef, Maarten; Echeverria, Manuel; Delseny, Michel
93	2002	11888868	Lindner, Per; Doubrovsky, Anna; Kam, Peter C A; Thompson, John F
93	2002	11879939	Fan, Teresa W-M; Teh, Swee J; Hinton, David E; Higashi, Richard M
93	2001	11431768	Davenport, M; Gonde, C; Redkar, R; Koukoulis, G; Tredger, M; Mieli-Vergani, G; Portmann, B; Howard, E R
93	2001	11238633	Strasly, M; Cavallo, F; Geuna, M; Mitola, S; Colombo, M P; Forni, G; Bussolino, F
93	2001	11214180	Pal, M; Ishigaki, Y; Nagy, E; Maquat, L E
93	2001	11179664	Levanon, D; Glusman, G; Bangsow, T; Ben-Asher, E; Male, D A; Avidan, N; Bangsow, C; Hattori, M; Taylor, T D; Taudien, S; Blechschmidt, K; Shimizu, N; Rosenthal, A; Sakaki, Y; Lancet, D; Groner, Y
93	2000	11134582	Grimm, C; Wenzel, A; Hafezi, F; Reme, C E
93	1998	9855179	Warkentin, T E
93	1997	9372788	Hu, C C; Fukae, M; Uchida, T; Qian, Q; Zhang, C H; Ryu, O H; Tanabe, T; Yamakoshi, Y; Murakami, C; Dohi, N; Shimizu, M; Simmer, J P
93	1997	9223490	Yi, M; Kaneko, S; Yu, D Y; Murakami, S
93	1996	8879155	Kim, D M; Choi, C Y
93	1996	8679522	Boussac, A; Girerd, J J; Rutherford, A W
93	1995	7876924	Choct, M; Hughes, R J; Trimble, R P; Angkanaporn, K; Annison, G
93	1995	7636263	Larsen, C G; Thomsen, M K; Gesser, B; Thomsen, P D; Deleuran, B W; Nowak, J; Skodt, V; Thomsen, H K; Deleuran, M; Thestrup-Pedersen, K
93	1994	8034028	Lunec, J; Herbert, K; Blount, S; Griffiths, H R; Emery, P
93	1993	7505062	Foss, H M; Roberts, C J; Claeys, K M; Selker, E U
93	1992	1584780	Murphy, W J; Durum, S K; Longo, D L
92	2010	20360682	Iacovoni, Jason S; Caron, Pierre; Lassadi, Imen; Nicolas, Estelle; Massip, Laurent; Trouche, Didier; Legube, Gaelle
92	2010	20137773	Lorenz-Depiereux, Bettina; Schnabel, Dirk; Tiosano, Dov; Hausler, Gabriele; Strom, Tim M
92	2009	19651622	Pan, Cuiping; Olsen, Jesper V; Daub, Henrik; Mann, Matthias
92	2009	19454650	Lange, Ingo; Yamamoto, Shinichiro; Partida-Sanchez, Santiago; Mori, Yasuo; Fleig, Andrea; Penner, Reinhold
92	2009	19325873	Jo, Junghyo; Gavrilova, Oksana; Pack, Stephanie; Jou, William; Mullen, Shawn; Sumner, Anne E; Cushman, Samuel W; Periwal, Vipul
92	2009	19283345	Pandolfo, Massimo; Pastore, Annalisa
92	2008	19034270	Brosh, Ran; Shalgi, Reut; Liran, Atar; Landan, Gilad; Korotayev, Katya; Nguyen, Giang Huong; Enerly, Espen; Johnsen, Hilde; Buganim, Yosef; Solomon, Hilla; Goldstein, Ido; Madar, Shalom; Goldfinger, Naomi; Borresen-Dale, Anne-Lise; Ginsberg, Doron; Harris, Curtis C; Pilpel, Yitzhak; Oren, Moshe; Rotter, Varda
92	2008	17763452	Foerg, Christina; Merkle, Hans P
92	2007	17506674	Graumann, Peter L
92	2007	17286864	Kraemer, Susan M; Kyes, Sue A; Aggarwal, Gautam; Springer, Amy L; Nelson, Siri O; Christodoulou, Zoe; Smith, Leia M; Wang, Wendy; Levin, Emily; Newbold, Christopher I; Myler, Peter J; Smith, Joseph D
92	2006	17047780	Tang, Bo; Huang, Hui; Xu, Kehua; Tong, Lili; Yang, Guiwen; Liu, Xia; An, Liguo
92	2006	16374505	Houseley, Jonathan; Tollervey, David
92	2005	16162190	Gossmann, Jan; Wilhelm, Albina; Kachel, Heinz-Georg; Jordan, Jochen; Sann, Uli; Geiger, Helmut; Kramer, Wolfgang; Scheuermann, Ernst-Heinrich
92	2005	15994951	Narla, Goutham; DiFeo, Analisa; Yao, Shen; Banno, Asoka; Hod, Eldad; Reeves, Helen L; Qiao, Rui F; Camacho-Vanegas, Olga; Levine, Alice; Kirschenbaum, Alexander; Chan, Andrew M; Friedman, Scott L; Martignetti, John A
92	2005	15941381	Seager, S; Turner, E L; Schafer, J; Ford, E B
92	2005	15890896	Cantin, Rejean; Methot, Sylvie; Tremblay, Michel J
92	2005	15831568	Couse, John F; Yates, Mariana M; Deroo, Bonnie J; Korach, Kenneth S
92	2004	15030778	Ikawa, Tomokatsu; Kawamoto, Hiroshi; Wright, Lilyan Y T; Murre, Cornelis
92	2004	14607850	Saunders, P U; Telford, R D; Pyne, D B; Cunningham, R B; Gore, C J; Hahn, A G; Hawley, J A
92	2003	12581307	Matsushima, Ryo; Kondo, Maki; Nishimura, Mikio; Hara-Nishimura, Ikuko
92	2003	12576870	Nelson, Joel B; Nabulsi, Azmi A; Vogelzang, Nicholas J; Breul, Jurgen; Zonnenberg, Bernard A; Daliani, Danai D; Schulman, Claude C; Carducci, Michael A
92	2002	12392683	Mingarro, Monica; Vega-Rubin de Celis, Silvia; Astola, Antonio; Pendon, Carlos; Valdivia, Manuel Martinez; Perez-Sanchez, Jaume
92	2002	12107657	Chevalley, T; Hoffmeyer, P; Bonjour, J-P; Rizzoli, R
92	2002	11751998	Koralnik, Igor J; Du Pasquier, Renaud A; Kuroda, Marcelo J; Schmitz, Jorn E; Dang, Xin; Zheng, Yue; Lifton, Michelle; Letvin, Norman L
92	2000	11081770	Perola, M; Kainulainen, K; Pajukanta, P; Terwilliger, J D; Hiekkalinna, T; Ellonen, P; Kaprio, J; Koskenvuo, M; Kontula, K; Peltonen, L
92	2000	10976106	Lee, C; Miura, K; Liu, X; Zweier, J L
92	2000	10773882	Ren, F; Zhang, S; Mitchell, S H; Butler, R; Young, C Y
92	1997	9322438	Zhu, R; Kok, W T
92	1997	9121438	Chen, M; Li, D; Krebs, E G; Cooper, J A
92	1993	8285664	Yu, J; Cary, J W; Bhatnagar, D; Cleveland, T E; Keller, N P; Chu, F S
92	1991	1674656	Nardi, M; Chopin, M C; Chopin, A; Cals, M M; Gripon, J C
91	2010	20510288	DiGiorgi, Mary; Rosen, Daniel J; Choi, Jenny J; Milone, Luca; Schrope, Beth; Olivero-Rivera, Lorraine; Restuccia, Nancy; Yuen, Sara; Fisk, McKenzie; Inabnet, William B; Bessler, Marc
91	2009	18796623	Rosati, Emanuela; Sabatini, Rita; Rampino, Giuliana; Tabilio, Antonio; Di Ianni, Mauro; Fettucciari, Katia; Bartoli, Andrea; Coaccioli, Stefano; Screpanti, Isabella; Marconi, Pierfrancesco
91	2008	18603617	Valluru, Ravi; Van den Ende, Wim
91	2008	18455499	Toyoshima, Chikashi
91	2008	18413741	Majid, Shahana; Kikuno, Nobuyuki; Nelles, Jason; Noonan, Emily; Tanaka, Yuichiro; Kawamoto, Ken; Hirata, Hiroshi; Li, Long C; Zhao, Hong; Okino, Steve T; Place, Robert F; Pookot, Deepa; Dahiya, Rajvir
91	2008	18179388	Lim, Jean K; Louie, Christine Y; Glaser, Carol; Jean, Cynthia; Johnson, Bernard; Johnson, Hope; McDermott, David H; Murphy, Philip M
91	2008	18085801	Nagase, Kenichi; Kobayashi, Jun; Kikuchi, Akihiko; Akiyama, Yoshikatsu; Kanazawa, Hideko; Okano, Teruo
91	2008	18056893	Schwartz, Ann V; Vittinghoff, Eric; Sellmeyer, Deborah E; Feingold, Kenneth R; de Rekeneire, Nathalie; Strotmeyer, Elsa S; Shorr, Ronald I; Vinik, Aaron I; Odden, Michelle C; Park, Seok Won; Faulkner, Kimberly A; Harris, Tamara B
91	2008	18037526	Deshayes, Sebastien; Morris, May; Heitz, Frederic; Divita, Gilles
91	2007	17591857	Wojciechowski, Sara; Tripathi, Pulak; Bourdeau, Tristan; Acero, Luis; Grimes, H Leighton; Katz, Jonathan D; Finkelman, Fred D; Hildeman, David A
91	2007	17110377	Stopak, Kim S; Chiu, Ya-Lin; Kropp, Jerry; Grant, Robert M; Greene, Warner C
91	2005	16291727	Zhang, Juankun; Betson, Martha; Erasmus, Jennifer; Zeikos, Kostas; Bailly, Maryse; Cramer, Louise P; Braga, Vania M M
91	2005	16202808	Jiang, J Q; Yin, Q; Zhou, J L; Pearce, P
91	2004	15611339	Kong, Xiang-Tian; Deng, Fang-Ming; Hu, Ping; Liang, Feng-Xia; Zhou, Ge; Auerbach, Anna B; Genieser, Nancy; Nelson, Peter K; Robbins, Edith S; Shapiro, Ellen; Kachar, Bechara; Sun, Tung-Tien
91	2004	15148360	Manunta, Maria; Tan, Peng Hong; Sagoo, Pervinder; Kashefi, Kirk; George, Andrew J T
91	2004	14742267	Ito, Taisuke; Ito, Natsuho; Bettermann, Albrecht; Tokura, Yoshiki; Takigawa, Masahiro; Paus, Ralf
91	2003	12837940	Nishihara, Hiroshi; Kizaka-Kondoh, Shinae; Insel, Paul A; Eckmann, Lars
91	2003	12721477	Negro, Maria Jose; Manzanares, Paloma; Ballesteros, Ignacio; Oliva, Jose Miguel; Cabanas, Araceli; Ballesteros, Mercedes
91	2002	12176312	Allen, John
91	2002	11869860	Date, Moto-o; Morita, Takashi; Yamashita, Nobushige; Nishida, Kazuhiko; Yamaguchi, Osamu; Higuchi, Yoshiharu; Hirotani, Shinichi; Matsumura, Yasushi; Hori, Masatsugu; Tada, Michihiko; Otsu, Kinya
91	2001	11724851	Weber, C; Boursaux-Eude, C; Coralie, G; Caro, V; Guiso, N
91	2001	11691937	Yu, F; Zingler, N; Schumann, G; Stratling, W H
91	2001	11673587	Launer, L J; White, L R; Petrovitch, H; Ross, G W; Curb, J D
91	2001	11526191	Meletiadis, J; Mouton, J W; Meis, J F; Bouman, B A; Donnelly, J P; Verweij, P E
91	2001	11405459	Fleming, K; Gray, D G; Matthews, S
91	2001	11159194	Wang, X; Al-Dhalimy, M; Lagasse, E; Finegold, M; Grompe, M
91	2000	10955327	Bensen, W G; Zhao, S Z; Burke, T A; Zabinski, R A; Makuch, R W; Maurath, C J; Agrawal, N M; Geis, G S
91	2000	10747091	Charron, A J; Nakamura, S; Bacallao, R; Wandinger-Ness, A
91	2000	10689362	Saragovi, H U; Gehring, K
91	1999	10933050	Jacobs, A; Dubrovin, M; Hewett, J; Sena-Esteves, M; Tan, C W; Slack, M; Sadelain, M; Breakefield, X O; Tjuvajev, J G
91	1999	10223918	Ochs, M M; McCusker, M P; Bains, M; Hancock, R E
91	1998	9605405	Kurotani, A; Kiyotani, K; Kato, A; Shioda, T; Sakai, Y; Mizumoto, K; Yoshida, T; Nagai, Y
91	1997	9200013	Enomoto-Iwamoto, M; Iwamoto, M; Nakashima, K; Mukudai, Y; Boettiger, D; Pacifici, M; Kurisu, K; Suzuki, F
91	1994	8206238	Hollingworth, R M; Ahammadsahib, K I; Gadelhak, G; McLaughlin, J L
91	1994	7834963	Sonnichsen, D S; Relling, M V
91	1992	1386319	Petrie, H T; Scollay, R; Shortman, K
90	2009	19234451	Dorsch, Sandra; Klotz, Karl-Norbert; Engelhardt, Stefan; Lohse, Martin J; Bunemann, Moritz
90	2008	18179966	Griffiths, Elizabeth A; Gore, Steven D
90	2008	18079119	Umeda, Daisuke; Yano, Satomi; Yamada, Koji; Tachibana, Hirofumi
90	2008	18048496	Chen, Jiangang; Ahn, Ki Chang; Gee, Nancy A; Ahmed, Mohamed I; Duleba, Antoni J; Zhao, Ling; Gee, Shirley J; Hammock, Bruce D; Lasley, Bill L
90	2007	17308097	Jallal, Houda; Valentino, Maria-Luisa; Chen, Gaoping; Boschelli, Frank; Ali, Suhad; Rabbani, Shafaat A
90	2006	16941010	Deutscher, David; Meilijson, Isaac; Kupiec, Martin; Ruppin, Eytan
90	2006	16766552	Saltz, Joel; Oster, Scott; Hastings, Shannon; Langella, Stephen; Kurc, Tahsin; Sanchez, William; Kher, Manav; Manisundaram, Arumani; Shanbhag, Krishnakant; Covitz, Peter
90	2006	16573359	Ridgers, Nicola D; Stratton, Gareth; Fairclough, Stuart J
90	2005	15809071	Itoh, Tomohiro; Rai, Tatemitsu; Kuwahara, Michio; Ko, Shigeru B H; Uchida, Shinichi; Sasaki, Sei; Ishibashi, Kenichi
90	2005	15686996	Aburuz, S; Millership, J; McElnay, J
90	2004	15563594	Wang, Rui-Hong; Yu, Hongtao; Deng, Chu-Xia
90	2004	14672974	Zhang, Theresa; Haws, Peter; Wu, Qiang
90	2003	12937295	Marcotti, Walter; Johnson, Stuart L; Rusch, Alfons; Kros, Corne J
90	2002	11984516	Girelli, Domenico; Bozzini, Claudia; Roetto, Antonella; Alberti, Federica; Daraio, Filomena; Colombari, Romano; Olivieri, Oliviero; Corrocher, Roberto; Camaschella, Clara
90	2002	11950838	Lee, Marcus C S; Hamamoto, Susan; Schekman, Randy
90	2001	11489953	Neighbors, M; Xu, X; Barrat, F J; Ruuls, S R; Churakova, T; Debets, R; Bazan, J F; Kastelein, R A; Abrams, J S; O'Garra, A
90	2001	11453790	Yu, L
90	2000	10848625	Yang, L; Guerrero, J; Hong, H; DeFranco, D B; Stallcup, M R
90	2000	10648391	Tobal, K; Newton, J; Macheta, M; Chang, J; Morgenstern, G; Evans, P A; Morgan, G; Lucas, G S; Liu Yin, J A
90	1998	9914196	Tantillo, D J; Chen, J; Houk, K N
90	1997	9360527	Ormandy, C J; Hall, R E; Manning, D L; Robertson, J F; Blamey, R W; Kelly, P A; Nicholson, R I; Sutherland, R L
90	1996	8764120	Govers, M J; Termont, D S; Lapre, J A; Kleibeuker, J H; Vonk, R J; Van der Meer, R
90	1996	8620834	Yuh, C H; Davidson, E H
90	1990	2194602	Gallagher, J C
89	2012	22161728	Black, Dennis M; Reid, Ian R; Boonen, Steven; Bucci-Rechtweg, Christina; Cauley, Jane A; Cosman, Felicia; Cummings, Steven R; Hue, Trisha F; Lippuner, Kurt; Lakatos, Peter; Leung, Ping Chung; Man, Zulema; Martinez, Ruvie Lou Maria; Tan, Monique; Ruzycky, Mary Ellen; Su, Guoqin; Eastell, Richard
89	2010	19961429	Qiu, Jian-Ding; Huang, Jian-Hua; Shi, Shao-Ping; Liang, Ru-Ping
89	2010	19632361	Chen, Z G; Wang, P W; Wei, B; Mo, X M; Cui, F Z
89	2009	18954285	Venkitaraman, Ashok R
89	2008	19096513	Stefanska, J; Pawliczak, R
89	2008	18512772	Roll, Petra; Dorner, Thomas; Tony, Hans-Peter
89	2007	17563341	Dik, Miranda G; Jonker, Cees; Comijs, Hannie C; Deeg, Dorly J H; Kok, Astrid; Yaffe, Kristine; Penninx, Brenda W
89	2006	16304054	Rauova, Lubica; Zhai, Li; Kowalska, M Anna; Arepally, Gowthami M; Cines, Douglas B; Poncz, Mortimer
89	2005	16207254	Dunn, Walter; Trang, Phong; Zhong, Qiu; Yang, Edward; van Belle, Christopher; Liu, Fenyong
89	2005	15878972	McKenzie, Joby L; Gan, Olga I; Doedens, Monica; Dick, John E
89	2005	15868203	Berestycki, Henri; Hamel, Francois; Roques, Lionel
89	2004	14972530	Wu, Li; Martin, Thomas D; Carrington, Mary; KewalRamani, Vineet N
89	2004	14747310	Halperin, A; Buhot, A; Zhulina, E B
89	2003	14705886	Dong, Tina T X; Cui, Xiu M; Song, Zong H; Zhao, Kui J; Ji, Zhao N; Lo, Chun K; Tsim, Karl W K
89	2003	12727924	Philippe, David; Dubuquoy, Laurent; Groux, Herve; Brun, Valerie; Chuoi-Mariot, Myriam Tran Van; Gaveriaux-Ruff, Claire; Colombel, Jean-Frederic; Kieffer, Brigitte L; Desreumaux, Pierre
89	2003	12651955	Nguyen, Houbi; Jager, Marcus; Moretto, Alessandro; Gruebele, Martin; Kelly, Jeffery W
89	2003	12617641	Imada, Yasushi; Iida, Hiroki; Ono, Satoshi; Murahashi, Shun-Ichi
89	2002	12071744	Reid, Gavin E; Shang, Hao; Hogan, Jason M; Lee, Gil U; McLuckey, Scott A
89	2002	12068814	Muro-Pastor, Alicia M; Valladares, Ana; Flores, Enrique; Herrero, Antonia
89	2001	11384041	Kung, L Jr; Ranjit, N K
89	2001	11327165	Waters, J M; Wallis, G P
89	2001	11268036	Sharpe, C; Lawrence, N; Martinez Arias, A
89	2001	11212263	Muller-Tidow, C; Metzger, R; Kugler, K; Diederichs, S; Idos, G; Thomas, M; Dockhorn-Dworniczak, B; Schneider, P M; Koeffler, H P; Berdel, W E; Serve, H
89	2000	11092595	Vishwanathan, K; Tackett, R L; Stewart, J T; Bartlett, M G
89	2000	10816005	Kurita, N; Kobayashi, K
89	2000	10767416	Au, T K; Collins, R A; Lam, T L; Ng, T B; Fong, W P; Wan, D C
89	1999	10532950	Barakat, A I; Leaver, E V; Pappone, P A; Davies, P F
89	1997	9070876	Dikalov, S; Skatchkov, M; Bassenge, E
89	1997	9029125	Lodie, T A; Savedra, R Jr; Golenbock, D T; Van Beveren, C P; Maki, R A; Fenton, M J
88	2012	22388738	Wang, Xiangxi; Peng, Wei; Ren, Jingshan; Hu, Zhongyu; Xu, Jiwei; Lou, Zhiyong; Li, Xumei; Yin, Weidong; Shen, Xinliang; Porta, Claudine; Walter, Thomas S; Evans, Gwyndaf; Axford, Danny; Owen, Robin; Rowlands, David J; Wang, Junzhi; Stuart, David I; Fry, Elizabeth E; Rao, Zihe
88	2011	21349700	Chodera, John D; Mobley, David L; Shirts, Michael R; Dixon, Richard W; Branson, Kim; Pande, Vijay S
88	2011	21172816	Pinheiro, C; Chaves, M M
88	2010	20505345	Wong, Chloe Chung Yi; Caspi, Avshalom; Williams, Benjamin; Craig, Ian W; Houts, Renate; Ambler, Antony; Moffitt, Terrie E; Mill, Jonathan
88	2010	20024291	Payne, Richard J; Wong, Chi-Huey
88	2009	19521509	Weinberger, Daniel M; Trzcinski, Krzysztof; Lu, Ying-Jie; Bogaert, Debby; Brandes, Aaron; Galagan, James; Anderson, Porter W; Malley, Richard; Lipsitch, Marc
88	2009	19028702	Liao, Xiaoyun; Siu, Michelle K Y; Au, Christy W H; Wong, Esther S Y; Chan, Hoi Yan; Ip, Philip P C; Ngan, Hextan Y S; Cheung, Annie N Y
88	2009	18701361	Kathuria, Neeraj; Tripathi, Anuj; Kar, Kamal K; Kumar, Ashok
88	2007	17644370	Lippow, Shaun M; Tidor, Bruce
88	2007	17547664	Dueck, Tom A; de Visser, Ries; Poorter, Hendrik; Persijn, Stefan; Gorissen, Antonie; de Visser, Willem; Schapendonk, Ad; Verhagen, Jan; Snel, Jan; Harren, Frans J M; Ngai, Anthony K Y; Verstappen, Francel; Bouwmeester, Harro; Voesenek, Laurentius A C J; van der Werf, Adrie
88	2006	17079133	Remenyi, Attila; Good, Matthew C; Lim, Wendell A
88	2006	16943182	Kunisaki, Yuya; Nishikimi, Akihiko; Tanaka, Yoshihiko; Takii, Ryosuke; Noda, Mayuko; Inayoshi, Ayumi; Watanabe, Ken-ichi; Sanematsu, Fumiyuki; Sasazuki, Takehiko; Sasaki, Takehiko; Fukui, Yoshinori
88	2006	16864775	Chen, Xueni; Hyatt, Brian A; Mucenski, Michael L; Mason, Robert J; Shannon, John M
88	2006	16562712	Mahomed, H; Hughes, E J; Hawkridge, T; Minnies, D; Simon, E; Little, F; Hanekom, W A; Geiter, L; Hussey, G D
88	2005	16131511	Gupta, Kapuganti Jagadis; Stoimenova, Maria; Kaiser, Werner M
88	2005	15994775	Beddows, Simon; Schulke, Norbert; Kirschner, Marc; Barnes, Kelly; Franti, Michael; Michael, Elizabeth; Ketas, Thomas; Sanders, Rogier W; Maddon, Paul J; Olson, William C; Moore, John P
88	2005	15984872	Reece, Steven Y; Nocera, Daniel G
88	2005	15686996	Aburuz, S; Millership, J; McElnay, J
88	2004	15546208	Pham, Wellington; Choi, Yongdoo; Weissleder, Ralph; Tung, Ching-Hsuan
88	2004	15277517	Newman, Ruchi M; Mobascher, Arian; Mangold, Ursula; Koike, Chieko; Diah, Sri; Schmidt, Marion; Finley, Daniel; Zetter, Bruce R
88	2003	14499459	Nakashima, Tsutomu; Naganawa, Shinji; Sone, Michihiko; Tominaga, Mitsuo; Hayashi, Hideo; Yamamoto, Hiroshi; Liu, Xiuli; Nuttall, Alfred L
88	2002	12507628	Aiello, Lloyd Paul
88	2002	12196019	Rohrig, Ute F; Guidoni, Leonardo; Rothlisberger, Ursula
88	2002	11779172	Xu, C; Rao, Y S; Xu, B; Hoffmann, E; Jones, J; Sellers, E M; Tyndale, R F
88	2001	11310211	Uotila, P; Valve, E; Martikainen, P; Nevalainen, M; Nurmi, M; Harkonen, P
88	2000	10694131	Robertson, R J; Goss, F L; Boer, N F; Peoples, J A; Foreman, A J; Dabayebeh, I M; Millich, N B; Balasekaran, G; Riechman, S E; Gallagher, J D; Thompkins, T
88	1999	10029579	Riviere, C; Subra, F; Cohen-Solal, K; Cordette-Lagarde, V; Letestu, R; Auclair, C; Vainchenker, W; Louache, F
88	1997	9009839	Zwicker, J; Muller, R
88	1996	8697713	Peters, N S
88	1994	8048052	Bechtold, W E; Strunk, M R; Chang, I Y; Ward, J B Jr; Henderson, R F
88	1994	8046106	Goldberg, S; Kozlovsky, A; Gordon, D; Gelernter, I; Sintov, A; Rosenberg, M
87	2010	20048208	Schnabel, Renate B; Larson, Martin G; Yamamoto, Jennifer F; Sullivan, Lisa M; Pencina, Michael J; Meigs, James B; Tofler, Geoffrey H; Selhub, Jacob; Jacques, Paul F; Wolf, Philip A; Magnani, Jared W; Ellinor, Patrick T; Wang, Thomas J; Levy, Daniel; Vasan, Ramachandran S; Benjamin, Emelia J
87	2009	19236709	Korbel, Jan O; Abyzov, Alexej; Mu, Xinmeng Jasmine; Carriero, Nicholas; Cayting, Philip; Zhang, Zhengdong; Snyder, Michael; Gerstein, Mark B
87	2008	18162532	Li, Zenggang; Zhao, Jing; Du, Yuhong; Park, Hae Ryoun; Sun, Shi-Yong; Bernal-Mizrachi, Leon; Aitken, Alastair; Khuri, Fadlo R; Fu, Haian
87	2007	17090700	Gershman, Boris; Puig, Oscar; Hang, Lilian; Peitzsch, Robert M; Tatar, Marc; Garofalo, Robert S
87	2006	16950237	Brennan, Jonathan P; Southworth, Richard; Medina, Rodolfo A; Davidson, Sean M; Duchen, Michael R; Shattock, Michael J
87	2006	16936207	Samad, Fahumiya; Hester, Kelly D; Yang, Guang; Hannun, Yusuf A; Bielawski, Jacek
87	2005	16256739	Kimura-Yoshida, Chiharu; Nakano, Hiroshi; Okamura, Daiji; Nakao, Kazuki; Yonemura, Shigenobu; Belo, Jose A; Aizawa, Shinichi; Matsui, Yasuhisa; Matsuo, Isao
87	2005	16051824	Sharma-Walia, Neelam; Krishnan, Harinivas H; Naranatt, Pramod P; Zeng, Ling; Smith, Marilyn S; Chandran, Bala
87	2005	15708990	George, Michael D; Reay, Elizabeth; Sankaran, Sumathi; Dandekar, Satya
87	2005	15659095	Larsen, Paul B; Geisler, Matt J B; Jones, Carol A; Williams, Kelly M; Cancel, Jesse D
87	2004	15150125	Demidenko, Zoya N; Blagosklonny, Mikhail V
87	2004	15037635	Seo, Jong Bae; Moon, Hyang Mi; Noh, Mun Ju; Lee, Yun Sok; Jeong, Hyun Woo; Yoo, Eung Jae; Kim, Woo Sik; Park, Jiyoung; Youn, Byung-S; Kim, Jae Woo; Park, Sang Dai; Kim, Jae Bum
87	2003	12809834	Gonzalez, Segundo; Rodrigo, Luis; Martinez-Borra, Jesus; Lopez-Vazquez, Antonio; Fuentes, Dolores; Nino, Pilar; Cadahia, Valle; Saro, Cristina; Dieguez, M Angeles; Lopez-Larrea, Carlos
87	2003	12738807	Deplancke, Bart; Gaskins, H Rex
87	2003	12736257	Wu, Chengliang; Wu, Faye; Pan, Junliang; Morser, John; Wu, Qingyu
87	2003	12706717	Neuberger, Georg; Maurer-Stroh, Sebastian; Eisenhaber, Birgit; Hartig, Andreas; Eisenhaber, Frank
87	2003	12606307	Werneburg, Nathan W; Yoon, Jung-Hwan; Higuchi, Hajime; Gores, Gregory J
87	2002	12445638	Savage, Paul B; Li, Chunhong; Taotafa, Uale; Ding, Bangwei; Guan, Qunying
87	2001	11523992	Scanlon, S M; Williams, D C; Schloss, P
87	2001	11430659	Wagner, W E Jr; Kelley, R J; Tucker, K R; Harper, C J
87	2001	11182503	Stephan, R; Annemuller, C; Hassan, A A; Lammler, C
87	2000	11104729	Partovian, C; Adnot, S; Raffestin, B; Louzier, V; Levame, M; Mavier, I M; Lemarchand, P; Eddahibi, S
87	2000	10787414	Chancy, C D; Kekuda, R; Huang, W; Prasad, P D; Kuhnel, J M; Sirotnak, F M; Roon, P; Ganapathy, V; Smith, S B
87	2000	10731570	Adam, R D
87	1999	10490766	Parks, R; Evelegh, C; Graham, F
87	1999	10421657	Ritter, J K; Kessler, F K; Thompson, M T; Grove, A D; Auyeung, D J; Fisher, R A
87	1998	9802714	Tonetti, M S; Imboden, M A; Lang, N P
87	1998	9774409	Tian, H; Yu, L; Mather, M W; Yu, C A
87	1994	7962327	Stouthard, J M; van der Poll, T; Endert, E; Bakker, P J; Veenhof, C H; Sauerwein, H P; Romijn, J A
87	1991	1846309	Berger, U; McClelland, R A; Wilson, P; Greene, G L; Haussler, M R; Pike, J W; Colston, K; Easton, D; Coombes, R C
86	2012	22407491	Li, Meng; Yang, Xinjian; Ren, Jinsong; Qu, Konggang; Qu, Xiaogang
86	2010	20146717	Damsker, Jesse M; Hansen, Anna M; Caspi, Rachel R
86	2010	19693541	Gordon, Marion K; Hahn, Rita A
86	2008	17875325	Seppola, Marit; Larsen, Atle Noralf; Steiro, Kari; Robertsen, Borre; Jensen, Ingvill
86	2008	17714896	Yuan, Hong; Miao, Jing; Du, Yong-Zhong; You, Jian; Hu, Fu-Qiang; Zeng, Su
86	2006	16904081	Weston, Michael D; Pierce, Marsha L; Rocha-Sanchez, Sonia; Beisel, Kirk W; Soukup, Garrett A
86	2006	16808466	Lutz, Ursula; Lutz, Roman W; Lutz, Werner K
86	2005	16278235	Thierbach, Rene; Schulz, Tim J; Isken, Frank; Voigt, Anja; Mietzner, Brun; Drewes, Gunnar; von Kleist-Retzow, Jurgen-Christoph; Wiesner, Rudolf J; Magnuson, Mark A; Puccio, Helene; Pfeiffer, Andreas F H; Steinberg, Pablo; Ristow, Michael
86	2005	15823584	Choi, Kyung Suk; Shin, Jun-Seop; Lee, Jae-Jeong; Kim, Young Soo; Kim, Seung-Bum; Kim, Chan-Wha
86	2005	15677499	Ide, Takashi
86	2004	15969189	Knecht, Marc R; Wright, David W
86	2004	15583020	Schotte, Remko; Nagasawa, Maho; Weijer, Kees; Spits, Hergen; Blom, Bianca
86	2004	15184137	Thao, MyLo Ly; Baumann, Paul
86	2003	12882874	Yokoyama, Hisayo; Emoto, Masanori; Fujiwara, Shigehiko; Motoyama, Koka; Morioka, Tomoaki; Komatsu, Miyoko; Tahara, Hideki; Shoji, Tetsuo; Okuno, Yasuhisa; Nishizawa, Yoshiki
[truncated: 32,997 more rows]
