# Supplementary material for: Data Publications Correlate with Citation Impact
Source: Front Neurosci. 2016 Sep 13;10:419. doi: 10.3389/fnins.2016.00419 (PMC5020078; doi:10.3389/fnins.2016.00419)
Supplement: Supplementary file 2 [file DataSheet2.ZIP › data_analysis/molbio.sali.tsv]

TC	PY	PM	AU
5854	1993	8254673	Sali, A; Blundell, T L
1156	2000	10940251	Marti-Renom, M A; Stuart, A C; Fiser, A; Sanchez, R; Melo, F; Sali, A
837	2000	11045621	Fiser, A; Do, R K; Sali, A
809	2001	11588250	Baker, D; Sali, A
738	1994	7710478	Sali, A; Shakhnovich, E; Karplus, M
590	1995	8710825	Sali, A; Potterton, L; Yuan, F; van Vlijmen, H; Karplus, M
557	2006	17075131	Shen, Min-Yi; Sali, Andrej
529	2003	14696385	Fiser, Andras; Sali, Andrej
460	1994	8107095	Sali, A; Shakhnovich, E; Karplus, M
442	1990	2181150	Sali, A; Blundell, T L
431	2007	18046406	Alber, Frank; Dokudovskaya, Svetlana; Veenhoff, Liesbeth M; Zhang, Wenzhu; Kipper, Julia; Devos, Damien; Suprapto, Adisetyantari; Karni-Schmidt, Orit; Williams, Rosemary; Chait, Brian T; Sali, Andrej; Rout, Michael P
387	2008	18542861	Eswar, Narayanan; Eramian, David; Webb, Ben; Shen, Min-Yi; Sali, Andrej
356	2001	11701127	Spahn, C M; Beckmann, R; Eswar, N; Penczek, P A; Sali, A; Blobel, G; Frank, J
306	2000	10871884	Dinner, A R; Sali, A; Smith, L J; Dobson, C M; Karplus, M
301	2003	12634795	Sali, Andrej; Glaeser, Robert; Earnest, Thomas; Baumeister, Wolfgang
274	2001	11701126	Beckmann, R; Spahn, C M; Eswar, N; Helmers, J; Penczek, P A; Sali, A; Frank, J; Blobel, G
269	1999	10508510	Burley, S K; Almo, S C; Bonanno, J B; Capel, M; Chance, M R; Gaasterland, T; Lin, D; Sali, A; Studier, F W; Swaminathan, S
258	2007	18046405	Alber, Frank; Dokudovskaya, Svetlana; Veenhoff, Liesbeth M; Zhang, Wenzhu; Kipper, Julia; Devos, Damien; Suprapto, Adisetyantari; Karni-Schmidt, Orit; Williams, Rosemary; Chait, Brian T; Rout, Michael P; Sali, Andrej
251	1998	9811845	Sanchez, R; Sali, A
247	2008	18235434	Graslund, Susanne; Nordlund, Par; Weigelt, Johan; Hallberg, B Martin; Bray, James; Gileadi, Opher; Knapp, Stefan; Oppermann, Udo; Arrowsmith, Cheryl; Hui, Raymond; Ming, Jinrong; dhe-Paganon, Sirano; Park, Hee-won; Savchenko, Alexei; Yee, Adelinda; Edwards, Aled; Vincentelli, Renaud; Cambillau, Christian; Kim, Rosalind; Kim, Sung-Hou; Rao, Zihe; Shi, Yunyu; Terwilliger, Thomas C; Kim, Chang-Yub; …
234	1992	1304904	Overington, J; Donnelly, D; Johnson, M S; Sali, A; Blundell, T L
233	2003	12824331	Eswar, Narayanan; John, Bino; Mirkovic, Nebojsa; Fiser, Andras; Ilyin, Valentin A; Pieper, Ursula; Stuart, Ashley C; Marti-Renom, Marc A; Madhusudhan, M S; Yerkovich, Bozidar; Sali, Andrej
230	2007	18075576	Robinson, Carol V; Sali, Andrej; Baumeister, Wolfgang
219	1995	7773748	Karplus, M; Sali, A
200	2003	12809609	Gao, Haixiao; Sengupta, Jayati; Valle, Mikel; Korostelev, Andrei; Eswar, Narayanan; Stagg, Scott M; Van Roey, Patrick; Agrawal, Rajendra K; Harvey, Stephen C; Sali, Andrej; Chapman, Michael S; Frank, Joachim
199	2004	15523559	Devos, Damien; Dokudovskaya, Svetlana; Alber, Frank; Williams, Rosemary; Chait, Brian T; Sali, Andrej; Rout, Michael P
199	1990	1978340	Overington, J; Johnson, M S; Sali, A; Blundell, T L
195	2003	14668246	Fiser, Andras; Sali, Andrej
193	1997	9094331	Sanchez, R; Sali, A
192	1997	9363942	Guenther, B; Onrust, R; Sali, A; O'Donnell, M; Kuriyan, J
188	2008	18722006	Mahrus, Sami; Trinidad, Jonathan C; Barkan, David T; Sali, Andrej; Burlingame, Alma L; Wells, James A
186	1994	7833817	Sali, A; Overington, J P
185	1995	7735837	Wu, X; Knudsen, B; Feller, S M; Zheng, J; Sali, A; Cowburn, D; Hanafusa, H; Kuriyan, J
164	1998	9846869	Sali, A
156	2006	16461911	Devos, Damien; Dokudovskaya, Svetlana; Williams, Rosemary; Alber, Frank; Eswar, Narayanan; Chait, Brian T; Rout, Michael P; Sali, Andrej
156	2000	11084904	Sanchez, R; Sali, A
154	2004	15193311	Russell, Robert B; Alber, Frank; Aloy, Patrick; Davis, Fred P; Korkin, Dmitry; Pichaud, Matthieu; Topf, Maya; Sali, Andrej
153	2002	11790853	Melo, Francisco; Sanchez, Roberto; Sali, Andrej
144	2012	22307589	Lasker, Keren; Forster, Friedrich; Bohn, Stefan; Walzthoeni, Thomas; Villa, Elizabeth; Unverdorben, Pia; Beck, Florian; Aebersold, Ruedi; Sali, Andrej; Baumeister, Wolfgang
143	1998	9727487	Wolf, E; Vassilev, A; Makino, Y; Sali, A; Nakatani, Y; Burley, S K
141	2000	11104007	Sanchez, R; Pieper, U; Melo, F; Eswar, N; Marti-Renom, M A; Madhusudhan, M S; Mirkovic, N; Sali, A
140	2006	16381869	Pieper, Ursula; Eswar, Narayanan; Davis, Fred P; Braberg, Hannes; Madhusudhan, M S; Rossi, Andrea; Marti-Renom, Marc; Karchin, Rachel; Webb, Ben M; Eramian, David; Shen, Min-Yi; Kelly, Libusha; Melo, Francisco; Sali, Andrej
138	2000	10860994	Jin, S; Martinek, S; Joo, W S; Wortman, J R; Mirkovic, N; Sali, A; Yandell, M D; Pavletich, N P; Young, M W; Levine, A J
135	2005	15827081	Karchin, Rachel; Diekhans, Mark; Kelly, Libusha; Thomas, Daryl J; Pieper, Ursula; Eswar, Narayanan; Haussler, David; Sali, Andrej
135	2003	12853614	John, Bino; Sali, Andrej
134	2004	14681398	Pieper, Ursula; Eswar, Narayanan; Braberg, Hannes; Madhusudhan, M S; Davis, Fred P; Stuart, Ashley C; Mirkovic, Nebojsa; Rossi, Andrea; Marti-Renom, Marc A; Fiser, Andras; Webb, Ben; Greenblatt, Daniel; Huang, Conrad C; Ferrin, Thomas E; Sali, Andrej
133	1990	2200167	Sali, A; Overington, J P; Johnson, M S; Blundell, T L
130	1997	9485495	Sanchez, R; Sali, A
126	2001	11751240	Eyrich, V A; Marti-Renom, M A; Przybylski, D; Madhusudhan, M S; Fiser, A; Pazos, F; Valencia, A; Sali, A; Rost, B
125	2012	22190034	Jager, Stefanie; Cimermancic, Peter; Gulbahce, Natali; Johnson, Jeffrey R; McGovern, Kathryn E; Clarke, Starlynn C; Shales, Michael; Mercenne, Gaelle; Pache, Lars; Li, Kathy; Hernandez, Hilda; Jang, Gwendolyn M; Roth, Shoshannah L; Akiva, Eyal; Marlett, John; Stephens, Melanie; D'Orso, Ivan; Fernandes, Jason; Fahey, Marie; Mahon, Cathal; O'Donoghue, Anthony J; Todorovic, Aleksandar; Morris, John …
122	1998	9553761	Goding, J W; Terkeltaub, R; Maurice, M; Deterre, P; Sali, A; Belli, S I
121	2008	18275820	Topf, Maya; Lasker, Keren; Webb, Ben; Wolfson, Haim; Chiu, Wah; Sali, Andrej
116	2004	15044736	Marti-Renom, Marc A; Madhusudhan, M S; Sali, Andrej
115	2002	11910018	Chance, Mark R; Bresnick, Anne R; Burley, Stephen K; Jiang, Jian-Sheng; Lima, Christopher D; Sali, Andrej; Almo, Steven C; Bonanno, Jeffrey B; Buglino, John A; Boulton, Simon; Chen, Hua; Eswar, Narayanan; He, Guoshun; Huang, Raymond; Ilyin, Valentin; McMahan, Linda; Pieper, Ursula; Ray, Soumya; Vidal, Marc; Wang, Li Kai
114	2011	21926995	Carlsson, Jens; Coleman, Ryan G; Setola, Vincent; Irwin, John J; Fan, Hao; Schlessinger, Avner; Sali, Andrej; Roth, Bryan L; Shoichet, Brian K
111	2011	21097780	Pieper, Ursula; Webb, Benjamin M; Barkan, David T; Schneidman-Duhovny, Dina; Schlessinger, Avner; Braberg, Hannes; Yang, Zheng; Meng, Elaine C; Pettersen, Eric F; Huang, Conrad C; Datta, Ruchira S; Sampathkumar, Parthasarathy; Madhusudhan, Mallur S; Sjolander, Kimmen; Ferrin, Thomas E; Burley, Stephen K; Sali, Andrej
108	1996	8798739	Xu, L Z; Sanchez, R; Sali, A; Heintz, N
107	1996	8871678	Sheng, Y; Sali, A; Herzog, H; Lahnstein, J; Krilis, S A
107	1995	7579655	Sali, A
106	1992	1304340	Veerapandian, B; Cooper, J B; Sali, A; Blundell, T L; Rosati, R L; Dominy, B W; Damon, D B; Hoover, D J
105	1989	2676515	Sali, A; Veerapandian, B; Cooper, J B; Foundling, S I; Hoover, D J; Blundell, T L
104	2005	15657096	Davis, Fred P; Sali, Andrej
104	2003	12824315	Koh, Ingrid Y Y; Eyrich, Volker A; Marti-Renom, Marc A; Przybylski, Dariusz; Madhusudhan, Mallur S; Eswar, Narayanan; Grana, Osvaldo; Pazos, Florencio; Valencia, Alfonso; Sali, Andrej; Rost, Burkhard
101	2009	18948282	Pieper, Ursula; Eswar, Narayanan; Webb, Ben M; Eramian, David; Kelly, Libusha; Barkan, David T; Carter, Hannah; Mankoo, Parminder; Karchin, Rachel; Marti-Renom, Marc A; Davis, Fred P; Sali, Andrej
99	1995	9415161	Sali, A
97	2008	18318657	Alber, Frank; Forster, Friedrich; Korkin, Dmitry; Topf, Maya; Sali, Andrej
96	2008	18400176	Chandramouli, Preethi; Topf, Maya; Menetret, Jean-Francois; Eswar, Narayanan; Cannone, Jamie J; Gutell, Robin R; Sali, Andrej; Akey, Christopher W
96	1995	7642636	Matsumoto, R; Sali, A; Ghildyal, N; Karplus, M; Stevens, R L
93	1993	7682557	Sali, A; Matsumoto, R; McNeil, H P; Karplus, M; Stevens, R L
92	2009	20004163	Taylor, Derek J; Devkota, Batsal; Huang, Andrew D; Topf, Maya; Narayanan, Eswar; Sali, Andrej; Harvey, Stephen C; Frank, Joachim
89	2006	16751606	Eramian, David; Shen, Min-yi; Devos, Damien; Melo, Francisco; Sali, Andrej; Marti-Renom, Marc A
88	1992	1603805	Sali, A; Veerapandian, B; Cooper, J B; Moss, D S; Hofmann, T; Blundell, T L
83	1997	9395536	Huang, C; Wong, G W; Ghildyal, N; Gurish, M F; Sali, A; Matsumoto, R; Qiu, W T; Stevens, R L
82	1992	1631045	Zhu, Z Y; Sali, A; Blundell, T L
78	2009	19525551	DeGrasse, Jeffrey A; DuBois, Kelly N; Devos, Damien; Siegel, T Nicolai; Sali, Andrej; Field, Mark C; Rout, Michael P; Chait, Brian T
78	2001	11698677	Bonanno, J B; Edo, C; Eswar, N; Pieper, U; Romanowski, M J; Ilyin, V; Gerchman, S E; Kycia, H; Studier, F W; Sali, A; Burley, S K
77	2009	19581588	Nickell, Stephan; Beck, Florian; Scheres, Sjors H W; Korinek, Andreas; Forster, Friedrich; Lasker, Keren; Mihalache, Oana; Sun, Na; Nagy, Istvan; Sali, Andrej; Plitzko, Jurgen M; Carazo, Jose-Maria; Mann, Matthias; Baumeister, Wolfgang
77	1999	10513816	Johnson, K; Vaingankar, S; Chen, Y; Moffa, A; Goldring, M B; Sano, K; Jin-Hua, P; Sali, A; Goding, J; Terkeltaub, R
73	2008	18462680	Krukenberg, Kristin A; Forster, Friedrich; Rice, Luke M; Sali, Andrej; Agard, David A
73	1996	8710875	Dinner, A R; Sali, A; Karplus, M
72	2002	11956218	Yang, Yi; Li, Lixin; Wong, Guang W; Krilis, Steven A; Madhusudhan, M S; Sali, Andrej; Stevens, Richard L
72	2002	11752309	Pieper, Ursula; Eswar, Narayanan; Stuart, Ashley C; Ilyin, Valentin A; Sali, Andrej
71	2002	12471146	Iverson, G Michael; Reddel, Stephen; Victoria, Edward J; Cockerill, Keith A; Wang, Ying-Xia; Marti-Renom, Marc A; Sali, Andrej; Marquis, David M; Krilis, Steven A; Linnik, Matthew D
69	2012	22190037	Jager, Stefanie; Kim, Dong Young; Hultquist, Judd F; Shindo, Keisuke; LaRue, Rebecca S; Kwon, Eunju; Li, Ming; Anderson, Brett D; Yen, Linda; Stanley, David; Mahon, Cathal; Kane, Joshua; Franks-Skiba, Kathy; Cimermancic, Peter; Burlingame, Alma; Sali, Andrej; Craik, Charles S; Harris, Reuben S; Gross, John D; Krogan, Nevan J
68	2007	17308087	Carvalho, Marcelo A; Marsillac, Sylvia M; Karchin, Rachel; Manoukian, Siranoush; Grist, Scott; Swaby, Ramona F; Urmenyi, Turan P; Rondinelli, Edson; Silva, Rosane; Gayol, Luis; Baumbach, Lisa; Sutphen, Rebecca; Pickard-Brzosowicz, Jennifer L; Nathanson, Katherine L; Sali, Andrej; Goldgar, David; Couch, Fergus J; Radice, Paolo; Monteiro, Alvaro N A
68	2004	15172985	Mirkovic, Nebojsa; Marti-Renom, Marc A; Weber, Barbara L; Sali, Andrej; Monteiro, Alvaro N A
68	1997	9224870	Russel, M; Linderoth, N A; Sali, A
66	2012	22325770	Henderson, Richard; Sali, Andrej; Baker, Matthew L; Carragher, Bridget; Devkota, Batsal; Downing, Kenneth H; Egelman, Edward H; Feng, Zukang; Frank, Joachim; Grigorieff, Nikolaus; Jiang, Wen; Ludtke, Steven J; Medalia, Ohad; Penczek, Pawel A; Rosenthal, Peter B; Rossmann, Michael G; Schmid, Michael F; Schroder, Gunnar F; Steven, Alasdair C; Stokes, David L; Westbrook, John D; Wriggers, Willy; Yan…
66	1998	9755344	Kandiah, D A; Sali, A; Sheng, Y; Victoria, E J; Marquis, D M; Coutts, S M; Krilis, S A
65	2010	20457942	Gruswitz, Franz; Chaudhary, Sarika; Ho, Joseph D; Schlessinger, Avner; Pezeshki, Bobak; Ho, Chi-Min; Sali, Andrej; Westhoff, Connie M; Stroud, Robert M
65	2006	16490207	Topf, Maya; Baker, Matthew L; Marti-Renom, Marc A; Chiu, Wah; Sali, Andrej
64	2008	18694757	Forster, Friedrich; Webb, Benjamin; Krukenberg, Kristin A; Tsuruta, Hiro; Agard, David A; Sali, Andrej
64	1998	9624576	Huang, C; Sali, A; Stevens, R L
63	2007	17170095	Winn, Virginia D; Haimov-Kochman, Ronit; Paquet, Agnes C; Yang, Y Jean; Madhusudhan, M S; Gormley, Matthew; Feng, Kui-Tzu V; Bernlohr, David A; McDonagh, Susan; Pereira, Lenore; Sali, Andrej; Fisher, Susan J
63	2002	12069626	Fiser, Andras; Feig, Michael; Brooks, Charles L 3rd; Sali, Andrej
62	1999	10404214	Nagata, T; Gupta, V; Sorce, D; Kim, W Y; Sali, A; Chait, B T; Shigesada, K; Ito, Y; Werner, M H
62	1996	9064323	Ghildyal, N; Friend, D S; Stevens, R L; Austen, K F; Huang, C; Penrose, J F; Sali, A; Gurish, M F
62	1990	2156133	Johnson, M S; Sali, A; Blundell, T L
59	2012	21963794	Yang, Zheng; Lasker, Keren; Schneidman-Duhovny, Dina; Webb, Ben; Huang, Conrad C; Pettersen, Eric F; Goddard, Thomas D; Meng, Elaine C; Sali, Andrej; Ferrin, Thomas E
58	2012	22272186	Russel, Daniel; Lasker, Keren; Webb, Ben; Velazquez-Muriel, Javier; Tjioe, Elina; Schneidman-Duhovny, Dina; Peterson, Bret; Sali, Andrej
58	2002	11836232	Stuart, Ashley C; Ilyin, Valentin A; Sali, Andrej
57	1999	10339579	Wu, G; Fiser, A; ter Kuile, B; Sali, A; Muller, M
56	2008	18621707	Serysheva, Irina I; Ludtke, Steven J; Baker, Matthew L; Cong, Yao; Topf, Maya; Eramian, David; Sali, Andrej; Hamilton, Susan L; Chiu, Wah
56	2007	18058037	Almo, Steven C; Bonanno, Jeffrey B; Sauder, J Michael; Emtage, Spencer; Dilorenzo, Teresa P; Malashkevich, Vladimir; Wasserman, Steven R; Swaminathan, S; Eswaramoorthy, Subramaniam; Agarwal, Rakhi; Kumaran, Desigan; Madegowda, Mahendra; Ragumani, Sugadev; Patskovsky, Yury; Alvarado, Johnjeff; Ramagopal, Udupi A; Faber-Barata, Joana; Chance, Mark R; Sali, Andrej; Fiser, Andras; Zhang, Zhong-yin; L…
55	2009	19845314	Fan, Hao; Irwin, John J; Webb, Benjamin M; Klebe, Gerhard; Shoichet, Brian K; Sali, Andrej
53	2002	12005441	Marti-Renom, Marc A; Madhusudhan, M S; Fiser, Andras; Rost, Burkhard; Sali, Andrej
52	2005	15681235	Topf, Maya; Baker, Matthew L; John, Bino; Chiu, Wah; Sali, Andrej
50	2009	19233204	Lasker, Keren; Topf, Maya; Sali, Andrej; Wolfson, Haim J
48	2007	17965183	Davis, Fred P; Barkan, David T; Eswar, Narayanan; McKerrow, James H; Sali, Andrej
48	2000	10592238	Sanchez, R; Pieper, U; Mirkovic, N; de Bakker, P I; Wittenstein, E; Sali, A
47	2012	22187461	Pathare, Ganesh Ramnath; Nagy, Istvan; Bohn, Stefan; Unverdorben, Pia; Hubert, Agnes; Korner, Roman; Nickell, Stephan; Lasker, Keren; Sali, Andrej; Tamura, Tomohiro; Nishioka, Taiki; Forster, Friedrich; Baumeister, Wolfgang; Bracher, Andreas
47	1981	7009140	Iser, J H; Sali, A
46	2010	20859243	Chen, Ligong; Pawlikowski, Bradley; Schlessinger, Avner; More, Swati S; Stryke, Doug; Johns, Susan J; Portman, Michael A; Chen, Eugene; Ferrin, Thomas E; Sali, Andrej; Giacomini, Kathleen M
46	2009	19217386	Schwede, Torsten; Sali, Andrej; Honig, Barry; Levitt, Michael; Berman, Helen M; Jones, David; Brenner, Steven E; Burley, Stephen K; Das, Rhiju; Dokholyan, Nikolay V; Dunbrack, Roland L Jr; Fidelis, Krzysztof; Fiser, Andras; Godzik, Adam; Huang, Yuanpeng Janet; Humblet, Christine; Jacobson, Matthew P; Joachimiak, Andrzej; Krystek, Stanley R Jr; Kortemme, Tanja; Kryshtafovych, Andriy; Montelione, G…
46	2004	15489337	Chance, Mark R; Fiser, Andras; Sali, Andrej; Pieper, Ursula; Eswar, Narayanan; Xu, Guiping; Fajardo, J Eduardo; Radhakannan, Thirumuruhan; Marinkovic, Nebojsa
45	2008	18832340	Eramian, David; Eswar, Narayanan; Shen, Min-Yi; Sali, Andrej
45	1999	10377239	Dubljevic, V; Sali, A; Goding, J W
45	1996	9158773	Wu, S; de Lencastre, H; Sali, A; Tomasz, A
45	1993	8224474	Overington, J P; Zhu, Z Y; Sali, A; Johnson, M S; Sowdhamini, R; Louie, G V; Blundell, T L
45	1990	2266553	Veerapandian, B; Cooper, J B; Sali, A; Blundell, T L
44	2011	21999478	Gerlt, John A; Allen, Karen N; Almo, Steven C; Armstrong, Richard N; Babbitt, Patricia C; Cronan, John E; Dunaway-Mariano, Debra; Imker, Heidi J; Jacobson, Matthew P; Minor, Wladek; Poulter, C Dale; Raushel, Frank M; Sali, Andrej; Shoichet, Brian K; Sweedler, Jonathan V
43	2001	11242120	Gopal, S; Schroeder, M; Pieper, U; Sczyrba, A; Aytekin-Kurban, G; Bekiranov, S; Fajardo, J E; Eswar, N; Sanchez, R; Sali, A; Gaasterland, T
43	1997	9360993	Hunt, J E; Friend, D S; Gurish, M F; Feyfant, E; Sali, A; Huang, C; Ghildyal, N; Stechschulte, S; Austen, K F; Stevens, R L
42	2005	16118050	Topf, Maya; Sali, Andrej
42	1999	10521469	Wong, G W; Tang, Y; Feyfant, E; Sali, A; Li, L; Li, Y; Huang, C; Friend, D S; Krilis, S A; Stevens, R L
41	2007	17305420	Karchin, Rachel; Monteiro, Alvaro N A; Tavtigian, Sean V; Carvalho, Marcelo A; Sali, Andrej
41	1997	9054416	Koulich, D; Orlova, M; Malhotra, A; Sali, A; Darst, S A; Borukhov, S
40	2008	18536725	Booth, Christopher R; Meyer, Anne S; Cong, Yao; Topf, Maya; Sali, Andrej; Ludtke, Steven J; Chiu, Wah; Frydman, Judith
39	2012	22403063	Weinkam, Patrick; Pons, Jaume; Sali, Andrej
39	2011	21956618	Choi, J H; Yee, S W; Ramirez, A H; Morrissey, K M; Jang, G H; Joski, P J; Mefford, J A; Hesselson, S E; Schlessinger, A; Jenkins, G; Castro, R A; Johns, S J; Stryke, D; Sali, A; Ferrin, T E; Witte, J S; Kwok, P-Y; Roden, D M; Wilke, R A; McCarty, C A; Davis, R L; Giacomini, K M
39	2007	17905832	Melo, Francisco; Sali, Andrej
39	2007	17502099	Wang, Stephanie X; Pandey, Kailash C; Scharfstein, Julio; Whisstock, James; Huang, Rick K; Jacobelli, Jordan; Fletterick, Robert J; Rosenthal, Philip J; Abrahamson, Magnus; Brinen, Linda S; Rossi, Andrea; Sali, Andrej; McKerrow, James H
38	2009	19653995	Forster, Friedrich; Lasker, Keren; Beck, Florian; Nickell, Stephan; Sali, Andrej; Baumeister, Wolfgang
38	2009	19587024	Madhusudhan, M S; Webb, Benjamin M; Marti-Renom, Marc A; Eswar, Narayanan; Sali, Andrej
38	2005	16170324	McMahon, Stephen A; Miller, Jason L; Lawton, Jeffrey A; Kerkow, Donald E; Hodes, Asher; Marti-Renom, Marc A; Doulatov, Sergei; Narayanan, Eswar; Sali, Andrej; Miller, Jeff F; Ghosh, Partho
38	2004	15195995	Rossi, Andrea; Deveraux, Quinn; Turk, Boris; Sali, Andrej
38	2001	11598187	Bello, V; Goding, J W; Greengrass, V; Sali, A; Dubljevic, V; Lenoir, C; Trugnan, G; Maurice, M
38	1994	7998960	Belli, S I; Sali, A; Goding, J W
37	2010	20507923	Lasker, Keren; Phillips, Jeremy L; Russel, Daniel; Velazquez-Muriel, Javier; Schneidman-Duhovny, Dina; Tjioe, Elina; Webb, Ben; Schlessinger, Avner; Sali, Andrej
37	2000	11101899	Groft, C M; Beckmann, R; Sali, A; Burley, S K
36	2001	11602603	Wong, G W; Yasuda, S; Madhusudhan, M S; Li, L; Yang, Y; Krilis, S A; Sali, A; Stevens, R L
35	2013	23624438	Gradisar, Helena; Bozic, Sabina; Doles, Tibor; Vengust, Damjan; Hafner-Bratkovic, Iva; Mertelj, Alenka; Webb, Ben; Sali, Andrej; Klavzar, Sandi; Jerala, Roman
35	2012	22331846	Fernandez-Martinez, Javier; Phillips, Jeremy; Sekedat, Matthew D; Diaz-Avalos, Ruben; Velazquez-Muriel, Javier; Franke, Josef D; Williams, Rosemary; Stokes, David L; Chait, Brian T; Sali, Andrej; Rout, Michael P
35	2011	21885739	Schlessinger, Avner; Geier, Ethan; Fan, Hao; Irwin, John J; Shoichet, Brian K; Giacomini, Kathleen M; Sali, Andrej
34	2013	23542591	Pedersen, Bjorn P; Kumar, Hemant; Waight, Andrew B; Risenmay, Aaron J; Roe-Zurz, Zygy; Chau, Bryant H; Schlessinger, Avner; Bonomi, Massimiliano; Harries, William; Sali, Andrej; Johri, Atul K; Stroud, Robert M
34	2000	11198135	Nathan, P J; Sitaram, G; Stough, C; Silberstein, R B; Sali, A
32	2011	21670211	Field, Mark C; Sali, Andrej; Rout, Michael P
32	2006	17096593	Korkin, Dmitry; Davis, Fred P; Alber, Frank; Luong, Tinh; Shen, Min-Yi; Lucic, Vladan; Kennedy, Mary B; Sali, Andrej
32	2001	11524379	Marti-Renom, M A; Ilyin, V A; Sali, A
31	2010	20467039	Forster, Friedrich; Lasker, Keren; Nickell, Stephan; Sali, Andrej; Baumeister, Wolfgang
31	2009	19223165	Russel, Daniel; Lasker, Keren; Phillips, Jeremy; Schneidman-Duhovny, Dina; Velazquez-Muriel, Javier A; Sali, Andrej
31	2006	16738133	Davis, Fred P; Braberg, Hannes; Shen, Min-Yi; Pieper, Ursula; Sali, Andrej; Madhusudhan, M S
31	1999	10573411	Sali, A
30	2010	20140189	Davis, Fred P; Sali, Andrej
30	2010	20052679	Schlessinger, Avner; Matsson, Par; Shima, James E; Pieper, Ursula; Yee, Sook Wah; Kelly, Libusha; Apeltsin, Leonard; Stroud, Robert M; Ferrin, Thomas E; Giacomini, Kathleen M; Sali, Andrej
29	2009	19061901	Li, Min; Hays, Franklin A; Roe-Zurz, Zygy; Vuong, Linda; Kelly, Libusha; Ho, Chi-Min; Robbins, Renee M; Pieper, Ursula; O'Connell, Joseph D 3rd; Miercke, Larry J W; Giacomini, Kathleen M; Sali, Andrej; Stroud, Robert M
29	2008	18334620	Anderson, Carol M; Korkin, Dmitry; Smith, Dana L; Makovets, Svetlana; Seidel, Jeffrey J; Sali, Andrej; Blackburn, Elizabeth H
29	2000	10617625	Huang, C; Morales, G; Vagi, A; Chanasyk, K; Ferrazzi, M; Burklow, C; Qiu, W T; Feyfant, E; Sali, A; Stevens, R L
29	1977	72956	Sali, A; Murray, W R; MacKay, C
28	2012	22609626	Klammt, Christian; Maslennikov, Innokentiy; Bayrhuber, Monika; Eichmann, Cedric; Vajpai, Navratna; Chiu, Ellis Jeremy Chua; Blain, Katherine Y; Esquivies, Luis; Kwon, June Hyun Jung; Balana, Bartosz; Pieper, Ursula; Sali, Andrej; Slesinger, Paul A; Kwiatkowski, Witek; Riek, Roland; Choe, Senyon
28	2005	15950230	Dvorak, Jan; Delcroix, Melaine; Rossi, Andrea; Vopalensky, Vaclav; Pospisek, Martin; Sedinova, Miroslava; Mikes, Libor; Sajid, Mohammed; Sali, Andrej; McKerrow, James H; Horak, Petr; Caffrey, Conor R
27	2013	23430643	Ward, Andrew B; Sali, Andrej; Wilson, Ian A
27	2006	16423846	Madhusudhan, M S; Marti-Renom, Marc A; Sanchez, Roberto; Sali, Andrej
26	2001	11259427	Wong, G W; Li, L; Madhusudhan, M S; Krilis, S A; Gurish, M F; Rothenberg, M E; Sali, A; Stevens, R L
25	2005	16081657	Korkin, Dmitry; Davis, Fred P; Sali, Andrej
25	1995	7737162	Belli, S I; Mercuri, F A; Sali, A; Goding, J W
24	2013	23972848	Schneidman-Duhovny, Dina; Hammel, Michal; Tainer, John A; Sali, Andrej
24	2007	17766392	Feyfant, Eric; Sali, Andrej; Fiser, Andras
24	2000	10908635	Wu, G; McArthur, A G; Fiser, A; Sali, A; Sogin, M L; Mllerm, M
23	2010	20827723	Lasker, Keren; Sali, Andrej; Wolfson, Haim J
23	2006	16615907	Dokudovskaya, Svetlana; Williams, Rosemary; Devos, Damien; Sali, Andrej; Chait, Brian T; Rout, Michael P
23	2005	15883372	Espadaler, Jordi; Aragues, Ramon; Eswar, Narayanan; Marti-Renom, Marc A; Querol, Enrique; Aviles, Francesc X; Sali, Andrej; Oliva, Baldomero
22	2013	23381628	Pieper, Ursula; Schlessinger, Avner; Kloppmann, Edda; Chang, Geoffrey A; Chou, James J; Dumont, Mark E; Fox, Brian G; Fromme, Petra; Hendrickson, Wayne A; Malkowski, Michael G; Rees, Douglas C; Stokes, David L; Stowell, Michael H B; Wiener, Michael C; Rost, Burkhard; Stroud, Robert M; Stevens, Raymond C; Sali, Andrej
22	2011	20920583	Schneidman-Duhovny, Dina; Hammel, Michal; Sali, Andrej
22	2010	20505003	Barkan, David T; Hostetter, Daniel R; Mahrus, Sami; Pieper, Ursula; Wells, James A; Craik, Charles S; Sali, Andrej
22	2005	16211523	Bonanno, Jeffrey B; Almo, Steven C; Bresnick, Anne; Chance, Mark R; Fiser, Andras; Swaminathan, S; Jiang, J; Studier, F William; Shapiro, Lawrence; Lima, Christopher D; Gaasterland, Theresa M; Sali, Andrej; Bain, Kevin; Feil, Ingeborg; Gao, Xia; Lorimer, Don; Ramos, Aurora; Sauder, J Michael; Wasserman, Steven R; Emtage, Spencer; D'Amico, Kevin L; Burley, Stephen K
22	1999	10745998	Sanchez, R; Sali, A
21	2012	23093611	Schneidman-Duhovny, Dina; Rossi, Andrea; Avila-Sakar, Agustin; Kim, Seung Joong; Velazquez-Muriel, Javier; Strop, Pavel; Liang, Hong; Krukenberg, Kristin A; Liao, Maofu; Kim, Ho Min; Sobhanifar, Solmaz; Dotsch, Volker; Rajpal, Arvind; Pons, Jaume; Agard, David A; Cheng, Yifan; Sali, Andrej
21	2010	20639304	Chen, Ligong; Takizawa, Miho; Chen, Eugene; Schlessinger, Avner; Segenthelar, Julie; Choi, Ji Ha; Sali, Andej; Kubo, Michiaki; Nakamura, Shinko; Iwamoto, Yasuhiko; Iwasaki, Naoko; Giacomini, Kathleen M
21	2007	17941705	Aragues, Ramon; Sali, Andrej; Bonet, Jaume; Marti-Renom, Marc A; Oliva, Baldo
21	2007	17570147	Marti-Renom, Marc A; Rossi, Andrea; Al-Shahrour, Fatima; Davis, Fred P; Pieper, Ursula; Dopazo, Joaquin; Sali, Andrej
21	2006	16982067	Colubri, Andres; Jha, Abhishek K; Shen, Min-Yi; Sali, Andrej; Berry, R Stephen; Sosnick, Tobin R; Freed, Karl F
21	2005	15766545	Alber, Frank; Kim, Michael F; Sali, Andrej
21	1999	10611675	Sali, A; Kuriyan, J
20	2009	19472362	Peterson, Mark E; Chen, Feng; Saven, Jeffery G; Roos, David S; Babbitt, Patricia C; Sali, Andrej
19	2012	22800408	Schneidman-Duhovny, Dina; Kim, Seung Joong; Sali, Andrej
19	2012	22618536	Braberg, Hannes; Webb, Benjamin M; Tjioe, Elina; Pieper, Ursula; Sali, Andrej; Madhusudhan, M S
19	2007	17478513	Marti-Renom, Marc A; Pieper, Ursula; Madhusudhan, M S; Rossi, Andrea; Eswar, Narayanan; Davis, Fred P; Al-Shahrour, Fatima; Dopazo, Joaquin; Sali, Andrej
19	2001	11373610	Sali, A
18	2011	22014038	Fan, Hao; Schneidman-Duhovny, Dina; Irwin, John J; Dong, Guangqiang; Shoichet, Brian K; Sali, Andrej
18	2009	19479029	Pandey, Kailash C; Barkan, David T; Sali, Andrej; Rosenthal, Philip J
18	1972	5080594	Gordon, E M; Douglas, M C; Jablonski, P; Owen, J A; Sali, A; Watts, J M
17	2009	19381286	Orti, Leticia; Carbajo, Rodrigo J; Pieper, Ursula; Eswar, Narayanan; Maurer, Stephen M; Rai, Arti K; Taylor, Ginger; Todd, Matthew H; Pineda-Lucena, Antonio; Sali, Andrej; Marti-Renom, Marc A
17	2008	18022194	Cong, Yao; Topf, Maya; Sali, Andrej; Matsudaira, Paul; Dougherty, Matthew; Chiu, Wah; Schmid, Michael F
17	2007	18069886	Bajaj, Kanika; Madhusudhan, M S; Adkar, Bharat V; Chakrabarti, Purbani; Ramakrishnan, C; Sali, Andrej; Varadarajan, Raghavan
17	2006	16955948	Berman, Helen M; Burley, Stephen K; Chiu, Wah; Sali, Andrej; Adzhubei, Alexei; Bourne, Philip E; Bryant, Stephen H; Dunbrack, Roland L Jr; Fidelis, Krzysztof; Frank, Joachim; Godzik, Adam; Henrick, Kim; Joachimiak, Andrzej; Heymann, Bernard; Jones, David; Markley, John L; Moult, John; Montelione, Gaetano T; Orengo, Christine; Rossmann, Michael G; Rost, Burkhard; Saibil, Helen; Schwede, Torsten; S…
17	2005	15701722	Yasuda, Shinsuke; Morokawa, Nasa; Wong, G William; Rossi, Andrea; Madhusudhan, Mallur S; Sali, Andrej; Askew, Yuko S; Adachi, Roberto; Silverman, Gary A; Krilis, Steven A; Stevens, Richard L
17	2004	14691221	John, Bino; Sali, Andrej
16	2011	21247091	Kamat, Siddhesh S; Bagaria, Ashima; Kumaran, Desigan; Holmes-Hampton, Gregory P; Fan, Hao; Sali, Andrej; Sauder, J Michael; Burley, Stephen K; Lindahl, Paul A; Swaminathan, Subramanyam; Raushel, Frank M
16	2008	18670595	Chiang, Ranyee A; Sali, Andrej; Babbitt, Patricia C
15	2001	11330821	Barrientos, L G; Campos-Olivas, R; Louis, J M; Fiser, A; Sali, A; Gronenborn, A M
15	1988	3254142	Vitetta, L; Sali, A; Chou, S T; Fleming, H; Little, P; Elzarka, A
14	2013	24098102	Martinez-Jimenez, Francisco; Papadatos, George; Yang, Lun; Wallace, Iain M; Kumar, Vinod; Pieper, Ursula; Sali, Andrej; Brown, James R; Overington, John P; Marti-Renom, Marc A
14	2013	23569277	van Dam, Teunis J P; Townsend, Matthew J; Turk, Martin; Schlessinger, Avner; Sali, Andrej; Field, Mark C; Huynen, Martijn A
14	2009	19730674	Lezon, Timothy R; Sali, Andrej; Bahar, Ivet
14	2009	19219566	Pieper, Ursula; Chiang, Ranyee; Seffernick, Jennifer J; Brown, Shoshana D; Glasner, Margaret E; Kelly, Libusha; Eswar, Narayanan; Sauder, J Michael; Bonanno, Jeffrey B; Swaminathan, Subramanyam; Burley, Stephen K; Zheng, Xiaojing; Chance, Mark R; Almo, Steven C; Gerlt, John A; Raushel, Frank M; Jacobson, Matthew P; Babbitt, Patricia C; Sali, Andrej
14	2006	16963645	Rossi, Andrea; Marti-Renom, Marc A; Sali, Andrej
13	2013	23685453	Waight, Andrew B; Pedersen, Bjorn Panyella; Schlessinger, Avner; Bonomi, Massimiliano; Chau, Bryant H; Roe-Zurz, Zygy; Risenmay, Aaron J; Sali, Andrej; Stroud, Robert M
13	2011	21275375	Kamat, Siddhesh S; Fan, Hao; Sauder, J Michael; Burley, Stephen K; Shoichet, Brian K; Sali, Andrej; Raushel, Frank M
13	1989	2546527	Vitetta, L; Sali, A; Moritz, V; Shaw, A; Carson, P; Little, P; Elzarka, A
12	2013	23747111	Trewhella, Jill; Hendrickson, Wayne A; Kleywegt, Gerard J; Sali, Andrej; Sato, Mamoru; Schwede, Torsten; Svergun, Dmitri I; Tainer, John A; Westbrook, John; Berman, Helen M
12	2013	23473666	Guttman, Miklos; Weinkam, Patrick; Sali, Andrej; Lee, Kelly K
12	2012	23112201	Velazquez-Muriel, Javier; Lasker, Keren; Russel, Daniel; Phillips, Jeremy; Webb, Benjamin M; Schneidman-Duhovny, Dina; Sali, Andrej
12	2008	18505562	Espadaler, Jordi; Eswar, Narayanan; Querol, Enrique; Aviles, Francesc X; Sali, Andrej; Marti-Renom, Marc A; Oliva, Baldomero
12	2003	12962622	Sali, Andrej
11	2013	24093873	Berlin, Konstantin; Castaneda, Carlos A; Schneidman-Duhovny, Dina; Sali, Andrej; Nava-Tudela, Alfredo; Fushman, David
11	2013	23499021	Sampathkumar, Parthasarathy; Kim, Seung Joong; Upla, Paula; Rice, William J; Phillips, Jeremy; Timney, Benjamin L; Pieper, Ursula; Bonanno, Jeffrey B; Fernandez-Martinez, Javier; Hakhverdyan, Zhanna; Ketaren, Natalia E; Matsui, Tsutomu; Weiss, Thomas M; Stokes, David L; Sauder, J Michael; Burley, Stephen K; Sali, Andrej; Rout, Michael P; Almo, Steven C
11	2013	23228330	Weinkam, Patrick; Chen, Yao Chi; Pons, Jaume; Sali, Andrej
10	2013	23241029	Wittwer, Matthias B; Zur, Arik A; Khuri, Natalia; Kido, Yasuto; Kosaka, Alan; Zhang, Xuexiang; Morrissey, Kari M; Sali, Andrej; Huang, Yong; Giacomini, Kathleen M
10	2012	23185482	Kolb, Peter; Phan, Khai; Gao, Zhan-Guo; Marko, Adam C; Sali, Andrej; Jacobson, Kenneth A
10	1991	1931789	Vitetta, L; Sali, A; Little, P; Nayman, J; Elzarka, A
10	1991	1812741	Blundell, T L; Cooper, J B; Sali, A; Zhu, Z Y
9	2013	24197012	Ryan, Colm J; Cimermancic, Peter; Szpiech, Zachary A; Sali, Andrej; Hernandez, Ryan D; Krogan, Nevan J
9	2012	22932902	Schlessinger, Avner; Wittwer, Matthias B; Dahlin, Amber; Khuri, Natalia; Bonomi, Massimiliano; Fan, Hao; Giacomini, Kathleen M; Sali, Andrej
9	2011	21877292	Webb, Benjamin; Lasker, Keren; Schneidman-Duhovny, Dina; Tjioe, Elina; Phillips, Jeremy; Kim, Seung Joong; Velazquez-Muriel, Javier; Russel, Daniel; Sali, Andrej
9	2009	19760129	Kelly, Libusha; Pieper, Ursula; Eswar, Narayanan; Hays, Franklin A; Li, Min; Roe-Zurz, Zygy; Kroetz, Deanna L; Giacomini, Kathleen M; Stroud, Robert M; Sali, Andrej
9	2009	19357100	Fornes, Oriol; Aragues, Ramon; Espadaler, Jordi; Marti-Renom, Marc A; Sali, Andrej; Oliva, Baldo
9	2009	19148774	Stroud, Robert M; Choe, Senyon; Holton, James; Kaback, H Ronald; Kwiatkowski, Witek; Minor, Daniel L; Riek, Roland; Sali, Andrej; Stahlberg, Henning; Harries, William
9	2000	11090298	Vitetta, L; Best, S P; Sali, A
8	2013	23256477	Fan, Hao; Hitchcock, Daniel S; Seidel, Ronald D 2nd; Hillerich, Brandan; Lin, Henry; Almo, Steven C; Sali, Andrej; Shoichet, Brian K; Raushel, Frank M
8	2010	20931178	Vaughan, Jonathan; Barany, Deborah A; Sali, Anthony W; Jax, Steven A; Rosenbaum, David A
8	1987	3497644	Sali, A; Turk, V
8	1974	4533467	Jablonski, P; Sali, A; McK Watts, J
7	2013	23778706	Schlessinger, A; Yee, S W; Sali, A; Giacomini, K M
7	2013	23578028	Schlessinger, Avner; Khuri, Natalia; Giacomini, Kathleen M; Sali, Andrej
7	2011	21715383	Tjioe, Elina; Lasker, Keren; Webb, Ben; Wolfson, Haim J; Sali, Andrej
7	2010	20799350	Kelly, Libusha; Fukushima, Hisayo; Karchin, Rachel; Gow, Jason M; Chinn, Leslie W; Pieper, Ursula; Segal, Mark R; Kroetz, Deanna L; Sali, Andrej
7	2010	20737437	Sampathkumar, Parthasarathy; Lu, Frances; Zhao, Xun; Li, Zhenzhen; Gilmore, Jeremiah; Bain, Kevin; Rutter, Marc E; Gheyi, Tarun; Schwinn, Kenneth D; Bonanno, Jeffrey B; Pieper, Ursula; Fajardo, J Eduardo; Fiser, Andras; Almo, Steven C; Swaminathan, Subramanyam; Chance, Mark R; Baker, David; Atwell, Shane; Thompson, Devon A; Emtage, J Spencer; Wasserman, Stephen R; Sali, Andrej; Sauder, J Michael;…
7	2010	20310066	Sampathkumar, Parthasarathy; Ozyurt, Sinem A; Do, Johnny; Bain, Kevin T; Dickey, Mark; Rodgers, Logan A; Gheyi, Tarun; Sali, Andrej; Kim, Seung Joong; Phillips, Jeremy; Pieper, Ursula; Fernandez-Martinez, Javier; Franke, Josef D; Martel, Anne; Tsuruta, Hiro; Atwell, Shane; Thompson, Devon A; Emtage, J Spencer; Wasserman, Stephen R; Rout, Michael P; Sauder, J Michael; Burley, Stephen K
7	2003	12499313	Ilyin, Valentin A; Pieper, Ursula; Stuart, Ashley C; Marti-Renom, Marc A; McMahan, Linda; Sali, Andrej
7	2002	12054650	Vernal, Javier; Fiser, Andras; Sali, Andrej; Muller, Miklos; Cazzulo, Juan Jose; Nowicki, Cristina
6	2013	23959887	Pandya, Chetanya; Brown, Shoshana; Pieper, Ursula; Sali, Andrej; Dunaway-Mariano, Debra; Babbitt, Patricia C; Xia, Yu; Allen, Karen N
6	2009	19031011	Hays, Franklin A; Roe-Zurz, Zygy; Li, Min; Kelly, Libusha; Gruswitz, Franz; Sali, Andrej; Stroud, Robert M
6	1970	4917373	Hunt, P; Cocks, J; De Boer, W; Dennis, P; Gordon, E; Jablonski, P; Sali, A; Tannenberg, A; Yoffa, D; Watts, J M
5	2013	23727255	Pipingas, A; Camfield, D A; Stough, C; Cox, K H M; Fogg, E; Tiplady, B; Sarris, J; White, D J; Sali, A; Wetherell, M A; Scholey, A B
5	2012	22974364	Martinez-Avila, Olga; Wu, Shenping; Kim, Seung Joong; Cheng, Yifan; Khan, Feroz; Samudrala, Ram; Sali, Andrej; Horst, Jeremy A; Habelitz, Stefan
5	2012	22183533	Fan, Hao; Irwin, John J; Sali, Andrej
5	2011	21823622	Goble, Alissa M; Fan, Hao; Sali, Andrej; Raushel, Frank M
5	2011	21365675	Sampathkumar, Parthasarathy; Gheyi, Tarun; Miller, Stacy A; Bain, Kevin T; Dickey, Mark; Bonanno, Jeffrey B; Kim, Seung Joong; Phillips, Jeremy; Pieper, Ursula; Fernandez-Martinez, Javier; Franke, Josef D; Martel, Anne; Tsuruta, Hiro; Atwell, Shane; Thompson, Devon A; Emtage, J Spencer; Wasserman, Stephen R; Rout, Michael P; Sali, Andrej; Sauder, J Michael; Burley, Stephen K
5	2006	16507877	Nguyen, Tan D; Gow, Jason M; Chinn, Leslie W; Kelly, Libusha; Jeong, Hotcherl; Huang, Conrad C; Stryke, Doug; Kawamoto, Michiko; Johns, Susan J; Carlson, Elaine; Taylor, Travis; Ferrin, Thomas E; Sali, Andrej; Giacomini, Kathleen M; Kroetz, Deanna L
5	1992	1467314	Vitetta, L; Sali, A
4	2012	22955930	Markley, John L; Akutsu, Hideo; Asakura, Tetsuo; Baldus, Marc; Boelens, Rolf; Bonvin, Alexandre; Kaptein, Robert; Bax, Ad; Bezsonova, Irina; Gryk, Michael R; Hoch, Jeffrey C; Korzhnev, Dmitry M; Maciejewski, Mark W; Case, Dave; Chazin, Walter J; Cross, Timothy A; Dames, Sonja; Kessler, Horst; Lange, Oliver; Madl, Tobias; Reif, Bernd; Sattler, Michael; Eliezer, David; Fersht, Alan; Forman-Kay, Jul…
4	2007	17990484	Kelly, Libusha; Karchin, Rachel; Sali, Andrej
4	2002	12121276	Banakh, I; Sali, A; Dubljevic, V; Grobben, B; Slegers, H; Goding, J W
4	1985	4069054	Hunt, R F; Sali, A; Kune, G A
3	2012	22899687	Horst, J A; Pieper, U; Sali, A; Zhan, L; Chopra, G; Samudrala, R; Featherstone, J D B
3	2012	22323229	Lasker, Keren; Velazquez-Muriel, Javier A; Webb, Benjamin M; Yang, Zheng; Ferrin, Thomas E; Sali, Andrej
3	2009	19842929	Kroetz, Deanna L; Ahituv, Nadav; Burchard, Esteban G; Guo, Su; Sali, Andrej; Giacomini, Kathleen M
2	2013	24078704	Dong, Guang Qiang; Fan, Hao; Schneidman-Duhovny, Dina; Webb, Ben; Sali, Andrej
2	2013	23968233	Hitchcock, Daniel S; Fan, Hao; Kim, Jungwook; Vetting, Matthew; Hillerich, Brandan; Seidel, Ronald D; Almo, Steven C; Shoichet, Brian K; Sali, Andrej; Raushel, Frank M
2	2013	23957820	Weinkam, Patrick; Sali, Andrej
2	2007	17997955	Sali, Andrej; Lima, Christopher D; Kostic, Milka
2	1997	9186672	Sheng, Y; Krilis, S A; Sali, A
2	1979	492009	Hunt, P S; Sali, A
1	2012	22544723	Sampathkumar, Parthasarathy; Kim, Seung Joong; Manglicmot, Danalyn; Bain, Kevin T; Gilmore, Jeremiah; Gheyi, Tarun; Phillips, Jeremy; Pieper, Ursula; Fernandez-Martinez, Javier; Franke, Josef D; Matsui, Tsutomu; Tsuruta, Hiro; Atwell, Shane; Thompson, Devon A; Emtage, J Spencer; Wasserman, Stephen R; Rout, Michael P; Sali, Andrej; Sauder, J Michael; Almo, Steven C; Burley, Stephen K
1	1978	79784	Sali, A
1	1978	285693	Sali, A; Iser, J
0	2013	23972005	Goble, Alissa M; Toro, Rafael; Li, Xu; Ornelas, Argentina; Fan, Hao; Eswaramoorthy, Subramaniam; Patskovsky, Yury; Hillerich, Brandan; Seidel, Ron; Sali, Andrej; Shoichet, Brian K; Almo, Steven C; Swaminathan, Subramanyam; Tanner, Martin E; Raushel, Frank M
0	2012	22718633	Puizdar, Vida; Zajc, Tajana; Zerovnik, Eva; Renko, Miha; Pieper, Ursula; Eswar, Narayanan; Sali, Andrej; Dolenc, Iztok; Turk, Vito
0	2011	22000504	Lima, Chris; Sali, Andrej; Kostic, Milka
0	2011	21454883	Dokudovskaya, Svetlana; Waharte, Francois; Schlessinger, Avner; Pieper, Ursula; Devos, Damien P; Cristea, Ileana M; Williams, Rosemary; Salamero, Jean; Chait, Brian T; Sali, Andrej; Field, Mark C; Rout, Michael P; Dargemont, Catherine
0	2007	18429317	Eswar, Narayanan; Webb, Ben; Marti-Renom, Marc A; Madhusudhan, M S; Eramian, David; Shen, Min-Yi; Pieper, Ursula; Sali, Andrej
0	2006	18428767	Eswar, Narayanan; Webb, Ben; Marti-Renom, Marc A; Madhusudhan, M S; Eramian, David; Shen, Min-Yi; Pieper, Ursula; Sali, Andrej
0	2001	11700847	Vitetta, L; Sali, A; Reavley, N J
0	2001	11476209	Vitetta, L; Sali, A; Reavley, N J
0	1993	8178653	Deutsch, T; Sali, A
0	1990	2090192	Sali, A; Vitetta, L
0	1987	2829806	Sali, A
0	1984	6385943	Sali, A
