# Supplementary material for: Data Publications Correlate with Citation Impact
Source: Front Neurosci. 2016 Sep 13;10:419. doi: 10.3389/fnins.2016.00419 (PMC5020078; doi:10.3389/fnins.2016.00419)
Supplement: Supplementary file 2 [file DataSheet2.ZIP › data_analysis/molbio.sanchez.tsv]

TC	PY	PM	AU
503	1993	8125050	Bjellqvist, B; Hughes, G J; Pasquali, C; Paquet, N; Ravier, F; Sanchez, J C; Frutiger, S; Hochstrasser, D
446	1996	9636313	Wilkins, M R; Pasquali, C; Appel, R D; Ou, K; Golaz, O; Sanchez, J C; Yan, J X; Gooley, A A; Hughes, G; Humphery-Smith, I; Williams, K L; Hochstrasser, D F
442	2011	21414208	Robin, Xavier; Turck, Natacha; Hainard, Alexandre; Tiberti, Natalia; Lisacek, Frederique; Sanchez, Jean-Charles; Muller, Markus
428	1996	8948108	Wilkins, M R; Sanchez, J C; Gooley, A A; Appel, R D; Humphery-Smith, I; Hochstrasser, D F; Williams, K L
410	2000	10786884	Corthals, G L; Wasinger, V C; Hochstrasser, D F; Sanchez, J C
368	1998	9629924	Molloy, M P; Herbert, B R; Walsh, B J; Tyler, M I; Traini, M; Sanchez, J C; Hochstrasser, D F; Williams, K L; Gooley, A A
361	1999	10027275	Wilkins, M R; Gasteiger, E; Bairoch, A; Sanchez, J C; Williams, K L; Appel, R D; Hochstrasser, D F
329	1993	8137802	Bjellqvist, B; Pasquali, C; Ravier, F; Sanchez, J C; Hochstrasser, D
288	2002	12429849	Scherl, Alexander; Coute, Yohann; Deon, Catherine; Calle, Aleth; Kindbeiter, Karine; Sanchez, Jean-Charles; Greco, Anna; Hochstrasser, Denis; Diaz, Jean-Jacques
276	2000	11095271	Banks, R E; Dunn, M J; Hochstrasser, D F; Sanchez, J C; Blackstock, W; Pappin, D J; Selby, P J
246	1997	9150909	Sanchez, J C; Rouge, V; Pisteur, M; Ravier, F; Tonella, L; Moosmayer, M; Wilkins, M R; Hochstrasser, D F
235	1997	9504817	Bini, L; Magi, B; Marzocchi, B; Arcuri, F; Tripodi, S; Cintorino, M; Sanchez, J C; Frutiger, S; Hughes, G; Pallini, V; Hochstrasser, D F; Tosi, P
212	2003	12923774	Carrette, Odile; Demalte, Isabelle; Scherl, Alexander; Yalkinoglu, Oezkarn; Corthals, Garry; Burkhard, Pierre; Hochstrasser, Denis F; Sanchez, Jean-Charles
196	1998	9806546	Masternak, K; Barras, E; Zufferey, M; Conrad, B; Corthals, G; Aebersold, R; Sanchez, J C; Hochstrasser, D F; Mach, B; Reith, W
196	1997	9150918	Wilkins, M R; Lindskog, I; Gasteiger, E; Bairoch, A; Sanchez, J C; Hochstrasser, D F; Appel, R D
194	1995	7498157	Sanchez, J C; Appel, R D; Golaz, O; Pasquali, C; Ravier, F; Bairoch, A; Hochstrasser, D F
193	1999	10356335	Wilkins, M R; Gasteiger, E; Gooley, A A; Herbert, B R; Molloy, M P; Binz, P A; Ou, K; Sanchez, J C; Bairoch, A; Williams, K L; Hochstrasser, D F
171	1993	8137807	Blunk, T; Hochstrasser, D F; Sanchez, J C; Muller, B W; Muller, R H
160	1993	8137805	Bjellqvist, B; Sanchez, J C; Pasquali, C; Ravier, F; Paquet, N; Frutiger, S; Hughes, G J; Hochstrasser, D
151	1998	9694302	Wilkins, M R; Gasteiger, E; Sanchez, J C; Bairoch, A; Hochstrasser, D F
132	2000	11079557	Jung, E; Heller, M; Sanchez, J C; Hochstrasser, D F
127	1996	8783009	Wilkins, M R; Sanchez, J C; Williams, K L; Hochstrasser, D F
123	1992	1459097	Hughes, G J; Frutiger, S; Paquet, N; Ravier, F; Pasquali, C; Sanchez, J C; James, R; Tissot, J D; Bjellqvist, B; Hochstrasser, D F
123	1992	1286669	Hochstrasser, D F; Frutiger, S; Paquet, N; Bairoch, A; Ravier, F; Pasquali, C; Sanchez, J C; Tissot, J D; Bjellqvist, B; Vargas, R
119	1993	8313871	Golaz, O; Hughes, G J; Frutiger, S; Paquet, N; Bairoch, A; Pasquali, C; Sanchez, J C; Tissot, J D; Appel, R D; Walzer, C
117	1997	9504804	Appel, R D; Palagi, P M; Walther, D; Vargas, J R; Sanchez, J C; Ravier, F; Pasquali, C; Hochstrasser, D F
117	1997	9059837	Sanchez, J C; Schaller, D; Ravier, F; Golaz, O; Jaccoud, S; Belet, M; Wilkins, M R; James, R; Deshusses, J; Hochstrasser, D
112	2001	11680894	Sanchez, J C; Chiappe, D; Converset, V; Hoogland, C; Binz, P A; Paesano, S; Appel, R D; Wang, S; Sennitt, M; Nolan, A; Cawthorne, M A; Hochstrasser, D F
109	2002	12124932	Bienvenut, Willy V; Deon, Catherine; Pasquarello, Carla; Campbell, Jennifer M; Sanchez, Jean-Charles; Vestal, Marvin L; Hochstrasser, Denis F
106	1996	8740178	Appel, R D; Bairoch, A; Sanchez, J C; Vargas, J R; Golaz, O; Pasquali, C; Hochstrasser, D F
104	1997	9150947	Sarto, C; Marocchi, A; Sanchez, J C; Giannone, D; Frutiger, S; Golaz, O; Wilkins, M R; Doro, G; Cappellano, F; Hughes, G; Hochstrasser, D F; Mocarelli, P
103	1999	10612280	Gras, R; Muller, M; Gasteiger, E; Gay, S; Binz, P A; Bienvenut, W; Hoogland, C; Sanchez, J C; Bairoch, A; Hochstrasser, D F; Appel, R D
97	1999	10565287	Binz, P A; Muller, M; Walther, D; Bienvenut, W V; Gras, R; Hoogland, C; Bouchet, G; Gasteiger, E; Fabbretti, R; Gay, S; Palagi, P; Wilkins, M R; Rouge, V; Tonella, L; Paesano, S; Rossellat, G; Karmime, A; Bairoch, A; Sanchez, J C; Appel, R D; Hochstrasser, D F
95	2005	15880814	Palagi, Patricia M; Walther, Daniel; Quadroni, Manfredo; Catherinet, Sebastien; Burgess, Jennifer; Zimmermann-Ivol, Catherine G; Sanchez, Jean-Charles; Binz, Pierre-Alain; Hochstrasser, Denis F; Appel, Ron D
92	1993	8313872	Appel, R D; Sanchez, J C; Bairoch, A; Golaz, O; Miu, M; Vargas, J R; Hochstrasser, D F
91	1999	10565271	Bienvenut, W V; Sanchez, J C; Karmime, A; Rouge, V; Rose, K; Binz, P A; Hochstrasser, D F
90	2003	12706119	Gasser, Olivier; Hess, Christoph; Miot, Sylvie; Deon, Catherine; Sanchez, Jean-Charles; Schifferli, Jurg A
89	2008	18259167	Mathivanan, Suresh; Ahmed, Mukhtar; Ahn, Natalie G; Alexandre, Hainard; Amanchy, Ramars; Andrews, Philip C; Bader, Joel S; Balgley, Brian M; Bantscheff, Marcus; Bennett, Keiryn L; Bjorling, Erik; Blagoev, Blagoy; Bose, Ron; Brahmachari, Samir K; Burlingame, Alma S; Bustelo, Xose R; Cagney, Gerard; Cantin, Greg T; Cardasis, Helene L; Celis, Julio E; Chaerkady, Raghothama; Chu, Feixia; Cole, Philip…
89	2001	11402110	Burkhard, P R; Sanchez , J C; Landis, T; Hochstrasser, D F
81	2002	12373774	Magi, Barbara; Bini, Luca; Perari, Maria Grazia; Fossi, Antonella; Sanchez, Jean-Charles; Hochstrasser, Denis; Paesano, Salvo; Raggiaschi, Roberto; Santucci, Annalisa; Pallini, Vitaliano; Rottoli, Paola
80	2006	17121677	Scherl, Alexander; Francois, Patrice; Charbonnier, Yvan; Deshusses, Jacques M; Koessler, Thibaud; Huyghe, Antoine; Bento, Manuela; Stahl-Zeng, Jianru; Fischer, Adrien; Masselot, Alexandre; Vaezzadeh, Alireza; Galle, Francesca; Renzoni, Adriana; Vaudaux, Pierre; Lew, Daniel; Zimmermann-Ivol, Catherine G; Binz, Pierre-Alain; Sanchez, Jean-Charles; Hochstrasser, Denis F; Schrenzel, Jacques
79	1998	9740054	Traini, M; Gooley, A A; Ou, K; Wilkins, M R; Tonella, L; Sanchez, J C; Hochstrasser, D F; Williams, K L
77	2004	15274116	Sanchez, Jean-Charles; Guillaume, Elisabeth; Lescuyer, Pierre; Allard, Laure; Carrette, Odile; Scherl, Alex; Burgess, Jennifer; Corthals, Garry L; Burkhard, Pierre R; Hochstrasser, Denis F
77	1998	9740056	Tonella, L; Walsh, B J; Sanchez, J C; Ou, K; Wilkins, M R; Tyler, M; Frutiger, S; Gooley, A A; Pescaru, I; Appel, R D; Yan, J X; Bairoch, A; Hoogland, C; Morch, F S; Hughes, G J; Williams, K L; Hochstrasser, D F
72	2004	15095456	Lescuyer, Pierre; Hochstrasser, Denis F; Sanchez, Jean-Charles
71	1993	8313870	Hughes, G J; Frutiger, S; Paquet, N; Pasquali, C; Sanchez, J C; Tissot, J D; Bairoch, A; Appel, R D; Hochstrasser, D F
67	2000	10592248	Hoogland, C; Sanchez, J C; Tonella, L; Binz, P A; Bairoch, A; Hochstrasser, D F; Appel, R D
63	1997	9253242	Eckerskorn, C; Strupat, K; Schleuder, D; Hochstrasser, D; Sanchez, J C; Lottspeich, F; Hillenkamp, F
62	1996	8740179	Pasquali, C; Frutiger, S; Wilkins, M R; Hughes, G J; Appel, R D; Bairoch, A; Schaller, D; Sanchez, J C; Hochstrasser, D F
61	1998	9600841	Wilkins, M R; Gasteiger, E; Tonella, L; Ou, K; Tyler, M; Sanchez, J C; Gooley, A A; Walsh, B J; Bairoch, A; Appel, R D; Williams, K L; Hochstrasser, D F
59	2001	11680886	Tonella, L; Hoogland, C; Binz, P A; Appel, R D; Hochstrasser, D F; Sanchez, J C
58	2007	17317658	Brunner, Yannick; Coute, Yohann; Iezzi, Mariella; Foti, Michelangelo; Fukuda, Mitsonuri; Hochstrasser, Denis F; Wollheim, Claes B; Sanchez, Jean-Charles
58	2004	15274128	Hoogland, Christine; Mostaguir, Khaled; Sanchez, Jean-Charles; Hochstrasser, Denis F; Appel, Ron D
58	1995	7498158	Gravel, P; Sanchez, J C; Walzer, C; Golaz, O; Hochstrasser, D F; Balant, L P; Hughes, G J; Garcia-Sevilla, J; Guimon, J
57	2004	15274121	Schmid, Gerhard M; Converset, Veronique; Walter, Nadia; Sennitt, Matthew V; Leung, Kit-Yi; Byers, Helen; Ward, Malcolm; Hochstrasser, Denis F; Cawthorne, Michael A; Sanchez, Jean-Charles
56	2006	16211575	Coute, Yohann; Burgess, Jennifer A; Diaz, Jean-Jacques; Chichester, Christine; Lisacek, Frederique; Greco, Anna; Sanchez, Jean-Charles
55	2010	19903544	Dayon, Loic; Pasquarello, Carla; Hoogland, Christine; Sanchez, Jean-Charles; Scherl, Alexander
55	2002	12239279	Sanchez, Jean-Charles; Converset, Veronique; Nolan, Anna; Schmid, Gerhard; Wang, Steven; Heller, Manfred; Sennitt, Matthew V; Hochstrasser, Denis F; Cawthorne, Michael A
52	2005	16021609	Carrette, Odile; Burkhard, Pierre R; Hughes, Severine; Hochstrasser, Denis F; Sanchez, Jean-Charles
52	2003	12923766	Deshusses, Jacques M P; Burgess, Jennifer A; Scherl, Alexander; Wenger, Yvan; Walter, Nadia; Converset, Veronique; Paesano, Salvo; Corthals, Garry L; Hochstrasser, Denis F; Sanchez, Jean-Charles
52	1996	8630008	Wilkins, M R; Ou, K; Appel, R D; Sanchez, J C; Yan, J X; Golaz, O; Farnsworth, V; Cartier, P; Hochstrasser, D F; Williams, K L; Gooley, A A
50	2002	12124925	Hochstrasser, Denis F; Sanchez, Jean-Charles; Appel, Ron D
49	2007	17347479	Brisset, Anne C; Hao, Hiroyuki; Camenzind, Edoardo; Bacchetta, Marc; Geinoz, Antoine; Sanchez, Jean-Charles; Chaponnier, Christine; Gabbiani, Giulio; Bochaton-Piallat, Marie-Luce
49	2000	10728975	Kojima, T; Andersen, E; Sanchez, J C; Wilkins, M R; Hochstrasser, D F; Pralong, W F; Cimasoni, G
49	1999	10608715	Sarto, C; Frutiger, S; Cappellano, F; Sanchez, J C; Doro, G; Catanzaro, F; Hughes, G J; Hochstrasser, D F; Mocarelli, P
48	2003	12923775	Guillaume, Elisabeth; Zimmermann, Catherine; Burkhard, Pierre R; Hochstrasser, Denis F; Sanchez, Jean-Charles
46	1997	9504818	Reymond, M A; Sanchez, J C; Hughes, G J; Gunther, K; Riese, J; Tortola, S; Peinado, M A; Kirchner, T; Hohenberger, W; Hochstrasser, D F; Kockerling, F
46	1992	1281090	Sanchez, J C; Ravier, F; Pasquali, C; Frutiger, S; Paquet, N; Bjellqvist, B; Hochstrasser, D F; Hughes, G J
44	2004	15162379	Arcuri, Felice; Papa, Stefania; Carducci, Antonietta; Romagnoli, Roberta; Liberatori, Sabrina; Riparbelli, Maria Giovanna; Sanchez, Jean-Charles; Tosi, Piero; del Vecchio, Maria Teresa
41	2005	15590099	Scherl, Alexander; Francois, Patrice; Bento, Manuela; Deshusses, Jacques M; Charbonnier, Yvan; Converset, Veronique; Huyghe, Antoine; Walter, Nadia; Hoogland, Christine; Appel, Ron D; Sanchez, Jean-Charles; Zimmermann-Ivol, Catherine G; Corthals, Garry L; Hochstrasser, Denis F; Schrenzel, Jacques
41	1998	9932815	Wilkins, M R; Gasteiger, E; Wheeler, C H; Lindskog, I; Sanchez, J C; Bairoch, A; Appel, R D; Dunn, M J; Hochstrasser, D F
41	1997	9504815	Liberatori, S; Bini, L; De Felice, C; Magi, B; Marzocchi, B; Raggiaschi, R; Frutiger, S; Sanchez, J C; Wilkins, M R; Hughes, G; Hochstrasser, D F; Bracci, R; Pallini, V
40	2003	12923776	Sanchez, Jean-Charles; Converset, Veronique; Nolan, Anna; Schmid, Gerhard; Wang, Steven; Heller, Manfred; Sennitt, Matthew V; Hochstrasser, Denis F; Cawthorne, Michael A
40	1996	8673249	Yan, J X; Wilkins, M R; Ou, K; Gooley, A A; Williams, K L; Sanchez, J C; Golaz, O; Pasquali, C; Hochstrasser, D F
39	2011	21526793	Breitwieser, Florian P; Muller, Andre; Dayon, Loic; Kocher, Thomas; Hainard, Alexandre; Pichler, Peter; Schmidt-Erfurth, Ursula; Superti-Furga, Giulio; Sanchez, Jean-Charles; Mechtler, Karl; Bennett, Keiryn L; Colinge, Jacques
38	1998	9638944	Packer, N H; Lawson, M A; Jardine, D R; Sanchez, J C; Gooley, A A
37	2009	19087222	Vuilleumier, N; Le Gal, G; Verschuren, F; Perrier, A; Bounameaux, H; Turck, N; Sanchez, J-C; Mensi, N; Perneger, T; Hochstrasser, D; Righini, M
36	2009	19246766	Ruiz, Lorena; Coute, Yohann; Sanchez, Borja; de los Reyes-Gavilan, Clara G; Sanchez, Jean-Charles; Margolles, Abelardo
34	1996	8740182	Golaz, O; Wilkins, M R; Sanchez, J C; Appel, R D; Hochstrasser, D F; Williams, K L
33	1997	9150930	Peitsch, M C; Wilkins, M R; Tonella, L; Sanchez, J C; Appel, R D; Hochstrasser, D F
31	2001	11721640	Sarto, C; Deon, C; Doro, G; Hochstrasser, D F; Mocarelli, P; Sanchez, J C
31	1996	8740180	Sanchez, J C; Golaz, O; Frutiger, S; Schaller, D; Appel, R D; Bairoch, A; Hughes, G J; Hochstrasser, D F
30	2011	21500242	Giron, Priscille; Dayon, Loic; Sanchez, Jean-Charles
29	2009	19554086	Hainard, Alexandre; Tiberti, Natalia; Robin, Xavier; Lejon, Veerle; Ngoyi, Dieudonne Mumba; Matovu, Enock; Enyaru, John Charles; Fouda, Catherine; Ndung'u, Joseph Mathu; Lisacek, Frederique; Muller, Markus; Turck, Natacha; Sanchez, Jean-Charles
29	2006	16583688	Vollmer, Martin; Horth, Patric; Rozing, Gerard; Coute, Yohann; Grimm, Rudi; Hochstrasser, Denis; Sanchez, Jean-Charles
28	2012	22520065	Reny, J-L; Combescure, C; Daali, Y; Fontana, P
28	2003	15113121	Sanchez, J C; Danks, T A; Wilkins, R J
28	2001	11503212	Guillaume, E; Pineau, C; Evrard, B; Dupaix, A; Moertz, E; Sanchez, J C; Hochstrasser, D F; Jegou, B
27	2010	20058875	Dayon, Loic; Turck, Natacha; Kienle, Stefan; Schulz-Knappe, Peter; Hochstrasser, Denis F; Scherl, Alexander; Sanchez, Jean-Charles
27	1999	10612282	Hoogland, C; Sanchez, J C; Walther, D; Baujard, V; Baujard, O; Tonella, L; Hochstrasser, D F; Appel, R D
26	2000	11079567	Jung, E; Hoogland, C; Chiappe, D; Sanchez, J C; Hochstrasser, D F
25	2005	15958728	Arcuri, Felice; Papa, Stefania; Meini, Antonella; Carducci, Antonietta; Romagnoli, Roberta; Bianchi, Laura; Riparbelli, Maria Giovanna; Sanchez, Jean-Charles; Palmi, Mitri; Tosi, Piero; Cintorino, Marcella
25	1998	9700033	Nielsen, H V; Johnsen, A H; Sanchez, J C; Hochstrasser, D F; Schiotz, P O
25	1997	9150950	Reymond, M A; Sanchez, J C; Schneider, C; Rohwer, P; Tortola, S; Hohenberger, W; Kirchner, T; Hochstrasser, D F; Kockerling, F
24	2010	19955080	Priego-Capote, Feliciano; Scherl, Alexander; Muller, Markus; Waridel, Patrice; Lisacek, Frederique; Sanchez, Jean-Charles
24	1994	7961955	Sanchez, J C; Gimenez, R; Schneider, A; Fessner, W D; Baldoma, L; Aguilar, J; Badia, J
23	2008	17716710	Vuilleumier, Nicolas; Righini, Marc; Perrier, Arnaud; Rosset, Antoine; Turck, Natacha; Sanchez, Jean-Charles; Bounameaux, Henri; Le Gal, Gregoire; Mensi, Noury; Hochstrasser, Denis
23	2002	11981870	Tissot, Jean-Daniel; Sanchez, Jean-Charles; Vuadens, Francoise; Scherl, Alexander; Schifferli, Jurg A; Hochstrasser, Denis F; Schneider, Philippe; Duchosal, Michel A
23	2001	11331746	Zucchi, I; Bini, L; Valaperta, R; Ginestra, A; Albani, D; Susani, L; Sanchez, J C; Liberatori, S; Magi, B; Raggiaschi, R; Hochstrasser, D F; Pallini, V; Vezzoni, P; Dulbecco, R
23	1997	9369204	Hochstrasser, D F; Frutiger, S; Wilkins, M R; Hughes, G; Sanchez, J C
22	2005	15685683	Scherl, Alexander; Zimmermann-Ivol, Catherine G; Di Dio, Joel; Vaezzadeh, Ali R; Binz, Pierre-Alain; Amez-Droz, Michel; Cochard, Roland; Sanchez, Jean-Charles; Gluckmann, Matthias; Hochstrasser, Denis F
22	2004	15048974	Scherl, Alexander; Francois, Patrice; Converset, Veronique; Bento, Manuela; Burgess, Jennifer A; Sanchez, Jean-Charles; Hochstrasser, Denis F; Schrenzel, Jacques; Corthals, Garry L
22	2004	14689568	Pasquarello, Carla; Sanchez, Jean-Charles; Hochstrasser, Denis F; Corthals, Garry L
22	1999	10344239	Yan, J X; Sanchez, J C; Rouge, V; Williams, K L; Hochstrasser, D F
22	1997	9237557	Gooley, A A; Ou, K; Russell, J; Wilkins, M R; Sanchez, J C; Hochstrasser, D F; Williams, K L
22	1996	8994807	Wilkins, M R; Gasteiger, E; Sanchez, J C; Appel, R D; Hochstrasser, D F
21	2002	11788997	Vuadens, Francoise; Gasparini, Danielle; Deon, Catherine; Sanchez, Jean-Charles; Hochstrasser, Denis F; Schneider, Philippe; Tissot, Jean-Daniel
20	1997	9504807	Hoogland, C; Baujard, V; Sanchez, J C; Hochstrasser, D F; Appel, R D
20	1997	9150953	Sanchez, J C; Wirth, P; Jaccoud, S; Appel, R D; Sarto, C; Wilkins, M R; Hochstrasser, D F
20	1996	9009837	Wilkins, M R; Hochstrasser, D F; Sanchez, J C; Bairoch, A; Appel, R D
20	1994	7937063	Appel, R D; Sanchez, J C; Bairoch, A; Golaz, O; Ravier, F; Pasquali, C; Hughes, G J; Hochstrasser, D F
19	2004	15102461	Binz, Pierre-Alain; Muller, Markus; Hoogland, Christine; Zimmermann, Catherine; Pasquarello, Carla; Corthals, Garry; Sanchez, Jean-Charles; Hochstrasser, Denis F; Appel, Ron D
19	1999	10344244	Yan, J X; Sanchez, J C; Binz, P A; Williams, K L; Hochstrasser, D F
18	2013	23277275	Gluck, Florent; Hoogland, Christine; Antinori, Paola; Robin, Xavier; Nikitin, Frederic; Zufferey, Anne; Pasquarello, Carla; Fetaud, Vanessa; Dayon, Loic; Muller, Markus; Lisacek, Frederique; Geiser, Laurent; Hochstrasser, Denis; Sanchez, Jean-Charles; Scherl, Alexander
18	2010	20724469	Tiberti, Natalia; Hainard, Alexandre; Lejon, Veerle; Robin, Xavier; Ngoyi, Dieudonne Mumba; Turck, Natacha; Matovu, Enock; Enyaru, John; Ndung'u, Joseph Mathu; Scherl, Alexander; Dayon, Loic; Sanchez, Jean-Charles
18	2005	15682460	Tremolada, Lucia; Magni, Fulvio; Valsecchi, Cristina; Sarto, Cecilia; Mocarelli, Paolo; Perego, Roberto; Cordani, Nicoletta; Favini, Paolo; Galli Kienle, Marzia; Sanchez, Jean-Charles; Hochstrasser, Denis F; Corthals, Garry L
18	1998	9399867	Hoogland, C; Sanchez, J C; Tonella, L; Bairoch, A; Hochstrasser, D F; Appel, R D
17	2009	19929612	Robin, Xavier; Turck, Natacha; Hainard, Alexandre; Lisacek, Frederique; Sanchez, Jean-Charles; Muller, Markus
17	1999	10027245	Sanchez, J C; Hochstrasser, D; Rabilloud, T
17	1997	9150929	Yan, J X; Tonella, L; Sanchez, J C; Wilkins, M R; Packer, N H; Gooley, A A; Hochstrasser, D F; Williams, K L
16	2003	12890547	Sanchez, J C; Wilkins, R J
16	2001	11681207	Greco, A; Bienvenut, W; Sanchez, J C; Kindbeiter, K; Hochstrasser, D; Madjar, J J; Diaz, J J
16	1997	9352213	Sanchez, J C; Fossi, M C; Focardi, S
16	1996	8594575	Appel, R D; Sanchez, J C; Bairoch, A; Golaz, O; Ravier, F; Pasquali, C; Hughes, G J; Hochstrasser, D F
15	2011	20958893	Hainard, Alexandre; Tiberti, Natalia; Robin, Xavier; Ngoyi, Dieudonne M; Matovu, Enock; Enyaru, John C K; Muller, Markus; Turck, Natacha; Ndung'u, Joseph M; Lejon, Veerle; Sanchez, Jean-Charles
15	2009	19301366	Brunner, Yannick; Schvartz, Domitille; Coute, Yohann; Sanchez, Jean-Charles
14	2001	11139388	Juge-Aubry, C E; Kuenzli, S; Sanchez, J C; Hochstrasser, D; Meier, C A
14	1999	10344242	Yan, J X; Sanchez, J C; Tonella, L; Williams, K L; Hochstrasser, D F
13	2012	22130536	Greco, Anna; Arata, Loredana; Soler, Eric; Gaume, Xavier; Coute, Yohann; Hacot, Sabine; Calle, Aleth; Monier, Karine; Epstein, Alberto L; Sanchez, Jean-Charles; Bouvet, Philippe; Diaz, Jean-Jacques
13	2012	22009795	Zufferey, Anne; Fontana, Pierre; Reny, Jean-Luc; Nolli, Severine; Sanchez, Jean-Charles
13	2007	17370270	Schuemie, Martijn; Chichester, Christine; Lisacek, Frederique; Coute, Yohann; Roes, Peter-Jan; Sanchez, Jean Charles; Kors, Jan; Mons, Barend
13	2002	11870900	Bienvenut, Willy V; Hoogland, Christine; Greco, Anna; Heller, Manfred; Gasteiger, Elisabeth; Appel, Ron D; Diaz, Jean-Jacques; Sanchez, Jean-Charles; Hochstrasser, Denis F
12	1997	9150939	Cossio, G; Sanchez, J C; Wettstein, R; Hochstrasser, D F
11	1999	9847204	Hoogland, C; Sanchez, J C; Tonella, L; Bairoch, A; Hochstrasser, D F; Appel, R D
11	1993	8012497	Michea-Hamzehpour, M; Sanchez, J C; Epp, S F; Paquet, N; Hughes, G J; Hochstrasser, D; Pechere, J C
10	2010	19882656	Coute, Yohann; Brunner, Yannick; Schvartz, Domitille; Hernandez, Celine; Masselot, Alexandre; Lisacek, Frederique; Wollheim, Claes B; Sanchez, Jean-Charles
10	2008	18065403	Coute, Yohann; Kindbeiter, Karine; Belin, Stephane; Dieckmann, Regis; Duret, Laurent; Bezin, Laurent; Sanchez, Jean-Charles; Diaz, Jean-Jacques
10	2007	17289672	Schmid, Gerhard M; Meda, Paolo; Caille, Dorothee; Wargent, Ed; O'Dowd, Jacqueline; Hochstrasser, Denis F; Cawthorne, Michael A; Sanchez, Jean-Charles
9	2012	22569486	Schvartz, Domitille; Brunner, Yannick; Coute, Yohann; Foti, Michelangelo; Wollheim, Claes B; Sanchez, Jean-Charles
9	2009	19059504	Giron, Priscille; Dayon, Loic; David, Fabrice; Sanchez, Jean-Charles; Rose, Keith
8	1999	10612276	Felley-Bosco, E; Demalte, I; Barcelo, S; Sanchez, J C; Hochstrasser, D F; Schlegel, W; Reymond, M A
8	1995	7498170	Cossio, G; Sanchez, J C; Golaz, O; Wettstein, R; Hochstrasser, D F
7	2012	22665298	Dayon, Loic; Sanchez, Jean-Charles
7	2009	19813279	Giron, Priscille; Dayon, Loic; Mihala, Nikolett; Sanchez, Jean-Charles; Rose, Keith
7	2007	17601805	Coute, Yohann; Hernandez, Celine; Appel, Ron D; Sanchez, Jean-Charles; Margolles, Abelardo
7	2006	16781898	Carrette, O; Burgess, J A; Burkhard, P R; Lang, C; Cote, M; Rodrigo, N; Hochstrasser, D F; Sanchez, J-C
7	2005	16041675	Leung, Kit-Yi; Lescuyer, Pierre; Campbell, James; Byers, Helen L; Allard, Laure; Sanchez, Jean-Charles; Ward, Malcolm A
7	1999	10027231	Sanchez, J C; Hochstrasser, D F
6	2011	21105908	Ruiz, Lorena; Gueimonde, Miguel; Coute, Yohann; Salminen, Seppo; Sanchez, Jean-Charles; de los Reyes-Gavilan, Clara G; Margolles, Abelardo
6	2000	10951217	Miralles, C; Agusti, A G; Aubry, C; Sanchez, J C; Walzer, C; Hochstrasser, D; Busquets, X
6	1998	9629914	Bruun, C F; Sanchez, J C; Hochstrasser, D F; Marhaug, G; Husby, G
6	1998	9514774	Castellanos-Serra, L R; Hardy, E; Sanchez, J C
6	1995	7498163	Golaz, O; Sanchez, J C; James, R W; Hochstrasser, D F
5	2011	21630644	Priego-Capote, Feliciano; Ramirez-Boo, Maria; Hoogland, Christine; Scherl, Alexander; Mueller, Markus; Lisacek, Frederique; Sanchez, Jean-Charles
5	2002	12202247	Bienvenut, Willy V; Deon, Catherine; Sanchez, Jean-Charles; Hochstrasser, Denis F
5	2002	11876412	Pimienta, E; Fando, R; Sanchez, J C; Vallin, C
4	2012	22427704	Schvartz, Domitille; Coute, Yohann; Brunner, Yannick; Wollheim, Claes B; Sanchez, Jean-Charles
4	2007	17364501	Sanchez, J C; Cabrera-Rode, E; Sorell, L; Galvan, J A; Hernandez, A; Molina, G; Perich, P A; Licea, M E; Dominguez, E; Diaz-Horta, O
4	1999	10027246	Sanchez, J C; Hochstrasser, D F
3	2011	21725581	Zufferey, Anne; Reny, Jean-Luc; Combescure, Christophe; de Moerloose, Philippe; Sanchez, Jean-Charles; Fontana, Pierre
3	2009	19492165	Vuilleumier, Nicolas; Perrier, Arnaud; Sanchez, Jean-Charles; Turck, Natacha; Le Gal, Gregoire; Verschuren, Frank; Gruson, Damien; Mensi, Noury; Hochstrasser, Denis; Righini, Marc
3	2000	11084927	Hochstrasser, D; Sanchez, J C; Binz, P A; Bienvenut, W; Appel, R D
2	2013	23917405	Sajic, Tatjana; Hainard, Alexandre; Scherl, Alexander; Wohlwend, Annelise; Negro, Francesco; Sanchez, Jean-Charles; Szanto, Ildiko
2	2013	23469311	Tiberti, Natalia; Lejon, Veerle; Hainard, Alexandre; Courtioux, Bertrand; Robin, Xavier; Turck, Natacha; Kristensson, Krister; Matovu, Enock; Enyaru, John Charles; Mumba Ngoyi, Dieudonne; Krishna, Sanjeev; Bisser, Sylvie; Ndung'u, Joseph Mathu; Buscher, Philippe; Sanchez, Jean-Charles
2	2011	21468951	Priego-Capote, Feliciano; Ramirez-Boo, Maria; Hochstrasser, Denis; Sanchez, Jean-Charles
2	2011	21055487	Nguyen-Lefebvre, Anh Thu; Gonin-Giraud, Sandrine; Scherl, Alexander; Arboit, Patrizia; Granger, Laure; Sanchez, Jean-Charles; Diaz, Jean-Jacques; Gandrillon, Olivier; Madjar, Jean-Jacques
2	2009	18949816	Priego Capote, Feliciano; Sanchez, Jean-Charles
0	2013	23954032	Bini, Luca; Hochstrasser, Denis; Sanchez, Jean-Charles
0	2011	21467216	Sanchez-Quiles, Virginia; Mora, Maria I; Segura, Victor; Greco, Anna; Epstein, Alberto L; Foschini, Maria Giovanna; Dayon, Loic; Sanchez, Jean-Charles; Prieto, Jesus; Corrales, Fernando J; Santamaria, Enrique
0	2010	20521233	Hacot, Sabine; Coute, Yohann; Belin, Stephane; Albaret, Marie Alexandra; Mertani, Hichem C; Sanchez, Jean-Charles; Rosa-Calatrava, Manuel; Diaz, Jean-Jacques
0	2008	18423423	Diaz, J-J; Couderc, C; Coute, Y; Poncet, G; Pourpe, S; Hacot, S; Borson-Chazot, F; Aguerra, K; Scoazec, J-Y; Sanchez, J-C; Roche, C
0	2005	16041674	Hoogland, Christine; Lion, Niels; Palagi, Patricia M; Sanchez, Jean-Charles; Tissot, Jean-Daniel
0	2001	11333804	Escolano, F; Castillo, J; Sanchez, J C; Navarro, J
0	1997	9574342	Reymond, M A; Sanchez, J C; Schneider, C; Rohwer, P; Tortola, S; Peinado, M A; Hochstrasser, D; Kirchner, T; Hohenberger, W; Kockerling, F
