# Supplementary material for: Data Publications Correlate with Citation Impact
Source: Front Neurosci. 2016 Sep 13;10:419. doi: 10.3389/fnins.2016.00419 (PMC5020078; doi:10.3389/fnins.2016.00419)
Supplement: Supplementary file 2 [file DataSheet2.ZIP › data_analysis/molbio.skolnick.tsv]

TC	PY	PM	AU
586	2005	15849316	Zhang, Yang; Skolnick, Jeffrey
427	2004	15476259	Zhang, Yang; Skolnick, Jeffrey
284	1992	1522587	Godzik, A; Kolinski, A; Skolnick, J
234	1994	8208726	Kolinski, A; Skolnick, J
225	2007	17488521	Wu, Sitao; Skolnick, Jeffrey; Zhang, Yang
208	2004	15126668	Zhang, Yang; Skolnick, Jeffrey
190	2003	14568541	Tian, Weidong; Skolnick, Jeffrey
181	2001	11455595	Lu, H; Skolnick, J
181	1997	9020984	Skolnick, J; Kolinski, A; Ortiz, A R
163	2005	15653774	Zhang, Yang; Skolnick, Jeffrey
157	1998	9719646	Fetrow, J S; Skolnick, J
152	2004	15011258	Zhang, Yang; Skolnick, Jeffrey
150	1991	1920430	Skolnick, J; Kolinski, A
148	2002	12360525	Lu, Long; Lu, Hui; Skolnick, Jeffrey
144	2000	10700142	Skolnick, J; Fetrow, J S; Kolinski, A
139	1997	9070450	Skolnick, J; Jaroszewski, L; Kolinski, A; Godzik, A
138	2003	12885659	Zhang, Yang; Kolinski, Andrzej; Skolnick, Jeffrey
137	2006	16485037	Zhang, Yang; Devries, Mark E; Skolnick, Jeffrey
126	1994	8208727	Kolinski, A; Skolnick, J
121	2008	18165317	Brylinski, Michal; Skolnick, Jeffrey
121	1995	8535247	Godzik, A; Kolinski, A; Skolnick, J
116	1993	8451235	Milik, M; Skolnick, J
113	1992	1465445	Godzik, A; Skolnick, J
112	2010	20937902	Ando, Tadashi; Skolnick, Jeffrey
107	2006	16478803	Zhang, Yang; Hubner, Isaac A; Arakaki, Adrian K; Shakhnovich, Eugene; Skolnick, Jeffrey
100	2004	15229883	Skolnick, Jeffrey; Kihara, Daisuke; Zhang, Yang
97	1996	8953649	Kolinski, A; Galazka, W; Skolnick, J
95	1994	8151697	Vieth, M; Kolinski, A; Brooks, C L 3rd; Skolnick, J
92	2001	11504922	Kihara, D; Lu, H; Kolinski, A; Skolnick, J
89	1989	2688673	Skolnick, J; Kolinski, A
86	2001	11151004	Skolnick, J; Kihara, D
84	2003	12609891	Lu, Hui; Lu, Long; Skolnick, Jeffrey
84	2000	10631780	Skolnick, J; Fetrow, J S
82	2005	16187349	Zhang, Yang; Arakaki, Adrian K; Skolnick, Jeffrey
78	1999	10585918	Kolinski, A; Ilkowski, B; Skolnick, J
77	1998	9726417	Kolinski, A; Skolnick, J
76	2008	18196502	Rotkiewicz, Piotr; Skolnick, Jeffrey
75	2003	12799350	Lu, Long; Arakaki, Adrian K; Lu, Hui; Skolnick, Jeffrey
75	2002	12112688	Zhang, Yang; Kihara, Daisuke; Skolnick, Jeffrey
75	1998	9743619	Fetrow, J S; Godzik, A; Skolnick, J
75	1998	9565758	Reva, B A; Finkelstein, A V; Skolnick, J
73	2003	14636603	Kihara, Daisuke; Skolnick, Jeffrey
72	2000	10651034	Skolnick, J; Kolinski, A; Ortiz, A
72	1998	9514747	Ortiz, A R; Kolinski, A; Skolnick, J
72	1993	8229093	Godzik, A; Kolinski, A; Skolnick, J
68	2006	16524716	Skolnick, Jeffrey
66	2007	17991039	Martinez, Robert J; Beazley, Melanie J; Taillefert, Martial; Arakaki, Adrian K; Skolnick, Jeffrey; Sobecky, Patricia A
64	1993	8309927	Godzik, A; Skolnick, J; Kolinski, A
61	2000	10944396	Feig, M; Rotkiewicz, P; Kolinski, A; Skolnick, J; Brooks, C L 3rd
60	2001	11391776	Kolinski, A; Betancourt, M R; Kihara, D; Rotkiewicz, P; Skolnick, J
58	1986	3463964	Kolinski, A; Skolnick, J; Yaris, R
57	2008	18461135	Thomas, Sara H; Wagner, Ryan D; Arakaki, Adrian K; Skolnick, Jeffrey; Kirby, John R; Shimkets, Lawrence J; Sanford, Robert A; Loffler, Frank E
56	1999	10506591	Fetrow, J S; Siew, N; Skolnick, J
55	2003	14579335	Skolnick, Jeffrey; Zhang, Yang; Arakaki, Adrian K; Kolinski, Andrzej; Boniecki, Michal; Szilagyi, Andras; Kihara, Daisuke
54	1988	3393530	Skolnick, J; Kolinski, A; Yaris, R
53	2008	18515839	Gao, Mu; Skolnick, Jeffrey
53	2003	15072433	Boniecki, Michal; Rotkiewicz, Piotr; Skolnick, Jeffrey; Kolinski, Andrzej
52	2004	15454459	Zhang, Yang; Skolnick, Jeffrey
52	1998	9702774	Milik, M; Sauer, D; Brunmark, A P; Yuan, L; Vitiello, A; Jackson, M R; Peterson, P A; Skolnick, J; Glass, C A
51	2007	17223532	Yang, Jae Shick; Chen, William W; Skolnick, Jeffrey; Shakhnovich, Eugene I
50	2006	16551468	Szilagyi, Andras; Skolnick, Jeffrey
49	2001	11316881	Fetrow, J S; Siew, N; Di Gennaro, J A; Martinez-Yamout, M; Dyson, H J; Skolnick, J
48	1998	9448278	Ortiz, A R; Kolinski, A; Skolnick, J
47	2005	16204844	Szilagyi, Andras; Grimm, Vera; Arakaki, Adrian K; Skolnick, Jeffrey
46	2008	18172838	Kim, Ryangguk; Skolnick, Jeffrey
46	1999	10338021	Zhang, B; Rychlewski, L; Pawlowski, K; Fetrow, J S; Skolnick, J; Godzik, A
46	1990	2329583	Skolnick, J; Kolinski, A
45	2010	21149688	Gao, Mu; Skolnick, Jeffrey
45	2007	17705276	Zhou, Hongyi; Pandit, Shashi B; Lee, Seung Yup; Borreguero, Jose; Chen, Huiling; Wroblewska, Liliana; Skolnick, Jeffrey
45	2007	17407093	Wroblewska, Liliana; Skolnick, Jeffrey
45	1999	10526366	Ortiz, A R; Kolinski, A; Rotkiewicz, P; Ilkowski, B; Skolnick, J
45	1996	9053902	Olszewski, K A; Kolinski, A; Skolnick, J
44	1998	9514266	Zhang, L; Skolnick, J
44	1992	1557367	Godzik, A; Skolnick, J; Kolinski, A
44	1987	3607251	Kolinski, A; Skolnick, J; Yaris, R
43	1989	2704742	Sikorski, A; Skolnick, J
42	2008	19077267	Pandit, Shashi Bhushan; Skolnick, Jeffrey
42	2001	11514933	Betancourt, M R; Skolnick, J
42	1995	7650742	Vieth, M; Kolinski, A; Brooks, C L 3rd; Skolnick, J
42	1989	2919171	Skolnick, J; Kolinski, A; Yaris, R
41	2004	15576349	Tian, Weidong; Arakaki, Adrian K; Skolnick, Jeffrey
41	2004	15327961	Betancourt, Marcos R; Skolnick, Jeffrey
40	2007	17496016	Zhou, Hongyi; Skolnick, Jeffrey
40	1999	10651275	Kolinski, A; Rotkiewicz, P; Ilkowski, B; Skolnick, J
39	2004	14764543	Arakaki, Adrian K; Zhang, Yang; Skolnick, Jeffrey
39	1993	8497487	Rey, A; Skolnick, J
38	2008	19037294	Arakaki, Adrian K; Skolnick, Jeffrey; McDonald, John F
38	2001	11551182	Di Gennaro, J A; Siew, N; Hoffman, B T; Zhang, L; Skolnick, J; Neilson, L I; Fetrow, J S
38	1996	8875641	DeBolt, S E; Skolnick, J
37	2009	19503616	Brylinski, Michal; Skolnick, Jeffrey
37	2009	19324930	Skolnick, Jeffrey; Brylinski, Michal
37	1989	2730943	Sikorski, A; Skolnick, J
36	2009	19805219	Skolnick, Jeffrey; Arakaki, Adrian K; Lee, Seung Yup; Brylinski, Michal
36	1996	8844865	Olszewski, K A; Kolinski, A; Skolnick, J
35	2008	18550813	Jagielska, Anna; Wroblewska, Liliana; Skolnick, Jeffrey
35	2003	12609858	Pokarowski, Piotr; Kolinski, Andrzej; Skolnick, Jeffrey
35	1994	7704657	Godzik, A; Skolnick, J
35	1992	1409646	Milik, M; Skolnick, J
34	1990	2329584	Sikorski, A; Skolnick, J
32	2008	18178653	Wroblewska, Liliana; Jagielska, Anna; Skolnick, Jeffrey
32	1995	8534808	Milik, M; Skolnick, J
31	2011	22004759	Zhou, Hongyi; Skolnick, Jeffrey
31	2009	19361344	Arakaki, Adrian K; Huang, Ying; Skolnick, Jeffrey
30	1996	8875642	Hirst, J D; Vieth, M; Skolnick, J; Brooks, C L 3rd
29	1999	10388740	Mohanty, D; Kolinski, A; Skolnick, J
28	2009	19289038	Zhou, Hongyi; Skolnick, Jeffrey
28	2008	17905848	Chen, Huiling; Skolnick, Jeffrey
28	1999	10382672	Mohanty, D; Dominy, B N; Kolinski, A; Brooks, C L 3rd; Skolnick, J
28	1989	2730942	Skolnick, J; Kolinski, A; Yaris, R
27	2010	20624782	Gao, Mu; Skolnick, Jeffrey
26	2008	17680687	Brylinski, Michal; Skolnick, Jeffrey
26	2004	15298926	Li, Wei; Zhang, Yang; Skolnick, Jeffrey
26	2003	14648767	Lu, Hui; Skolnick, Jeffrey
25	2008	18293308	Brylinski, Michal; Skolnick, Jeffrey
25	2002	11959918	Kihara, Daisuke; Zhang, Yang; Lu, Hui; Kolinski, Andrzej; Skolnick, Jeffrey
25	1986	3790515	Skolnick, J; Holtzer, A
24	1998	9889164	Zhang, L; Godzik, A; Skolnick, J; Fetrow, J S
23	2010	20853887	Brylinski, Michal; Skolnick, Jeffrey
23	1999	10328270	Reva, B A; Skolnick, J; Finkelstein, A V
23	1997	9061792	Kolinski, A; Skolnick, J; Godzik, A; Hu, W P
22	2012	22355140	Gao, Mu; Skolnick, Jeffrey
22	2007	17302430	Ding, Zhaofeng; Wang, Huachun; Liang, Xiangyang; Morris, Erin R; Gallazzi, Fabio; Pandit, Shashi; Skolnick, Jeffrey; Walker, John C; Van Doren, Steven R
22	2006	16963505	Pandit, Shashi Bhushan; Zhang, Yang; Skolnick, Jeffrey
22	2002	11913386	Wojciechowski, Marek; Skolnick, Jeffrey
21	2009	19911048	Gao, Mu; Skolnick, Jeffrey
21	2003	14517980	Li, Wei; Zhang, Yang; Kihara, Daisuke; Huang, Yuanpeng Janet; Zheng, Deyou; Montelione, Gaetano T; Kolinski, Andrzej; Skolnick, Jeffrey
20	2009	19639638	Zhou, Hongyi; Pandit, Shashi B; Skolnick, Jeffrey
20	2008	18004783	Zhou, Hongyi; Skolnick, Jeffrey
19	2005	15651033	Bindewald, Eckart; Skolnick, Jeffrey
19	1998	9649370	Sikorski, A; Kolinski, A; Skolnick, J
19	1990	2398497	Sikorski, A; Skolnick, J
18	2011	21287609	Brylinski, Michal; Skolnick, Jeffrey
18	2009	19343221	Gao, Mu; Skolnick, Jeffrey
17	2000	11023886	Ortiz, A R; Skolnick, J
17	1995	7479684	Milik, M; Kolinski, A; Skolnick, J
16	2013	23690621	Skolnick, Jeffrey; Gao, Mu
16	2012	22272723	Skolnick, Jeffrey; Zhou, Hongyi; Brylinski, Michal
16	2006	17166279	Arakaki, Adrian K; Tian, Weidong; Skolnick, Jeffrey
16	2004	15048836	Kihara, Daisuke; Skolnick, Jeffrey
16	2003	12833266	Kolinski, Andrzej; Gront, Dominik; Pokarowski, Piotr; Skolnick, Jeffrey
16	1996	8547278	Vieth, M; Kolinski, A; Skolnick, J
15	2010	19731377	Brylinski, Michal; Skolnick, Jeffrey
15	2008	18214965	Somarelli, J A; Lee, S Y; Skolnick, J; Herrera, R J
15	2003	14648765	Haliloglu, Turkan; Kolinski, Andrzej; Skolnick, Jeffrey
14	2013	23335017	Gao, Mu; Skolnick, Jeffrey
14	2010	19827144	Brylinski, Michal; Skolnick, Jeffrey
14	1998	9833676	Skolnick, J; Kolinski, A; Ortiz, A R
14	1993	8460114	Skolnick, J; Kolinski, A; Godzik, A
13	2005	15703287	Skolnick, Jeffrey
13	2002	12463416	Fetrow, J S; Giammona, A; Kolinski, A; Skolnick, J
13	1998	9605325	Zhang, L; Skolnick, J
13	1997	9269565	Keasar, C; Elber, R; Skolnick, J
12	2006	16456861	Lee, Seung Yup; Zhang, Yang; Skolnick, Jeffrey
12	2001	11331242	Bukhman, Y V; Skolnick, J
12	1998	9517544	Ortiz, A R; Kolinski, A; Skolnick, J
11	2008	18559081	Arakaki, Adrian K; Mezencev, Roman; Bowen, Nathan J; Huang, Ying; McDonald, John F; Skolnick, Jeffrey
10	2013	23240691	Zhou, Hongyi; Skolnick, Jeffrey
10	2010	20958088	Brylinski, Michal; Skolnick, Jeffrey
10	2006	16463265	Grimm, Vera; Zhang, Yang; Skolnick, Jeffrey
9	2007	17342701	Jagielska, Anna; Skolnick, Jeffrey
9	2002	12414712	Vinals, Jorge; Kolinski, Andrzej; Skolnick, Jeffrey
9	2001	11835492	Skolnick, J; Kolinski, A; Kihara, D; Betancourt, M; Rotkiewicz, P; Boniecki, M
9	2000	10651035	Sikorski, A; Kolinski, A; Skolnick, J
9	1998	9600887	Keasar, C; Tobi, D; Elber, R; Skolnick, J
9	1997	9488137	Reva, B A; Finkelstein, A V; Sanner, M; Olson, A J; Skolnick, J
9	1997	9194156	Hu, W P; Godzik, A; Skolnick, J
8	2013	24204237	Gao, Mu; Skolnick, Jeffrey
8	2013	23332062	Ando, Tadashi; Skolnick, Jeffrey
8	2012	22574683	Zhou, Hongyi; Skolnick, Jeffrey
8	2011	21365685	Gao, Mu; Skolnick, Jeffrey
8	2010	20080513	Pandit, Shashi B; Brylinski, Michal; Zhou, Hongyi; Gao, Mu; Arakaki, Adrian K; Skolnick, Jeffrey
8	1997	9511954	Kolinski, A; Skolnick, J
7	2013	23415854	Skolnick, Jeffrey; Zhou, Hongyi; Gao, Mu
7	2003	14581227	Kolinski, Andrzej; Klein, Piotr; Romiszowski, Piotr; Skolnick, Jeffrey
7	1997	9390302	Ortiz, A R; Hu, W P; Kolinski, A; Skolnick, J
6	2012	22923291	Kumar, Narendra; Skolnick, Jeffrey
6	2011	21655593	Brylinski, Michal; Gao, Mu; Skolnick, Jeffrey
6	2010	20455261	Zhou, Hongyi; Skolnick, Jeffrey
6	2007	17469193	Lee, Seung Yup; Skolnick, Jeffrey
6	1997	9408942	Hu, W P; Kolinski, A; Skolnick, J
5	2013	23587325	Zhang, Yang; Skolnick, Jeffrey
5	2013	23516343	Jo, Sunhwan; Lee, Hui Sun; Skolnick, Jeffrey; Im, Wonpil
5	2007	17444524	Borreguero, Jose M; Skolnick, Jeffrey
5	1992	1293893	Vieth, M; Kolinski, A; Skolnick, J; Sikorski, A
5	1988	3342280	Holtzer, A; Skolnick, J
5	1985	4015655	Skolnick, J
4	1998	9773348	Reva, B A; Rykunov, D S; Finkelstein, A V; Skolnick, J
3	2010	21044605	Lee, Seung Yup; Skolnick, Jeffrey
3	2000	11084906	Reva, B A; Finkelstein, A V; Skolnick, J
3	1987	3828457	Skolnick, J
3	1986	3801006	Duffy, P; Skolnick, J; Holtzer, A
2	2010	20635423	Pandit, Shashi B; Skolnick, Jeffrey
2	1999	10707272	Finkel'shtein, A V; Rykunov, D S; Lobanov, M Iu; Badretdinov, F Ia; Reva, B A; Skolnick, J; Mirnyi, L A; Shakhnovich, E I
2	1998	9697197	Ortiz, A R; Kolinski, A; Skolnick, J
1	2011	20850544	Brylinski, Michal; Lee, Seung Yup; Zhou, Hongyi; Skolnick, Jeffrey
1	2002	12422238	Sikorski, Andrzej; Kolinski, Andrzej; Skolnick, Jeffrey
1	1996	9390250	Kolinski, A; Skolnick, J; Godzik, A
0	2013	23688932	Friesner, Richard A; Skolnick, Jeffrey
0	2012	22697899	Hammes, Gordon G; Skolnick, Jeffrey
0	2011	21414772	Skolnick, Jeffrey; Friesner, Richard
0	2009	19356921	Skolnick, Jeffrey; Friesner, Richard A
0	2000	11293239	Sikorski, A; Kolinski, A; Skolnick, J
0	1996	9390265	Vieth, M; Kolinski, A; Brooks, C L 3rd; Skolnick, J
