# Supplementary material for: Data Publications Correlate with Citation Impact
Source: Front Neurosci. 2016 Sep 13;10:419. doi: 10.3389/fnins.2016.00419 (PMC5020078; doi:10.3389/fnins.2016.00419)
Supplement: Supplementary file 2 [file DataSheet2.ZIP › data_analysis/molbio.uversky.tsv]

TC	PY	PM	AU
983	2000	11025552	Uversky, V N; Gillespie, J R; Fink, A L
952	1991	2025683	Semisotnov, G V; Rodionova, N A; Razgulyaev, O I; Uversky, V N; Gripas', A F; Gilmanshin, R I
937	2002	11910019	Uversky, Vladimir N
602	2004	15134647	Uversky, Vladimir N; Fink, Anthony L
529	2001	11152691	Uversky, V N; Li, J; Fink, A L
517	2002	11784292	Uversky, Vladimir N
505	2001	11352739	Nielsen, L; Khurana, R; Coats, A; Frokjaer, S; Brange, J; Vyas, S; Uversky, V N; Fink, A L
503	2005	16218947	Dunker, A Keith; Cortese, Marc S; Romero, Pedro; Iakoucheva, Lilia M; Uversky, Vladimir N
392	2010	20117254	Uversky, Vladimir N; Dunker, A Keith
387	2005	16094605	Uversky, Vladimir N; Oldfield, Christopher J; Dunker, A Keith
379	2008	18573080	Uversky, Vladimir N; Oldfield, Christopher J; Dunker, A Keith
369	2008	18952168	Dunker, A Keith; Silman, Israel; Uversky, Vladimir N; Sussman, Joel L
356	1993	8241185	Uversky, V N
334	2007	17145717	Sickmeier, Megan; Hamilton, Justin A; LeGall, Tanguy; Vacic, Vladimir; Cortese, Marc S; Tantos, Agnes; Szabo, Beata; Tompa, Peter; Chen, Jake; Uversky, Vladimir N; Obradovic, Zoran; Dunker, A Keith
330	2007	17158572	Radivojac, Predrag; Iakoucheva, Lilia M; Oldfield, Christopher J; Obradovic, Zoran; Uversky, Vladimir N; Dunker, A Keith
328	2002	11707429	Manning-Bog, Amy B; McCormack, Alison L; Li, Jie; Uversky, Vladimir N; Fink, Anthony L; Di Monte, Donato A
267	2005	16156658	Oldfield, Christopher J; Cheng, Yugong; Cortese, Marc S; Romero, Pedro; Uversky, Vladimir N; Dunker, A Keith
256	2006	16935303	Mohan, Amrita; Oldfield, Christopher J; Radivojac, Predrag; Vacic, Vladimir; Cortese, Marc S; Dunker, A Keith; Uversky, Vladimir N
252	2006	16884331	Haynes, Chad; Oldfield, Christopher J; Ji, Fei; Klitgord, Niels; Cusick, Michael E; Radivojac, Predrag; Uversky, Vladimir N; Vidal, Marc; Iakoucheva, Lilia M
249	2005	15697224	Oldfield, Christopher J; Cheng, Yugong; Cortese, Marc S; Brown, Celeste J; Uversky, Vladimir N; Dunker, A Keith
236	2003	12604785	Denning, Daniel P; Patel, Samir S; Uversky, Vladimir; Fink, Anthony L; Rexach, Michael
224	2007	17391014	Xie, Hongbo; Vucetic, Slobodan; Iakoucheva, Lilia M; Oldfield, Christopher J; Dunker, A Keith; Uversky, Vladimir N; Obradovic, Zoran
224	2006	16287116	Receveur-Brechot, Veronique; Bourhis, Jean-Marie; Uversky, Vladimir N; Canard, Bruno; Longhi, Sonia
218	2008	18831774	Dunker, A Keith; Oldfield, Christopher J; Meng, Jingwei; Romero, Pedro; Yang, Jack Y; Chen, Jessica Walton; Vacic, Vladimir; Obradovic, Zoran; Uversky, Vladimir N
215	2010	20100603	Xue, Bin; Dunbrack, Roland L; Williams, Robert W; Dunker, A Keith; Uversky, Vladimir N
215	2006	16734424	Liu, Jiangang; Perumal, Narayanan B; Oldfield, Christopher J; Su, Eric W; Uversky, Vladimir N; Dunker, A Keith
202	2008	18366598	Oldfield, Christopher J; Meng, Jingwei; Yang, Jack Y; Yang, Mary Qu; Uversky, Vladimir N; Dunker, A Keith
196	1996	8634247	Bychkova, V E; Dujsekina, A E; Klenin, S I; Tiktopulo, E I; Uversky, V N; Ptitsyn, O B
182	2006	16717195	Romero, Pedro R; Zaidi, Saima; Fang, Ya Yin; Uversky, Vladimir N; Radivojac, Predrag; Oldfield, Christopher J; Cortese, Marc S; Sickmeier, Megan; LeGall, Tanguy; Obradovic, Zoran; Dunker, A Keith
182	2001	11444987	Nielsen, L; Frokjaer, S; Brange, J; Uversky, V N; Fink, A L
167	2007	17488107	Vacic, Vladimir; Oldfield, Christopher J; Mohan, Amrita; Radivojac, Predrag; Cortese, Marc S; Uversky, Vladimir N; Dunker, A Keith
161	1996	8568868	Uversky, V N; Ptitsyn, O B
160	2003	14523548	Uversky, V N
159	1994	8130190	Uversky, V N; Ptitsyn, O B
157	2003	12614167	Munishkina, Larissa A; Phelan, Cassandra; Uversky, Vladimir N; Fink, Anthony L
155	2007	17391016	Xie, Hongbo; Vucetic, Slobodan; Iakoucheva, Lilia M; Oldfield, Christopher J; Dunker, A Keith; Obradovic, Zoran; Uversky, Vladimir N
151	2009	19597536	He, Bo; Wang, Kejun; Liu, Yunlong; Xue, Bin; Uversky, Vladimir N; Dunker, A Keith
150	2001	11410601	Khurana, R; Uversky, V N; Nielsen, L; Fink, A L
134	2002	12062445	Uversky, Vladimir N; Yamin, Ghiam; Souillac, Pierre O; Goers, John; Glaser, Charles B; Fink, Anthony L
126	2011	21501695	Uversky, Vladimir N
124	1994	8137915	Ptitsyn, O B; Uversky, V N
123	2003	12859192	Goers, John; Manning-Bog, Amy B; McCormack, Alison L; Millett, Ian S; Doniach, Sebastian; Di Monte, Donato A; Uversky, Vladimir N; Fink, Anthony L
118	2009	19260013	Tompa, Peter; Fuxreiter, Monika; Oldfield, Christopher J; Simon, Istvan; Dunker, A Keith; Uversky, Vladimir N
118	2008	18619997	Cortese, Marc S; Uversky, Vladimir N; Dunker, A Keith
116	2007	17391015	Vucetic, Slobodan; Xie, Hongbo; Iakoucheva, Lilia M; Oldfield, Christopher J; Dunker, A Keith; Obradovic, Zoran; Uversky, Vladimir N
116	2005	16246845	Ahmad, Atta; Uversky, Vladimir N; Hong, Dongpyo; Fink, Anthony L
116	2002	12369846	Goers, John; Permyakov, Sergei E; Permyakov, Eugene A; Uversky, Vladimir N; Fink, Anthony L
113	2003	14516191	Ahmad, Atta; Millett, Ian S; Doniach, Sebastian; Uversky, Vladimir N; Fink, Anthony L
111	2006	16876893	Cheng, Yugong; LeGall, Tanguy; Oldfield, Christopher J; Mueller, James P; Van, Ya-Yue J; Romero, Pedro; Cortese, Marc S; Uversky, Vladimir N; Dunker, A Keith
111	2001	11590163	Uversky, V N; Lee, H J; Li, J; Fink, A L; Lee, S J
109	2003	12754258	Yamin, Ghiam; Glaser, Charles B; Uversky, Vladimir N; Fink, Anthony L
109	1997	9218954	Uversky, V N; Narizhneva, N V; Kirschstein, S O; Winter, S; Lober, G
107	2007	17973494	Cheng, Yugong; Oldfield, Christopher J; Meng, Jingwei; Romero, Pedro; Uversky, Vladimir N; Dunker, A Keith
104	2007	17578581	Vacic, Vladimir; Uversky, Vladimir N; Dunker, A Keith; Lonardi, Stefano
101	2004	15023080	Munishkina, Larissa A; Henriques, Jeremy; Uversky, Vladimir N; Fink, Anthony L
100	2001	11734201	Uversky, V N; Li, J; Fink, A L
95	1998	9614949	Uversky, V N; Karnoup, A S; Segel, D J; Seshadri, S; Doniach, S; Fink, A L
92	2009	19594884	Uversky, Vladimir N; Oldfield, Christopher J; Midic, Uros; Xie, Hongbo; Xue, Bin; Vucetic, Slobodan; Iakoucheva, Lilia M; Obradovic, Zoran; Dunker, A Keith
92	2008	19367903	Stsiapura, Vitali I; Maskevich, Alexander A; Kuzmitsky, Valery A; Uversky, Vladimir N; Kuznetsova, Irina M; Turoverov, Konstantin K
91	1996	8679928	Uversky, V N; Winter, S; Lober, G
90	2009	19768526	Uversky, Vladimir N
90	2008	19008886	Fuxreiter, Monika; Tompa, Peter; Simon, Istvan; Uversky, Vladimir N; Hansen, Jeffrey C; Asturias, Francisco J
90	1992	1451808	Uversky, V N; Semisotnov, G V; Pain, R H; Ptitsyn, O B
89	1998	9576907	Uversky, V N; Segel, D J; Doniach, S; Fink, A L
88	2004	15556002	Li, Jie; Zhu, Min; Rajamani, Sudha; Uversky, Vladimir N; Fink, Anthony L
87	2002	11983429	Kuznetsova, Irina M; Stepanenko, Olga V; Turoverov, Konstantin K; Zhu, Li; Zhou, Jun Mei; Fink, Anthony L; Uversky, Vladimir N
83	2001	11948867	Bushmarina, N A; Kuznetsova, I M; Biktashev, A G; Turoverov, K K; Uversky, V N
82	2010	20368288	Yamada, Justin; Phillips, Joshua L; Patel, Samir; Goldfien, Gabriel; Calestagne-Morelli, Alison; Huang, Hans; Reza, Ryan; Acheson, Justin; Krishnan, Viswanathan V; Newsam, Shawn; Gopinathan, Ajay; Lau, Edmond Y; Colvin, Michael E; Uversky, Vladimir N; Rexach, Michael F
82	2006	16939197	Cheng, Yugong; LeGall, Tanguy; Oldfield, Christopher J; Dunker, A Keith; Uversky, Vladimir N
81	2007	17305383	Maskevich, Alexander A; Stsiapura, Vitali I; Kuzmitsky, Valeriy A; Kuznetsova, Irina M; Povarova, Olga I; Uversky, Vladimir N; Turoverov, Konstantin K
81	2003	12857762	Georlette, Daphne; Damien, Benjamin; Blaise, Vinciane; Depiereux, Eric; Uversky, Vladimir N; Gerday, Charles; Feller, Georges
79	2003	12649428	Goers, John; Uversky, Vladimir N; Fink, Anthony L
78	2010	20097220	Turoverov, Konstantin K; Kuznetsova, Irina M; Uversky, Vladimir N
78	2008	18991772	Campen, Andrew; Williams, Ryan M; Brown, Celeste J; Meng, Jingwei; Uversky, Vladimir N; Dunker, A Keith
77	1995	7770484	Ptitsyn, O B; Bychkova, V E; Uversky, V N
73	2009	19062293	Tokuriki, Nobuhiko; Oldfield, Christopher J; Uversky, Vladimir N; Berezovsky, Igor N; Tawfik, Dan S
72	2002	11815604	Souillac, Pierre O; Uversky, Vladimir N; Millett, Ian S; Khurana, Ritu; Doniach, Sebastian; Fink, Anthony L
70	2011	21049125	Uversky, Vladimir N
70	1999	10555983	Uversky, V N; Gillespie, J R; Millett, I S; Khodyakova, A V; Vasiliev, A M; Chernovskaya, T V; Vasilenko, R N; Kozlovskaya, G D; Dolgikh, D A; Fink, A L; Doniach, S; Abramov, V M
69	2005	16290901	McAllister, Chad; Karymov, Mikhail A; Kawano, Yoshiko; Lushnikov, Alexander Y; Mikheikin, Andrew; Uversky, Vladimir N; Lyubchenko, Yuri L
67	2002	12065587	Denning, Daniel P; Uversky, Vladimir; Patel, Samir S; Fink, Anthony L; Rexach, Michael
67	1997	9354633	Uversky, V N; Narizhneva, N V; Ivanova, T V; Tomashevski, A Y
66	2012	22702725	Xue, Bin; Dunker, A Keith; Uversky, Vladimir N
66	2008	18347590	Dunker, A Keith; Uversky, Vladimir N
65	2008	18665616	Munishkina, Larissa A; Ahmad, Atta; Fink, Anthony L; Uversky, Vladimir N
65	2006	16889404	Uversky, Vladimir N; Roman, Ann; Oldfield, Christopher J; Dunker, A Keith
64	2003	12834339	Verkhusha, Vladislav V; Kuznetsova, Irina M; Stepanenko, Olesia V; Zaraisky, Andrey G; Shavlovsky, Michail M; Turoverov, Konstantin K; Uversky, Vladimir N
63	2002	12095610	Uversky, Vladimir N; Fink, Anthony L
62	2013	23269364	Uversky, Vladimir N
62	2001	11329280	Nishimura, C; Uversky, V N; Fink, A L
62	1999	10210194	Uversky, V N; Karnoup, A S; Khurana, R; Segel, D J; Doniach, S; Fink, A L
59	2004	15253430	Kuznetsova, Irina M; Turoverov, Konstantin K; Uversky, Vladimir N
58	2006	16493654	Radivojac, Predrag; Vucetic, Slobodan; O'Connor, Timothy R; Uversky, Vladimir N; Obradovic, Zoran; Dunker, A Keith
57	2006	16602696	Chen, Jessica Walton; Romero, Pedro; Uversky, Vladimir N; Dunker, A Keith
57	2002	11815605	Souillac, Pierre O; Uversky, Vladimir N; Millett, Ian S; Khurana, Ritu; Doniach, Sebastian; Fink, Anthony L
56	2005	15966733	Yamin, Ghiam; Munishkina, Larissa A; Karymov, Mikhail A; Lyubchenko, Yuri L; Uversky, Vladimir N; Fink, Anthony L
56	2004	15078109	Hokenson, Mark J; Uversky, Vladimir N; Goers, John; Yamin, Ghiam; Munishkina, Larissa A; Fink, Anthony L
56	2000	11004554	Gillespie, J R; Uversky, V N
55	2010	20889377	Dunker, A Keith; Uversky, Vladimir N
55	2001	11455597	Tcherkasskaya, O; Uversky, V N
55	1996	9079371	Uversky, V N; Ptitsyn, O B
51	2008	18354786	Mohan, Amrita; Sullivan, William J Jr; Radivojac, Predrag; Dunker, A Keith; Uversky, Vladimir N
51	2006	16602695	Chen, Jessica Walton; Romero, Pedro; Uversky, Vladimir N; Dunker, A Keith
51	2004	14736893	Ahmad, Atta; Millett, Ian S; Doniach, Sebastian; Uversky, Vladimir N; Fink, Anthony L
51	2003	12834361	Souillac, Pierre O; Uversky, Vladimir N; Fink, Anthony L
51	1996	8880908	Uversky, V N; Kutyshenko, V P; Protasova NYu; Rogov, V V; Vassilenko, K S; Gudkov, A T
50	2004	15554698	Stepanenko, Olesia V; Verkhusha, Vladislav V; Kazakov, Vasili I; Shavlovsky, Michail M; Kuznetsova, Irina M; Uversky, Vladimir N; Turoverov, Konstantin K
50	2002	11943199	Uversky, Vladimir N; Fink, Anthony L
49	2006	17176095	Sigalov, Alexander B; Aivazian, Dikran A; Uversky, Vladimir N; Stern, Lawrence J
48	2007	17206849	Le Gall, Tanguy; Romero, Pedro R; Cortese, Marc S; Uversky, Vladimir N; Dunker, A Keith
47	2009	19594871	Midic, Uros; Oldfield, Christopher J; Dunker, A Keith; Obradovic, Zoran; Uversky, Vladimir N
46	2004	15351653	Munishkina, Larissa A; Fink, Anthony L; Uversky, Vladimir N
45	2010	20547696	Erkizan, Hayriye V; Uversky, Vladimir N; Toretsky, Jeffrey A
44	2008	19039128	Uversky, Vladimir N; Dunker, A Keith
43	2010	19847913	Frimpong, Agya K; Abzalimov, Rinat R; Uversky, Vladimir N; Kaltashov, Igor A
43	2007	17202261	Ng, King Pan; Potikyan, Gary; Savene, Rupert O V; Denny, Christopher T; Uversky, Vladimir N; Lee, Kevin A W
43	1990	2112610	Semisotnov, G V; Uversky, V N; Sokolovsky, I V; Gutin, A M; Razgulyaev, O I; Rodionova, N A
42	2010	20450483	Xue, Bin; Williams, Robert W; Oldfield, Christopher J; Goh, Gerard Kian-Meng; Dunker, A K; Uversky, Vladimir N
42	2009	19351533	Xue, Bin; Oldfield, Christopher J; Dunker, A Keith; Uversky, Vladimir N
42	2003	14635127	Permyakov, Sergei E; Millett, Ian S; Doniach, Sebastian; Permyakov, Eugene A; Uversky, Vladimir N
41	2008	18691124	Stepanenko, Olesya V; Verkhusha, Vladislav V; Kuznetsova, Irina M; Uversky, Vladimir N; Turoverov, K K
41	2007	18041838	Li, Liwei; Uversky, Vladimir N; Dunker, A Keith; Meroueh, Samy O
41	2002	11825619	Vassilenko, Konstantin S; Uversky, Vladimir N
40	2013	23553817	Uversky, Vladimir N
39	2008	19096501	Toth-Petroczy, Agnes; Oldfield, Christopher J; Simon, Istvan; Takagi, Yuichiro; Dunker, A Keith; Uversky, Vladimir N; Fuxreiter, Monika
39	1999	10545377	Kuznetsova, I M; Biktashev, A G; Khaitlina, S Y; Vassilenko, K S; Turoverov, K K; Uversky, V N
37	2010	21048945	Sulatskaya, Anna I; Maskevich, Alexander A; Kuznetsova, Irina M; Uversky, Vladimir N; Turoverov, Konstantin K
37	2009	19634918	Meng, Xiaoyun; Munishkina, Larissa A; Fink, Anthony L; Uversky, Vladimir N
37	2000	10631119	Uversky, V N; Gillespie, J R; Millett, I S; Khodyakova, A V; Vasilenko, R N; Vasiliev, A M; Rodionov, I L; Kozlovskaya, G D; Dolgikh, D A; Fink, A L; Doniach, S; Permyakov, E A; Abramov, V M
35	2009	19113835	Liang, Shide; Li, Liwei; Hsu, Wei-Lun; Pilcher, Meaghan N; Uversky, Vladimir; Zhou, Yaoqi; Dunker, A Keith; Meroueh, Samy O
35	2007	17234772	Singh, Vinay K; Zhou, Yue; Marsh, Joseph A; Uversky, Vladimir N; Forman-Kay, Julie D; Liu, Jingwen; Jia, Zongchao
35	2005	15790533	Uversky, Vladimir N; Yamin, Ghiam; Munishkina, Larissa A; Karymov, Mikhail A; Millett, Ian S; Doniach, Sebastian; Lyubchenko, Yuri L; Fink, Anthony L
35	2002	12643535	Uversky, Vladimir N; Permyakov, Sergey E; Zagranichny, Vasily E; Rodionov, Igor L; Fink, Anthony L; Cherskaya, Alexandra M; Wasserman, Lyubov A; Permyakov, Eugene A
35	1998	9774717	Uversky, V N; Winter, S; Lober, G
34	2005	16212413	Cortese, Marc S; Baird, Jason P; Uversky, Vladimir N; Dunker, A Keith
33	1994	7700869	Protasova NYu; Kireeva, M L; Murzina, N V; Murzin, A G; Uversky, V N; Gryaznova, O I; Gudkov, A T
32	2006	16981712	de Laureto, Patrizia Polverino; Tosatto, Laura; Frare, Erica; Marin, Oriano; Uversky, Vladimir N; Fontana, Angelo
32	2003	12643541	Tcherkasskaya, Olga; Davidson, Eugene A; Uversky, Vladimir N
32	1997	9237645	Uversky, V N; Narizhneva, N V; Ivanova, T V; Kirkitadze, M D; Tomashevski AYu
31	2013	23233352	Hsu, Wei-Lun; Oldfield, Christopher J; Xue, Bin; Meng, Jingwei; Huang, Fei; Romero, Pedro; Uversky, Vladimir N; Dunker, A Keith
31	2013	23203878	Oates, Matt E; Romero, Pedro; Ishida, Takashi; Ghalwash, Mohamed; Mizianty, Marcin J; Xue, Bin; Dosztanyi, Zsuzsanna; Uversky, Vladimir N; Obradovic, Zoran; Kurgan, Lukasz; Dunker, A Keith; Gough, Julian
31	2012	22689782	Disfani, Fatemeh Miri; Hsu, Wei-Lun; Mizianty, Marcin J; Oldfield, Christopher J; Xue, Bin; Dunker, A Keith; Uversky, Vladimir N; Kurgan, Lukasz
31	2006	16571897	Bhalla, Jag; Storchan, Geoffrey B; MacCarthy, Caitlin M; Uversky, Vladimir N; Tcherkasskaya, Olga
31	2004	15595734	Zbilut, Joseph P; Giuliani, Alessandro; Colosimo, Alfredo; Mitchell, Julie C; Colafranceschi, Mauro; Marwan, Norbert; Webber, Charles L Jr; Uversky, Vladimir N
30	2010	20553501	Jorda, Julien; Xue, Bin; Uversky, Vladimir N; Kajava, Andrey V
30	2008	18831795	Goh, Gerard Kian-Meng; Dunker, A Keith; Uversky, Vladimir N
30	2008	18533220	Rantalainen, Kimmo I; Uversky, Vladimir N; Permi, Perttu; Kalkkinen, Nisse; Dunker, A Keith; Makinen, Kristiina
29	2010	21072383	Santner, Aaron; Uversky, Vladimir N
29	2010	20522251	Xue, Bin; Williams, Robert W; Oldfield, Christopher J; Dunker, A Keith; Uversky, Vladimir N
29	2010	20026206	Zhou, Wenbo; Long, Chunmei; Reaney, Stephen H; Di Monte, Donato A; Fink, Anthony L; Uversky, Vladimir N
29	2005	15962278	Xu, Ming; Ermolenkov, Vladimir V; He, Wei; Uversky, Vladimir N; Fredriksen, Laura; Lednev, Igor K
28	2010	20405910	Ghosh, Rajarshi P; Nikitina, Tatiana; Horowitz-Scherer, Rachel A; Gierasch, Lila M; Uversky, Vladimir N; Hite, Kristopher; Hansen, Jeffrey C; Woodcock, Christopher L
27	2009	19585006	Xue, Bin; Li, Liwei; Meroueh, Samy O; Uversky, Vladimir N; Dunker, A Keith
27	2009	19280601	Brocca, Stefania; Samalikova, Maria; Uversky, Vladimir N; Lotti, Marina; Vanoni, Marco; Alberghina, Lilia; Grandori, Rita
27	2004	15134431	Permyakov, Serge E; Pershikova, Irina V; Khokhlova, Tatyana I; Uversky, Vladimir N; Permyakov, Eugene A
27	2002	11943147	Uversky, Vladimir N
26	2011	21440685	Uversky, Vladimir N
26	2009	20001916	Midic, Uros; Oldfield, Christopher J; Dunker, A Keith; Obradovic, Zoran; Uversky, Vladimir N
26	2009	19220875	Hebrard, Eugenie; Bessin, Yannick; Michon, Thierry; Longhi, Sonia; Uversky, Vladimir N; Delalande, Francois; Van Dorsselaer, Alain; Romero, Pedro; Walter, Jocelyne; Declerck, Nathalie; Fargette, Denis
26	2000	11161110	Permyakov, S E; Cherskaya, A M; Senin, I I; Zargarov, A A; Shulga-Morskoy, S V; Alekseev, A M; Zinchenko, D V; Lipkin, V M; Philippov, P P; Uversky, V N; Permyakov, E A
26	1995	7538471	Uversky, V N; Kirkitadze, M D; Narizhneva, N V; Potekhin, S A; Tomashevski AYu
25	2008	18831792	Ren, Siyuan; Uversky, Vladimir N; Chen, Zhengjun; Dunker, A Keith; Obradovic, Zoran
24	2012	22924672	Santner, Aaron A; Croy, Carrie H; Vasanwala, Farha H; Uversky, Vladimir N; Van, Ya-Yue J; Dunker, A Keith
24	2008	19412971	Xu, Ming; Ermolenkov, Vladimir V; Uversky, Vladimir N; Lednev, Igor K
24	2004	15596428	Kataeva, Irina A; Uversky, Vladimir N; Brewer, John M; Schubot, Florian; Rose, John P; Wang, B-C; Ljungdahl, Lars G
23	2012	22559227	Uversky, Vladimir N
23	2012	22242801	Uversky, Vladimir N; Dunker, A Keith
23	2011	21732203	Sun, Xiaolin; Xue, Bin; Jones, William T; Rikkerink, Erik; Dunker, A Keith; Uversky, Vladimir N
22	2010	20103592	Sun, Xiaolin; Jones, William T; Harvey, Dawn; Edwards, Patrick J B; Pascal, Steven M; Kirk, Christopher; Considine, Therese; Sheerin, David J; Rakonjac, Jasna; Oldfield, Christopher J; Xue, Bin; Dunker, A Keith; Uversky, Vladimir N
22	2008	18947403	Goh, Gerard Kian-Meng; Dunker, A Keith; Uversky, Vladimir N
22	2005	16335938	Kataeva, Irina; Chang, Jessie; Xu, Hao; Luan, Chi-Hao; Zhou, Jizhong; Uversky, Vladimir N; Lin, Dawei; Horanyi, Peter; Liu, Z J; Ljungdahl, Lars G; Rose, John; Luo, Ming; Wang, Bi-Cheng
22	2003	12784209	Permyakov, Eugene A; Permyakov, Serge E; Deikus, Gintaras Y; Morozova-Roche, Ludmila A; Grishchenko, Valery M; Kalinichenko, Lina P; Uversky, Vladimir N
21	2013	23170892	Uversky, Vladimir N
21	2010	20653509	Uversky, Vladimir N
21	2006	16705665	Siddiqui, Khawar Sohail; Poljak, Anne; Guilhaus, Michael; De Francisci, Davide; Curmi, Paul M G; Feller, Georges; D'Amico, Salvino; Gerday, Charles; Uversky, Vladimir N; Cavicchioli, Ricardo
21	2005	16093284	Permyakov, Serge E; Makhatadze, George I; Owenius, Rikard; Uversky, Vladimir N; Brooks, Charles L; Permyakov, Eugene A; Berliner, Lawrence J
21	1999	10451551	Veprintsev, D B; Narayan, M; Permyakov, S E; Uversky, V N; Brooks, C L; Cherskaya, A M; Permyakov, E A; Berliner, L J
20	2012	22543956	Peng, Zhenling; Mizianty, Marcin J; Xue, Bin; Kurgan, Lukasz; Uversky, Vladimir N
20	2012	22033837	Xue, Bin; Mizianty, Marcin J; Kurgan, Lukasz; Uversky, Vladimir N
20	2008	18260106	Permyakov, Sergei E; Bakunts, Anush G; Denesyuk, Alexander I; Knyazeva, Ekaterina L; Uversky, Vladimir N; Permyakov, Eugene A
20	1998	9849869	Uversky, V N; Winter, S; Galzitskaya, O V; Kittler, L; Lober, G
19	2012	21922108	Zambelli, Barbara; Cremades, Nunilo; Neyroz, Paolo; Turano, Paola; Uversky, Vladimir N; Ciurli, Stefano
19	2005	15667144	Colafranceschi, Mauro; Colosimo, Alfredo; Zbilut, Joseph P; Uversky, Vladimir N; Giuliani, Alessandro
19	2003	12814267	Vasiliev, Anatoly M; Vasilenko, Raisa N; Kulikova, Nataly L; Andreev, Sergey M; Chikileva, Irina O; Puchkova, Galina Yu; Kosarev, Igor V; Khodyakova, Anna V; Khlebnikov, Valentin S; Ptitsyn, Leonid R; Shcherbakov, Grygory Ya; Uversky, Vladimir N; DuBuske, Lawrence M; Abramov, Vyacheslav M
18	2012	22044151	Westerheide, Sandy D; Raynes, Rachel; Powell, Chase; Xue, Bin; Uversky, Vladimir N
18	2009	19493338	Goh, Gerard Kian-Meng; Dunker, A Keith; Uversky, Vladimir N
18	2009	19328209	Zhou, Wenbo; Gallagher, Amy; Hong, Dong-Pyo; Long, Chunmei; Fink, Anthony L; Uversky, Vladimir N
18	2008	18465893	Paliy, Oleg; Gargac, Shawn M; Cheng, Yugong; Uversky, Vladimir N; Dunker, A Keith
18	2007	18314578	Uversky, Vladimir N; Radivojac, Predrag; Iakoucheva, Lilia M; Obradovic, Zoran; Dunker, A Keith
18	2001	11739897	Permyakov, S E; Uversky, V N; Veprintsev, D B; Cherskaya, A M; Brooks, C L; Permyakov, E A; Berliner, L J
18	1994	7809031	Chemeris, V V; Dolgikh, D A; Fedorov, A N; Finkelstein, A V; Kirpichnikov, M P; Uversky, V N; Ptitsyn, O B
17	2013	23665034	Uversky, Vladimir N
17	2009	19730682	Mohan, Amrita; Uversky, Vladimir N; Radivojac, Predrag
17	2009	19519306	Munishkina, L A; Fink, A L; Uversky, V N
17	2007	17441749	Abramov, Vyacheslav M; Khlebnikov, Valentin S; Vasiliev, Anatoly M; Kosarev, Igor V; Vasilenko, Raisa N; Kulikova, Nataly L; Khodyakova, Anna V; Evstigneev, Valentin I; Uversky, Vladimir N; Motin, Vladimir L; Smirnov, Georgy B; Brubaker, Robert R
17	2000	10948189	Tcherkasskaya, O; Bychkova, V E; Uversky, V N; Gronenborn, A M
17	1998	9556525	Uversky, V N; Narizhneva, N V
16	2013	23362206	Sun, Xiaolin; Rikkerink, Erik H A; Jones, William T; Uversky, Vladimir N
16	2012	23055912	Vacic, Vladimir; Markwick, Phineus R L; Oldfield, Christopher J; Zhao, Xiaoyue; Haynes, Chad; Uversky, Vladimir N; Iakoucheva, Lilia M
16	2011	22009114	Peysselon, Franck; Xue, Bin; Uversky, Vladimir N; Ricard-Blum, Sylvie
16	2008	18619464	Meng, Xiaoyun; Fink, Anthony L; Uversky, Vladimir N
16	2005	15853802	de Laureto, Patrizia Polverino; Frare, Erica; Battaglia, Francesca; Mossuto, Maria F; Uversky, Vladimir N; Fontana, Angelo
15	2008	18435556	De Biasio, Alfredo; Guarnaccia, Corrado; Popovic, Matija; Uversky, Vladimir N; Pintar, Alessandro; Pongor, Sandor
15	2003	12871143	Tcherkasskaya, Olga; Uversky, Vladimir N
15	2001	11352744	Abramov, V M; Vasiliev, A M; Vasilenko, R N; Kulikova, N L; Kosarev, I V; Khlebnikov, V S; Ishchenko, A T; MacIntyre, S; Gillespie, J R; Khurana, R; Korpela, T; Fink, A L; Uversky, V N
14	2013	23837615	Shivu, Bhavana; Seshadri, Sangita; Li, Jie; Oberg, Keith A; Uversky, Vladimir N; Fink, Anthony L
14	2011	21682902	Mizianty, Marcin J; Zhang, Tuo; Xue, Bin; Zhou, Yaoqi; Dunker, A Keith; Uversky, Vladimir N; Kurgan, Lukasz
14	2011	21278158	Rochman, Mark; Taher, Leila; Kurahashi, Toshihiro; Cherukuri, Srujana; Uversky, Vladimir N; Landsman, David; Ovcharenko, Ivan; Bustin, Michael
14	1998	9556529	Uversky, V N; Fink, A L
14	1996	9005441	Dolgikh, D A; Uversky, V N; Gabrielian, A E; Chemeris, V V; Federov, A N; Navolotskaya, E V; Zav'yalov, V P; Kirpichnikov, M P
13	2013	23764774	Peng, Z; Xue, B; Kurgan, L; Uversky, V N
13	2013	23352836	Xue, Bin; Brown, Celeste J; Dunker, A Keith; Uversky, Vladimir N
13	2003	14523019	Georlette, Daphne; Blaise, Vinciane; Dohmen, Christophe; Bouillenne, Fabrice; Damien, Benjamin; Depiereux, Eric; Gerday, Charles; Uversky, Vladimir N; Feller, Georges
13	2003	12570873	Kataeva, Irina A; Uversky, Vladimir N; Ljungdahl, Lars G
13	2001	11368154	Kosarikov, D N; Young, P; Uversky, V N; Gerber, N C
12	2011	22194922	Kutyshenko, Viktor P; Molchanov, Maxim; Beskaravayny, Peter; Uversky, Vladimir N; Timchenko, Maria A
12	2011	21584876	Uversky, Vladimir N; Shah, Samar P; Gritsyna, Yulia; Hitchcock-DeGregori, Sarah E; Kostyukova, Alla S
12	2008	19075819	Munishkina, Larissa A; Fink, Anthony L; Uversky, Vladimir N
12	2005	15822935	Permyakov, Serge E; Pershikova, Irina V; Zhadan, Andrei P; Goers, John; Bakunts, Anush G; Uversky, Vladimir N; Berliner, Lawrence J; Permyakov, Eugene A
11	2013	23271055	Jinwal, Umesh K; Akoury, Elias; Abisambra, Jose F; O'Leary, John C 3rd; Thompson, Andrea D; Blair, Laura J; Jin, Ying; Bacon, Justin; Nordhues, Bryce A; Cockman, Matthew; Zhang, Juan; Li, Pengfei; Zhang, Bo; Borysov, Sergiy; Uversky, Vladimir N; Biernat, Jacek; Mandelkow, Eckhard; Gestwicki, Jason E; Zweckstetter, Markus; Dickey, Chad A
11	2012	22174269	Huang, Fei; Oldfield, Christopher; Meng, Jingwei; Hsu, Wei-Lun; Xue, Bin; Uversky, Vladimir N; Romero, Pedro; Dunker, A Keith
11	2012	22174268	Hsu, Wei-Lun; Oldfield, Christopher; Meng, Jingwei; Huang, Fei; Xue, Bin; Uversky, Vladimir N; Romero, Pedro; Dunker, A Keith
11	2008	18652490	Hu, Dongmei; Qin, Zhijie; Xue, Bin; Fink, Anthony L; Uversky, Vladimir N
11	2004	14747344	Georlette, Daphne; Blaise, Vinciane; Bouillenne, Fabrice; Damien, Benjamin; Thorbjarnardottir, Sigridur H; Depiereux, Eric; Gerday, Charles; Uversky, Vladimir N; Feller, Georges
11	2003	12643543	Permyakov, Sergei E; Cherskaya, Alexandra M; Wasserman, Lyubov A; Khokhlova, Tatyana I; Senin, Ivan I; Zargarov, Aminullah A; Zinchenko, Dmitry V; Zernii, Eugene Yu; Lipkin, Valery M; Philippov, Pavel P; Uversky, Vladimir N; Permyakov, Eugene A
11	2001	11744065	Kosarikov, D N; Lee, J M; Uversky, V N; Counts Gerber, N
11	1998	9541015	Aphasizheva, I Y; Dolgikh, D A; Abdullaev, Z K; Uversky, V N; Kirpichnikov, M P; Ptitsyn, O B
10	2013	23783762	Malaney, Prerna; Pathak, Ravi Ramesh; Xue, Bin; Uversky, Vladimir N; Dave, Vrushank
10	2013	23232152	Oldfield, Christopher J; Xue, Bin; Van, Ya-Yue; Ulrich, Eldon L; Markley, John L; Dunker, A Keith; Uversky, Vladimir N
10	2013	23174655	Zaslavsky, Alexander; Madeira, Pedro; Breydo, Leonid; Uversky, Vladimir N; Chait, Arnon; Zaslavsky, Boris
10	2012	22651963	Johnson, Derrick E; Xue, Bin; Sickmeier, Megan D; Meng, Jingwei; Cortese, Marc S; Oldfield, Christopher J; Le Gall, Tanguy; Dunker, A Keith; Uversky, Vladimir N
10	2010	21152297	Xue, Bin; Dunker, A Keith; Uversky, Vladimir N
10	2008	18534616	Singh, Vinay K; Pacheco, Ivan; Uversky, Vladimir N; Smith, Steven P; MacLeod, R John; Jia, Zongchao
10	1998	9556530	Uversky, V N; Fink, A L
9	2013	24056727	Malaney, Prerna; Uversky, Vladimir N; Dave, Vrushank
9	2012	22292947	Xue, Bin; Dunker, A Keith; Uversky, Vladimir N
9	2009	19732853	Kutyshenko, Victor P; Prokhorov, Dmitry A; Timchenko, Maria A; Kudrevatykh, Yuri A; Gushchina, Liubov' V; Khristoforov, Vladimir S; Filimonov, Vladimir V; Uversky, Vladimir N
8	2013	23403842	Xue, Bin; Jeffers, Victoria; Sullivan, William J; Uversky, Vladimir N
8	2012	22383971	Kuznetsova, Irina M; Sulatskaya, Anna I; Uversky, Vladimir N; Turoverov, Konstantin K
8	2011	21055425	Dixon, Stacy E; Bhatti, Micah M; Uversky, Vladimir N; Dunker, A Keith; Sullivan, William J Jr
8	1997	9315694	Abdullaev, Z K; Latypov, R F; Badretdinov, A Y; Dolgikh, D A; Finkelstein, A V; Uversky, V N; Kirpichnikov, M P
8	1993	8448199	Leontiev, V V; Uversky, V N; Permyakov, E A; Murzin, A G
8	1993	8433973	Leontiev, V V; Uversky, V N; Gudkov, A T
7	2013	23920121	Ferreira, Luisa; Madeira, Pedro P; Mikheeva, Larissa; Uversky, Vladimir N; Zaslavsky, Boris
7	2013	23732563	Yan, Jing; Mizianty, Marcin J; Filipow, Paul L; Uversky, Vladimir N; Kurgan, Lukasz
7	2012	22592269	Kuznetsova, Irina M; Sulatskaya, Anna I; Uversky, Vladimir N; Turoverov, Konstantin K
7	2012	22292959	Fedotoff, O; Mikheeva, L M; Chait, A; Uversky, V N; Zaslavsky, B Y
7	2011	21528128	Permyakov, Sergei E; Ismailov, Ramis G; Xue, Bin; Denesyuk, Alexander I; Uversky, Vladimir N; Permyakov, Eugene A
7	2011	20858207	Hong, Dong-Pyo; Han, Shubo; Fink, Anthony L; Uversky, Vladimir N
7	2009	19538151	Uversky, Vladimir N; Goto, Yuji
7	2009	19538148	Seshadri, Sangita; Oberg, Keith A; Uversky, Vladimir N
7	2008	18668512	Durand, Fabien; Dagkessamanskaia, Adilia; Martin-Yken, Helene; Graille, Marc; Van Tilbeurgh, Herman; Uversky, Vladimir N; Francois, Jean M
7	2007	17385906	Permyakov, Sergei E; Nazipova, Aliya A; Denesyuk, Alexander I; Bakunts, Anush G; Zinchenko, Dmitry V; Lipkin, Valery M; Uversky, Vladimir N; Permyakov, Eugene A
7	1999	10407154	Uversky, V N; Abdullaev, Z K; Arseniev, A S; Bocharov, E V; Dolgikh, D A; Latypov, R F; Melnik, T N; Vassilenko, K S; Kirpichnikov, M P
6	2013	23418179	Ortiz, Juan F; MacDonald, Madolyn L; Masterson, Patrick; Uversky, Vladimir N; Siltberg-Liberles, Jessica
6	2012	22515261	Sikirzhytski, Vitali; Topilina, Natalya I; Takor, Gaius A; Higashiya, Seiichiro; Welch, John T; Uversky, Vladimir N; Lednev, Igor K
6	2011	21823681	Melnik, Tatiana N; Povarnitsyna, Tatiana V; Glukhov, Anatoly S; Uversky, Vladimir N; Melnik, Bogdan S
6	2008	18470931	Stepanenko, Olesya V; Verkhusha, Vladislav V; Shavlovsky, Michail M; Kuznetsova, Irina M; Uversky, Vladimir N; Turoverov, Konstantin K
6	2005	16054142	Kataeva, Irina A; Brewer, John M; Uversky, Vladimir N; Ljungdahl, Lars G
6	1998	9556528	Narizhneva, N V; Uversky, V N
5	2013	23603389	Xue, Bin; Romero, Pedro R; Noutsou, Maria; Maurice, Madelon M; Rudiger, Stefan G D; William, Albert M Jr; Mizianty, Marcin J; Kurgan, Lukasz; Uversky, Vladimir N; Dunker, A Keith
5	2012	22821524	Uversky, Vladimir N
5	2012	22760333	Sulatskaya, Anna I; Povarova, Olga I; Kuznetsova, Irina M; Uversky, Vladimir N; Turoverov, Konstantin K
5	2012	22426702	Tipparaju, Srinivas M; Li, Xiao-Ping; Kilfoil, Peter J; Xue, Bin; Uversky, Vladimir N; Bhatnagar, Aruni; Barski, Oleg A
5	2012	21761058	Xue, Bin; Oldfield, Christopher J; Van, Ya-Yue; Dunker, A Keith; Uversky, Vladimir N
5	2011	21935387	Liu, Jiangang; Jolly, Robert A; Smith, Aaron T; Searfoss, George H; Goldstein, Keith M; Uversky, Vladimir N; Dunker, Keith; Li, Shuyu; Thomas, Craig E; Wei, Tao
5	2009	19651438	Permyakov, Sergei E; Bakunts, Anush G; Permyakova, Maria E; Denesyuk, Alexander I; Uversky, Vladimir N; Permyakov, Eugene A
4	2013	24072065	Breydo, Leonid; Mikheeva, Larissa M; Madeira, Pedro P; Zaslavsky, Boris Y; Uversky, Vladimir N
4	2011	21732419	Xue, Bin; Soeria-Atmadja, Daniel; Gustafsson, Mats G; Hammerling, Ulf; Dunker, A Keith; Uversky, Vladimir N
4	2010	20602456	Permyakov, Sergei E; Khokhlova, Tatyana I; Uversky, Vladimir N; Permyakov, Eugene A
4	2010	20506404	Dagkessamanskaia, Adilia; Durand, Fabien; Uversky, Vladimir N; Binda, Matteo; Lopez, Frederic; El Azzouzi, Karim; Francois, Jean Marie; Martin-Yken, Helene
4	2010	20497238	Xue, Bin; Hsu, Wei-Lun; Lee, Jun-Ho; Lu, Hua; Dunker, A Keith; Uversky, Vladimir N
4	2008	18359304	Prokhorov, Dmitry A; Timchenko, Alexander A; Uversky, Vladimir N; Khristoforov, Vladimir S; Kihara, Hiroshi; Kimura, Kazumoto; Kutyshenko, Viktor P
4	1998	9556531	Uversky, V N
4	1992	1287658	Uversky, V N; Leontiev, V V; Gudkov, A T
3	2013	23782697	Choi, Ucheor B; Kazi, Rashek; Stenzoski, Natalie; Wollmuth, Lonnie P; Uversky, Vladimir N; Bowen, Mark E
3	2013	23758675	Bhat-Nakshatri, Poornima; Song, Eun-Kyung; Collins, Nikail R; Uversky, Vladimir N; Dunker, A Keith; O'Malley, Bert W; Geistlinger, Tim R; Carroll, Jason S; Brown, Myles; Nakshatri, Harikrishna
3	2013	23271735	Moroz, Natalia A; Novak, Stefanie M; Azevedo, Ricardo; Colpan, Mert; Uversky, Vladimir N; Gregorio, Carol C; Kostyukova, Alla S
3	2012	22381408	Uversky, Vladimir N
3	2012	22138473	Uversky, Vladimir N; Santambrogio, Carlo; Brocca, Stefania; Grandori, Rita
3	2011	21816236	Melnik, Bogan S; Molochkov, Nikolay V; Prokhorov, Dmitry A; Uversky, Vladimir N; Kutyshenko, Viktor P
3	2010	20214631	Budantsev, Arkady Yu; Uversky, Vladimir N; Kutyshenko, Victor P
3	2005	16084379	Uversky, Vladimir N
3	2002	11781144	Permyakov, Serge E; Oberg, Keith A; Cherskaya, Alexandra M; Shavlovsky, Mikhail M; Permyakov, Eugene A; Uversky, Vladimir N
2	2013	23516402	Wood, Marion; Rae, Georgina M; Wu, Rong-Mei; Walton, Eric F; Xue, Bin; Hellens, Roger P; Uversky, Vladimir N
2	2012	22519542	Xu, Kuiran; Uversky, Vladimir N; Xue, Bin
1	2012	22821525	Neyroz, Paolo; Ciurli, Stefano; Uversky, Vladimir N
1	2012	22545993	Ahmadi Adl, Amin; Nowzari-Dalini, Abbas; Xue, Bin; Uversky, Vladimir N; Qian, Xiaoning
1	2012	22496840	Singh, Vinay K; Rahman, Mona N; Munro, Kim; Uversky, Vladimir N; Smith, Steven P; Jia, Zongchao
1	2012	22455660	Uversky, Vladimir N
1	2009	19538150	Dunn, Ben M; Uversky, Vladimir N
1	2002	12645886	Abramov, Vyacheslav M; Vasiliev, Anatoly M; Khlebnikov, Valentin S; Vasilenko, Raisa N; Kulikova, Nataly L; Kosarev, Igor V; Ishchenko, Alexander T; Gillespie, Joel R; Millett, Ian S; Fink, Anthony L; Uversky, Vladimir N
1	2002	12118189	Parkhomenko, Tatiana V; Klicenko, Oxana A; Shavlovski, Mikhail M; Poletaev, Andrey I; Kuznetsova, Iruna M; Uversky, Vladimir N; Turoverov, Konstantin K
1	2002	12118188	Parkhomenko, Tatiana V; Klicenko, Oxana A; Shavlovski, Mikhail M; Kuznetsova, Iruna M; Uversky, Vladimir N; Turoverov, Konstantin K
1	1996	9100347	Dolgikh, D A; Gabrielian, A E; Uversky, V N; Kirpichnikov, M P
0	2013	24014171	Na, Insung; Redmon, Derek; Kopa, Markus; Qin, Yiru; Xue, Bin; Uversky, Vladimir N
0	2013	23871835	Uversky, Vladimir N
0	2013	23632315	Lapteva, Yulia S; Uversky, Vladimir N; Permyakov, Sergei E
0	2010	20011072	Uversky, Vladimir N
0	2009	19860703	Einarsdottir, Olof; Uversky, Vladimir N
0	2006	17233114	Haag Breese, Erin; Uversky, Vladimir N; Georgiadis, Millie M; Harrington, Maureen A
