# Supplementary material for: Data Publications Correlate with Citation Impact
Source: Front Neurosci. 2016 Sep 13;10:419. doi: 10.3389/fnins.2016.00419 (PMC5020078; doi:10.3389/fnins.2016.00419)
Supplement: Supplementary file 2 [file DataSheet2.ZIP › data_analysis/neurosci.data.tsv]

TC	PY	PM	AU
2619	2008	18516045	Mortazavi, Ali; Williams, Brian A; McCue, Kenneth; Schaeffer, Lorian; Wold, Barbara
2053	2004	15501092	Smith, Stephen M; Jenkinson, Mark; Woolrich, Mark W; Beckmann, Christian F; Behrens, Timothy E J; Johansen-Berg, Heidi; Bannister, Peter R; De Luca, Marilena; Drobnjak, Ivana; Flitney, David E; Niazy, Rami K; Saunders, James; Vickers, John; Zhang, Yongyue; De Stefano, Nicola; Brady, J Michael; Matthews, Paul M
942	1993	8459458	Chesnut, R M; Marshall, L F; Klauber, M R; Blunt, B A; Baldwin, N; Eisenberg, H M; Jane, J A; Marmarou, A; Foulkes, M A
634	2001	11545704	Mazziotta, J; Toga, A; Evans, A; Fox, P; Lancaster, J; Zilles, K; Woods, R; Paus, T; Simpson, G; Pike, B; Holmes, C; Collins, L; Thompson, P; MacDonald, D; Iacoboni, M; Schormann, T; Amunts, K; Palomero-Gallagher, N; Geyer, S; Parsons, L; Narr, K; Kabani, N; Le Goualher, G; Boomsma, D; Cannon, T; Kawashima, R; Mazoyer, B
563	1999	9883850	Luo, L; Salunga, R C; Guo, H; Bittner, A; Joy, K C; Galindo, J E; Xiao, H; Rogers, K E; Wan, J S; Jackson, M R; Erlander, M G
512	2005	16172003	Van Essen, David C
500	1995	7777856	Finlay, B L; Darlington, R B
474	2001	11522765	Van Essen, D C; Drury, H A; Dickson, J; Harwell, J; Hanlon, D; Anderson, C H
451	2001	11557892	Kim, S K; Lund, J; Kiraly, M; Duke, K; Jiang, M; Stuart, J M; Eizinger, A; Wylie, B N; Davidson, G S
444	1997	9119224	Shutter, J R; Graham, M; Kinsey, A C; Scully, S; Luthy, R; Stark, K L
442	2004	15602021	Smeeth, Liam; Thomas, Sara L; Hall, Andrew J; Hubbard, Richard; Farrington, Paddy; Vallance, Patrick
394	1995	7600088	Haverkamp, L J; Appel, V; Appel, S H
391	2006	16713569	Lim, Janghoo; Hao, Tong; Shaw, Chad; Patel, Akash J; Szabo, Gabor; Rual, Jean-Francois; Fisk, C Joseph; Li, Ning; Smolyar, Alex; Hill, David E; Barabasi, Albert-Laszlo; Vidal, Marc; Zoghbi, Huda Y
376	2007	17481925	Wakana, Setsu; Caprihan, Arvind; Panzenboeck, Martina M; Fallon, James H; Perry, Michele; Gollub, Randy L; Hua, Kegang; Zhang, Jiangyang; Jiang, Hangyi; Dubey, Prachi; Blitz, Ari; van Zijl, Peter; Mori, Susumu
373	1994	7950308	Filipek, P A; Richelme, C; Kennedy, D N; Caviness, V S Jr
339	2008	18255316	Mori, Susumu; Oishi, Kenichi; Jiang, Hangyi; Jiang, Li; Li, Xin; Akhter, Kazi; Hua, Kegang; Faria, Andreia V; Mahmood, Asif; Woods, Roger; Toga, Arthur W; Pike, G Bruce; Neto, Pedro Rosa; Evans, Alan; Zhang, Jiangyang; Huang, Hao; Miller, Michael I; van Zijl, Peter; Mazziotta, John
339	1999	10569435	DeVivo, M J; Krause, J S; Lammertse, D P
338	1974	4609173	Stokes, T M; Leonard, C M; Nottebohm, F
335	1999	10102825	Weng, G; Bhalla, U S; Iyengar, R
329	1975	1088950	Peter, R E; Gill, V E
328	2002	12482085	Herholz, K; Salmon, E; Perani, D; Baron, J C; Holthoff, V; Frolich, L; Schonknecht, P; Ito, K; Mielke, R; Kalbe, E; Zundorf, G; Delbeuck, X; Pelati, O; Anchisi, D; Fazio, F; Kerrouche, N; Desgranges, B; Eustache, F; Beuthien-Baumann, B; Menzel, C; Schroder, J; Kato, T; Arahata, Y; Henze, M; Heiss, W D
327	1996	8663311	Payne, J A; Stevenson, T J; Donaldson, L F
326	2008	18619589	Catani, Marco; Thiebaut de Schotten, Michel
322	2001	11692017	Grau, A J; Weimar, C; Buggle, F; Heinrich, A; Goertler, M; Neumaier, S; Glahn, J; Brandt, T; Hacke, W; Diener, H C
322	2001	11301299	Yeung, K Y; Haynor, D R; Ruzzo, W L
307	1999	10554005	Lal, A; Lash, A E; Altschul, S F; Velculescu, V; Zhang, L; McLendon, R E; Marra, M A; Prange, C; Morin, P J; Polyak, K; Papadopoulos, N; Vogelstein, B; Kinzler, K W; Strausberg, R L; Riggins, G J
303	2007	17583985	Rorden, Chris; Karnath, Hans-Otto; Bonilha, Leonardo
302	2005	16174746	Tian, Lu; Greenberg, Steven A; Kong, Sek Won; Altschuler, Josiah; Kohane, Isaac S; Park, Peter J
299	2007	17560377	Tsang, John; Zhu, Jun; van Oudenaarden, Alexander
290	1993	8358434	Adams, M D; Kerlavage, A R; Fields, C; Venter, J C
287	2005	15824338	Roxburgh, R H S R; Seaman, S R; Masterman, T; Hensiek, A E; Sawcer, S J; Vukusic, S; Achiti, I; Confavreux, C; Coustans, M; le Page, E; Edan, G; McDonnell, G V; Hawkins, S; Trojano, M; Liguori, M; Cocco, E; Marrosu, M G; Tesser, F; Leone, M A; Weber, A; Zipp, F; Miterski, B; Epplen, J T; Oturai, A; Sorensen, P Soelberg; Celius, E G; Lara, N Tellez; Montalban, X; Villoslada, P; Silva, A M; Marta, …
287	2002	12154362	Passingham, Richard E; Stephan, Klaas E; Kotter, Rolf
279	1994	8064796	Zuckermann, R N; Martin, E J; Spellmeyer, D C; Stauber, G B; Shoemaker, K R; Kerr, J M; Figliozzi, G M; Goff, D A; Siani, M A; Simon, R J
272	1996	8663127	Gillen, C M; Brill, S; Payne, J A; Forbush, B 3rd
270	2000	10841799	Crivori, P; Cruciani, G; Carrupt, P A; Testa, B
262	2001	11148210	Gao, Y; Wells, L; Comer, F I; Parker, G J; Hart, G W
260	1998	9434195	Harris, J A
257	2010	20705215	Finnerup, Nanna Brix; Sindrup, Soren Hein; Jensen, Troels Staehelin
253	2004	15534692	Athanasiadis, Alekos; Rich, Alexander; Maas, Stefan
248	1993	8310858	Chesnut, R M; Marshall, S B; Piek, J; Blunt, B A; Klauber, M R; Marshall, L F
242	2004	15226823	Blackshaw, Seth; Harpavat, Sanjiv; Trimarchi, Jeff; Cai, Li; Huang, Haiyan; Kuo, Winston P; Weber, Griffin; Lee, Kyungjoon; Fraioli, Rebecca E; Cho, Seo-Hee; Yung, Rachel; Asch, Elizabeth; Ohno-Machado, Lucila; Wong, Wing H; Cepko, Constance L
241	2004	15618518	Gray, Paul A; Fu, Hui; Luo, Ping; Zhao, Qing; Yu, Jing; Ferrari, Annette; Tenzen, Toyoaki; Yuk, Dong-In; Tsung, Eric F; Cai, Zhaohui; Alberta, John A; Cheng, Le-Ping; Liu, Yang; Stenman, Jan M; Valerius, M Todd; Billings, Nathan; Kim, Haesun A; Greenberg, Michael E; McMahon, Andrew P; Rowitch, David H; Stiles, Charles D; Ma, Qiufu
230	2004	15501084	Joshi, S; Davis, Brad; Jomier, Matthieu; Gerig, Guido
228	2008	18037310	Shattuck, David W; Mirza, Mubeena; Adisetiyo, Vitria; Hojatkashani, Cornelius; Salamon, Georges; Narr, Katherine L; Poldrack, Russell A; Bilder, Robert M; Toga, Arthur W
228	1999	10569434	McKinley, W O; Jackson, A B; Cardenas, D D; DeVivo, M J
227	2006	17052657	Fung, Hon-Chung; Scholz, Sonja; Matarin, Mar; Simon-Sanchez, Javier; Hernandez, Dena; Britton, Angela; Gibbs, J Raphael; Langefeld, Carl; Stiegert, Matt L; Schymick, Jennifer; Okun, Michael S; Mandel, Ronald J; Fernandez, Hubert H; Foote, Kelly D; Rodriguez, Ramon L; Peckham, Elizabeth; De Vrieze, Fabienne Wavrant; Gwinn-Hardy, Katrina; Hardy, John A; Singleton, Andrew
218	2004	14681479	Visel, Axel; Thaller, Christina; Eichele, Gregor
217	2007	17993293	Giles, Matthew F; Rothwell, Peter M
215	2004	15534175	Casas, Juan P; Hingorani, Aroon D; Bautista, Leonelo E; Sharma, Pankaj
210	1999	10214478	Murray, G D; Teasdale, G M; Braakman, R; Cohadon, F; Dearden, M; Iannotti, F; Karimi, A; Lapierre, F; Maas, A; Ohman, J; Persson, L; Servadei, F; Stocchetti, N; Trojanowski, T; Unterberg, A
208	2011	21351304	Cheng, Ching-Lan; Kao, Yea-Huei Yang; Lin, Swu-Jane; Lee, Cheng-Han; Lai, Ming Liang
203	2007	17239619	Thirion, Bertrand; Pinel, Philippe; Meriaux, Sebastien; Roche, Alexis; Dehaene, Stanislas; Poline, Jean-Baptiste
198	2002	11689565	Bathgate, Ross A D; Samuel, Chrishan S; Burazin, Tanya C D; Layfield, Sharon; Claasz, Antonia A; Reytomas, Irna Grace T; Dawson, Nicola F; Zhao, Chongxin; Bond, Courtney; Summers, Roger J; Parry, Laura J; Wade, John D; Tregear, Geoffrey W
197	2006	16418269	Hao, Gang; Derakhshan, Behrad; Shi, Lei; Campagne, Fabien; Gross, Steven S
196	2004	15125860	Bronfort, Gert; Haas, Mitchell; Evans, Roni L; Bouter, Lex M
194	2004	15188876	Blankertz, Benjamin; Muller, Klaus-Robert; Curio, Gabriel; Vaughan, Theresa M; Schalk, Gerwin; Wolpaw, Jonathan R; Schlogl, Alois; Neuper, Christa; Pfurtscheller, Gert; Hinterberger, Thilo; Schroder, Michael; Birbaumer, Niels
193	2008	18762588	Kempton, Matthew J; Geddes, John R; Ettinger, Ulrich; Williams, Steven C R; Grasby, Paul M
193	2001	11134035	Kallberg, Y; Gustafsson, M; Persson, B; Thyberg, J; Johansson, J
192	2004	15184607	Hill, M D; Yiannakoulias, N; Jeerakathil, T; Tu, J V; Svenson, L W; Schopflocher, D P
191	2008	18849986	Oldham, Michael C; Konopka, Genevieve; Iwamoto, Kazuya; Langfelder, Peter; Kato, Tadafumi; Horvath, Steve; Geschwind, Daniel H
191	2002	12044878	Takeda, Shigeki; Kadowaki, Shiro; Haga, Tatsuya; Takaesu, Hirotomo; Mitaku, Shigeki
190	1995	7778285	Kissi, B; Tordo, N; Bourhy, H
190	1991	1757928	Wolfe, F; Cathey, M A
190	2003	15043217	Wang, Jintao; Williams, Robert W; Manly, Kenneth F
187	1997	9305319	Benesch, C; Witter, D M Jr; Wilder, A L; Duncan, P W; Samsa, G P; Matchar, D B
186	2005	16162033	Rendl, Michael; Lewis, Lisa; Fuchs, Elaine
184	1982	7085935	Kuenzel, W J; van Tienhoven, A
184	2004	15146455	Gottlieb, Bruce; Beitel, Lenore K; Wu, Jian Hui; Trifiro, Mark
183	2003	12611937	Cromwell, Howard C; Schultz, Wolfram
181	2009	19128945	Ellison-Wright, Ian; Bullmore, Ed
173	2007	17375997	Murray, Gordon D; Butcher, Isabella; McHugh, Gillian S; Lu, Juan; Mushkudiani, Nino A; Maas, Andrew I R; Marmarou, Anthony; Steyerberg, Ewout W
169	2010	20627413	Maier, C; Baron, R; Tolle, T R; Binder, A; Birbaumer, N; Birklein, F; Gierthmuhlen, J; Flor, H; Geber, C; Huge, V; Krumova, E K; Landwehrmeyer, G B; Magerl, W; Maihofner, C; Richter, H; Rolke, R; Scherens, A; Schwarz, A; Sommer, C; Tronnier, V; Uceyler, N; Valet, M; Wasner, G; Treede, R-D
169	2008	18083565	Kennedy, Daniel P; Courchesne, Eric
169	2006	16194615	Hermoye, Laurent; Saint-Martin, Christine; Cosnard, Guy; Lee, Seung-Koo; Kim, Jinna; Nassogne, Marie-Cecile; Menten, Renaud; Clapuyt, Philippe; Donohue, Pamela K; Hua, Kegang; Wakana, Setsu; Jiang, Hangyi; van Zijl, Peter C M; Mori, Susumu
168	2006	16376577	Evans, Alan C
165	2002	12088713	Wassermann, Eric M
163	1998	9872246	Wallace, H; Shorvon, S; Tallis, R
162	2004	15520968	Jackson, Amie B; Dijkers, Marcel; Devivo, Michael J; Poczatek, Robert B
160	1992	1407426	Levin, H S; Aldrich, E F; Saydjari, C; Eisenberg, H M; Foulkes, M A; Bellefleur, M; Luerssen, T G; Jane, J A; Marmarou, A; Marshall, L F
159	2010	20173745	Churchland, Mark M; Yu, Byron M; Cunningham, John P; Sugrue, Leo P; Cohen, Marlene R; Corrado, Greg S; Newsome, William T; Clark, Andrew M; Hosseini, Paymon; Scott, Benjamin B; Bradley, David C; Smith, Matthew A; Kohn, Adam; Movshon, J Anthony; Armstrong, Katherine M; Moore, Tirin; Chang, Steve W; Snyder, Lawrence H; Lisberger, Stephen G; Priebe, Nicholas J; Finn, Ian M; Ferster, David; Ryu, Step…
159	2006	16792282	Blankertz, Benjamin; Muller, Klaus-Robert; Krusienski, Dean J; Schalk, Gerwin; Wolpaw, Jonathan R; Schlogl, Alois; Pfurtscheller, Gert; Millan, Jose del R; Schroder, Michael; Birbaumer, Niels
158	2007	18037081	Sorensen, Henrik Toft; Horvath-Puho, Erzsebet; Pedersen, Lars; Baron, John A; Prandoni, Paolo
157	1992	1345165	Khan, A S; Wilcox, A S; Polymeropoulos, M H; Hopkins, J A; Stevens, T J; Robinson, M; Orpana, A K; Sikela, J M
155	2011	20851519	Haanpaa, Maija; Attal, Nadine; Backonja, Miroslav; Baron, Ralf; Bennett, Michael; Bouhassira, Didier; Cruccu, Giorgio; Hansson, Per; Haythornthwaite, Jennifer A; Iannetti, Gian Domenico; Jensen, Troels S; Kauppila, Timo; Nurmikko, Turo J; Rice, Andew S C; Rowbotham, Michael; Serra, Jordi; Sommer, Claudia; Smith, Blair H; Treede, Rolf-Detlef
155	2007	17257942	Coselli, Joseph S; Bozinovski, John; LeMaire, Scott A
152	2004	14684776	Weimar, C; Konig, I R; Kraywinkel, K; Ziegler, A; Diener, H C
151	2007	17208641	Platt, Mary Jane; Cans, Christine; Johnson, Ann; Surman, Geraldine; Topp, Monica; Torrioli, Maria Giulia; Krageloh-Mann, Inge
151	2003	12654424	Stafford, Scott L; Pollock, Bruce E; Leavitt, Jacqueline A; Foote, Robert L; Brown, Paul D; Link, Michael J; Gorman, Deborah A; Schomberg, Paula J
150	2011	21658583	Gilman, Sarah R; Iossifov, Ivan; Levy, Dan; Ronemus, Michael; Wigler, Michael; Vitkup, Dennis
150	2007	17702961	Schellinger, Peter D; Thomalla, Gotz; Fiehler, Jens; Kohrmann, Martin; Molina, Carlos A; Neumann-Haefelin, Tobias; Ribo, Marc; Singer, Oliver C; Zaro-Weber, Olivier; Sobesky, Jan
150	2007	17539369	Oliver, Bonamy R; Plomin, Robert
150	1998	10048485	Nagase, T; Ishikawa, K; Suyama, M; Kikuno, R; Hirosawa, M; Miyajima, N; Tanaka, A; Kotani, H; Nomura, N; Ohara, O
149	1992	1738026	Aldrich, E F; Eisenberg, H M; Saydjari, C; Luerssen, T G; Foulkes, M A; Jane, J A; Marshall, L F; Marmarou, A; Young, H F
149	2000	11143563	Labute, P
147	2004	15188881	Kaper, Matthias; Meinicke, Peter; Grossekathoefer, Ulf; Lingner, Thomas; Ritter, Helge
147	2004	15106126	Berger, Ariel; Dukes, Ellen M; Oster, Gerry
144	2001	11397742	Roper, N A; Bilous, R W; Kelly, W F; Unwin, N C; Connolly, V M
144	1999	10330188	Lu, J R; McKinsey, T A; Xu, H; Wang, D Z; Richardson, J A; Olson, E N
143	2005	15699381	Honig, Lawrence S; Kukull, Walter; Mayeux, Richard
143	2004	15319720	Knudson, M Margaret; Ikossi, Danagra G; Khaw, Linda; Morabito, Diane; Speetzen, Larisa S
142	1999	10620045	Robertson, H M; Martos, R; Sears, C R; Todres, E Z; Walden, K K; Nardi, J B
141	1996	8985908	Timofeev, I; Steriade, M
140	1991	1827570	Franklin, G M; Haug, J; Heyer, N; Checkoway, H; Peck, N
138	2003	14581666	Shneker, Bassel F; Fountain, Nathan B
138	1999	10569432	Marino, R J; Ditunno, J F Jr; Donovan, W H; Maynard, F Jr
138	1999	10087085	Lang, E J; Sugihara, I; Welsh, J P; Llinas, R
137	1994	8210229	Koller, W C; Busenbark, K; Miner, K
137	2002	12367638	Van Essen, David C
136	2004	15606727	Beck, M; Ricci, R; Widmer, U; Dehout, F; de Lorenzo, A Garcia; Kampmann, C; Linhart, A; Sunder-Plassmann, G; Houge, G; Ramaswami, U; Gal, A; Mehta, A
135	2008	18239184	Kleindorfer, Dawn; Lindsell, Christopher J; Brass, Lawrence; Koroshetz, Walter; Broderick, Joseph P
134	2005	16109498	Klos, Kevin J; Bower, James H; Josephs, Keith A; Matsumoto, Joseph Y; Ahlskog, J Eric
133	2006	16581336	McKenney, James M; Davidson, Michael H; Jacobson, Terry A; Guyton, John R
133	2005	15897617	Laird, Angela R; Lancaster, Jack L; Fox, Peter T
133	2003	12774894	Park, Hyunjin; Bland, Peyton H; Meyer, Charles R
132	2005	16236937	Huiart, Laetitia; Ernst, Pierre; Suissa, Samy
132	2003	12944532	Prinz, Astrid A; Billimoria, Cyrus P; Marder, Eve
132	2000	10767788	Biffl, W L; Moore, E E; Elliott, J P; Ray, C; Offner, P J; Franciose, R J; Brega, K E; Burch, J M
132	1999	10569430	Nobunaga, A I; Go, B K; Karunas, R B
130	2008	18296434	Toro, Roberto; Fox, Peter T; Paus, Tomas
130	2007	17568569	Arion, Dominique; Unger, Travis; Lewis, David A; Levitt, Pat; Mirnics, Karoly
130	2004	15525736	Nussbaum, David A; Gailloud, Philippe; Murphy, Kieran
129	2008	18927326	Hofmann, Matthias; Steinke, Florian; Scheel, Verena; Charpiat, Guillaume; Farquhar, Jason; Aschoff, Philip; Brady, Michael; Scholkopf, Bernhard; Pichler, Bernd J
129	2001	11811839	Likar, B; Viergever, M A; Pernus, F
128	2007	17362836	Schymick, Jennifer C; Scholz, Sonja W; Fung, Hon-Chung; Britton, Angela; Arepalli, Sampath; Gibbs, J Raphael; Lombardo, Federica; Matarin, Mar; Kasperaviciute, Dalia; Hernandez, Dena G; Crews, Cynthia; Bruijn, Lucie; Rothstein, Jeffrey; Mora, Gabriele; Restagno, Gabriella; Chio, Adriano; Singleton, Andrew; Hardy, John; Traynor, Bryan J
127	1999	10361661	van Tulder, M W; Cherkin, D C; Berman, B; Lao, L; Koes, B W
126	2003	12956267	Hellier, P; Barillot, C; Corouge, I; Gibaud, B; Le Goualher, G; Collins, D L; Evans, A; Malandain, G; Ayache, N; Christensen, G E; Johnson, H J
126	2001	11545697	Stephan, K E; Kamper, L; Bozkurt, A; Burns, G A; Young, M P; Kotter, R
125	2005	16165303	Ma, Y; Hof, P R; Grant, S C; Blackband, S J; Bennett, R; Slatest, L; McGuigan, M D; Benveniste, H
125	2000	10835449	Hofmeister, C; Stapf, C; Hartmann, A; Sciacca, R R; Mansmann, U; terBrugge, K; Lasjaunias, P; Mohr, J P; Mast, H; Meisel, J
124	2009	19923283	Laird, Angela R; Eickhoff, Simon B; Li, Karl; Robin, Donald A; Glahn, David C; Fox, Peter T
123	1993	8453409	Ruff, R M; Marshall, L F; Crouch, J; Klauber, M R; Levin, H S; Barth, J; Kreutzer, J; Blunt, B A; Foulkes, M A; Eisenberg, H M
123	2007	17445844	Skinner, Erin I; Fernandes, Myra A
122	2006	17190607	Moroz, Leonid L; Edwards, John R; Puthanveettil, Sathyanarayanan V; Kohn, Andrea B; Ha, Thomas; Heyland, Andreas; Knudsen, Bjarne; Sahni, Anuj; Yu, Fahong; Liu, Li; Jezzini, Sami; Lovell, Peter; Iannucculli, William; Chen, Minchen; Nguyen, Tuan; Sheng, Huitao; Shaw, Regina; Kalachikov, Sergey; Panchin, Yuri V; Farmerie, William; Russo, James J; Ju, Jingyue; Kandel, Eric R
122	2001	11731487	Kudoh, T; Tsang, M; Hukriede, N A; Chen, X; Dedekian, M; Clarke, C J; Kiang, A; Schultz, S; Epstein, J A; Toyama, R; Dawid, I B
121	2008	18201937	Copay, Anne G; Glassman, Steven D; Subach, Brian R; Berven, Sigurd; Schuler, Thomas C; Carreon, Leah Y
120	2002	12234501	Benveniste, Helene; Blackband, Steve
119	2008	18363527	Briesacher, Becky A; Andrade, Susan E; Fouayzi, Hassan; Chan, K Arnold
119	2003	12869696	Gunther, Erik C; Stone, David J; Gerwien, Robert W; Bento, Patricia; Heyes, Melvyn P
119	2002	12472266	Marroquin, J L; Vemuri, B C; Botello, S; Calderon, F; Fernandez-Bouzas, A
119	2002	11981216	Biffl, Walter L; Ray, Charles E Jr; Moore, Ernest E; Franciose, Reginald J; Aly, Somer; Heyrosa, Mary Grace; Johnson, Jeffrey L; Burch, Jon M
118	2010	20506312	Nuytemans, Karen; Theuns, Jessie; Cruts, Marc; Van Broeckhoven, Christine
118	2006	16721406	Chelly, Jamel; Khelfaoui, Malik; Francis, Fiona; Cherif, Beldjord; Bienvenu, Thierry
117	1992	1371698	Galat, A; Lane, W S; Standaert, R F; Schreiber, S L
116	1998	9624311	Chin, R L; Sporer, K A; Cullison, B; Dyer, J E; Wu, T D
116	2011	21185861	Liu, Xun; Hairston, Jacqueline; Schrier, Madeleine; Fan, Jin
116	2010	20215007	Zhang, Dandan; Cheng, Lijun; Badner, Judith A; Chen, Chao; Chen, Qi; Luo, Wei; Craig, David W; Redman, Margot; Gershon, Elliot S; Liu, Chunyu
116	2006	16602821	Magdaleno, Susan; Jensen, Patricia; Brumwell, Craig L; Seal, Anna; Lehman, Karen; Asbury, Andrew; Cheung, Tony; Cornelius, Tommie; Batten, Diana M; Eden, Christopher; Norland, Shannon M; Rice, Dennis S; Dosooye, Nilesh; Shakya, Sundeep; Mehta, Perdeep; Curran, Tom
116	2005	15513929	Molnar-Szakacs, Istvan; Iacoboni, Marco; Koski, Lisa; Mazziotta, John C
116	2004	14981171	Hall, Gillian C; Brown, Martin M; Mo, Jingping; MacRae, Kenneth D
115	1998	9737786	Lavedan, C; Leroy, E; Dehejia, A; Buchholtz, S; Dutra, A; Nussbaum, R L; Polymeropoulos, M H
115	2007	17110133	Yelnik, Jerome; Bardinet, Eric; Dormont, Didier; Malandain, Gregoire; Ourselin, Sebastien; Tande, Dominique; Karachi, Carine; Ayache, Nicholas; Cornu, Philippe; Agid, Yves
114	2010	20530327	Wijdicks, Eelco F M; Varelas, Panayiotis N; Gronseth, Gary S; Greer, David M
114	2001	11340210	Johnston, S C; Fung, L H; Gillum, L A; Smith, W S; Brass, L M; Lichtman, J H; Brown, A N
112	2005	15979346	Singh, Archana K; Okamoto, Masako; Dan, Haruka; Jurcak, Valer; Dan, Ippeita
112	2005	15569865	Kent, David M; Price, Lori Lyn; Ringleb, Peter; Hill, Michael D; Selker, Harry P
111	2004	15501083	Avants, Brian; Gee, James C
110	1998	9553695	Marino, L
110	1978	357457	Youngren, O M; Phillips, R E
110	2011	20656036	Fonov, Vladimir; Evans, Alan C; Botteron, Kelly; Almli, C Robert; McKinstry, Robert C; Collins, D Louis
110	2004	15188878	Bostanov, Vladimir
109	2011	20851191	Avants, Brian B; Tustison, Nicholas J; Song, Gang; Cook, Philip A; Klein, Arno; Gee, James C
109	2004	15319511	Kotter, Rolf
109	2004	15114362	Heintz, Nathaniel
108	2009	19228554	Artaechevarria, Xabier; Munoz-Barrutia, Arrate; Ortiz-de-Solorzano, Carlos
108	2008	18504424	Hamilton, J P; Siemer, M; Gotlib, I H
107	2011	20542124	Cuingnet, Remi; Gerardin, Emilie; Tessieras, Jerome; Auzias, Guillaume; Lehericy, Stephane; Habert, Marie-Odile; Chupin, Marie; Benali, Habib; Colliot, Olivier
107	2007	17375987	Maas, Andrew I R; Marmarou, Anthony; Murray, Gordon D; Teasdale, Sir Graham M; Steyerberg, Ewout W
107	2004	14739421	Ringleb, Peter A; Bhatt, Deepak L; Hirsch, Alan T; Topol, Eric J; Hacke, Werner
107	2002	12236447	Reinkensmeyer, David J; Pang, Clifton T; Nessler, Jeff A; Painter, Christopher C
106	2004	15188880	Xu, Neng; Gao, Xiaorong; Hong, Bo; Miao, Xiaobo; Gao, Shangkai; Yang, Fusheng
106	2004	15114364	Chesler, Elissa J; Lu, Lu; Wang, Jintao; Williams, Robert W; Manly, Kenneth F
106	1999	10569433	Chen, D; Apple, D F Jr; Hudson, L M; Bode, R
105	2012	22996553	Hawrylycz, Michael J; Lein, Ed S; Guillozet-Bongaarts, Angela L; Shen, Elaine H; Ng, Lydia; Miller, Jeremy A; van de Lagemaat, Louie N; Smith, Kimberly A; Ebbert, Amanda; Riley, Zackery L; Abajian, Chris; Beckmann, Christian F; Bernard, Amy; Bertagnolli, Darren; Boe, Andrew F; Cartagena, Preston M; Chakravarty, M Mallar; Chapin, Mike; Chong, Jimmy; Dalley, Rachel A; Daly, Barry David; Dang, Chinh…
105	2009	19596632	Feng, Guorui; Huang, Guang-Bin; Lin, Qingping; Gay, Robert
104	1997	9084589	Shen, L; Alexander, G E
103	2011	21738487	Do, Chuong B; Tung, Joyce Y; Dorfman, Elizabeth; Kiefer, Amy K; Drabant, Emily M; Francke, Uta; Mountain, Joanna L; Goldman, Samuel M; Tanner, Caroline M; Langston, J William; Wojcicki, Anne; Eriksson, Nicholas
103	2011	21168439	Fusar-Poli, P; Borgwardt, S; Crescini, A; Deste, G; Kempton, Matthew J; Lawrie, S; Mc Guire, P; Sacchetti, E
103	2011	20661246	MacQueen, G; Frodl, T
103	2006	16882799	Schneier, Andrew J; Shields, Brenda J; Hostetler, Sarah Grim; Xiang, Huiyun; Smith, Gary A
103	2006	16823298	Fiorella, David; Albuquerque, Felipe C; Woo, Henry; Rasmussen, Peter A; Masaryk, Thomas J; McDougall, Cameron G
103	2004	15519134	Tonini, C; Beghi, E; Berg, A T; Bogliun, G; Giordano, L; Newton, R W; Tetto, A; Vitelli, E; Vitezic, D; Wiebe, S
102	2010	20075088	Walhovd, K B; Fjell, A M; Brewer, J; McEvoy, L K; Fennema-Notestine, C; Hagler, D J Jr; Jennings, R G; Karow, D; Dale, A M
102	2006	16960096	Arnold, Marcel; Bousser, Marie Germaine; Fahrni, Gregor; Fischer, Urs; Georgiadis, Dimitrios; Gandjour, Joubin; Benninger, David; Sturzenegger, Matthias; Mattle, Heinrich P; Baumgartner, Ralf W
102	2003	12657892	Shenoy, Krishna V; Meeker, Daniella; Cao, Shiyan; Kureshi, Sohaib A; Pesaran, Bijan; Buneo, Christopher A; Batista, Aaron P; Mitra, Partha P; Burdick, Joel W; Andersen, Richard A
102	2001	11136947	Langhorne, P; Duncan, P
102	1999	10569443	Hall, K M; Cohen, M E; Wright, J; Call, M; Werner, P
100	2008	18334407	Rakotomamonjy, Alain; Guigue, Vincent
100	2004	15218350	Hines, Michael L; Morse, Thomas; Migliore, Michele; Carnevale, Nicholas T; Shepherd, Gordon M
100	2004	15114354	Mirnics, Karoly; Pevsner, Jonathan
99	1997	9438819	Zeidman, S M; Ducker, T B; Raycroft, J
99	2009	19759203	Selikhova, M; Williams, D R; Kempster, P A; Holton, J L; Revesz, T; Lees, A J
99	2008	18347928	Beach, Thomas G; Sue, Lucia I; Walker, Douglas G; Roher, Alex E; Lue, LihFen; Vedders, Linda; Connor, Donald J; Sabbagh, Marwan N; Rogers, Joseph
99	1992	1386943	Cherkin, D C; Deyo, R A; Volinn, E; Loeser, J D
98	1998	9821633	Cannon, R C; Turner, D A; Pyapali, G K; Wheal, H V
98	2009	19150871	Sims, Katherine; Politei, Juan; Banikazemi, Maryam; Lee, Philip
98	2001	11307807	Pengo, V; Legnani, C; Noventa, F; Palareti, G
98	2000	11077457	Arpino, C; Brescianini, S; Robert, E; Castilla, E E; Cocchi, G; Cornel, M C; de Vigan, C; Lancaster, P A; Merlob, P; Sumiyoshi, Y; Zampino, G; Renzi, C; Rosano, A; Mastroiacovo, P
97	2012	22438815	Lill, Christina M; Roehr, Johannes T; McQueen, Matthew B; Kavvoura, Fotini K; Bagade, Sachin; Schjeide, Brit-Maren M; Schjeide, Leif M; Meissner, Esther; Zauft, Ute; Allen, Nicole C; Liu, Tian; Schilling, Marcel; Anderson, Kari J; Beecham, Gary; Berg, Daniela; Biernacka, Joanna M; Brice, Alexis; DeStefano, Anita L; Do, Chuong B; Eriksson, Nicholas; Factor, Stewart A; Farrer, Matthew J; Foroud, Ta…
97	2011	21671731	Laird, Angela R; Fox, P Mickle; Eickhoff, Simon B; Turner, Jessica A; Ray, Kimberly L; McKay, D Reese; Glahn, David C; Beckmann, Christian F; Smith, Stephen M; Fox, Peter T
97	2005	16143121	Gupta, Gauree; Gelfand, Joel M; Lewis, James D
97	2005	15999901	Gordon, E; Cooper, N; Rennie, C; Hermens, D; Williams, L M
97	2006	15858164	Lehericy, Stephane; Bardinet, Eric; Tremblay, Leon; Van de Moortele, Pierre-Francois; Pochon, Jean-Baptiste; Dormont, Didier; Kim, Dae-Shik; Yelnik, Jerome; Ugurbil, Kamil
97	2000	10685584	Plafki, C; Peters, P; Almeling, M; Welslau, W; Busch, R
96	2010	20926834	Zheng, Bin; Liao, Zhixiang; Locascio, Joseph J; Lesniak, Kristen A; Roderick, Sarah S; Watt, Marla L; Eklund, Aron C; Zhang-James, Yanli; Kim, Peter D; Hauser, Michael A; Grunblatt, Edna; Moran, Linda B; Mandel, Silvia A; Riederer, Peter; Miller, Renee M; Federoff, Howard J; Wullner, Ullrich; Papapetropoulos, Spyridon; Youdim, Moussa B; Cantuti-Castelvetri, Ippolita; Young, Anne B; Vance, Jeffery…
96	2009	19140035	Aso, Yoshinori; Grubel, Kornelia; Busch, Sebastian; Friedrich, Anja B; Siwanowicz, Igor; Tanimoto, Hiromu
96	2007	17493285	Ruttenberg, Alan; Clark, Tim; Bug, William; Samwald, Matthias; Bodenreider, Olivier; Chen, Helen; Doherty, Donald; Forsberg, Kerstin; Gao, Yong; Kashyap, Vipul; Kinoshita, June; Luciano, Joanne; Marshall, M Scott; Ogbuji, Chimezie; Rees, Jonathan; Stephens, Susie; Wong, Gwendolyn T; Wu, Elizabeth; Zaccagnini, Davide; Hongsermeier, Tonya; Neumann, Eric; Herman, Ivan; Cheung, Kei-Hoi
96	2004	15501082	Mangin, J-F; Riviere, D; Cachia, A; Duchesnay, E; Cointepas, Y; Papadopoulos-Orfanos, D; Scifo, P; Ochiai, T; Brunelle, F; Regis, J
96	2002	11969316	Koenig, Thomas; Prichep, Leslie; Lehmann, Dietrich; Sosa, Pedro Valdes; Braeker, Elisabeth; Kleinlogel, Horst; Isenhart, Robert; John, E Roy
95	2011	20946958	Arsalidou, Marie; Taylor, Margot J
95	2007	18031580	Langfelder, Peter; Horvath, Steve
95	2007	17655344	Lescuyer, Pierre; Hochstrasser, Denis; Rabilloud, Thierry
95	2007	17375993	McHugh, Gillian S; Engel, Doortje C; Butcher, Isabella; Steyerberg, Ewout W; Lu, Juan; Mushkudiani, Nino; Hernandez, Adrian V; Marmarou, Anthony; Maas, Andrew I R; Murray, Gordon D
94	2003	12642770	Walsh, Thomas L; Hanscom, Brett; Lurie, Jon D; Weinstein, James N
93	2010	20493633	Harden, R Norman; Bruehl, Stephen; Perez, Roberto S G M; Birklein, Frank; Marinus, Johan; Maihofner, Christian; Lubenow, Timothy; Buvanendran, Asokumar; Mackey, Sean; Graciosa, Joseph; Mogilevski, Mila; Ramsden, Christopher; Chont, Melissa; Vatine, Jean-Jacques
93	2006	16682661	Souverein, P C; Webb, D J; Weil, J G; Van Staa, T P; Egberts, A C G
92	2005	16002470	Zapala, Matthew A; Hovatta, Iiris; Ellison, Julie A; Wodicka, Lisa; Del Rio, Jo A; Tennant, Richard; Tynan, Wendy; Broide, Ron S; Helton, Rob; Stoveken, Barbara S; Winrow, Christopher; Lockhart, Daniel J; Reilly, John F; Young, Warren G; Bloom, Floyd E; Lockhart, David J; Barlow, Carrolee
92	1999	10231032	Nagase, T; Ishikawa, K; Suyama, M; Kikuno, R; Hirosawa, M; Miyajima, N; Tanaka, A; Kotani, H; Nomura, N; Ohara, O
91	1997	9242284	Contreras, D; Destexhe, A; Steriade, M
91	2009	19325892	Bohland, Jason W; Wu, Caizhi; Barbas, Helen; Bokil, Hemant; Bota, Mihail; Breiter, Hans C; Cline, Hollis T; Doyle, John C; Freed, Peter J; Greenspan, Ralph J; Haber, Suzanne N; Hawrylycz, Michael; Herrera, Daniel G; Hilgetag, Claus C; Huang, Z Josh; Jones, Allan; Jones, Edward G; Karten, Harvey J; Kleinfeld, David; Kotter, Rolf; Lester, Henry A; Lin, John M; Mensh, Brett D; Mikula, Shawn; Panksep…
91	2005	16007641	Huse, Daniel M; Schulman, Kathy; Orsini, Lucinda; Castelli-Haley, Jane; Kennedy, Sean; Lenhart, Gregory
90	2007	17151068	Twigger, Simon N; Shimoyama, Mary; Bromberg, Susan; Kwitek, Anne E; Jacob, Howard J
90	2005	16150055	Periquet, Magali; Corti, Olga; Jacquier, Sandrine; Brice, Alexis
90	2004	15220784	Lee, Lorri A; Posner, Karen L; Domino, Karen B; Caplan, Robert A; Cheney, Frederick W
90	1999	10569446	Krause, J S; Kewman, D; DeVivo, M J; Maynard, F; Coker, J; Roach, M J; Ducharme, S
89	1995	7556620	Hofmann, K; Tschopp, J
89	2010	19857578	Lotjonen, Jyrki Mp; Wolz, Robin; Koikkalainen, Juha R; Thurfjell, Lennart; Waldemar, Gunhild; Soininen, Hilkka; Rueckert, Daniel
89	2009	19189357	Bulic, Bruno; Pickhardt, Marcus; Schmidt, Boris; Mandelkow, Eva-Maria; Waldmann, Herbert; Mandelkow, Eckhard
89	2005	16239179	Nor, Azlisham Mohd; Davis, John; Sen, Bas; Shipsey, Dean; Louw, Stephen J; Dyker, Alexander G; Davis, Michelle; Ford, Gary A
89	2001	11522763	Mazziotta, J; Toga, A; Evans, A; Fox, P; Lancaster, J; Zilles, K; Woods, R; Paus, T; Simpson, G; Pike, B; Holmes, C; Collins, L; Thompson, P; MacDonald, D; Iacoboni, M; Schormann, T; Amunts, K; Palomero-Gallagher, N; Geyer, S; Parsons, L; Narr, K; Kabani, N; Le Goualher, G; Feidler, J; Smith, K; Boomsma, D; Hulshoff Pol, H; Cannon, T; Kawashima, R; Mazoyer, B
89	2000	11074678	Apfelbaum, R I; Kriskovich, M D; Haller, J R
88	1997	9179496	Ohara, O; Nagase, T; Ishikawa, K; Nakajima, D; Ohira, M; Seki, N; Nomura, N
88	2010	20966417	Lip, Gregory Y H; Frison, Lars; Halperin, Jonathan L; Lane, Deirdre A
88	2009	19182090	van Walraven, Carl; Hart, Robert G; Connolly, Stuart; Austin, Peter C; Mant, Jonathan; Hobbs, F D Richard; Koudstaal, Peter J; Petersen, Palle; Perez-Gomez, Francisco; Knottnerus, J Andre; Boode, Beppie; Ezekowitz, Michael D; Singer, Daniel E
88	2001	11408338	Nath, U; Ben-Shlomo, Y; Thomson, R G; Morris, H R; Wood, N W; Lees, A J; Burn, D J
87	2010	20079856	Mennes, Maarten; Kelly, Clare; Zuo, Xi-Nian; Di Martino, Adriana; Biswal, Bharat B; Castellanos, F Xavier; Milham, Michael P
86	1996	8876844	Iribarren, C; Folsom, A R; Eckfeldt, J H; McGovern, P G; Nieto, F J
86	2003	12766400	Meiler, Jens
85	2008	18403738	Konig, Inke R; Ziegler, Andreas; Bluhmki, Erich; Hacke, Werner; Bath, Philip M W; Sacco, Ralph L; Diener, Hans C; Weimar, Christian
85	2001	11294463	Mirski, M A; Chang, C W; Cowan, R
84	1998	9399847	Beroud, C; Joly, D; Gallou, C; Staroz, F; Orfanelli, M T; Junien, C
84	2012	22366795	Whitwell, Jennifer L; Weigand, Stephen D; Boeve, Bradley F; Senjem, Matthew L; Gunter, Jeffrey L; DeJesus-Hernandez, Mariely; Rutherford, Nicola J; Baker, Matthew; Knopman, David S; Wszolek, Zbigniew K; Parisi, Joseph E; Dickson, Dennis W; Petersen, Ronald C; Rademakers, Rosa; Jack, Clifford R Jr; Josephs, Keith A
84	2008	18487264	Tiedemann, Anne; Shimada, Hiroyuki; Sherrington, Catherine; Murray, Susan; Lord, Stephen
84	2007	17870621	Devlin, Joseph T; Poldrack, Russell A
84	2004	14765711	Godino-Llorente, J I; Gomez-Vilda, P
84	2003	12519966	Harris, Todd W; Lee, Raymond; Schwarz, Erich; Bradnam, Keith; Lawson, Daniel; Chen, Wen; Blasier, Darin; Kenny, Eimear; Cunningham, Fiona; Kishore, Ranjana; Chan, Juancarlos; Muller, Hans-Michael; Petcherski, Andrei; Thorisson, Gudmundur; Day, Allen; Bieri, Tamberlyn; Rogers, Anthony; Chen, Chao-Kung; Spieth, John; Sternberg, Paul; Durbin, Richard; Stein, Lincoln D
84	1975	1088949	Peter, R E; Macey, M J; Gill, V E
83	2012	21769991	Craddock, R Cameron; James, G Andrew; Holtzheimer, Paul E 3rd; Hu, Xiaoping P; Mayberg, Helen S
83	2010	20436479	Shimogori, Tomomi; Lee, Daniel A; Miranda-Angulo, Ana; Yang, Yanqin; Wang, Hong; Jiang, Lizhi; Yoshida, Aya C; Kataoka, Ayane; Mashiko, Hiromi; Avetisyan, Marina; Qi, Lixin; Qian, Jiang; Blackshaw, Seth
83	2008	18565732	Meador, Kimford; Reynolds, Matthew W; Crean, Sheila; Fahrbach, Kyle; Probst, Corey
83	2002	12221356	Furlan, Andrea D; Brosseau, Lucie; Imamura, Marta; Irvin, Emma
82	1997	9148878	Nowinski, W L; Fang, A; Nguyen, B T; Raphel, J K; Jagannathan, L; Raghavan, R; Bryan, R N; Miller, G A
82	2012	23063364	Jenett, Arnim; Rubin, Gerald M; Ngo, Teri-T B; Shepherd, David; Murphy, Christine; Dionne, Heather; Pfeiffer, Barret D; Cavallaro, Amanda; Hall, Donald; Jeter, Jennifer; Iyer, Nirmala; Fetter, Dona; Hausenfluck, Joanna H; Peng, Hanchuan; Trautman, Eric T; Svirskas, Robert R; Myers, Eugene W; Iwinski, Zbigniew R; Aso, Yoshinori; DePasquale, Gina M; Enos, Adrianne; Hulamm, Phuson; Lam, Shing Chun B…
82	2010	19910118	Palermo, Tonya M; Eccleston, Christopher; Lewandowski, Amy S; Williams, Amanda C de C; Morley, Stephen
82	2009	18804930	Lossin, Christoph
82	2007	17375995	Maas, Andrew I R; Steyerberg, Ewout W; Butcher, Isabella; Dammers, Ruben; Lu, Juan; Marmarou, Anthony; Mushkudiani, Nino A; McHugh, Gillian S; Murray, Gordon D
82	2006	17122570	Cheney, Frederick W; Posner, Karen L; Lee, Lorri A; Caplan, Robert A; Domino, Karen B
82	2004	15477051	Pan, P H; Bogard, T D; Owen, M D
82	2002	12105359	Hartmann, A; Pile-Spellman, J; Stapf, C; Sciacca, R R; Faulstich, A; Mohr, J P; Schumacher, H C; Mast, H
81	2007	17093119	Dyhrfjeld-Johnsen, Jonas; Santhakumar, Vijayalakshmi; Morgan, Robert J; Huerta, Ramon; Tsimring, Lev; Soltesz, Ivan
81	2004	15562211	Low, Phillip A; Benrud-Larson, Lisa M; Sletten, David M; Opfer-Gehrking, Tonette L; Weigand, Stephen D; O'Brien, Peter C; Suarez, Guillermo A; Dyck, Peter J
81	2001	11680889	Davidsson, P; Paulson, L; Hesse, C; Blennow, K; Nilsson, C L
81	2001	11405649	Barbaro, R; Betti, L; Botta, M; Corelli, F; Giannaccini, G; Maccari, L; Manetti, F; Strappaghetti, G; Corsano, S
81	2000	10931946	Hu, R M; Han, Z G; Song, H D; Peng, Y D; Huang, Q H; Ren, S X; Gu, Y J; Huang, C H; Li, Y B; Jiang, C L; Fu, G; Zhang, Q H; Gu, B W; Dai, M; Mao, Y F; Gao, G F; Rong, R; Ye, M; Zhou, J; Xu, S H; Gu, J; Shi, J X; Jin, W R; Zhang, C K; Wu, T M; Huang, G Y; Chen, Z; Chen, M D; Chen, J L
81	2000	10777659	Bussow, K; Nordhoff, E; Lubbert, C; Lehrach, H; Walter, G
81	2000	10636269	Sheifer, S E; Gersh, B J; Yanez, N D 3rd; Ades, P A; Burke, G L; Manolio, T A
80	1998	9547463	Ramasubbu, R; Robinson, R G; Flint, A J; Kosier, T; Price, T R
80	1994	8058779	Hilbush, B S; Morgan, J I
80	2007	17563736	Tigue, C C; McKoy, J M; Evens, A M; Trifilio, S M; Tallman, M S; Bennett, C L
80	2004	15501104	Van Essen, David C
80	2003	15043220	Chesler, Elissa J; Wang, Jintao; Lu, Lu; Qu, Yanhua; Manly, Kenneth F; Williams, Robert W
80	2002	11988588	Bazzano, Lydia A; He, Jiang; Ogden, Lorraine G; Loria, Catherine; Vupputuri, Suma; Myers, Leann; Whelton, Paul K
80	2000	10878329	Feher, M; Sourial, E; Schmidt, J M
80	2000	10718198	Nagase, T; Kikuno, R; Ishikawa, K I; Hirosawa, M; Ohara, O
79	1998	9820914	Williams, D A; Feuerstein, M; Durbin, D; Pezzullo, J
79	1997	9504814	Molloy, M P; Bolis, S; Herbert, B R; Ou, K; Tyler, M I; van Dyk, D D; Willcox, M D; Gooley, A A; Williams, K L; Morris, C A; Walsh, B J
79	2010	20937996	Curtis, Lesley H; Hammill, Bradley G; Schulman, Kevin A; Cousins, Scott W
79	2009	19901249	Migliaccio, R; Agosta, F; Rascovsky, K; Karydas, A; Bonasera, S; Rabinovici, G D; Miller, B L; Gorno-Tempini, M L
79	2008	18234511	Gousias, Ioannis S; Rueckert, Daniel; Heckemann, Rolf A; Dyet, Leigh E; Boardman, James P; Edwards, A David; Hammers, Alexander
79	2007	17696172	Campbell, Daniel B; D'Oronzio, Rosanna; Garbett, Krassi; Ebert, Philip J; Mirnics, Karoly; Levitt, Pat; Persico, Antonio M
79	2006	16845106	Wu, Jianmin; Mao, Xizeng; Cai, Tao; Luo, Jingchu; Wei, Liping
79	2006	16682671	Li, D K B; Held, U; Petkau, J; Daumer, M; Barkhof, F; Fazekas, F; Frank, J A; Kappos, L; Miller, D H; Simon, J H; Wolinsky, J S; Filippi, M
79	2006	16552417	Ascoli, Giorgio A
79	2005	16221951	Engelter, S T; Reichhart, M; Sekoranja, L; Georgiadis, D; Baumann, A; Weder, B; Muller, F; Luthy, R; Arnold, M; Michel, P; Mattle, H P; Tettenborn, B; Hungerbuhler, H J; Baumgartner, R W; Sztajzel, R; Bogousslavsky, J; Lyrer, P A
79	2003	12624291	Steultjens, Esther M J; Dekker, Joost; Bouter, Lex M; van de Nes, Jos C M; Cup, Edith H C; van den Ende, Cornelia H M
79	2002	12451115	Soong, Tuck Wah; DeMaria, Carla D; Alvania, Rebecca S; Zweifel, Larry S; Liang, Mui Cheng; Mittman, Scott; Agnew, William S; Yue, David T
79	2001	11444653	Plunkett, J
79	2000	11020740	Alexander, B H; Checkoway, H; Nagahama, S I; Domino, K B
78	1997	9209846	Croen, L A; Shaw, G M; Sanbonmatsu, L; Selvin, S; Buffler, P A
78	2009	19433698	Gill, Sudeep S; Anderson, Geoffrey M; Fischer, Hadas D; Bell, Chaim M; Li, Ping; Normand, Sharon-Lise T; Rochon, Paula A
78	2008	18381305	Anglen, Jeffrey O; Weinstein, James N
78	2004	15527969	Steinthorsdottir, Valgerdur; Stefansson, Hreinn; Ghosh, Shyamali; Birgisdottir, Birgitta; Bjornsdottir, Soley; Fasquel, Anne Charlotte; Olafsson, Olafur; Stefansson, Kari; Gulcher, Jeffrey R
78	2004	15114355	Choudhary, Jyoti; Grant, Seth G N
78	2000	10892737	Raymackers, J; Daniels, A; De Brabandere, V; Missiaen, C; Dauwe, M; Verhaert, P; Vanmechelen, E; Meheus, L
77	2009	19944378	Anderson, Karen O; Green, Carmen R; Payne, Richard
77	2009	19826436	Jones, Allan R; Overly, Caroline C; Sunkin, Susan M
77	2008	18270320	Liang, Winnie S; Dunckley, Travis; Beach, Thomas G; Grover, Andrew; Mastroeni, Diego; Ramsey, Keri; Caselli, Richard J; Kukull, Walter A; McKeel, Daniel; Morris, John C; Hulette, Christine M; Schmechel, Donald; Reiman, Eric M; Rogers, Joseph; Stephan, Dietrich A
77	2007	17375990	Mushkudiani, Nino A; Engel, Doortje C; Steyerberg, Ewout W; Butcher, Isabella; Lu, Juan; Marmarou, Anthony; Slieker, Frans; McHugh, Gillian S; Murray, Gordon D; Maas, Andrew I R
77	2004	15006678	Adams, Karen H; Pinborg, Lars H; Svarer, Claus; Hasselbalch, Steen G; Holm, Soren; Haugbol, Steven; Madsen, Karine; Frokjaer, Vibe; Martiny, Lars; Paulson, Olaf B; Knudsen, Gitte M
77	2003	12840040	Karaman, Mazen W; Houck, Marlys L; Chemnick, Leona G; Nagpal, Shailender; Chawannakul, Daniel; Sudano, Dominick; Pike, Brian L; Ho, Vincent V; Ryder, Oliver A; Hacia, Joseph G
77	1999	10569441	Eastwood, E A; Hagglund, K J; Ragnarsson, K T; Gordon, W A; Marino, R J
76	1997	9159559	Hussein, Z; Posner, J
76	2011	21867878	Belgard, T Grant; Marques, Ana C; Oliver, Peter L; Abaan, Hatice Ozel; Sirey, Tamara M; Hoerder-Suabedissen, Anna; Garcia-Moreno, Fernando; Molnar, Zoltan; Margulies, Elliott H; Ponting, Chris P
76	2009	19059346	McLaren, Donald G; Kosmatka, Kristopher J; Oakes, Terrance R; Kroenke, Christopher D; Kohama, Steven G; Matochik, John A; Ingram, Don K; Johnson, Sterling C
76	2007	17375991	Marmarou, Anthony; Lu, Juan; Butcher, Isabella; McHugh, Gillian S; Murray, Gordon D; Steyerberg, Ewout W; Mushkudiani, Nino A; Choi, Sung; Maas, Andrew I R
76	2004	14671246	Neumann-Haefelin, T; du Mesnil de Rochemont, R; Fiebach, J B; Gass, A; Nolte, C; Kucinski, T; Rother, J; Siebler, M; Singer, O C; Szabo, K; Villringer, A; Schellinger, P D
76	2003	12669990	Mateo, Javier; Laguna, Pablo
76	2002	12537870	Pedersen, Nancy L; Lichtenstein, Paul; Svedberg, Pia
75	2010	20587679	Klein, Nicola P; Fireman, Bruce; Yih, W Katherine; Lewis, Edwin; Kulldorff, Martin; Ray, Paula; Baxter, Roger; Hambidge, Simon; Nordin, James; Naleway, Allison; Belongia, Edward A; Lieu, Tracy; Baggs, James; Weintraub, Eric
75	2009	19210501	Brauchli, Y B; Jick, S S; Miret, M; Meier, C R
75	2003	12552056	Towne, A R; Garnett, L K; Waterhouse, E J; Morton, L D; DeLorenzo, R J
75	2002	11993525	Gerritsen, Annette A M; de Krom, Marc C T F M; Struijs, Margaretha A; Scholten, Rob J P M; de Vet, Henrica C W; Bouter, Lex M
75	2001	11323769	Toga, A W; Thompson, P M
74	2007	17431210	Janjua, Nazli; Nasar, Abu; Lynch, John K; Qureshi, Adnan I
74	2006	16557268	Royds, J A; Iacopetta, B
74	2006	16420046	Reddy, Tummala R K; Mutter, Roger; Heal, William; Guo, Kai; Gillet, Valerie J; Pratt, Steven; Chen, Beining
74	2005	16033648	McKee, Adrienne E; Minet, Emmanuel; Stern, Charlene; Riahi, Shervin; Stiles, Charles D; Silver, Pamela A
74	2002	11929100	Prima, Sylvain; Ourselin, Sebastien; Ayache, Nicholas
74	2001	11732938	Landi, F; Onder, G; Cesari, M; Gambassi, G; Steel, K; Russo, A; Lattanzio, F; Bernabei, R
74	1999	10470051	Zipp, F; Weil, J G; Einhaupl, K M
73	1997	9448569	Abele, M; Burk, K; Andres, F; Topka, H; Laccone, F; Bosch, S; Brice, A; Cancel, G; Dichgans, J; Klockgether, T
73	2008	18366674	Replogle, Kirstin; Arnold, Arthur P; Ball, Gregory F; Band, Mark; Bensch, Staffan; Brenowitz, Eliot A; Dong, Shu; Drnevich, Jenny; Ferris, Margaret; George, Julia M; Gong, George; Hasselquist, Dennis; Hernandez, Alvaro G; Kim, Ryan; Lewin, Harris A; Liu, Lei; Lovell, Peter V; Mello, Claudio V; Naurin, Sara; Rodriguez-Zas, Sandra; Thimmapuram, Jyothi; Wade, Juli; Clayton, David F
73	2007	16984901	Hubbers, Christian U; Clemen, Christoph S; Kesper, Kristina; Boddrich, Annett; Hofmann, Andreas; Kamarainen, Outi; Tolksdorf, Karen; Stumpf, Maria; Reichelt, Julia; Roth, Udo; Krause, Sabine; Watts, Giles; Kimonis, Virginia; Wattjes, Mike P; Reimann, Jens; Thal, Dietmar R; Biermann, Katharina; Evert, Bernd O; Lochmuller, Hanns; Wanker, Erich E; Schoser, Benedikt G H; Noegel, Angelika A; Schroder,…
73	2006	16707805	Pereanu, Wayne; Hartenstein, Volker
73	2006	16606925	Hernan, Miguel A; Logroscino, Giancarlo; Garcia Rodriguez, Luis A
73	2006	16488479	Rutishauser, Ueli; Schuman, Erin M; Mamelak, Adam N
73	2006	16373892	Booth, Gillian L; Kapral, Moira K; Fung, Kinwah; Tu, Jack V
73	2004	15085503	Gassner, Robert; Tuli, Tarkan; Hachl, Oliver; Moreira, Roger; Ulmer, Hanno
73	2003	12907823	Saposnik, Gustavo; Del Brutto, Oscar H
72	1997	9077498	Zerres, K; Rudnik-Schoneborn, S; Forrest, E; Lusakowska, A; Borkowska, J; Hausmanowa-Petrusewicz, I
72	1995	8593614	Houlgatte, R; Mariage-Samson, R; Duprat, S; Tessier, A; Bentolila, S; Lamy, B; Auffray, C
72	2007	17375988	Marmarou, Anthony; Lu, Juan; Butcher, Isabella; McHugh, Gillian S; Mushkudiani, Nino A; Murray, Gordon D; Steyerberg, Ewout W; Maas, Andrew I R
72	2006	16791544	Gries, A; Zink, W; Bernhard, M; Messelken, M; Schlechtriemen, T
72	2005	15699369	Douglas, V C; Tong, D C; Gillum, L A; Zhao, S; Brass, L M; Dostal, J; Johnston, S C
72	1992	1496959	Yen, I H; Khoury, M J; Erickson, J D; James, L M; Waters, G D; Berry, R J
71	2010	20445067	Eickhoff, Simon B; Jbabdi, Saad; Caspers, Svenja; Laird, Angela R; Fox, Peter T; Zilles, Karl; Behrens, Timothy E J
71	2010	20147553	Hill, Jason; Dierker, Donna; Neil, Jeffrey; Inder, Terrie; Knutsen, Andrew; Harwell, John; Coalson, Timothy; Van Essen, David
71	2009	19437497	Chupin, Marie; Gerardin, Emilie; Cuingnet, Remi; Boutet, Claire; Lemieux, Louis; Lehericy, Stephane; Benali, Habib; Garnero, Line; Colliot, Olivier
71	2009	19166944	Salimi-Khorshidi, Gholamreza; Smith, Stephen M; Keltner, John R; Wager, Tor D; Nichols, Thomas E
71	2006	16987214	Ding, Qinxue; Vaynman, Shoshanna; Souda, Puneet; Whitelegge, Julian P; Gomez-Pinilla, Fernando
71	2006	16475233	Hoffrogge, Raimund; Mikkat, Stefan; Scharf, Christian; Beyer, Susanne; Christoph, Hilmar; Pahnke, Jens; Mix, Eilhard; Berth, Matthias; Uhrmacher, Adelinde; Zubrzycki, Igor Z; Miljan, Erik; Volker, Uwe; Rolfs, Arndt
71	2005	16093323	Pitsouli, Chrysoula; Delidakis, Christos
71	2005	15744039	Hoffmann, B; Garcia de Lorenzo, A; Mehta, A; Beck, M; Widmer, U; Ricci, R
71	2004	14872449	Tofferi, Jeanne K; Jackson, Jeffrey L; O'Malley, Patrick G
71	2001	11502920	Bradley, W G; Anderson, F; Bromberg, M; Gutmann, L; Harati, Y; Ross, M; Miller, R G
70	2004	15277623	Marsh, L; Williams, J R; Rocco, M; Grill, S; Munro, C; Dawson, T M
70	2004	14657446	Brown, Devin L; Johnston, Karen C; Wagner, Douglas P; Haley, E Clarke Jr
70	2002	12131380	Hendey, Gregory W; Wolfson, Allan B; Mower, William R; Hoffman, Jerome R
69	1995	7662850	Albert, P S; McShane, L M
69	2008	18981830	Fatemi, Nasrin; Dusick, Joshua R; de Paiva Neto, Manoel A; Kelly, Daniel F
69	2007	17402821	Mathias, Jane L; Wheaton, Patricia
69	2003	14683714	Rubins, Daniel J; Melega, William P; Lacan, Goran; Way, Baldwin; Plenevaux, Alain; Luxen, Andre; Cherry, Simon R
69	2003	14665467	Steen, B R; Zuyderduyn, S; Toffaletti, D L; Marra, M; Jones, S J M; Perfect, J R; Kronstad, J
69	2002	12213778	Jegga, Anil G; Sherwood, Shawn P; Carman, James W; Pinski, Andrew T; Phillips, Jerry L; Pestian, John P; Aronow, Bruce J
69	1999	10612283	Fountoulakis, M; Schuller, E; Hardmeier, R; Berndt, P; Lubec, G
69	1999	10569429	Stover, S L; DeVivo, M J; Go, B K
68	2011	20669165	de Ruiter, Michiel B; Reneman, Liesbeth; Boogerd, Willem; Veltman, Dick J; van Dam, Frits S A M; Nederveen, Aart J; Boven, Epie; Schagen, Sanne B
68	2010	19818860	Avants, Brian B; Yushkevich, Paul; Pluta, John; Minkoff, David; Korczykowski, Marc; Detre, John; Gee, James C
68	2003	14608149	Cothren, C Clay; Moore, Ernest E; Biffl, Walter L; Ciesla, David J; Ray, Charles E Jr; Johnson, Jeffrey L; Moore, John B; Burch, Jon M
68	2002	11932931	Berg, Bente G; Galizia, C Giovanni; Brandt, Robert; Mustaparta, Hanna
68	1999	10569447	Richards, J S; Bombardier, C H; Tate, D; Dijkers, M; Gordon, W; Shewchuk, R; DeVivo, M J
67	2010	20583273	Meijering, Erik
67	2010	20127725	Carlson, Kathleen F; Nelson, David; Orazem, Robert J; Nugent, Sean; Cifu, David X; Sayer, Nina A
67	2010	19815080	Wolz, Robin; Aljabar, Paul; Hajnal, Joseph V; Hammers, Alexander; Rueckert, Daniel
67	2008	17938637	Pennington, K; Beasley, C L; Dicker, P; Fagan, A; English, J; Pariante, C M; Wait, R; Dunn, M J; Cotter, D R
67	2006	16490940	Basile, Anna Maria; Pantoni, Leonardo; Pracucci, Giovanni; Asplund, Kjell; Chabriat, Hugues; Erkinjuntti, Timo; Fazekas, Franz; Ferro, Jose M; Hennerici, Michael; O'Brien, John; Scheltens, Philip; Visser, Marieke C; Wahlund, Lars-Olof; Waldemar, Gunhild; Wallin, Anders; Inzitari, Domenico
67	2003	14512344	Thomson, Rebecca; Hodgman, T Charles; Yang, Zheng Rong; Doyle, Austin K
67	1992	1298106	Aldrich, E F; Eisenberg, H M; Saydjari, C; Foulkes, M A; Jane, J A; Marshall, L F; Young, H; Marmarou, A
67	2000	10669562	Wang, S; Sakamuri, S; Enyedy, I J; Kozikowski, A P; Deschaux, O; Bandyopadhyay, B C; Tella, S R; Zaman, W A; Johnson, K M
67	1999	10569437	Charlifue, S W; Weitzenkamp, D A; Whiteneck, G G
66	1996	8822690	Derby, L E; Tennis, P; Jick, H
66	1993	8432906	Liberman, M C
66	2012	22270188	Devivo, M J
66	2007	17297928	Lu, Bingwen; Ruse, Cristian; Xu, Tao; Park, Sung Kyu; Yates, John 3rd
66	2006	16955073	DeVivo, M; Biering-Sorensen, F; Charlifue, S; Noonan, V; Post, M; Stripling, T; Wing, P
66	2006	16837168	Shad, Mujeeb U; Tamminga, Carol A; Cullum, Munro; Haas, Gretchen L; Keshavan, Matcheri S
66	2005	15886023	van der Kouwe, Andre J W; Benner, Thomas; Fischl, Bruce; Schmitt, Franz; Salat, David H; Harder, Martin; Sorensen, A Gregory; Dale, Anders M
66	2004	15166579	Belfer, Inna; Wu, Tianxia; Kingman, Albert; Krishnaraju, Raj K; Goldman, David; Max, Mitchell B
66	2001	11546988	Diringer, M N; Edwards, D F; Aiyagari, V; Hollingsworth, H
65	2009	19620097	O'Dushlaine, Colm; Kenny, Elaine; Heron, Elizabeth A; Segurado, Ricardo; Gill, Michael; Morris, Derek W; Corvin, Aiden
65	2006	16406816	Chakravarty, M Mallar; Bertrand, Gilles; Hodge, Charles P; Sadikot, Abbas F; Collins, D Louis
65	2005	16044080	Martin, R Shayn; Kilgo, Patrick D; Miller, Preston R; Hoth, J Jason; Meredith, J Wayne; Chang, Michael C
65	2000	11010960	Shan, L; Qiao, X; Crona, J H; Behan, J; Wang, S; Laz, T; Bayne, M; Gustafson, E L; Monsma, F J Jr; Hedrick, J A
64	2010	20026770	Mahoney, Elizabeth M; Wang, Kaijun; Arnold, Suzanne V; Proskorovsky, Irina; Wiviott, Stephen; Antman, Elliott; Braunwald, Eugene; Cohen, David J
64	2007	17950572	Lockstone, H E; Harris, L W; Swatton, J E; Wayland, M T; Holland, A J; Bahn, S
64	2007	17583984	Kimberg, Daniel Y; Coslett, H Branch; Schwartz, Myrna F
64	2006	16581331	Cziraky, Mark J; Willey, Vincent J; McKenney, James M; Kamat, Siddhesh A; Fisher, Maxine D; Guyton, John R; Jacobson, Terry A; Davidson, Michael H
64	2005	15780142	Fox, Rebecca M; Von Stetina, Stephen E; Barlow, Susan J; Shaffer, Christian; Olszewski, Kellen L; Moore, Jason H; Dupuy, Denis; Vidal, Marc; Miller, David M 3rd
64	2004	14730405	Ito, Hiroshi; Kanno, Iwao; Kato, Chietsugu; Sasaki, Toshiaki; Ishii, Kenji; Ouchi, Yasuomi; Iida, Akihiko; Okazawa, Hidehiko; Hayashida, Kohei; Tsuyuguchi, Naohiro; Ishii, Kazunari; Kuwabara, Yasuo; Senda, Michio
64	2003	14527593	Wilke, M; Kassubek, J; Ziyeh, S; Schulze-Bonhage, A; Huppertz, H J
64	2002	11935037	Stefani, Marco A; Porter, Phillip J; terBrugge, Karel G; Montanera, Walter; Willinsky, Robert A; Wallace, M Christopher
63	2009	19797701	Kleindorfer, Dawn; Xu, Yingying; Moomaw, Charles J; Khatri, Pooja; Adeoye, Opeolu; Hornung, Richard
63	2009	19748080	Frazier, Thomas W; Hardan, Antonio Y
62	1994	7973682	Fox, P T; Lancaster, J L
62	2010	20112401	Pagnoux, Christian; Seror, Raphaele; Henegar, Corneliu; Mahr, Alfred; Cohen, Pascal; Le Guern, Veronique; Bienvenu, Boris; Mouthon, Luc; Guillevin, Loic
62	2009	19164959	Chaiwat, Onuma; Lang, John D; Vavilala, Monica S; Wang, Jin; MacKenzie, Ellen J; Jurkovich, Gregory J; Rivara, Frederick P
62	2009	18779835	Craig, A; Tran, Y; Middleton, J
62	2003	15043222	Martone, Maryann E; Zhang, Shenglan; Gupta, Amarnath; Qian, Xufei; He, Haiyun; Price, Diana L; Wong, Mona; Santini, Simone; Ellisman, Mark H
62	2001	11591439	Sawaguchi, T
62	2000	10878430	Moulin, T; Tatu, L; Vuillier, F; Berger, E; Chavot, D; Rumbach, L
62	2000	10592209	Scharfe, C; Zaccaria, P; Hoertnagel, K; Jaksch, M; Klopstock, T; Dembowski, M; Lill, R; Prokisch, H; Gerbitz, K D; Neupert, W; Mewes, H W; Meitinger, T
61	2011	21251756	Veehof, Martine M; Oskam, Maarten-Jan; Schreurs, Karlein M G; Bohlmeijer, Ernst T
61	2010	20628011	Modha, Dharmendra S; Singh, Raghavendra
61	2007	17956739	Gofflot, Francoise; Chartoire, Nathalie; Vasseur, Laurent; Heikkinen, Sami; Dembele, Doulaye; Le Merrer, Julie; Auwerx, Johan
61	2007	17927230	Portelius, Erik; Tran, Ai Jun; Andreasson, Ulf; Persson, Rita; Brinkmalm, Gunnar; Zetterberg, Henrik; Blennow, Kaj; Westman-Brinkmalm, Ann
61	2007	17375996	Van Beek, Jackelien G M; Mushkudiani, Nino A; Steyerberg, Ewout W; Butcher, Isabella; McHugh, Gillian S; Lu, Juan; Marmarou, Anthony; Murray, Gordon D; Maas, Andrew I R
61	2004	15023839	Santos, Daniel V; Reiter, Evan R; DiNardo, Laurence J; Costanzo, Richard M
61	2004	14523076	Zhang, Mingsha; Barash, Shabtai
61	2001	11446903	Williams, G R
60	2010	21102456	Lewis, Nathan E; Schramm, Gunnar; Bordbar, Aarash; Schellenberger, Jan; Andersen, Michael P; Cheng, Jeffrey K; Patel, Nilam; Yee, Alex; Lewis, Randall A; Eils, Roland; Konig, Rainer; Palsson, Bernhard O
60	2010	20875042	Abu-Arafeh, Ishaq; Razak, Sheik; Sivaraman, Baskaran; Graham, Catriona
60	2009	19659821	Evenson, K R; Foraker, R E; Morris, D L; Rosamond, W D
60	2009	19562689	Laing, Nigel G; Dye, Danielle E; Wallgren-Pettersson, Carina; Richard, Gabriele; Monnier, Nicole; Lillis, Suzanne; Winder, Thomas L; Lochmuller, Hanns; Graziano, Claudio; Mitrani-Rosenbaum, Stella; Twomey, Darren; Sparrow, John C; Beggs, Alan H; Nowak, Kristen J
60	2009	19494422	Bin, Guangyu; Gao, Xiaorong; Yan, Zheng; Hong, Bo; Gao, Shangkai
60	2009	19426887	Elijovich, Lucas; Josephson, S Andrew; Fung, Gordon L; Smith, Wade S
60	2009	19187826	Ueta, Takashi; Yanagi, Yasuo; Tamaki, Yasuhiro; Yamaguchi, Takuhiro
60	2007	17239623	Almli, C R; Rivkin, M J; McKinstry, R C
60	2006	16886177	Abraham, Michael H; Ibrahim, Adam; Zhao, Yuan; Acree, William E Jr
60	2005	15864162	Vogt, Molly T; Kwoh, C Kent; Cope, Doris K; Osial, Thaddeus A; Culyba, Michael; Starz, Terence W
59	1997	9242295	Fu, Q G; Flament, D; Coltz, J D; Ebner, T J
59	2013	23649720	Albanese, Alberto; Bhatia, Kailash; Bressman, Susan B; Delong, Mahlon R; Fahn, Stanley; Fung, Victor S C; Hallett, Mark; Jankovic, Joseph; Jinnah, Hyder A; Klein, Christine; Lang, Anthony E; Mink, Jonathan W; Teller, Jan K
59	2012	22581678	Cruts, Marc; Theuns, Jessie; Van Broeckhoven, Christine
59	2011	21282318	Tomasi, Dardo; Volkow, Nora D
59	2009	19386453	Krageloh-Mann, Ingeborg; Cans, Christine
59	2006	17117770	Aubert-Broche, Berengere; Griffin, Mark; Pike, G Bruce; Evans, Alan C; Collins, D Louis
59	2006	16955074	Biering-Sorensen, F; Scheuringer, M; Baumberger, M; Charlifue, S W; Post, M W M; Montero, F; Kostanjsek, N; Stucki, G
59	2004	14707312	Nicolson, A; Appleton, R E; Chadwick, D W; Smith, D F
59	2003	12880818	Kovalev, Vassili A; Kruggel, Frithjof; von Cramon, D Yves
59	2001	11421519	Shavelle, R M; Strauss, D; Whyte, J; Day, S M; Yu, Y L
58	2010	20420929	Faria, Andreia V; Zhang, Jiangyang; Oishi, Kenichi; Li, Xin; Jiang, Hangyi; Akhter, Kazi; Hermoye, Laurent; Lee, Seung-Koo; Hoon, Alexander; Stashinko, Elaine; Miller, Michael I; van Zijl, Peter C M; Mori, Susumu
58	2010	20356382	Perez, Roberto S; Zollinger, Paul E; Dijkstra, Pieter U; Thomassen-Hilgersom, Ilona L; Zuurmond, Wouter W; Rosenbrand, Kitty Cj; Geertzen, Jan H
58	2010	19603407	Robinson, Jennifer L; Laird, Angela R; Glahn, David C; Lovallo, William R; Fox, Peter T
58	1991	1947505	Barolat, G; Zeme, S; Ketcik, B
58	2007	17729082	Lidal, Ingeborg Beate; Huynh, Tuan Khai; Biering-Sorensen, Fin
58	2005	16330560	Costes, Nicolas; Merlet, Isabelle; Ostrowsky, Karine; Faillenot, Isabelle; Lavenne, Franck; Zimmer, Luc; Ryvlin, Philippe; Le Bars, Didier
57	1995	8541168	Greenberg, H M; Dwyer, E M Jr; Hochman, J S; Steinberg, J S; Echt, D S; Peters, R W
57	2009	19131657	Barreto, Andrew D; Martin-Schild, Sheryl; Hallevi, Hen; Morales, Miriam M; Abraham, Anitha T; Gonzales, Nicole R; Illoh, Kachi; Grotta, James C; Savitz, Sean I
57	2008	19008376	Salhia, Bodour; Tran, Nhan L; Chan, Amanda; Wolf, Amparo; Nakada, Mitsutoshi; Rutka, Fiona; Ennis, Matthew; McDonough, Wendy S; Berens, Michael E; Symons, Marc; Rutka, James T
57	2007	17369102	Smeets, Vivian M J; van Lierop, Brigitte A G; Vanhoutvin, Jos P G; Aldenkamp, Albert P; Nijhuis, Frans J N
57	2006	16989664	De Preter, Katleen; Vandesompele, Jo; Heimann, Pierre; Yigit, Nurten; Beckman, Siv; Schramm, Alexander; Eggert, Angelika; Stallings, Raymond L; Benoit, Yves; Renard, Marleen; De Paepe, Anne; Laureys, Genevieve; Pahlman, Sven; Speleman, Frank
57	2005	15887952	Zhao, Liqin; Brinton, Roberta D
57	2004	15231876	Yu, Li-Rong; Conrads, Thomas P; Uo, Takuma; Kinoshita, Yoshito; Morrison, Richard S; Lucas, David A; Chan, King C; Blonder, Josip; Issaq, Haleem J; Veenstra, Timothy D
57	2002	12588038	Goldenberg, Roman; Kimmel, Ron; Rivlin, Ehud; Rudzsky, Michael
57	2000	10997877	Nagase, T; Kikuno, R; Nakayama, M; Hirosawa, M; Ohara, O
56	2009	19124699	Boulet, Sheree L; Boyle, Coleen A; Schieve, Laura A
56	2008	18556583	Saposnik, Gustavo; Cote, Robert; Phillips, Stephen; Gubitz, Gordon; Bayer, Neville; Minuk, Jeffrey; Black, Sandra
56	2006	16594998	Higgs, Brandon W; Elashoff, Michael; Richman, Sam; Barci, Beata
56	2004	14697861	Yannas, Ioannis V; Hill, Brook J
56	2002	12442255	Fountoulakis, Michael; Juranville, Jean-Francois; Dierssen, Mara; Lubec, Gert
55	2010	20226018	Sokka, Tuulikki; Kautiainen, Hannu; Pincus, Theodore; Verstappen, Suzanne M M; Aggarwal, Amita; Alten, Rieke; Andersone, Daina; Badsha, Humeira; Baecklund, Eva; Belmonte, Miguel; Craig-Muller, Jurgen; da Mota, Licia Maria Henrique; Dimic, Alexander; Fathi, Nihal A; Ferraccioli, Gianfranco; Fukuda, Wataru; Geher, Pal; Gogus, Feride; Hajjaj-Hassouni, Najia; Hamoud, Hisham; Haugeberg, Glenn; Henrohn…
55	2009	19131411	Castro, M A; Putman, C M; Sheridan, M J; Cebral, J R
55	2008	17961987	Sharma, Rajiv P; Grayson, Dennis R; Gavin, David P
55	2006	16985478	Vincent, Robert; Sperling, Neil M; Oates, John; Jindal, Mudit
55	2006	16823308	Korinek, Anne-Marie; Baugnon, Thomas; Golmard, Jean-Louis; van Effenterre, Remy; Coriat, Pierre; Puybasset, Louis
55	2006	16501280	Falth, Maria; Skold, Karl; Norrman, Mathias; Svensson, Marcus; Fenyo, David; Andren, Per E
55	2001	11317483	Gaist, D; Garcia Rodriguez, L A; Huerta, C; Hallas, J; Sindrup, S H
54	2012	22315408	Miller, Brooke H; Zeier, Zane; Xi, Li; Lanz, Thomas A; Deng, Shibing; Strathmann, Julia; Willoughby, David; Kenny, Paul J; Elsworth, John D; Lawrence, Matthew S; Roth, Robert H; Edbauer, Dieter; Kleiman, Robin J; Wahlestedt, Claes
54	2009	19359626	Christensen, Soren; Mouridsen, Kim; Wu, Ona; Hjort, Niels; Karstoft, Henrik; Thomalla, Gotz; Rother, Joachim; Fiehler, Jens; Kucinski, Thomas; Ostergaard, Leif
54	2009	19228850	Ederle, Jorg; Featherstone, Roland L; Brown, Martin M
54	2008	18518722	Andaluz, Norberto; Zuccarello, Mario
54	2007	17954784	Alonso, Alvaro; Rodriguez, Luis A Garcia; Logroscino, Giancarlo; Hernan, Miguel A
54	2006	15919231	Lorenzen, Peter; Prastawa, Marcel; Davis, Brad; Gerig, Guido; Bullitt, Elizabeth; Joshi, Sarang
54	2004	15188883	Wang, Yijun; Zhang, Zhiguang; Li, Yong; Gao, Xiaorong; Gao, Shangkai; Yang, Fusheng
54	2004	15067166	Liu, Nian; Xu, Fuqiang; Marenco, Luis; Hyder, Fahmeed; Miller, Perry; Shepherd, Gordon M
54	2004	14671249	Thijs, Vincent N; Somford, Diederik M; Bammer, Roland; Robberecht, Wim; Moseley, Michael E; Albers, Gregory W
54	2002	12071622	Tao, Xiaodong; Prince, Jerry L; Davatzikos, Christos
53	1999	9931487	Sawzdargo, M; Nguyen, T; Lee, D K; Lynch, K R; Cheng, R; Heng, H H; George, S R; O'Dowd, B F
53	1997	9024186	Donaldson, J A; Glauser, T A; Olberding, L S
53	2011	21668754	Webster, Lynn R; Cochella, Susan; Dasgupta, Nabarun; Fakata, Keri L; Fine, Perry G; Fishman, Scott M; Grey, Todd; Johnson, Erin M; Lee, Lewis K; Passik, Steven D; Peppin, John; Porucznik, Christina A; Ray, Albert; Schnoll, Sidney H; Stieg, Richard L; Wakeland, Wayne
53	2010	20185786	Giles, Matthew F; Rothwell, Peter M
53	2010	19766196	Shiee, Navid; Bazin, Pierre-Louis; Ozturk, Arzu; Reich, Daniel S; Calabresi, Peter A; Pham, Dzung L
53	2009	19737024	Tweedie-Cullen, Ry Y; Reck, Johannes M; Mansuy, Isabelle M
53	2009	19615450	Hua, Xue; Lee, Suh; Yanovsky, Igor; Leow, Alex D; Chou, Yi-Yu; Ho, April J; Gutman, Boris; Toga, Arthur W; Jack, Clifford R Jr; Bernstein, Matt A; Reiman, Eric M; Harvey, Danielle J; Kornak, John; Schuff, Norbert; Alexander, Gene E; Weiner, Michael W; Thompson, Paul M
53	2007	17465988	Ferrer, Isidre; Armstrong, Judith; Capellari, Sabina; Parchi, Piero; Arzberger, Thomas; Bell, Jeanne; Budka, Herbert; Strobel, Thomas; Giaccone, Giorgio; Rossi, Giacomina; Bogdanovic, Nenad; Fakai, Peter; Schmitt, Andrea; Riederers, Peter; Al-Sarraj, Safa; Ravid, Rivka; Kretzschmar, Hans
53	2007	17303962	van de Port, Ingrid G L; Wood-Dauphinee, Sharon; Lindeman, Eline; Kwakkel, Gert
53	2005	15759572	Umapathy, Karthikeyan; Krishnan, Sridhar; Parsa, Vijay; Jamieson, Donald G
53	2004	14739417	Lyrer, Philippe; Engelter, Stefan
53	2003	12810805	Turner, M R; Parton, M J; Shaw, C E; Leigh, P N; Al-Chalabi, A
53	1999	10601482	Tresch, M C; Kiehn, O
52	1997	8996501	Wilterdink, J L; Feldmann, E; Furie, K L; Bragoni, M; Benavides, J G
52	1996	8725682	Mailloux, L U; Napolitano, B; Bellucci, A G; Mossey, R T; Vernace, M A; Wilkes, B M
52	1993	8355845	Clifton, G L; Kreutzer, J S; Choi, S C; Devany, C W; Eisenberg, H M; Foulkes, M A; Jane, J A; Marmarou, A; Marshall, L F
52	2011	20713314	Temko, A; Thomas, E; Marnane, W; Lightbody, G; Boylan, G
52	2010	20053155	Berlin, Charles I; Hood, Linda J; Morlet, Thierry; Wilensky, Diane; Li, Li; Mattingly, Kelly Rose; Taylor-Jeanfreau, Jennifer; Keats, Bronya J B; John, Patti St; Montgomery, Elizabeth; Shallop, Jon K; Russell, Benjamin A; Frisch, Stefan A
52	2009	19194149	Bateman, Brian T; Schumacher, H Christian; Wang, Shuang; Shaefi, Shahzad; Berman, Mitchell F
52	2007	17868438	Dolan, Jackie; Walshe, Karen; Alsbury, Samantha; Hokamp, Karsten; O'Keeffe, Sean; Okafuji, Tatsuya; Miller, Suzanne F C; Tear, Guy; Mitchell, Kevin J
52	2007	17272781	Nandalur, Kiran R; Hardie, Andrew D; Raghavan, Prashant; Schipper, Matthew J; Baskurt, Erol; Kramer, Christopher M
52	2005	16380624	Dong, Xiaoming; Leppik, Ilo E; White, James; Rarick, John
52	2006	16339404	Moser, Elizabeth C; Noordijk, Evert M; van Leeuwen, Flora E; le Cessie, Saskia; Baars, Joke W; Thomas, Jose; Carde, Patrice; Meerwaldt, Jacobus H; van Glabbeke, Martine; Kluin-Nelemans, Hanneke C
52	2005	16207093	Blackburn, David F; Dobson, Roy T; Blackburn, James L; Wilson, Thomas W
52	2005	15897444	Cothren, C Clay; Moore, Ernest E; Ray, Charles E Jr; Ciesla, David J; Johnson, Jeffrey L; Moore, John B; Burch, Jon M
52	2004	15182809	Winkler, David A; Burden, Frank R
52	2003	12945027	Neal, Joseph M; Wilcox, Robert T; Allen, Hugh W; Low, Donald E
52	2002	12467994	Putzke, John David; Richards, J Scott; Hicken, Bret L; DeVivo, Michael J
52	2002	12367636	Carson, James P; Thaller, Christina; Eichele, Gregor
52	2001	11545705	Van Horn, J D; Grethe, J S; Kostelec, P; Woodward, J B; Aslam, J A; Rus, D; Rockmore, D; Gazzaniga, M S
52	2000	11214970	Nagase, T; Kikuno, R; Hattori, A; Kondo, Y; Okumura, K; Ohara, O
51	1995	7872441	Garcia, H H; Gilman, R H; Tovar, M A; Flores, E; Jo, R; Tsang, V C; Diaz, F; Torres, P; Miranda, E
51	2012	22088488	Thiebaut de Schotten, Michel; Dell'Acqua, Flavio; Valabregue, Romain; Catani, Marco
51	2010	20554292	Peters, Bart D; Blaas, J; de Haan, Lieuwe
51	2009	19764780	Crews, Bridgit; Wikoff, William R; Patti, Gary J; Woo, Hin-Koon; Kalisiak, Ewa; Heideker, Johanna; Siuzdak, Gary
51	2010	19643185	Custo, Anna; Boas, David A; Tsuzuki, Daisuke; Dan, Ippeita; Mesquita, Rickson; Fischl, Bruce; Grimson, W Eric L; Wells, Williams 3rd
51	2008	18978583	Yuan, Jing; Purepong, Nithima; Kerr, Daniel Paul; Park, Jongbae; Bradbury, Ian; McDonough, Suzanne
51	2007	17961845	Orebaugh, Steven L; Williams, Brian A; Kentor, Michael L
51	2005	15781411	Narayanan, Ramamurthi; Gunturi, Sitarama B
51	2005	15670698	Lemaitre, Herve; Crivello, Fabrice; Dufouil, Carole; Grassiot, Blandine; Tzourio, Christophe; Alperovitch, Annick; Mazoyer, Bernard
51	2004	15592144	Beekly, Duane L; Ramos, Erin M; van Belle, Gerald; Deitrich, Woodrow; Clark, Amber D; Jacka, Mary E; Kukull, Walter A
51	2001	11552190	Widerstrom-Noga, E G; Felipe-Cuervo, E; Yezierski, R P
50	1998	9521714	Jaffe, H; Veeranna; Shetty, K T; Pant, H C
50	1998	9480897	Board, P G
50	2010	19966837	Truccolo, Wilson; Hochberg, Leigh R; Donoghue, John P
50	2009	19481161	Hinrichs, Chris; Singh, Vikas; Mukherjee, Lopamudra; Xu, Guofan; Chung, Moo K; Johnson, Sterling C
50	2008	18602984	Rosenkranz, Ruben; Borodina, Tatiana; Lehrach, Hans; Himmelbauer, Heinz
50	2006	16955072	Biering-Sorensen, F; Charlifue, S; DeVivo, M; Noonan, V; Post, M; Stripling, T; Wing, P
50	2006	16894100	Sadleir, L G; Farrell, K; Smith, S; Connolly, M B; Scheffer, I E
50	2005	15971361	Kotter, Rolf; Wanke, Egon
50	2005	15694003	Burnside, Joan; Neiman, Paul; Tang, Jianshan; Basom, Ryan; Talbot, Richard; Aronszajn, Mark; Burt, David; Delrow, Jeff
50	2004	15376892	Chui, Haili; Rangarajan, Anand; Zhang, Jie; Morison Leonard, Christiana
50	2004	15188879	Blanchard, Gilles; Blankertz, Benjamin
50	2004	14972662	Schmidt-Kastner, Rainald; Aguirre-Chen, Cristina; Kietzmann, Thomas; Saul, Isabel; Busto, Raul; Ginsberg, Myron D
50	2000	10748158	Castets, F; Rakitina, T; Gaillard, S; Moqrich, A; Mattei, M G; Monneron, A
49	1998	9685083	Harrison-Felix, C; Zafonte, R; Mann, N; Dijkers, M; Englander, J; Kreutzer, J
49	2012	23041239	Traylor, Matthew; Farrall, Martin; Holliday, Elizabeth G; Sudlow, Cathie; Hopewell, Jemma C; Cheng, Yu-Ching; Fornage, Myriam; Ikram, M Arfan; Malik, Rainer; Bevan, Steve; Thorsteinsdottir, Unnur; Nalls, Mike A; Longstreth, Wt; Wiggins, Kerri L; Yadav, Sunaina; Parati, Eugenio A; Destefano, Anita L; Worrall, Bradford B; Kittner, Steven J; Khan, Muhammad Saleem; Reiner, Alex P; Helgadottir, Anna; …
49	2010	21061894	Waring, William P 3rd; Biering-Sorensen, Fin; Burns, Stephen; Donovan, William; Graves, Daniel; Jha, Amitabh; Jones, Linda; Kirshblum, Steven; Marino, Ralph; Mulcahey, M J; Reeves, Ronald; Scelza, William M; Schmidt-Read, Mary; Stein, Adam
49	2011	20969966	Kuklisova-Murgasova, Maria; Aljabar, Paul; Srinivasan, Latha; Counsell, Serena J; Doria, Valentina; Serag, Ahmed; Gousias, Ioannis S; Boardman, James P; Rutherford, Mary A; Edwards, A David; Hajnal, Joseph V; Rueckert, Daniel
49	2010	20430701	Chapman, C Richard; Lipschitz, David L; Angst, Martin S; Chou, Roger; Denisco, Richard C; Donaldson, Gary W; Fine, Perry G; Foley, Kathleen M; Gallagher, Rollin M; Gilson, Aaron M; Haddox, J David; Horn, Susan D; Inturrisi, Charles E; Jick, Susan S; Lipman, Arthur G; Loeser, John D; Noble, Meredith; Porter, Linda; Rowbotham, Michael C; Schoelles, Karen M; Turk, Dennis C; Volinn, Ernest; Von Korff…
49	2010	20212230	Giometto, Bruno; Grisold, Wolfgang; Vitaliani, Roberta; Graus, Francesc; Honnorat, Jerome; Bertolini, Guido
49	2008	18355333	Himpens, E; Van den Broeck, C; Oostra, A; Calders, P; Vanhaesebrouck, P
49	2008	18354711	Jasper, Joseph F; Hayek, Salim M
49	2008	18204397	Carroll, Linda J; Cassidy, J David; Peloso, Paul M; Giles-Smith, Lori; Cheng, C Sam; Greenhalgh, Stephen W; Haldeman, Scott; van der Velde, Gabrielle; Hurwitz, Eric L; Cote, Pierre; Nordin, Margareta; Hogg-Johnson, Sheilah; Holm, Lena W; Guzman, Jaime; Carragee, Eugene J
49	2007	17923626	de Seze, Jerome; Debouverie, Marc; Zephir, Helene; Lebrun, Christine; Blanc, Frederic; Bourg, Veronique; Wiertlewski, Sandrine; Pittion, Sophie; Laplaud, David; Le Page, Emmanuelle; Deschamps, Romain; Cabre, Philippe; Pelletier, Jean; Malikova, Irina; Clavelou, Pierre; Jaillon, Valerie; Defer, Gilles; Labauge, Pierre; Gout, Olivier; Boulay, Clotilde; Edan, Gilles; Vermersch, Patrick
49	1992	1533890	Lansky, D; Butler, J B; Waller, F T
49	2004	14699171	Favrole, Pascal; Guichard, Jean-Pierre; Crassard, Isabelle; Bousser, Marie-Germaine; Chabriat, Hugues
49	2002	11827469	Reimann, Iris; Huth, Antje; Thiele, Holger; Thiele, Bernd-Joachim
49	2001	11389480	Mirnics, K
48	1997	9146006	Messing, E; Pauk, D; Schaeffer, A; Nieweglowski, M; Nyberg, L M Jr; Landis, J R; Cook, Y L; Simon, L J
48	1997	9007342	Larach, M G; Rosenberg, H; Gronert, G A; Allen, G C
48	1994	8059888	Oldridge, N B; Yuan, Z; Stoll, J E; Rimm, A R
48	2009	19460051	Leong, M; Murnion, B; Haber, P S
48	2007	17126045	Gore, Mugdha; Dukes, Ellen; Rowbotham, David J; Tai, Kei-Sing; Leslie, Douglas
48	2007	17033615	Rodd, Z A; Bertsch, B A; Strother, W N; Le-Niculescu, H; Balaraman, Y; Hayden, E; Jerome, R E; Lumeng, L; Nurnberger, J I Jr; Edenberg, H J; McBride, W J; Niculescu, A B
48	2003	12860334	Raio, Luigi; Ghezzi, Fabio; Di Naro, Edoardo; Buttarelli, Marco; Franchi, Massimo; Durig, Peter; Bruhwiler, Hermann
48	2000	10966615	Koslow, S H
48	1999	10537023	Ingram, D K; Jucker, M
47	1996	8834046	Johnson, W G; Kugler, S L; Stenroos, E S; Meulener, M C; Rangwalla, I; Johnson, T W; Mandelbaum, D E
47	1993	7507612	Huerta, M F; Koslow, S H; Leshner, A I
47	2011	21435953	Andersen, Kenneth Geving; Kehlet, Henrik
47	2010	20114079	Heckemann, Rolf A; Keihaninejad, Shiva; Aljabar, Paul; Rueckert, Daniel; Hajnal, Joseph V; Hammers, Alexander
47	2010	20083207	Avants, Brian B; Cook, Philip A; Ungar, Lyle; Gee, James C; Grossman, Murray
47	2010	20060087	Ruano, Dina; Abecasis, Goncalo R; Glaser, Beate; Lips, Esther S; Cornelisse, L Niels; de Jong, Arthur P H; Evans, David M; Davey Smith, George; Timpson, Nicolas J; Smit, August B; Heutink, Peter; Verhage, Matthijs; Posthuma, Danielle
47	2010	19797790	Cebral, J R; Sheridan, M; Putman, C M
47	2009	19178561	Bournissen, Facundo Garcia; Moretti, Myla E; Juurlink, David N; Koren, Gideon; Walker, Mugabe; Finkelstein, Yaron
47	1992	1736157	Kittner, S J; Sharkness, C M; Sloan, M A; Price, T R; Dambrosia, J M; Tuhrim, S; Wolf, P A; Mohr, J P; Hier, D B; Caplan, L R
47	2005	15803036	Wehman, Paul; Targett, Pam; West, Mike; Kregel, John
47	2003	14625854	Franzen, Bo; Yang, Yang; Sunnemark, Dan; Wickman, Monica; Ottervald, Jan; Oppermann, Madalina; Sandberg, Kristian
47	2003	14525927	Choi, Sun Shim; Lahn, Bruce T
47	2003	12885301	Huminiecki, Lukasz; Lloyd, Andrew T; Wolfe, Kenneth H
47	2003	12773696	Geier, Mark R; Geier, David A
47	2002	11884907	Brosseau, Lucie; Milne, Sarah; Robinson, Vivian; Marchand, Serge; Shea, Beverley; Wells, George; Tugwell, Peter
47	2001	11161802	Jenkins, Z A; Haag, P G; Johansson, H E
47	2000	10703043	Stephan, K E; Zilles, K; Kotter, R
46	1997	9382384	Matchar, D B; Samsa, G P; Matthews, J R; Ancukiewicz, M; Parmigiani, G; Hasselblad, V; Wolf, P A; D'Agostino, R B; Lipscomb, J
46	1996	9081550	Morris, P L; Robinson, R G; de Carvalho, M L; Albert, P; Wells, J C; Samuels, J F; Eden-Fetzer, D; Price, T R
46	1996	8796392	Goldhill, D R; Withington, P S
46	1993	8420879	Petereit, D; Mehta, M; Turski, P; Levin, A; Strother, C; Mistretta, C; Mackie, R; Gehring, M; Kubsad, S; Kinsella, T
46	2011	21414413	Ius, Tamara; Angelini, Elsa; Thiebaut de Schotten, Michel; Mandonnet, Emmanuel; Duffau, Hugues
46	2011	21047708	Ravishankar, Saiprasad; Bresler, Yoram
46	2010	20881575	Malone, Hani R; Syed, Omar N; Downes, Michael S; D'Ambrosio, Anthony L; Quest, Donald O; Kaiser, Michael G
46	2010	20582991	Toth, Cory; Breithaupt, Kim; Ge, Shaohua; Duan, Yanjun; Terris, Joan M; Thiessen, Anita; Wiebe, Samuel; Zochodne, Douglas W; Suchowersky, Oksana
46	2010	20090530	Teagle, Holly F B; Roush, Patricia A; Woodard, Jennifer S; Hatch, Debora R; Zdanski, Carlton J; Buss, Emily; Buchman, Craig A
46	2009	19934877	Payen, Jean-Francois; Bosson, Jean-Luc; Chanques, Gerald; Mantz, Jean; Labarere, Jose
46	2008	18308212	Inaba, Kenji; Teixeira, Pedro G R; David, Jean-Stephane; Chan, Linda S; Salim, Ali; Brown, Carlos; Browder, Timothy; Beale, Elizabeth; Rhee, Peter; Demetriades, Demetrios
46	2006	16997578	Xue, Zhong; Shen, Dinggang; Karacali, Bilge; Stern, Joshua; Rottenberg, David; Davatzikos, Christos
46	2005	16304982	Amin-Hanjani, Sepideh; Butler, William E; Ogilvy, Christopher S; Carter, Bob S; Barker, Fred G 2nd
46	2004	14763953	Bahra, A; Goadsby, P J
46	2003	14576378	Stapf, C; Khaw, A V; Sciacca, R R; Hofmeister, C; Schumacher, H C; Pile-Spellman, J; Mast, H; Mohr, J P; Hartmann, A
46	2003	12703763	Finnis, Kirk W; Starreveld, Yves P; Parrent, Andrew G; Sadikot, Abbas F; Peters, Terry M
46	2002	11926327	Walter, James S; Sacks, Jerome; Othman, Raslan; Rankin, Alexander Z; Nemchausky, Bernard; Chintam, Rani; Wheeler, John S
46	2002	11805698	Vogt, Molly T; Hanscom, Brett; Lauerman, William C; Kang, James D
46	2000	10972265	Chicurel, M
45	1995	7666221	Greene, K A; Marciano, F F; Johnson, B A; Jacobowitz, R; Spetzler, R F; Harrington, T R
45	2010	20230112	Gray, Heather M; Tickle-Degnen, Linda
45	2009	19729150	Sun, Daqiang; van Erp, Theo G M; Thompson, Paul M; Bearden, Carrie E; Daley, Melita; Kushan, Leila; Hardt, Molly E; Nuechterlein, Keith H; Toga, Arthur W; Cannon, Tyrone D
45	2010	19021630	Nelson, Peter T; Abner, Erin L; Schmitt, Frederick A; Kryscio, Richard J; Jicha, Gregory A; Smith, Charles D; Davis, Daron G; Poduska, John W; Patel, Ela; Mendiondo, Marta S; Markesbery, William R
45	2008	18451794	Scorcioni, Ruggero; Polavaram, Sridevi; Ascoli, Giorgio A
45	2007	17375994	Butcher, Isabella; Maas, Andrew I R; Lu, Juan; Marmarou, Anthony; Murray, Gordon D; Mushkudiani, Nino A; McHugh, Gillian S; Steyerberg, Ewout W
45	2002	15011281	Amari, Shun-Ichi; Beltrame, Francesco; Bjaalie, Jan G; Dalkara, Turgay; De Schutter, Erik; Egan, Gary F; Goddard, Nigel H; Gonzalez, Carmen; Grillner, Sten; Herz, Andreas; Hoffmann, K-Peter; Jaaskelainen, Iiro; Koslow, Stephen H; Lee, Soo-Young; Matthiessen, Line; Miller, Perry L; Da Silva, Fernando Mira; Novak, Mirko; Ravindranath, Viji; Ritz, Raphael; Ruotsalainen, Ulla; Sebestra, Vaclav; Subra…
45	2003	12878296	Shevell, Michael I; Majnemer, Annette; Morin, Isabelle
45	2002	12514748	Makrinou, Eleni; Collinge, John; Antoniou, Michael
45	2001	11454925	Janowsky, A; Mah, C; Johnson, R A; Cunningham, C L; Phillips, T J; Crabbe, J C; Eshleman, A J; Belknap, J K
44	1998	9811930	Grimm, L; Holinski-Feder, E; Teodoridis, J; Scheffer, B; Schindelhauer, D; Meitinger, T; Ueffing, M
44	2011	21812969	Liu, Xinmin; Cheng, Rong; Verbitsky, Miguel; Kisselev, Sergey; Browne, Andrew; Mejia-Sanatana, Helen; Louis, Elan D; Cote, Lucien J; Andrews, Howard; Waters, Cheryl; Ford, Blair; Frucht, Steven; Fahn, Stanley; Marder, Karen; Clark, Lorraine N; Lee, Joseph H
44	2011	21276861	Oishi, Kenichi; Mori, Susumu; Donohue, Pamela K; Ernst, Thomas; Anderson, Lynn; Buchthal, Steven; Faria, Andreia; Jiang, Hangyi; Li, Xin; Miller, Michael I; van Zijl, Peter C M; Chang, Linda
44	2011	20683385	Smith, Justin S; Shaffrey, Christopher I; Glassman, Steven D; Berven, Sigurd H; Schwab, Frank J; Hamill, Christopher L; Horton, William C; Ondra, Stephen L; Sansur, Charles A; Bridwell, Keith H
44	2010	20642429	Vazquez-Naya, Jose M; Martinez-Romero, Marcos; Porto-Pazos, Ana B; Novoa, Francisco; Valladares-Ayerbes, Manuel; Pereira, Javier; Munteanu, Cristian R; Dorado, Julian
44	2010	20522809	Saver, Jeffrey L; Smith, Eric E; Fonarow, Gregg C; Reeves, Mathew J; Zhao, Xin; Olson, Daiwai M; Schwamm, Lee H
44	2010	20442021	Molinari, Filippo; Zeng, Guang; Suri, Jasjit S
44	2010	20382238	Wolz, Robin; Heckemann, Rolf A; Aljabar, Paul; Hajnal, Joseph V; Hammers, Alexander; Lotjonen, Jyrki; Rueckert, Daniel
44	2009	20031896	Mehta, Rajendra H; Sheng, Shubin; O'Brien, Sean M; Grover, Frederick L; Gammie, James S; Ferguson, T Bruce; Peterson, Eric D
44	2009	19273725	Doherty, Dermot R; Parshuram, Christopher S; Gaboury, Isabelle; Hoskote, Aparna; Lacroix, Jacques; Tucci, Marisa; Joffe, Ari; Choong, Karen; Farrell, Rosemarie; Bohn, Desmond J; Hutchison, James S
44	2009	19164790	Winkler, David T; Fluri, Felix; Fuhr, Peter; Wetzel, Stephan G; Lyrer, Philippe A; Ruegg, Stephan; Engelter, Stefan T
44	2009	19070972	Chautard, E; Thierry-Mieg, N; Ricard-Blum, S
44	2008	18608099	Wroe, Richard; Wai-Ling Butler, Amy; Andersen, Peter M; Powell, John F; Al-Chalabi, Ammar
44	2008	18222096	Chou, Yi-Yu; Lepore, Natasha; de Zubicaray, Greig I; Carmichael, Owen T; Becker, James T; Toga, Arthur W; Thompson, Paul M
44	2006	16728684	Andersohn, Frank; Schade, Rene; Suissa, Samy; Garbe, Edeltraut
44	2006	16567697	Jaramillo, A; Gongora-Rivera, F; Labreuche, J; Hauw, J-J; Amarenco, P
44	2006	16507635	Moya, Christian M; Perez de Nanclares, Guiomar; Castano, Luis; Potau, Neus; Bilbao, J Ramon; Carrascosa, Antonio; Bargada, Maria; Coya, Raquel; Martul, Pedro; Vicens-Calvet, Enric; Santisteban, Pilar
44	2006	16299776	Zhang, Ziding; Grigorov, Martin G
44	2005	15871506	Anderson, Douglas E; Leonetti, John; Wind, Joshua J; Cribari, Denise; Fahey, Karen
44	2004	15507813	Schofferman, Jerome; Kine, Garrett
44	2004	15504239	Hwang, Kyu-Baek; Kong, Sek Won; Greenberg, Steve A; Park, Peter J
44	2004	15188882	Lemm, Steven; Sch??????fer, Christin; Curio, Gabriel
44	2004	15053126	Datta, Dipak; Selvarajah, Kanther; Davey, Nicola
44	2002	12068033	Jackson, A; Spinks, R L; Freeman, T C B; Wolpert, D M; Lemon, R N
43	2011	22190368	van Es, Michael A; Schelhaas, Helenius J; van Vught, Paul W J; Ticozzi, Nicola; Andersen, Peter M; Groen, Ewout J N; Schulte, Claudia; Blauw, Hylke M; Koppers, Max; Diekstra, Frank P; Fumoto, Katsumi; LeClerc, Ashley Lyn; Keagle, Pamela; Bloem, Bastiaan R; Scheffer, Hans; van Nuenen, Bart F L; van Blitterswijk, Marka; van Rheenen, Wouter; Wills, Anne-Marie; Lowe, Patrick P; Hu, Guo-fu; Yu, Wenhao…
43	2012	22153589	Tomasi, Dardo; Volkow, Nora D
43	2011	21533194	Shi, Feng; Yap, Pew-Thian; Wu, Guorong; Jia, Hongjun; Gilmore, John H; Lin, Weili; Shen, Dinggang
43	2011	21157852	Simmons, Andrew; Westman, Eric; Muehlboeck, Sebastian; Mecocci, Patrizia; Vellas, Bruno; Tsolaki, Magda; Kloszewska, Iwona; Wahlund, Lars-Olof; Soininen, Hilkka; Lovestone, Simon; Evans, Alan; Spenger, Christian
43	2010	20482606	Bendtsen, L; Evers, S; Linde, M; Mitsikostas, D D; Sandrini, G; Schoenen, J
43	2010	20439847	Clarke, J L; Perez, H R; Jacks, L M; Panageas, K S; Deangelis, L M
43	2010	20431082	Jumaa, Mouhammad A; Zhang, Fan; Ruiz-Ares, Gerardo; Gelzinis, Theresa; Malik, Amer M; Aleu, Aitziber; Oakley, Jennifer I; Jankowitz, Brian; Lin, Ridwan; Reddy, Vivek; Zaidi, Syed F; Hammer, Maxim D; Wechsler, Lawrence R; Horowitz, Michael; Jovin, Tudor G
43	2010	20385164	Holmes, Nathan M; Marchand, Alain R; Coutureau, Etienne
43	2010	20167918	Lanktree, Matthew B; Dichgans, Martin; Hegele, Robert A
43	2009	20031854	Singer, Daniel E; Chang, Yuchiao; Fang, Margaret C; Borowsky, Leila H; Pomernacki, Niela K; Udaltsova, Natalia; Go, Alan S
43	2010	20017133	Rohlfing, Torsten; Zahr, Natalie M; Sullivan, Edith V; Pfefferbaum, Adolf
43	2009	19464959	Leung, Albert; Donohue, Michael; Xu, Ronghui; Lee, Ryan; Lefaucheur, Jean-Pascal; Khedr, Eman M; Saitoh, Youichi; Andre-Obadia, Nathalie; Rollnik, Jens; Wallace, Mark; Chen, Robert
43	2008	18817735	Kurusu, Mitsuhiko; Cording, Amy; Taniguchi, Misako; Menon, Kaushiki; Suzuki, Emiko; Zinn, Kai
43	2007	18092558	Bryce, Thomas N; Budh, Cecilia Norrbrink; Cardenas, Diana D; Dijkers, Marcel; Felix, Elizabeth R; Finnerup, Nanna B; Kennedy, Paul; Lundeberg, Thomas; Richards, J Scott; Rintala, Diana H; Siddall, Philip; Widerstrom-Noga, Eva
43	2008	17786391	Yahia, Abutaher M; Gordon, Vickie; Whapham, John; Malek, Ali; Steel, J; Fessler, Richard D
43	2006	16527994	Low, Ronald B; Bielory, Leonard; Qureshi, Adnan I; Dunn, Van; Stuhlmiller, David F E; Dickey, David A
43	2005	15946864	Nielsen, Finn Arup; Balslev, Daniela; Hansen, Lars Kai
43	2005	15907395	Tankisi, Hatice; Pugdahl, Kirsten; Fuglsang-Frederiksen, Anders; Johnsen, Birger; de Carvalho, Mamede; Fawcett, Peter R W; Labarre-Vila, Annick; Liguori, Rocco; Nix, Wilfred A; Schofield, Ian S
43	2004	14706454	Schlickum, Stephanie; Moghekar, Abhay; Simpson, Jeremy C; Steglich, Cordula; O'Brien, Richard J; Winterpacht, Andreas; Endele, Sabine U
43	2003	14525928	Freudenberg-Hua, Yun; Freudenberg, Jan; Kluck, Nadine; Cichon, Sven; Propping, Peter; Nothen, Markus M
43	2001	11546908	Gillum, L A; Johnston, S C
42	2011	21102572	Cripps, R A; Lee, B B; Wing, P; Weerts, E; Mackay, J; Brown, D
42	2007	17494676	Linn, J; Ertl-Wagner, B; Seelos, K C; Strupp, M; Reiser, M; Bruckmann, H; Bruning, R
42	2006	16927433	Hamacher, Michael; Apweiler, Rolf; Arnold, Georg; Becker, Albert; Bluggel, Martin; Carrette, Odile; Colvis, Christine; Dunn, Michael J; Frohlich, Thomas; Fountoulakis, Michael; van Hall, Andre; Herberg, Friedrich; Ji, Jianguo; Kretzschmar, Hans; Lewczuk, Piotr; Lubec, Gert; Marcus, Katrin; Martens, Lennart; Palacios Bustamante, Nadine; Park, Young Mok; Pennington, Stephen R; Robben, Johan; Stuhle…
42	2006	16895580	Chen, Ping; Li, Xuanwen; Sun, Yalan; Liu, Zhen; Cao, Rui; He, Quanyuan; Wang, Meichi; Xiong, Jixian; Xie, Jinyun; Wang, Xianchun; Liang, Songping
42	2006	16854070	Saario, Susanna M; Poso, Antti; Juvonen, Risto O; Jarvinen, Tomi; Salo-Ahen, Outi M H
42	2005	15972099	Caro, Jaime; Migliaccio-Walle, Kristen; Ishak, Khajak J; Proskorovsky, Irina
42	2004	15447677	Farr, Carol D; Gafken, Philip R; Norbeck, Angela D; Doneanu, Catalin E; Stapels, Martha D; Barofsky, Douglas F; Minami, Manabu; Saugstad, Julie A
42	2004	15190084	Zhukov, Andrei; Schurenberg, Martin; Jansson, Osten; Areskoug, Daphne; Buijs, Jos
42	2004	15114361	Van Horn, John Darrell; Grafton, Scott T; Rockmore, Daniel; Gazzaniga, Michael S
42	2003	12918827	Rusbridge, C; Knowler, S P
42	2001	11387503	Quilliam, B J; Lapane, K L
42	2000	10755455	Samson-Fang, L J; Stevenson, R D
41	1993	8439224	Rothrock, J F; Lyden, P D; Brody, M L; Taft-Alvarez, B; Kelly, N; Mayer, J; Wiederholt, W C
41	1976	818133	Broadwell, R D; Bleier, R
41	1975	804499	Keefer, D A; Stumpf, W E
41	2013	23962350	Novak, Iona; McIntyre, Sarah; Morgan, Catherine; Campbell, Lanie; Dark, Leigha; Morton, Natalie; Stumbles, Elise; Wilson, Salli-Ann; Goldsmith, Shona
41	2013	23911319	Gulsuner, Suleyman; Walsh, Tom; Watts, Amanda C; Lee, Ming K; Thornton, Anne M; Casadei, Silvia; Rippey, Caitlin; Shahin, Hashem; Nimgaonkar, Vishwajit L; Go, Rodney C P; Savage, Robert M; Swerdlow, Neal R; Gur, Raquel E; Braff, David L; King, Mary-Claire; McClellan, Jon M
41	2013	23263488	Trynka, Gosia; Sandor, Cynthia; Han, Buhm; Xu, Han; Stranger, Barbara E; Liu, X Shirley; Raychaudhuri, Soumya
41	2011	21975586	Brodbeck, Verena; Spinelli, Laurent; Lascano, Agustina M; Wissmeier, Michael; Vargas, Maria-Isabel; Vulliemoz, Serge; Pollo, Claudio; Schaller, Karl; Michel, Christoph M; Seeck, Margitta
41	2011	21421869	Curcio, Christine A; Messinger, Jeffrey D; Sloan, Kenneth R; Mitra, Arnab; McGwin, Gerald; Spaide, Richard F
41	2011	21273041	Kirby, Russell S; Wingate, Martha S; Van Naarden Braun, Kim; Doernberg, Nancy S; Arneson, Carrie L; Benedict, Ruth E; Mulvihill, Beverly; Durkin, Maureen S; Fitzgerald, Robert T; Maenner, Matthew J; Patz, Jean A; Yeargin-Allsopp, Marshalyn
41	2010	20359573	Greene, Wendy R; Oyetunji, Tolulope A; Bowers, Umar; Haider, Adil H; Mellman, Thomas A; Cornwell, Edward E; Siram, Suryanarayana M; Chang, David C
41	2008	18668605	Solomon, Daniel H; Glynn, Robert J; Rothman, Kenneth J; Schneeweiss, Sebastian; Setoguchi, Soko; Mogun, Helen; Avorn, Jerry; Sturmer, Til
41	2007	17428864	Zarate, Selene; Pond, Sergei L Kosakovsky; Shapshak, Paul; Frost, Simon D W
41	2004	15542695	Lewohl, Joanne M; Van Dyk, Derek D; Craft, George E; Innes, David J; Mayfield, R Dayne; Cobon, Gary; Harris, R Adron; Dodd, Peter R
41	2004	15339345	Vencio, Ricardo Z N; Brentani, Helena; Patrao, Diogo F C; Pereira, Carlos A B
41	2002	11892721	Schillevoort, I; van Puijenbroek, E P; de Boer, A; Roos, R A C; Jansen, Paul A F; Leufkens, H G M
41	1999	10334938	Liu, Z; Tan, G; Li, P; Dunham, R A
40	1998	9548005	al-Rajeh, S; Larbi, E B; Bademosi, O; Awada, A; Yousef, A; al-Freihi, H; Miniawi, H
40	1997	9341697	Yamashita, K; Kashiwagi, S; Kato, S; Takasago, T; Ito, H
40	2011	21478735	Mashour, George A; Shanks, Amy M; Kheterpal, Sachin
40	2009	19259249	Cense, Barry; Koperda, Erik; Brown, Jeffrey M; Kocaoglu, Omer P; Gao, Weihua; Jonnal, Ravi S; Miller, Donald T
40	2008	18570440	Witt, Anna C; Lakshminarasimhan, Mahadevan; Remington, Benjamin C; Hasim, Sahar; Pozharski, Edwin; Wilson, Mark A
40	2008	18174488	Douen, Andre G; Pageau, Nicole; Medic, Sejla
40	2006	16837662	Schepens, Benedicte; Drew, Trevor
40	2006	16610957	Goertzel, Benjamin N; Pennachin, Cassio; de Souza Coelho, Lucio; Gurbaxani, Brian; Maloney, Elizabeth M; Jones, James F
40	2005	15823477	Uitti, Ryan J; Baba, Yasuhiko; Wszolek, Zbigniew K; Putzke, D John
40	2002	12203897	Skynner, Heather A; Rosahl, Thomas W; Knowles, Michael R; Salim, Kamran; Reid, Lee; Cothliff, Rosa; McAllister, George; Guest, Paul C
40	2002	12084453	Ooms, Frederic; Weber, Peter; Carrupt, Pierre Alain; Testa, Bernard
40	2002	11751070	Feldt-Rasmussen, Ulla; Abs, Roger; Bengtsson, Bengt-Ake; Bennmarker, Helge; Bramnert, Margareta; Hernberg-Stahl, Elizabeth; Monson, John P; Westberg, Bjorn; Wilton, Patrick; Wuster, Christian
40	2001	11442436	Rochat, P; Hallas, J; Gaist, D; Friis, M L
40	1999	10585204	Ajay; Bemis, G W; Murcko, M A
39	1996	8876842	Jonas, H A; Kronmal, R A; Psaty, B M; Manolio, T A; Meilahn, E N; Tell, G S; Tracy, R P; Robbins, J A; Anton-Culver, H
39	1995	7873116	Granger, C V; Ottenbacher, K J; Fiedler, R C
39	2011	20965257	Diedrichsen, J; Maderwald, S; Kuper, M; Thurling, M; Rabe, K; Gizewski, E R; Ladd, M E; Timmann, D
39	2010	20040929	Jerndal, Mikael; Forsberg, Kalle; Sena, Emily S; Macleod, Malcolm R; O'Collins, Victoria E; Linden, Thomas; Nilsson, Michael; Howells, David W
39	2010	19957267	Verhoeven, Judith S; Sage, Caroline A; Leemans, Alexander; Van Hecke, Wim; Callaert, Dorothee; Peeters, Ronald; De Cock, Paul; Lagae, Lieven; Sunaert, Stefan
39	2009	19922117	Sutedja, Nadia A; Veldink, Jan H; Fischer, Kathelijn; Kromhout, Hans; Heederik, Dick; Huisman, Mark H B; Wokke, John H J; van den Berg, Leonard H
39	2008	18954784	Imahara, Scott D; Hopper, Richard A; Wang, Jin; Rivara, Frederick P; Klein, Matthew B
39	2008	18196299	Moran, Linda B; Graeber, Manuel B
39	2007	17867726	Pariente, Antoine; Gregoire, Fleur; Fourrier-Reglat, Annie; Haramburu, Francoise; Moore, Nicholas
39	2006	17072582	Mulnier, H E; Seaman, H E; Raleigh, V S; Soedamah-Muthu, S S; Colhoun, H M; Lawrenson, R A; De Vries, C S
39	2005	16352965	Cengiz, Pelin; Seidel, Kristy; Rycus, Peter T; Brogan, Thomas V; Roberts, Joan S
39	2005	15939868	Verbsky, John; Lavine, Kory; Majerus, Philip W
39	2003	12707066	Diederich, Nico J; Moore, Charity G; Leurgans, Sue E; Chmura, Teresa A; Goetz, Christopher G
39	2000	11084713	Megalooikonomou, V; Ford, J; Shen, L; Makedon, F; Saykin, A
39	1999	10049591	Li, X; Tedder, T F
38	1998	9852979	Whitley, R J; Shukla, S; Crooks, R J
38	1993	8482953	Mohr, J P; Foulkes, M A; Polis, A T; Hier, D B; Kase, C S; Price, T R; Tatemichi, T K; Wolf, P A
38	2012	22154921	Gierthmuhlen, Janne; Maier, Christoph; Baron, Ralf; Tolle, Thomas; Treede, Rolf-Detlef; Birbaumer, Niels; Huge, Volker; Koroschetz, Jana; Krumova, Elena K; Lauchart, Meike; Maihofner, Christian; Richter, Helmut; Westermann, Andrea
38	2011	21205698	Fountain, N B; Van Ness, P C; Swain-Eng, R; Tonn, S; Bever, C T Jr
38	2011	20932095	Spetzler, Robert F; Ponce, Francisco A
38	2010	20699735	Beauchamp, Kathryn M; Kashuk, Jeffry; Moore, Ernest E; Bolles, Gene; Rabb, Craig; Seinfeld, Joshua; Szentirmai, Oszkar; Sauaia, Angela
38	2010	20627819	Varni, James W; Stucky, Brian D; Thissen, David; Dewitt, Esi Morgan; Irwin, Debra E; Lai, Jin-Shei; Yeatts, Karin; Dewalt, Darren A
38	2010	20600970	Habas, Piotr A; Kim, Kio; Corbett-Detig, James M; Rousseau, Francois; Glenn, Orit A; Barkovich, A James; Studholme, Colin
38	2010	20070949	Franke, Katja; Ziegler, Gabriel; Kloppel, Stefan; Gaser, Christian
38	2009	19810627	Whiteneck, Gale; Gassaway, Julie; Dijkers, Marcel; Jha, Amitabh
38	2009	19542224	Faye, Clement; Chautard, Emilie; Olsen, Bjorn R; Ricard-Blum, Sylvie
38	2009	19091608	Hamunen, Katri; Paakkari, Pirkko; Kalso, Eija
38	2008	19008955	Mozhui, Khyobeni; Ciobanu, Daniel C; Schikorski, Thomas; Wang, Xusheng; Lu, Lu; Williams, Robert W
38	2006	16927432	Stephan, Christian; Reidegeld, Kai A; Hamacher, Michael; van Hall, Andre; Marcus, Katrin; Taylor, Chris; Jones, Philip; Muller, Michael; Apweiler, Rolf; Martens, Lennart; Korting, Gerhard; Chamrad, Daniel C; Thiele, Herbert; Bluggel, Martin; Parkinson, David; Binz, Pierre-Alain; Lyall, Andrew; Meyer, Helmut E
38	2004	15712108	Ebenhoh, Oliver; Handorf, Thomas; Heinrich, Reinhart
38	2004	14644143	Ganser, Klaus A; Dickhaus, Hartmut; Metzner, Roland; Wirtz, Christian R
38	2003	12948623	Kjeldsen, Marianne Juel; Corey, Linda A; Christensen, Kaare; Friis, Mogens Laue
38	1999	10601445	Steriade, M; Amzica, F
37	1998	9852981	Wood, M J; Shukla, S; Fiddian, A P; Crooks, R J
37	1996	8899615	Tillery, S I; Soechting, J F; Ebner, T J
37	2012	22308255	Kamel, Hooman; Johnston, S Claiborne; Easton, J Donald; Kim, Anthony S
37	2011	21606021	Rousseau, Franccois; Habas, Piotr A; Studholme, Colin
37	2011	21513938	Lin, Lian-Yu; Lee, Chang-Hsing; Yu, Chih-Chieh; Tsai, Chia-Ti; Lai, Ling-Pin; Hwang, Juey-Jen; Chen, Pau-Chung; Lin, Jiunn-Lee
37	2010	20838587	Raychaudhuri, Soumya; Korn, Joshua M; McCarroll, Steven A; Altshuler, David; Sklar, Pamela; Purcell, Shaun; Daly, Mark J
37	2009	19851851	Rouault, Tracey A; Zhang, De-Liang; Jeong, Suh Young
37	2009	19645531	Honeybul, Stephen; Ho, Kwok M; Lind, Christopher R P; Corcoran, Tomas; Gillett, Grant R
37	2009	19300510	Hennah, William; Porteous, David
37	2008	18671636	Stiver, Shirley I; Wintermark, Max; Manley, Geoffrey T
37	2008	18415049	Kortagere, Sandhya; Chekmarev, Dmitriy; Welsh, William J; Ekins, Sean
37	2008	17962043	Ito, Hiroshi; Takahashi, Hidehiko; Arakawa, Ryosuke; Takano, Harumasa; Suhara, Tetsuya
37	2006	16946163	Burger, Ingrid M; Murphy, Kieran J; Jordan, Lori C; Tamargo, Rafael J; Gailloud, Philippe
37	2006	16809562	Bonati, Leo H; Kessel-Schaefer, Arnheid; Linka, Andre Z; Buser, Peter; Wetzel, Stephan G; Radue, Ernst-Wilhelm; Lyrer, Philippe A; Engelter, Stefan T
37	2005	16274966	Ishimaru, Yoshiro; Okada, Shinji; Naito, Hiroko; Nagai, Toshitada; Yasuoka, Akihito; Matsumoto, Ichiro; Abe, Keiko
37	2004	15458595	Zygun, David A; Steiner, Luzius A; Johnston, Andrew J; Hutchinson, Peter J; Al-Rawi, Pippa G; Chatfield, Dot; Kirkpatrick, Peter J; Menon, David K; Gupta, Arun K
37	2003	14568209	Guo, Hongbin; Renaut, Rosemary; Chen, Kewei; Reiman, Eric
36	1998	9631564	Shankle, W R; Landing, B H; Rafii, M S; Schiano, A; Chen, J M; Hara, J
36	1995	7762018	Mast, H; Mohr, J P; Thompson, J L; Osipov, A; Trocio, S H; Mayer, S; Young, W L
36	2012	22248580	Evans, Alan C; Janke, Andrew L; Collins, D Louis; Baillet, Sylvain
36	2011	21893672	Ngugi, Anthony K; Kariuki, S M; Bottomley, C; Kleinschmidt, I; Sander, J W; Newton, C R
36	2011	21311009	Akil, Huda; Martone, Maryann E; Van Essen, David C
36	2009	19173266	Potvin, Stephane; Grignon, Sylvain; Marchand, Serge
36	2008	18298816	Popova, Tatiana; Mennerich, Detlev; Weith, Andreas; Quast, Karsten
36	2007	17973998	Pinel, Philippe; Thirion, Bertrand; Meriaux, Sebastien; Jobert, Antoinette; Serres, Julien; Le Bihan, Denis; Poline, Jean-Baptiste; Dehaene, Stanislas
36	2007	17765003	Blezek, Daniel J; Miller, James V
36	2006	16896887	Dubois, J; Poupon, C; Lethimonnier, F; Le Bihan, D
36	2006	16581327	Davidson, Michael H; Clark, John A; Glass, Lucas M; Kanumalla, Anju
36	2005	16184189	Carson, James P; Ju, Tao; Lu, Hui-Chen; Thaller, Christina; Xu, Mei; Pallas, Sarah L; Crair, Michael C; Warren, Joe; Chiu, Wah; Eichele, Gregor
36	2005	15824349	Noonan, Curtis W; White, Mary C; Thurman, David; Wong, Lee-Yang
36	2004	15157231	Krieger, M J B; Jahan, N; Riehle, M A; Cao, C; Brown, M R
36	2003	15043223	MacKenzie-Graham, Allan; Jones, Eagle S; Shattuck, David W; Dinov, Ivo D; Bota, Mihail; Toga, Arthur W
36	2003	14551402	Christian, Jennifer B; Lapane, Kate L; Toppa, Rebecca S
36	2003	12917851	McColl, Mary Ann; Arnold, Robert; Charlifue, Susan; Glass, Clive; Savic, Gordana; Frankel, Hans
35	1996	8667464	Reith, D M; Dawson, A H; Epid, D; Whyte, I M; Buckley, N A; Sayer, G P
35	2011	21322544	Li, Binxing; Vachali, Preejith; Frederick, Jeanne M; Bernstein, Paul S
35	2011	21304938	Hawrylycz, Michael; Baldock, Richard A; Burger, Albert; Hashikawa, Tsutomu; Johnson, G Allan; Martone, Maryann; Ng, Lydia; Lau, Chris; Larson, Stephen D; Nissanov, Jonathan; Puelles, Luis; Ruffins, Seth; Verbeek, Fons; Zaslavsky, Ilya; Boline, Jyl
35	2010	20153834	Varoquaux, G; Sadaghiani, S; Pinel, P; Kleinschmidt, A; Poline, J B; Thirion, B
35	1991	1997490	Bohm, C; Greitz, T; Seitz, R; Eriksson, L
35	2010	19682027	Jette, Nathalie; Reid, Aylin Y; Quan, Hude; Hill, Michael D; Wiebe, Samuel
35	2009	19243421	Schmidt, Dieter; Stavem, Knut
35	2008	18668619	Nieuwboer, Alice
35	2008	18590432	Hartl, Roger; Gerber, Linda M; Ni, Quanhong; Ghajar, Jamshid
35	2008	18503216	Suzuki, Shinya; Yamashita, Takeshi; Ohtsuka, Takayuki; Sagara, Koichi; Uejima, Tokuhisa; Oikawa, Yuji; Yajima, Junji; Koike, Akira; Nagashima, Kazuyuki; Kirigaya, Hajime; Ogasawara, Ken; Sawada, Hitoshi; Aizawa, Tadanori
35	2007	18007257	Diab, Mohammad; Smith, Amanda R; Kuklo, Timothy R
35	2007	16917790	Trifiro, Gianluca; Barbui, Corrado; Spina, Edoardo; Moretti, Salvatore; Tari, Michele; Alacqua, Marianna; Caputi, Achille P; Arcoraci, Vincenzo
35	2006	16805843	Oyama, Fumitaka; Miyazaki, Haruko; Sakamoto, Naoaki; Becquet, Celine; Machida, Yoko; Kaneko, Kumi; Uchikawa, Chiharu; Suzuki, Taishi; Kurosawa, Masaru; Ikeda, Tetsurou; Tamaoka, Akira; Sakurai, Takashi; Nukina, Nobuyuki
35	2006	16688023	Henrotin, Yves Edgard; Cedraschi, Christine; Duplan, Bernard; Bazin, Thierry; Duquesnoy, Bernard
35	2006	16415231	Tongue, S C; Pfeiffer, D U; Warner, R; Elliott, H; Del Rio Vilas, V
35	2005	16394151	Dougherty, Robert F; Ben-Shachar, Michal; Deutsch, Gayle; Potanina, Polina; Bammer, Roland; Wandell, Brian A
35	2004	15108986	Tsui, Ban C H; Wagner, Alese; Cave, Dominic; Kearney, Ramona
35	2003	12683693	Chen, Lin Y; Gersh, Bernard J; Hodge, David O; Wieling, Wouter; Hammill, Stephen C; Shen, Win-Kuang
35	1999	10325787	Cooke, R W
34	1998	9932433	Cork, R J; Perrone, M L; Bridges, D; Wandell, J; Scheiner, C A; Mize, R R
34	2012	22696610	Polaner, David M; Taenzer, Andreas H; Walker, Benjamin J; Bosenberg, Adrian; Krane, Elliot J; Suresh, Santhanam; Wolf, Christine; Martin, Lynn D
34	2011	21865580	Langer-Gould, A; Zhang, J L; Chung, J; Yeung, Y; Waubant, E; Yao, J
34	2010	20600960	Johnson, G Allan; Badea, Alexandra; Brandenburg, Jeffrey; Cofer, Gary; Fubara, Boma; Liu, Song; Nissanov, Jonathan
34	2010	20498453	Hachinski, Vladimir; Donnan, Geoffrey A; Gorelick, Philip B; Hacke, Werner; Cramer, Steven C; Kaste, Markku; Fisher, Marc; Brainin, Michael; Buchan, Alastair M; Lo, Eng H; Skolnick, Brett E; Furie, Karen L; Hankey, Graeme J; Kivipelto, Miia; Morris, John; Rothwell, Peter M; Sacco, Ralph L; Smith, Sidney C Jr; Wang, Yulun; Bryer, Alan; Ford, Gary A; Iadecola, Costantino; Martins, Sheila C O; Saver…
34	2010	20186858	Salajegheh, Mohammad; Kong, Sek Won; Pinkus, Jack L; Walsh, Ronan J; Liao, Anne; Nazareno, Remedios; Amato, Anthony A; Krastins, Bryan; Morehouse, Chris; Higgs, Brandon W; Jallal, Bahija; Yao, Yihong; Sarracino, David A; Parker, Kenneth C; Greenberg, Steven A
34	2009	19666046	Bell, Richard L; Kimpel, Mark W; McClintick, Jeanette N; Strother, Wendy N; Carr, Lucinda G; Liang, Tiebing; Rodd, Zachary A; Mayfield, R Dayne; Edenberg, Howard J; McBride, William J
34	2009	19213392	Salim, Ali; Hadjizacharia, Pantelis; Dubose, Joseph; Brown, Carlos; Inaba, Kenji; Chan, Linda S; Margulies, Daniel
34	2008	18839363	Gjertsen, Jan-Erik; Engesaeter, Lars B; Furnes, Ove; Havelin, Leif Ivar; Steindal, Kjersti; Vinje, Tarjei; Fevang, Jonas M
34	2008	18828700	Zweifel, Christian; Lavinio, Andrea; Steiner, Luzius A; Radolovich, Danila; Smielewski, Peter; Timofeev, Ivan; Hiler, Magdalena; Balestreri, Marcella; Kirkpatrick, Peter J; Pickard, John D; Hutchinson, Peter; Czosnyka, Marek
34	2008	18667089	Gayan, Javier; Gonzalez-Perez, Antonio; Bermudo, Fernando; Saez, Maria Eugenia; Royo, Jose Luis; Quintas, Antonio; Galan, Jose Jorge; Moron, Francisco Jesus; Ramirez-Lorca, Reposo; Real, Luis Miguel; Ruiz, Agustin
34	2007	17536877	Edwards, I Ralph; Star, Kristina; Kiuru, Anne
34	2007	17263670	Haqqani, Arsalan S; Hutchison, James S; Ward, Roxanne; Stanimirovic, Danica B
34	2007	17208460	Schmitt, J Eric; Wallace, Gregory L; Rosenthal, Michael A; Molloy, Elizabeth A; Ordaz, Sarah; Lenroot, Rhoshel; Clasen, Liv S; Blumenthal, Jonathan D; Kendler, Kenneth S; Neale, Michael C; Giedd, Jay N
34	2004	15799554	Bradley, W G; Anderson, F; Gowda, N; Miller, R G
34	2004	15188877	Mensh, Brett D; Werfel, Justin; Seung, H Sebastian
34	2003	15095545	Yu, Wei; Wagner, Todd H; Chen, Shuo; Barnett, Paul G
34	2004	14654456	Tsujimoto, Satoshi; Sawaguchi, Toshiyuki
34	2003	14570983	Genter, Mary Beth; Van Veldhoven, Paul P; Jegga, Anil G; Sakthivel, Bhuvana; Kong, Sue; Stanley, Kristin; Witte, David P; Ebert, Catherine L; Aronow, Bruce J
34	2003	12899269	Sajda, Paul; Gerson, Adam; Muller, Klaus-Robert; Blankertz, Benjamin; Parra, Lucas
34	2003	12827137	Gordon, Evian
34	2002	11835605	Nielsen, Finn Arup; Hansen, Lars Kai
33	1999	9973881	Marras, W S; Fine, L J; Ferguson, S A; Waters, T R
33	1996	8771630	Antonov, K; Isacson, D
33	2013	23857047	Trinh, Joanne; Farrer, Matt
33	2013	23359374	Armstrong, Melissa J; Litvan, Irene; Lang, Anthony E; Bak, Thomas H; Bhatia, Kailash P; Borroni, Barbara; Boxer, Adam L; Dickson, Dennis W; Grossman, Murray; Hallett, Mark; Josephs, Keith A; Kertesz, Andrew; Lee, Suzee E; Miller, Bruce L; Reich, Stephen G; Riley, David E; Tolosa, Eduardo; Troster, Alexander I; Vidailhet, Marie; Weiner, William J
33	2011	21848658	Trabzuni, Daniah; Ryten, Mina; Walker, Robert; Smith, Colin; Imran, Sabaena; Ramasamy, Adaikalavan; Weale, Michael E; Hardy, John
33	2010	20850341	McDonnell, Liam A; van Remoortere, Alexandra; de Velde, Nico; van Zeijl, Rene J M; Deelder, Andre M
33	2010	20692097	Niesters, Marieke; Dahan, Albert; Kest, Benjamin; Zacny, James; Stijnen, Theo; Aarts, Leon; Sarton, Elise
33	2010	20538700	Lazar, Ronald M; Minzer, Brandon; Antoniello, Daniel; Festa, Joanne R; Krakauer, John W; Marshall, Randolph S
33	2010	20182023	Costa, Joao; Lunet, Nuno; Santos, Catarina; Santos, Joao; Vaz-Carneiro, Antonio
33	2009	19922551	Vita, Antonio; De Peri, Luca; Sacchetti, Emilio
33	2009	19326501	Linthicum, Fred H Jr; Fayad, Jose N
33	2009	18694634	Cheung, Winson Y; Barmala, Niusha; Zarinehbaf, Sanaz; Rodin, Gary; Le, Lisa W; Zimmermann, Camilla
33	2008	18656502	Viggiano, Davide
33	2008	18504618	Kurylas, Angela E; Rohlfing, Torsten; Krofczik, Sabine; Jenett, Arnim; Homberg, Uwe
33	2007	17905060	Dashti, Reza; Hernesniemi, Juha; Lehto, Hanna; Niemela, Mika; Lehecka, Martin; Rinne, Jaakko; Porras, Matti; Ronkainen, Antti; Phornsuwannapha, Surachest; Koivisto, Timo; Jaaskelainen, Juha E
33	2006	17032931	Burleigh, Edward; Wang, Cheng; Foster, David; Heller, Sivana; Dunn, Dennis; Safavi, Kaveh; Griffin, Brian; Smith, Jeff
33	2006	16831967	Glass, Graham A; Josephs, Keith A; Ahlskog, J Eric
33	2005	15941373	Haskins, William E; Kobeissy, Firas H; Wolper, Regina A; Ottens, Andrew K; Kitlen, Jason W; McClung, Scott H; O'Steen, Barbara E; Chow, Marjorie M; Pineda, Jose A; Denslow, Nancy D; Hayes, Ronald L; Wang, Kevin K W
33	2004	15114353	Boguski, Mark S; Jones, Allan R
33	2004	15087803	Irwin, Zareth N; Arthur, Melanie; Mullins, Richard J; Hart, Robert A
33	2004	14707300	Ubogu, E E; Zaidat, O O
33	2003	14665365	Meldrum, Kirstan K; Baird, Andrew D; Gearhart, John P
33	2003	14527569	Nowinski, Wieslaw L; Belov, Dmitry
33	2001	11587248	Giorgi, L; Gomez, G; O'Neill, F; Hammer, A E; Risner, M
33	2001	11340214	Gibbs, R G; Newson, R; Lawrenson, R; Greenhalgh, R M; Davies, A H
32	1995	7655814	Iezzoni, L I; Shwartz, M; Ash, A S; Hughes, J S; Daley, J; Mackiernan, Y D
32	1995	7619521	Armstrong, J D; Kaiser, K; Muller, A; Fischbach, K F; Merchant, N; Strausfeld, N J
32	2012	21813118	Zappala, Giuseppe; Thiebaut de Schotten, Michel; Eslinger, Paul J
32	2011	21799174	Kuklina, Elena V; Tong, Xin; Bansil, Pooja; George, Mary G; Callaghan, William M
32	2011	21701225	Del Casale, A; Kotzalidis, G D; Rapinesi, C; Serata, D; Ambrosi, E; Simonetti, A; Pompili, M; Ferracuti, S; Tatarelli, R; Girardi, P
32	2011	21565446	Bender, Jacqueline L; Radhakrishnan, Arun; Diorio, Caroline; Englesakis, Marina; Jadad, Alejandro R
32	2011	20920589	Faria, Andreia V; Hoon, Alexander; Stashinko, Elaine; Li, Xin; Jiang, Hangyi; Mashayekh, Ameneh; Akhter, Kazi; Hsu, John; Oishi, Kenichi; Zhang, Jiangyang; Miller, Michael I; van Zijl, Peter C M; Mori, Susumu
32	2009	19834022	Engelter, Stefan T; Rutgers, Matthieu P; Hatz, Florian; Georgiadis, Dimitrios; Fluri, Felix; Sekoranja, Lucka; Schwegler, Guido; Muller, Felix; Weder, Bruno; Sarikaya, Hakan; Luthy, Regina; Arnold, Marcel; Nedeltchev, Krassen; Reichhart, Marc; Mattle, Heinrich P; Tettenborn, Barbara; Hungerbuhler, Hansjorg J; Sztajzel, Roman; Baumgartner, Ralf W; Michel, Patrik; Lyrer, Philippe A
32	2009	19469553	Dowell, James A; Johnson, Jeffrey A; Li, Lingjun
32	2009	18940776	Hornero, Roberto; Abasolo, Daniel; Escudero, Javier; Gomez, Carlos
32	2008	18077187	Tohka, Jussi; Reilhac, Anthonin
32	2007	18067390	Seong, Jaehoon; Wakhloo, Ajay K; Lieber, Baruch B
32	2007	17593120	Wernicke, Joachim F; Holdridge, Karen Chilcott; Jin, Ling; Edison, Timothy; Zhang, Shuyu; Bangs, Mark E; Allen, Albert J; Ball, Susan; Dunn, David
32	1991	1745943	Joubert, J
32	2006	16398416	Jimenez-Alaniz, Juan Ramon; Medina-Banuelos, Veronica; Yanez-Suarez, Oscar
32	2005	16331157	Brisman, Jonathan L; Niimi, Yasunari; Song, Joon K; Berenstein, Alejandro
32	2005	15999907	Thatcher, R W; North, D; Biver, C
32	2004	15157280	Turner, Judith A; Franklin, Gary; Fulton-Kehoe, Deborah; Egan, Kathleen; Wickizer, Thomas M; Lymp, James F; Sheppard, Lianne; Kaufman, Joel D
32	2003	15055392	Bowden, Douglas M; Dubach, Mark F
32	2003	14577005	af Geijerstam, J-L; Britton, M
32	2002	12374496	Weimar, Christian; Kraywinkel, Klaus; Rodl, Joachim; Hippe, Andre; Harms, Lutz; Kloth, Antje; Diener, Hans-Christoph
32	2001	11388657	Reiber, H; Otto, M; Trendelenburg, C; Wormek, A
32	2001	11386757	Jourdan-Le Saux, C; Tomsche, A; Ujfalusi, A; Jia, L; Csiszar, K
32	2001	11141510	Gardner, D; Knuth, K H; Abato, M; Erde, S M; White, T; DeBellis, R; Gardner, E P
32	2000	11015583	Patterson, S D
32	1999	10232752	Kousseff, B G
31	1995	7610490	Mazziotta, J C; Toga, A W; Evans, A C; Fox, P T; Lancaster, J L
31	2011	21751355	Levin, Yishai; Hradetzky, Eva; Bahn, Sabine
31	2011	21364756	Gillis, Jesse; Pavlidis, Paul
31	2011	21316470	Cardoso, M Jorge; Clarkson, Matthew J; Ridgway, Gerard R; Modat, Marc; Fox, Nick C; Ourselin, Sebastien
31	2011	21237273	Wang, Hongzhi; Das, Sandhitsu R; Suh, Jung Wook; Altinay, Murat; Pluta, John; Craige, Caryne; Avants, Brian; Yushkevich, Paul A
31	2011	21144802	Elliott, Robert E; Morsi, Amr; Kalhorn, Stephen P; Marcus, Joshua; Sellin, Jonathan; Kang, Matthew; Silverberg, Alyson; Rivera, Edwin; Geller, Eric; Carlson, Chad; Devinsky, Orrin; Doyle, Werner K
31	2009	19448210	Torgersen, Christian; Moser, Patrizia; Luckner, Gunter; Mayr, Viktoria; Jochberger, Stefan; Hasibeder, Walter R; Dunser, Martin W
31	2009	19018138	Kharitonova, Tatiana; Ahmed, Niaz; Thoren, Magnus; Wardlaw, Joanna M; von Kummer, Rudiger; Glahn, Joerg; Wahlgren, Nils
31	2008	18988827	Cotton, Richard G H; Auerbach, Arleen D; Axton, Myles; Barash, Carol Isaacson; Berkovic, Samuel F; Brookes, Anthony J; Burn, John; Cutting, Garry; den Dunnen, Johan T; Flicek, Paul; Freimer, Nelson; Greenblatt, Marc S; Howard, Heather J; Katz, Michael; Macrae, Finlay A; Maglott, Donna; Moslein, Gabriela; Povey, Sue; Ramesar, Rajkumar S; Richards, Carolyn S; Seminara, Daniela; Smith, Timothy D; So…
31	2008	18784583	O'Phelan, Kristine; McArthur, David L; Chang, Cherylee W J; Green, Deborah; Hovda, David A
31	2008	18556588	Kastrup, Andreas; Groschel, Klaus; Ringer, Thomas M; Redecker, Christoph; Cordesmeyer, Robert; Witte, Otto W; Terborg, Christoph
31	2008	18425988	Garcia-Rodriguez, Luis Alberto; Masso-Gonzalez, Elvira Lujan; Wallander, Mari-Ann; Johansson, Saga
31	2007	18419295	Hughes, M; Deharo, L; Pulivarthy, S R; Gu, J; Hayes, K; Panda, S; Hogenesch, J B
31	2008	18334923	Taylor, Christopher A; Braza, Diane; Rice, J Bradford; Dillingham, Timothy
31	2007	17975102	Savitz, Sean I; Lew, Robert; Bluhmki, Erich; Hacke, Werner; Fisher, Marc
31	2007	17553855	Limviphuvadh, Vachiranee; Tanaka, Seigo; Goto, Susumu; Ueda, Kunihiro; Kanehisa, Minoru
31	2007	17297801	Titze, Ingo R; Hunter, Eric J; Svec, Jan G
31	2006	16688058	Eastridge, Brian J; Shafi, Shahid; Minei, Joseph P; Culica, Daniel; McConnel, Charles; Gentilello, Larry
31	2005	16177625	Howard, Richard J; Schold, Jesse D; Cornell, Danielle L
31	2005	16151602	Baba, Yasuhiko; Putzke, John D; Whaley, Nathaniel R; Wszolek, Zbigniew K; Uitti, Ryan J
31	2005	15733654	Stanford, Elizabeth A; Chambers, Christine T; Craig, Kenneth D
31	2003	14622886	Sato, Kazunori; Taki, Yasuyuki; Fukuda, Hiroshi; Kawashima, Ryuta
31	2003	12664244	Newton, Julia L; Kenny, Roseanne; Lawson, Joanna; Frearson, Richard; Donaldson, Peter
31	2002	12588034	Archip, Neculai; Erard, Pierre-Jean; Egmont-Petersen, Michael; Haefliger, Jean-Marie; Germond, Jean-Francois
31	2003	12536056	Oun, Andre; Haldre, Sulev; Magi, Matt
31	2002	11987127	Beranova-Giorgianni, Sarka; Giorgianni, Francesco; Desiderio, Dominic M
31	2001	11576750	Dworkin, R H; Nagasako, E M; Johnson, R W; Griffin, D R
31	2000	10773650	Arboix, A; Garcia-Eroles, L; Massons, J; Oliveres, M; Targa, C
31	2000	10607906	Matoba, R; Kato, K; Saito, S; Kurooka, C; Maruyama, C; Sakakibara, Y; Matsubara, K
30	1996	8823623	Lansner, A; Holst, A
30	2012	22426317	Yoo, Albert J; Chaudhry, Zeshan A; Nogueira, Raul G; Lev, Michael H; Schaefer, Pamela W; Schwamm, Lee H; Hirsch, Joshua A; Gonzalez, R Gilberto
30	2011	21607987	Paganoni, Sabrina; Deng, Jing; Jaffa, Matthew; Cudkowicz, Merit E; Wills, Anne-Marie
30	2011	21566010	Brekenfeld, C; Schroth, G; Mordasini, P; Fischer, U; Mono, M-L; Weck, A; Arnold, M; El-Koussy, M; Gralla, J
30	2011	21427014	Arvaneh, Mahnaz; Guan, Cuntai; Ang, Kai Keng; Quek, Chai
30	2011	21248210	Bell, John-Erik; Leung, Brian C; Spratt, Kevin F; Koval, Ken J; Weinstein, James D; Goodman, David C; Tosteson, Anna N A
30	2011	21195780	Leung, Kelvin K; Barnes, Josephine; Modat, Marc; Ridgway, Gerard R; Bartlett, Jonathan W; Fox, Nick C; Ourselin, Sebastien
30	2010	20926081	Bourke, A K; van de Ven, P; Gamble, M; O'Connor, R; Murphy, K; Bogan, E; McQuade, E; Finucane, P; Olaighin, G; Nelson, J
30	2010	20921515	St George, R J; Nutt, J G; Burchiel, K J; Horak, F B
30	2009	20029253	Coffey, Robert J; Owens, Mary L; Broste, Steven K; Dubois, Michel Y; Ferrante, F Michael; Schultz, David M; Stearns, Lisa J; Turner, Michael S
30	2010	20017117	Lin, Qiu-Hua; Liu, Jingyu; Zheng, Yong-Rui; Liang, Hualou; Calhoun, Vince D
30	2009	19528275	Roxas-Duncan, Virginia; Enyedy, Istvan; Montgomery, Vicki A; Eccard, Vanessa S; Carrington, Marco A; Lai, Huiguo; Gul, Nizamettin; Yang, David C H; Smith, Leonard A
30	2009	19298752	Matchett, Gerald A; Allard, Martin W; Martin, Robert D; Zhang, John H
30	2009	19262911	Franck, Linda S; Bruce, Elizabeth
30	2007	17375992	Butcher, Isabella; McHugh, Gillian S; Lu, Juan; Steyerberg, Ewout W; Hernandez, Adrian V; Mushkudiani, Nino; Maas, Andrew I R; Marmarou, Anthony; Murray, Gordon D
30	2007	17375989	McHugh, Gillian S; Butcher, Isabella; Steyerberg, Ewout W; Lu, Juan; Mushkudiani, Nino; Marmarou, Anthony; Maas, Andrew I R; Murray, Gordon D
30	2007	17141922	Kashem, Mohammed Abul; James, Gabriel; Harper, Clive; Wilce, Peter; Matsumoto, Izuru
30	2006	16462474	Carter, Bob S; Sheth, Sunil; Chang, Eric; Sethl, Manish; Ogilvy, Christopher S
30	2005	16134145	Ianzano, Leonarda; Zhang, Junjun; Chan, Elayne M; Zhao, Xiao-Chu; Lohi, Hannes; Scherer, Stephen W; Minassian, Berge A
30	2005	16049636	Geser, F; Seppi, K; Stampfer-Kountchev, M; Kollensperger, M; Diem, A; Ndayisaba, J P; Ostergaard, K; Dupont, E; Cardozo, A; Tolosa, E; Abele, M; Dodel, R; Klockgether, T; Ghorayeb, I; Yekhlef, F; Tison, F; Daniels, C; Kopper, F; Deuschl, G; Coelho, M; Ferreira, J; Rosa, M M; Sampaio, C; Bozi, M; Schrag, A; Hooker, J; Kim, H; Scaravilli, T; Mathias, C J; Fowler, C; Wood, N; Quinn, N; Widner, H; Ni…
30	2005	15882442	Simpson, Fiona; Martin, Sally; Evans, Timothy M; Kerr, Markus; James, David E; Parton, Robert G; Teasdale, Rohan D; Wicking, Carol
30	2004	15511435	Gold, Jeffrey P; Torres, Kaila E; Maldarelli, William; Zhuravlev, Ilya; Condit, Douglas; Wasnick, John
30	1992	1512325	Byrd, D
30	2002	12549737	Liu, He Sheng; Zhang, Tong; Yang, Fu Sheng
30	2001	11746667	Wilson, M J; Salata, M W; Susalka, S J; Pfister, K K
30	2001	11720232	van Pelt, J; van Ooyen, A; Uylings, H B
30	1999	10588946	Laitinen, S; Olkkonen, V M; Ehnholm, C; Ikonen, E
30	1999	10022985	Pietu, G; Mariage-Samson, R; Fayein, N A; Matingou, C; Eveno, E; Houlgatte, R; Decraene, C; Vandenbrouck, Y; Tahi, F; Devignes, M D; Wirkner, U; Ansorge, W; Cox, D; Nagase, T; Nomura, N; Auffray, C
29	2012	22499667	Alon, Shahar; Mor, Eyal; Vigneault, Francois; Church, George M; Locatelli, Franco; Galeano, Federica; Gallo, Angela; Shomron, Noam; Eisenberg, Eli
29	2012	22008370	Dai, Zhengjia; Yan, Chaogan; Wang, Zhiqun; Wang, Jinhui; Xia, Mingrui; Li, Kuncheng; He, Yong
29	2010	21990553	Fiorella, D; Albuquerque, F C; Woo, H; Rasmussen, P A; Masaryk, T J; McDougall, C G
29	2012	21945694	Eskildsen, Simon F; Coupe, Pierrick; Fonov, Vladimir; Manjon, Jose V; Leung, Kelvin K; Guizard, Nicolas; Wassef, Shafik N; Ostergaard, Lasse Riis; Collins, D Louis
29	2011	21729721	Liakakis, G; Nickel, J; Seitz, R J
29	2011	21708219	Bentley, Paul; Driver, Jon; Dolan, Raymond J
29	2011	21674591	Chitravas, Numthip; Jung, Richard S; Kofskey, Diane M; Blevins, Janis E; Gambetti, Pierluigi; Leigh, R John; Cohen, Mark L
29	2010	20140892	Wahl, Peter M; Rodgers, Keith; Schneeweiss, Sebastian; Gage, Brian F; Butler, Javed; Wilmer, Charles; Nash, Marshall; Esper, Gregory; Gitlin, Norman; Osborn, Neal; Short, Louise J; Bohn, Rhonda L
29	2010	20079439	Wassermann, D; Bloy, L; Kanterakis, E; Verma, R; Deriche, R
29	2009	19770610	Smith, Justin S; Shaffrey, Christopher I; Berven, Sigurd; Glassman, Steven; Hamill, Christopher; Horton, William; Ondra, Stephen; Schwab, Frank; Shainline, Michael; Fu, Kai-Ming G; Bridwell, Keith
29	2009	19721846	Forero, Diego A; Arboleda, Gonzalo H; Vasquez, Rafael; Arboleda, Humberto
29	2009	19326363	Tsiropoulos, Ioannis; Andersen, Morten; Hallas, Jesper
29	2008	19005386	Rosen, David S; Ferguson, Sherise D; Ogden, Alfred T; Huo, Dezheng; Fessler, Richard G
29	2008	18772443	Saposnik, Gustavo; Jeerakathil, Thomas; Selchen, Daniel; Baibergenova, Akerke; Hachinski, Vladimir; Kapral, Moira K
29	2008	18436152	Wolfe, Thomas; Suarez, Jose I; Tarr, Robert W; Welter, Elisabeth; Landis, Dennis; Sunshine, Jeffrey L; Zaidat, Osama O
29	2008	18302312	Jerrell, Jeanette M; McIntyre, Roger S
29	2007	17924336	Tzeng, Jung-Ying; Zhang, Daowen
29	2007	17727705	Pasterkamp, R Jeroen; Kolk, Sharon M; Hellemons, Anita J C G M; Kolodkin, Alex L
29	2007	17696161	Cleves, Mario A; Hobbs, Charlotte A; Cleves, Phillip A; Tilford, John M; Bird, T M; Robbins, James M
29	2006	16737838	Thomas, Madhavi; Vuong, Kevin Dat; Jankovic, Joseph
29	2006	16615422	Ito, Hiroshi; Inoue, Kentaro; Goto, Ryoi; Kinomura, Shigeo; Taki, Yasuyuki; Okada, Ken; Sato, Kazunori; Sato, Tachio; Kanno, Iwao; Fukuda, Hiroshi
29	2006	16476828	Szarfman, Ana; Doraiswamy, P Murali; Tonning, Joseph M; Levine, Jonathan G
29	2005	16033500	Wu, Ning; Miller, Susan C; Lapane, Kate; Roy, Jason; Mor, Vincent
29	2004	15219291	Walker, P Roy; Smith, Brandon; Liu, Qing Yan; Famili, A Fazel; Valdes, Julio J; Liu, Ziying; Lach, Boleslaw
29	2004	15148208	Hermann, M M; Theofylaktopoulos, I; Bangard, N; Jonescu-Cuypers, C; Coburger, S; Diestelhorst, M
29	2003	15046238	Eckersley, Peter; Egan, Gary F; Amari, Shun-ichi; Beltrame, Francesco; Bennett, Rob; Bjaalie, Jan G; Dalkara, Turgay; De Schutter, Erik; Gonzalez, Carmen; Grillner, Sten; Herz, Andreas; Hoffmann, K Peter; Jaaskelainen, Iiro P; Koslow, Stephen H; Lee, Soo-Young; Matthiessen, Line; Miller, Perry L; da Silva, Fernando Mira; Novak, Mirko; Ravindranath, Viji; Ritz, Raphael; Ruotsalainen, Ulla; Subrama…
29	2003	12828995	Minamino, Naoto; Tanaka, Junko; Kuwahara, Hiromiki; Kihara, Takahiro; Satomi, Yoshinori; Matsubae, Masami; Takao, Toshifumi
29	2003	12652597	Giorgianni, Francesco; Desiderio, Dominic M; Beranova-Giorgianni, Sarka
29	2003	12467710	Webb, Thomas R; Lvovskiy, Dmitriy; Kim, Soon Ai; Ji, Xiao duo; Melman, Neli; Linden, Joel; Jacobson, Kenneth A
29	2002	12192169	Jackson, Lisa A; Carste, Barbara A; Malais, Darren; Froeschle, James
29	2001	11735624	Clarkson, E D
29	2001	11576652	Roland, P; Svensson, G; Lindeberg, T; Risch, T; Baumann, P; Dehmel, A; Frederiksson, J; Halldorson, H; Forsberg, L; Young, J; Zilles, K
29	2001	11545703	Dickson, J; Drury, H; Van Essen, D C
29	2001	11545693	Kotter, R
29	2000	10744194	Fiedler, R C; Granger, C V; Russell, C F
28	1998	9851238	Samson-Fang, L; Stevenson, R D
28	2012	22910680	Radua, J; Borgwardt, S; Crescini, A; Mataix-Cols, D; Meyer-Lindenberg, A; McGuire, P K; Fusar-Poli, P
28	2011	21493901	Brinjikji, Waleed; Rabinstein, Alejandro A; Kallmes, David F; Cloft, Harry J
28	2010	20623768	Flora, Eliana Della; Perera, Caryn L; Cameron, Alun L; Maddern, Guy J
28	2010	20299850	Granger, Carl V; Markello, Samuel J; Graham, James E; Deutsch, Anne; Reistetter, Timothy A; Ottenbacher, Kenneth J
28	2010	19853042	Krauth, Axel; Blanc, Remi; Poveda, Alejandra; Jeanmonod, Daniel; Morel, Anne; Szekely, Gabor
28	2010	19850283	Ikeda, Masashi; Tomita, Yasuyuki; Mouri, Akihiro; Koga, Minori; Okochi, Tomo; Yoshimura, Reiji; Yamanouchi, Yoshio; Kinoshita, Yoko; Hashimoto, Ryota; Williams, Hywel J; Takeda, Masatoshi; Nakamura, Jun; Nabeshima, Toshitaka; Owen, Michael J; O'Donovan, Michael C; Honda, Hiroyuki; Arinami, Tadao; Ozaki, Norio; Iwata, Nakao
28	2010	19807691	Wiame, Elsa; Tyteca, Donatienne; Pierrot, Nathalie; Collard, Francois; Amyere, Mustapha; Noel, Gaetane; Desmedt, Jonathan; Nassogne, Marie-Cecile; Vikkula, Miikka; Octave, Jean-Noel; Vincent, Marie-Francoise; Courtoy, Pierre J; Boltshauser, Eugen; van Schaftingen, Emile
28	2010	19505834	Fredheim, Olav Magnus S; Skurtveit, Svetlana; Breivik, Harald; Borchgrevink, Petter C
28	2008	18495355	Yang, S; Liu, T; Li, S; Zhang, X; Ding, Q; Que, H; Yan, X; Wei, K; Liu, S
28	2008	18215109	Fisk, Nicholas M; Atun, Rifat
28	2008	18212255	Chen, Yan; Guo, Jeff J; Li, Hong; Wulsin, Lawson; Patel, Nick C
28	2006	16874799	Skogh, C; Garm, A; Nilsson, D-E; Ekstrom, P
28	2006	16586436	Kang, Soo Kyung; So, Hyeun Hwa; Moon, Yo Seup; Kim, Cheul Hong
28	2006	16293658	Nakao, Nobuhiro; Takagi, Tsuyoshi; Iigo, Masayuki; Tsukamoto, Toshiro; Yasuo, Shinobu; Masuda, Tomohiro; Yanagisawa, Tadashi; Ebihara, Shizufumi; Yoshimura, Takashi
28	1992	1588624	Marmarou, A
28	2004	15666658	Newman, Bruce H
28	2004	15060264	Bartlett, Jodi M; Wypij, David; Bellinger, David C; Rappaport, Leonard A; Heffner, Linda J; Jonas, Richard A; Newburger, Jane W
28	2003	15043219	Rosen, Glenn D; La Porte, Nathan T; Diechtiareff, Boris; Pung, Christopher J; Nissanov, Jonathan; Gustafson, Carl; Bertrand, Louise; Gefen, Smadar; Fan, Yingli; Tretiak, Oleh J; Manly, Kenneth F; Park, Melburn R; Williams, Alexander G; Connolly, Michael T; Capra, John A; Williams, Robert W
28	2004	14709459	Armstrong, Kevin P J; Cherry, Richard A
28	2003	14559975	Nobis, William; Ren, Xiaoning; Suchyta, Steven P; Suchyta, Thomas R; Zanella, Adroaldo J; Coussens, Paul M
28	2002	11815641	Bots, M L; Salonen, J T; Elwood, P C; Nikitin, Y; Freire de Concalves, A; Inzitari, D; Sivenius, J; Trichopoulou, A; Tuomilehto, J; Koudstaal, P J; Grobbee, D E
28	1999	10569439	Fiedler, I G; Laud, P W; Maiman, D J; Apple, D F
27	1998	9813785	Papka, M; Rubio, A; Schiffer, R B; Cox, C
27	1997	9363041	Shackleton, D P; Westendorp, R G; Kasteleijn-Nolst Trenite, D G; de Boer, A; Herings, R M
27	1997	9247011	Johnson, R L; Gabella, B A; Gerhart, K A; McCray, J; Menconi, J C; Whiteneck, G G
27	1993	8336305	Wolfe, F; Hawley, D J; Cathey, M A
27	1995	7704347	Tseng, S Y; Chen, R C; Chong, F C; Kuo, T S
27	1995	7565379	Hemler, P F; Napel, S; Sumanaweera, T S; Pichumani, R; van den Elsen, P A; Martin, D; Drace, J; Adler, J R; Perkash, I
27	2013	23568998	Berger, Joseph R; Aksamit, Allen J; Clifford, David B; Davis, Larry; Koralnik, Igor J; Sejvar, James J; Bartt, Russell; Major, Eugene O; Nath, Avindra
27	2013	23558170	Horikawa, T; Tamaki, M; Miyawaki, Y; Kamitani, Y
27	2012	21982390	Philippon, Marc J; Schroder E Souza, Bruno G; Briggs, Karen K
27	2011	21880566	Iglesias, Juan Eugenio; Liu, Cheng-Yi; Thompson, Paul M; Tu, Zhuowen
27	2010	20724715	Hoh, Brian L; Chi, Yueh-Yun; Waters, Michael F; Mocco, J; Barker, Fred G 2nd
27	2010	20628472	Hudson, Amber E; Prinz, Astrid A
27	2010	20139010	Hua, Xue; Lee, Suh; Hibar, Derrek P; Yanovsky, Igor; Leow, Alex D; Toga, Arthur W; Jack, Clifford R Jr; Bernstein, Matt A; Reiman, Eric M; Harvey, Danielle J; Kornak, John; Schuff, Norbert; Alexander, Gene E; Weiner, Michael W; Thompson, Paul M
27	2010	19861591	Subramanian, Sandeep K; Massie, Crystal L; Malcolm, Matthew P; Levin, Mindy F
27	2009	19273000	Postelnicu, Gheorghe; Zollei, Lilla; Fischl, Bruce
27	2009	19228855	Reeves, Mathew; Bhatt, Archit; Jajou, Peter; Brown, Michael; Lisabeth, Lynda
27	2009	19218035	Ramaswamy, Vijay; Horton, Jennifer; Vandermeer, Ben; Buscemi, Nina; Miller, Steven; Yager, Jerome
27	2009	19208121	Zhu, Yanni; Shen, Xiaotong; Pan, Wei
27	2006	17004950	Fluehmann, G; Doherr, M G; Jaggy, A
27	2006	16807726	Buis, D R; van Ouwerkerk, W J R; Takahata, H; Vandertop, W P
27	2003	15323465	Thongtrangan, Issada; Balabhadra, Raju S V; Le, Hoang; Park, Jon; Kim, Daniel H
27	2004	14967209	Gardiner, Stuart K; Crabb, David P; Fitzke, Fred W; Hitchings, Roger A
27	2003	14605323	Wermer, Marieke J H; Rinkel, Gabriel J E; van Gijn, Jan
27	2003	12923673	Frettloh, J; Maier, C; Gockel, H; Huppe, M
27	2002	12296632	Mittal, Sandeep; Farmer, Jean-Pierre; Al-Atassi, Borhan; Montpetit, Kathleen; Gervais, Nathalie; Poulin, Chantal; Benaroch, Thierry E; Cantin, Marie-Andre
27	2000	11085393	Whiteman, D; Murphy, M; Hey, K; O'Donnell, M; Goldacre, M
27	2000	10637422	Beranova-Giorgianni, S; Desiderio, D M
26	1993	8360655	Newcombe, J; Cuzner, M L
26	2013	24138928	Horvath, Steve
26	2013	23279440	Berardelli, A; Wenning, G K; Antonini, A; Berg, D; Bloem, B R; Bonifati, V; Brooks, D; Burn, D J; Colosimo, C; Fanciulli, A; Ferreira, J; Gasser, T; Grandas, F; Kanovsky, P; Kostic, V; Kulisevsky, J; Oertel, W; Poewe, W; Reese, J-P; Relja, M; Ruzicka, E; Schrag, A; Seppi, K; Taba, P; Vidailhet, M
26	2011	22110107	Gugelmann, Hallam M; Perrone, Jeanmarie
26	2011	21960583	Saposnik, Gustavo; Raptis, Stavroula; Kapral, Moira K; Liu, Ying; Tu, Jack V; Mamdani, Muhammad; Austin, Peter C
26	2011	21883177	Taylor, Rod S; Sander, Josemir W; Taylor, Rebecca J; Baker, Gus A
26	2011	21702733	Lill, Christina M; Abel, Olubunmi; Bertram, Lars; Al-Chalabi, Ammar
26	2011	21396508	Perry, Theodore W; Pugh, Mary Jo V; Waterer, Grant W; Nakashima, Brandy; Orihuela, Carlos J; Copeland, Laurel A; Restrepo, Marcos I; Anzueto, Antonio; Mortensen, Eric M
26	2010	20706167	Buntin, Melinda Beeuwkes; Colla, Carrie Hoverman; Deb, Partha; Sood, Neeraj; Escarce, Jose J
26	2010	20427664	Blalock, Eric M; Grondin, Richard; Chen, Kuey-chu; Thibault, Olivier; Thibault, Veronique; Pandya, Jignesh D; Dowling, Amy; Zhang, Zhiming; Sullivan, Patrick; Porter, Nada M; Landfield, Philip W
26	2010	20182057	Lehmann, Manja; Rohrer, Jonathan D; Clarkson, Matthew J; Ridgway, Gerard R; Scahill, Rachael I; Modat, Marc; Warren, Jason D; Ourselin, Sebastien; Barnes, Josephine; Rossor, Martin N; Fox, Nick C
26	2010	19878722	Huppertz, Hans-Jurgen; Kroll-Seger, Judith; Kloppel, Stefan; Ganz, Reinhard E; Kassubek, Jan
26	2009	19440375	Raychaudhuri, Swasti; Dey, Sucharita; Bhattacharyya, Nitai P; Mukhopadhyay, Debashis
26	2009	19413491	Furlan, Julio C; Fehlings, Michael G
26	2009	19365560	Nackley, Andrea G; Shabalina, Svetlana A; Lambert, Jason E; Conrad, Mathew S; Gibson, Dustin G; Spiridonov, Alexey N; Satterfield, Sarah K; Diatchenko, Luda
26	2009	19261882	Fears, Scott C; Melega, William P; Service, Susan K; Lee, Chris; Chen, Kelly; Tu, Zhuowen; Jorgensen, Matthew J; Fairbanks, Lynn A; Cantor, Rita M; Freimer, Nelson B; Woods, Roger P
26	2008	19086809	Tokutomi, Takashi; Miyagi, Tomoya; Ogawa, Takeki; Ono, Jun-ichi; Kawamata, Tatsuro; Sakamoto, Tetsuya; Shigemori, Minoru; Nakamura, Norio
26	2008	18618664	Minen, Mia T; Louis, Elan D
26	2008	18422380	Becker, Claudia; Jick, Susan S; Meier, Christoph R
26	2008	18365185	Lubicz, Boris; Collignon, Laurent; Lefranc, Florence; Bruneau, Michael; Brotchi, Jacques; Baleriaux, Danielle; De Witte, Olivier
26	2008	18071356	New, P W; Sundararajan, V
26	2007	17691034	Chu, Bong-Chul; Millis, Scott; Arango-Lasprilla, Juan Carlos; Hanks, Robin; Novack, Thomas; Hart, Tessa
26	2006	17159670	Sperry, Jason L; Gentilello, Larry M; Minei, Joseph P; Diaz-Arrastia, Ramon R; Friese, Randall S; Shafi, Shahid
26	2006	16945630	Lendvay, Thomas S; Cowan, Charles A; Mitchell, Michael M; Joyner, Byron D; Grady, Richard W
26	2006	16935058	Wirz, Markus; van Hedel, Hubertus J; Rupp, Ruediger; Curt, Armin; Dietz, Volker
26	2006	16755564	Bryce, Alan H; Kyle, Robert A; Dispenzieri, Angela; Gertz, Morie A
26	2006	16272826	New, Peter Wayne; Buchbinder, Rachelle
26	2005	15795695	Geier, David A; Geier, Mark R
26	2005	15680751	Andrade, Susan E; Graham, David J; Staffa, Judy A; Schech, Stephanie D; Shatin, Deborah; La Grenade, Lois; Goodman, Michael J; Platt, Richard; Gurwitz, Jerry H; Chan, K Arnold
26	2004	15527048	Wenger, Andreas; Keefe, Daniel F; Zhang, Song; Laidlaw, David H
26	2004	15217413	Shah, Gaurang; Azizian, Maria; Bruch, David; Mehta, Rajil; Kittur, Dilip
26	2003	14595047	Tani, Lloyd Y; Veasy, L George; Minich, L LuAnn; Shaddy, Robert E
26	2003	12485703	Qatarneh, Sharif M; Noz, Marilyn E; Hyodynmaa, Simo; Maguire, Gerald Q Jr; Kramer, Elissa L; Crafoord, Joakim
26	2001	11298763	Ostvold, A C; Norum, J H; Mathiesen, S; Wanvik, B; Sefland, I; Grundt, K
26	2001	11245742	Hannerz, H; Tuchsen, F
26	2000	10772780	Elkins, J S; Friedman, C; Boden-Albala, B; Sacco, R L; Hripcsak, G
25	1998	9921901	Kleiderlein, J J; Nisson, P E; Jessee, J; Li, W B; Becker, K G; Derby, M L; Ross, C A; Margolis, R L
25	1995	7631335	Brainin, M; McShane, L M; Steiner, M; Dachenhausen, A; Seiser, A
25	2011	22048092	Deyo, Richard A; Martin, Brook I; Kreuter, William; Jarvik, Jeffrey G; Angier, Heather; Mirza, Sohail K
25	2012	21985910	Serag, Ahmed; Aljabar, Paul; Ball, Gareth; Counsell, Serena J; Boardman, James P; Rutherford, Mary A; Edwards, A David; Hajnal, Joseph V; Rueckert, Daniel
25	2010	20858672	Armstrong, Joshua J; Stolee, Paul; Hirdes, John P; Poss, Jeff W
25	2010	20610736	Haddad, Rafi; Weiss, Tali; Khan, Rehan; Nadler, Boaz; Mandairon, Nathalie; Bensafi, Moustafa; Schneidman, Elad; Sobel, Noam
25	2010	20554743	Christian, Bradley T; Vandehey, Nicholas T; Floberg, John M; Mistretta, Charles A
25	2010	20121346	Pirouzmand, Farhad
25	2009	20025147	Ottomanelli, Lisa; Lind, Lisa
25	2010	19957015	Mikkelsen, Tom; Paleologos, Nina A; Robinson, Paula D; Ammirati, Mario; Andrews, David W; Asher, Anthony L; Burri, Stuart H; Cobbs, Charles S; Gaspar, Laurie E; Kondziolka, Douglas; Linskey, Mark E; Loeffler, Jay S; McDermott, Michael; Mehta, Minesh P; Olson, Jeffrey J; Patchell, Roy A; Ryken, Timothy C; Kalkanis, Steven N
25	2009	19935981	Falco, Frank J E; Berger, Jeffrey; Vrable, Alan; Onyewu, Obi; Zhu, Jie
25	2010	19829293	Kim, Sanghyeon; Webster, Maree J
25	2009	19505516	Ma, Mingming; Szabo, Theresa M; Jia, Chenxi; Marder, Eve; Li, Lingjun
25	2009	19286576	Jordan, Lori C; Kleinman, Jonathan T; Hillis, Argye E
25	2009	19213820	Linn, J; Pfefferkorn, T; Ivanicova, K; Muller-Schunk, S; Hartz, S; Wiesmann, M; Dichgans, M; Bruckmann, H
25	2009	18974090	Robinson, Joshua F; Yu, Xiaozhong; Hong, Sungwoo; Griffith, William C; Beyer, Richard; Kim, Euvin; Faustman, Elaine M
25	2009	18538982	Roubeau, Bernard; Henrich, Nathalie; Castellengo, Michele
25	2008	18535276	Goldacre, Michael J; Duncan, Marie; Griffith, Myfanwy; Rothwell, Peter M
25	2008	18343119	Etminan, Mahyar; Carleton, Bruce C; Samii, Ali
25	2008	18259695	Teeters, Jeffrey L; Harris, Kenneth D; Millman, K Jarrod; Olshausen, Bruno A; Sommer, Friedrich T
25	2007	17561921	Alexander-Kaufman, Kimberley; Harper, Clive; Wilce, Peter; Matsumoto, Izuru
25	2007	17445834	McLeod, Janet E; Clarke, David M
25	2007	17272776	Butcher, Kenneth S; Lee, Sang Bong; Parsons, Mark W; Allport, Louise; Fink, John; Tress, Brian; Donnan, Geoffrey; Davis, Stephen M
25	2006	16546753	Heffernan, Catherine; Jenkinson, Crispin; Holmes, Tricia; Macleod, Heidi; Kinnear, William; Oliver, David; Leigh, Nigel; Ampong, Mary-Ann
25	2005	16214224	Schuller, Martina; Jenne, Dieter; Voltz, Raymond
25	2003	14997966	Helkowski, Wendy M; Ditunno, John F Jr; Boninger, Michael
25	2003	12853002	Klein, Jon B; Gozal, David; Pierce, William M; Thongboonkerd, Visith; Scherzer, Janice A; Sachleben, Leroy R; Guo, Shang Z; Cai, Jian; Gozal, Evelyne
25	2002	12083723	Resendes, Barbara L; Robertson, Nahid G; Szustakowski, Joseph D; Resendes, Robert J; Weng, Zhiping; Morton, Cynthia C
24	1998	9715716	Gibbs, R G; Todd, J C; Irvine, C; Lawrenson, R; Newson, R; Greenhalgh, R M; Davies, A H
24	2013	23583615	Hetu, Sebastien; Gregoire, Mathieu; Saimpont, Arnaud; Coll, Michel-Pierre; Eugene, Fanny; Michon, Pierre-Emmanuel; Jackson, Philip L
24	1990	2354585	Matsuda, H; Oskoie, S D; Kinuya, K; Tsuji, S; Sumiya, H; Tonami, N; Hisada, K
24	2013	23255827	Nicolas, Gael; Pottier, Cyril; Maltete, David; Coutant, Sophie; Rovelet-Lecrux, Anne; Legallic, Solenn; Rousseau, Stephane; Vaschalde, Yvan; Guyant-Marechal, Lucie; Augustin, Jerome; Martinaud, Olivier; Defebvre, Luc; Krystkowiak, Pierre; Pariente, Jeremie; Clanet, Michel; Labauge, Pierre; Ayrignac, Xavier; Lefaucheur, Romain; Le Ber, Isabelle; Frebourg, Thierry; Hannequin, Didier; Campion, Domin…
24	2012	23042660	Bevan, Steve; Traylor, Matthew; Adib-Samii, Poneh; Malik, Rainer; Paul, Nicola L M; Jackson, Caroline; Farrall, Martin; Rothwell, Peter M; Sudlow, Cathie; Dichgans, Martin; Markus, Hugh S
24	2012	22627180	Freire, Carmen; Koifman, Sergio
24	2012	22065333	Manji, Rizwan A; Grocott, Hilary P; Leake, Jill; Ariano, Rob E; Manji, Jacqueline S; Menkis, Alan H; Jacobsohn, Eric
24	2011	21731479	Brodersen, Kay H; Schofield, Thomas M; Leff, Alexander P; Ong, Cheng Soon; Lomakina, Ekaterina I; Buhmann, Joachim M; Stephan, Klaas E
24	2011	21729249	Zadnikar, Monika; Kastrin, Andrej
24	2011	21514770	Rockman, Caron B; Garg, Karan; Jacobowitz, Glenn R; Berger, Jeffrey S; Mussa, Firas F; Cayne, Neal S; Adelman, Mark A; Maldonado, Thomas S
24	2011	21316471	Zhu, Tong; Hu, Rui; Qiu, Xing; Taylor, Michael; Tso, Yuen; Yiannoutsos, Constantin; Navia, Bradford; Mori, Susumu; Ekholm, Sven; Schifitto, Giovanni; Zhong, Jianhui
24	2010	20807748	Portales-Casamar, Elodie; Swanson, Douglas J; Liu, Li; de Leeuw, Charles N; Banks, Kathleen G; Ho Sui, Shannan J; Fulton, Debra L; Ali, Johar; Amirabbasi, Mahsa; Arenillas, David J; Babyak, Nazar; Black, Sonia F; Bonaguro, Russell J; Brauer, Erich; Candido, Tara R; Castellarin, Mauro; Chen, Jing; Chen, Ying; Cheng, Jason C Y; Chopra, Vik; Docking, T Roderick; Dreolini, Lisa; D'Souza, Cletus A; Fl…
24	2011	20716492	Temko, A; Thomas, E; Marnane, W; Lightbody, G; Boylan, G B
24	2010	20398365	Chen, Yi-Ju; Wu, Chun-Ying; Huang, Yu-Lin; Wang, Chang-Bi; Shen, Jui-Lung; Chang, Yun-Ting
24	2010	20171290	Shi, Feng; Yap, Pew-Thian; Fan, Yong; Gilmore, John H; Lin, Weili; Shen, Dinggang
24	2010	20139016	Ullmann, Jeremy F P; Cowin, Gary; Kurniawan, Nyoman D; Collin, Shaun P
24	2010	20079440	Robinson, Emma C; Hammers, Alexander; Ericsson, Anders; Edwards, A David; Rueckert, Daniel
24	2010	19948772	Hammer, Carol Scheffner; Farkas, George; Maczuga, Steve
24	2009	19934961	Siddiq, Farhan; Memon, Muhammad Zeeshan; Vazquez, Gabriela; Safdar, Adnan; Qureshi, Adnan I
24	2009	19840287	Surman, Geraldine; Hemming, Karla; Platt, Mary J; Parkes, Jackie; Green, Abbi; Hutton, Jane; Kurinczuk, Jennifer J
24	2009	19819113	Tan, Giles M; Arnone, Danilo; McIntosh, Andrew M; Ebmeier, Klaus P
24	2009	19666075	Gomes, Nelson G M; Campos, Maria G; Orfao, Joao M C; Ribeiro, Carlos A F
24	2009	19607789	Liao, Lujian; McClatchy, Daniel B; Yates, John R
24	2009	19267529	Tateshima, Satoshi; Tanishita, Kazuo; Hakata, Yasuhiro; Tanoue, Shin-ya; Vinuela, Fernando
24	2009	19201230	Schmidt, Carsten O; Schweikert, Bernd; Wenig, Christina M; Schmidt, Uwe; Gockel, Ulrich; Freynhagen, Rainer; Tolle, Thomas R; Baron, Ralf; Kohlmann, Thomas
24	2008	18807680	Kemp, Clinton D; Johnson, J Chad; Riordan, William P; Cotton, Bryan A
24	2009	18725887	Krogh, K; Perkash, I; Stiens, S A; Biering-Sorensen, F
24	2008	18583562	Holmin, Staffan; Krings, Timo; Ozanne, Augustin; Alt, Jan-Patrick; Claes, Ann; Zhao, Wenyuan; Alvarez, Hortensia; Rodesch, Georges; Lasjaunias, Pierre
24	2009	18482256	Satoh, J; Obayashi, S; Misawa, T; Sumiyoshi, K; Oosumi, K; Tabunoki, H
24	2008	18239181	Lasjaunias, Pierre L; Landrieu, Pierre; Rodesch, Georges; Alvarez, Hortensia; Ozanne, Augustin; Holmin, Staffan; Zhao, Wen-Yuan; Geibprasert, Sasikhan; Ducreux, Dennis; Krings, Timo
24	2007	18083494	Szelenyi, A; Langer, D; Beck, J; Raabe, A; Flamm, E S; Seifert, V; Deletis, V
24	2007	17573984	Tannen, Richard L; Weiner, Mark G; Xie, Dawei; Barnhart, Kurt
24	2007	17494675	Leach, J L; Strub, W M; Gaskill-Shipley, M F
24	2006	17044388	Pflaum, Christopher; McCollister, George; Strauss, David J; Shavelle, Robert M; DeVivo, Michael J
24	2006	16932035	Funahashi, Jin; Ohkubo, Takayoshi; Fukunaga, Hidefumi; Kikuya, Masahiro; Takada, Noriko; Asayama, Kei; Metoki, Hirohito; Obara, Taku; Inoue, Ryusuke; Hashimoto, Junichiro; Totsune, Kazuhito; Kobayashi, Makoto; Imai, Yutaka
24	2006	16678725	Paul, Robert H; Brickman, Adam M; Cohen, Ronald A; Williams, Leanne M; Niaura, Raymond; Pogun, Sakire; Clark, C Richard; Gunstad, John; Gordon, Evian
24	1991	1658557	Cohen, P T
24	2006	16369142	Venkatraghavan, Lakshmi; Manninen, Pirjo; Mak, Peter; Lukitto, Karolinah; Hodaie, Mojgan; Lozano, Andres
24	2005	15999903	Prichep, Leslie S
24	2005	15970854	Ouzounian, Joseph G; Gherman, Robert B
24	2005	15924554	Mhyre, T R; Chesler, E J; Thiruchelvam, M; Lungu, C; Cory-Slechta, D A; Fry, J D; Richfield, E K
24	2005	15845866	Horvath, Judit; Fliegauf, Manfred; Olbrich, Heike; Kispert, Andreas; King, Stephen M; Mitchison, Hannah; Zariwala, Maimoona A; Knowles, Michael R; Sudbrak, Ralf; Fekete, Gyorgy; Neesen, Juergen; Reinhardt, Richard; Omran, Heymut
24	2005	15770110	Manzardo, Ann M; Penick, Elizabeth C; Knop, Joachim; Nickel, Elizabeth J; Hall, Sandra; Jensen, Per; Gabrielli, William F Jr
24	2004	15549561	Meineri, P; Torre, E; Rota, E; Grasso, E
24	2005	15520260	Stewart, Mary K; Clark, Nathaniel L; Merrihew, Gennifer; Galloway, Evan M; Thomas, James H
24	2004	15183729	Portman, Douglas S; Emmons, Scott W
24	2003	15055391	Cannon, Robert C; Hasselmo, Michael E; Koene, Randal A
24	2003	15004465	Guo, J; Zhu, P; Wu, C; Yu, L; Zhao, S; Gu, X
24	2004	14586029	Fukushima, Tetsuya; Hasegawa, Isao; Miyashita, Yasushi
24	2003	12638107	Dijkers, Marcel P
24	2002	11920480	Bowers, Daniel C; Mulne, Arlynn F; Reisch, Joan S; Elterman, Roy D; Munoz, Louis; Booth, Timothy; Shapiro, Kenneth; Doxey, Deborah L
24	2001	11493795	Kincaid, E H; Chang, M C; Letton, R W; Chen, J G; Meredith, J W
23	1997	8996479	Rinkel, G J; Prins, N E; Algra, A
23	1981	7263994	Kaufman, H H; Cohen, G; Glass, T F; Huchton, J D; Pruessner, J L; Ostrow, P T; Andia-Waltenbaugh, A M; Dujovny, M
23	2012	22156692	Mandell, Daniel M; Matouk, Charles C; Farb, Richard I; Krings, Timo; Agid, Ronit; terBrugge, Karel; Willinsky, Robert A; Swartz, Richard H; Silver, Frank L; Mikulis, David J
23	2012	21942727	Oszvald, Agi; Guresir, Erdem; Setzer, Matthias; Vatter, Hartmut; Senft, Christian; Seifert, Volker; Franz, Kea
23	2011	21937023	Pillai, Vivek; Kalmbach, David A; Ciesla, Jeffrey A
23	2011	21718788	Chincarini, Andrea; Bosco, Paolo; Calvini, Piero; Gemme, Gianluca; Esposito, Mario; Olivieri, Chiara; Rei, Luca; Squarcia, Sandro; Rodriguez, Guido; Bellotti, Roberto; Cerello, Piergiorgio; De Mitri, Ivan; Retico, Alessandra; Nobili, Flavio
23	2011	21493902	Huang, Michael C; Baaj, Ali A; Downes, Katheryne; Youssef, A Samy; Sauvageau, Eric; van Loveren, Harry R; Agazzi, Siviero
23	2011	20974269	Butson, Christopher R; Cooper, Scott E; Henderson, Jaimie M; Wolgamuth, Barbara; McIntyre, Cameron C
23	2010	20660363	Waibel, S; Neumann, M; Rabe, M; Meyer, T; Ludolph, A C
23	2010	20650718	Jeong, Wan-Ki; Beyer, Johanna; Hadwiger, Markus; Blue, Rusty; Law, Charles; Vazquez-Reina, Amelio; Reid, R Clay; Lichtman, Jeff; Pfister, Hanspeter
23	2010	20600974	King, Richard D; Brown, Brandon; Hwang, Michael; Jeon, Tina; George, Anuh T
23	2010	20339122	Woo, Karen; Garg, Joy; Hye, Robert J; Dilley, Ralph B
23	2010	20190670	Huttunen, Terhi; von und zu Fraunberg, Mikael; Frosen, Juhana; Lehecka, Martin; Tromp, Gerard; Helin, Katariina; Koivisto, Timo; Rinne, Jaakko; Ronkainen, Antti; Hernesniemi, Juha; Jaaskelainen, Juha E
23	2010	20131328	Ruigomez, Ana; Martin-Merino, Elisa; Rodriguez, Luis Alberto Garcia
23	2010	20129863	Qiu, Anqi; Brown, Timothy; Fischl, Bruce; Ma, Jun; Miller, Michael I
23	2010	20081222	Greene, Casey S; Sinnott-Armstrong, Nicholas A; Himmelstein, Daniel S; Park, Paul J; Moore, Jason H; Harris, Brent T
23	2009	19758720	Sims, Richard; Isambert, Aurelie; Gregoire, Vincent; Bidault, Francois; Fresco, Lydia; Sage, John; Mills, John; Bourhis, Jean; Lefkopoulos, Dimitri; Commowick, Olivier; Benkebil, Mehdi; Malandain, Gregoire
23	2009	19672188	Welch, Marnie B; Brummett, Chad M; Welch, Terrence D; Tremper, Kevin K; Shanks, Amy M; Guglani, Pankaj; Mashour, George A
23	2009	19644066	Saini, Monica; Saqqur, Maher; Kamruzzaman, Anmmd; Lees, Kennedy R; Shuaib, Ashfaq
23	2009	19642991	Butler, Annie A; Menant, Jasmine C; Tiedemann, Anne C; Lord, Stephen R
23	2009	19298753	Lu, Yang; Wang, Xuefeng
23	2009	19238444	O'Callaghan, M E; MacLennan, A H; Haan, E A; Dekker, G
23	2008	18824747	Motomura, Noboru; Miyata, Hiroaki; Tsukihara, Hiroyuki; Takamoto, Shinichi
23	2008	18591303	Riskin, Arieh; Riskin-Mashiah, Shlomit; Bader, David; Kugelman, Amir; Lerner-Geva, Liat; Boyko, Valentina; Reichman, Brian
23	2008	18519166	Mackenzie-Graham, Allan J; Van Horn, John D; Woods, Roger P; Crawford, Karen L; Toga, Arthur W
23	2008	18471892	de Cheveigne, Alain; Simon, Jonathan Z
23	2008	18420481	Wermer, Marieke J H; Koffijberg, Hendrik; van der Schaaf, Irene C
23	2007	18085542	Stevens, Stanley M Jr; Rauniyar, Navin; Prokai, Laszlo
23	2007	17942629	Kim, Yun Bok; Huh, Namjung; Lee, Hyunjung; Baeg, Eun Ha; Lee, Daeyeol; Jung, Min Whan
23	2007	17726045	Sahashi, Kentaro; Masuda, Akio; Matsuura, Tohru; Shinmi, Jun; Zhang, Zhujun; Takeshima, Yasuhiro; Matsuo, Masafumi; Sobue, Gen; Ohno, Kinji
23	2007	17627489	Larbig, Gregor; Pickhardt, Marcus; Lloyd, David G; Schmidt, Boris; Mandelkow, Eckhard
23	2007	17208014	Niogi, Sumit N; Mukherjee, Pratik; McCandliss, Bruce D
23	2007	17145263	Chawla, A; Emmanuel, J V; Seow, W T; Lou, J; Teo, H E; Lim, C C T
23	2006	17115909	van Hedel, Hubertus J A; Curt, Armin
23	2006	17068302	Nedeltchev, Krassen; Fischer, Urs; Arnold, Marcel; Ballinari, Pietro; Haefeli, Tobias; Kappeler, Liliane; Brekenfeld, Caspar; Remonda, Luca; Schroth, Gerhard; Mattle, Heinrich P
23	2006	17019647	Gu, Jin; He, Tao; Pei, Yunfei; Li, Fei; Wang, Xiaowo; Zhang, Jing; Zhang, Xuegong; Li, Yanda
23	2007	16905368	Oehlers, Leon P; Perez, Amy N; Walter, Ronald B
23	2006	16888264	Reiter, Markus; Bucek, Robert A; Effenberger, Isabella; Boltuch, Johanna; Lang, Wilfried; Ahmadi, Ramazanali; Minar, Erich; Schillinger, Martin
23	2006	16843856	Nowinski, Wieslaw L; Qian, Guoyu; Kirgaval Nagaraja, Bhanu Prakash; Thirunavuukarasuu, Arumugam; Hu, Qingmao; Ivanov, Nick; Parimal, Annamalai Sapayu; Runge, Val M; Beauchamp, Norman J
23	2006	16538521	Platzer, Patrick; Jaindl, Manuela; Thalhammer, Gerhild; Dittrich, Stefan; Wieland, Thomas; Vecsei, Vilmos; Gaebler, Christian
23	2006	16511642	Akman-Demir, G; Gul, A; Gurol, E; Ozdogan, H; Bahar, S; Oge, A E; Gurvit, H; Saruhan-Direskeneli, G; Yazici, H; Eraksoy, M
23	2004	15556000	Kelley, Brian P; Lunn, Mitchell R; Root, David E; Flaherty, Stephen P; Martino, Allison M; Stockwell, Brent R
23	2004	15475159	Hung, Chuan-Mao; Li, Chuan
23	2004	15358212	Senda, Sho; Wakayama, Teruhiko; Yamazaki, Yukiko; Ohgane, Jun; Hattori, Naka; Tanaka, Satoshi; Yanagimachi, Ryuzo; Shiota, Kunio
23	2004	12949253	Kovacs, Laszlo; Paprika, Dora; Takacs, Robert; Kardos, Attila; Varkonyi, Tamas T; Lengyel, Csaba; Kovacs, Attila; Rudas, Laszlo; Pokorny, Gyula
23	2004	12949137	Klinger, Michael; Taylor, John S; Oertle, Thomas; Schwab, Martin E; Stuermer, Claudia A O; Diekmann, Heike
23	2003	12880841	Ito, Hiroshi; Kanno, Iwao; Takahashi, Kazuhiro; Ibaraki, Masanobu; Miura, Shuichi
23	2002	12468768	Meschia, James F
22	2012	23031191	Slotema, C W; Aleman, A; Daskalakis, Z J; Sommer, I E
22	2012	22706672	Ronneberger, Olaf; Liu, Kun; Rath, Meta; Ruebeta, Dominik; Mueller, Thomas; Skibbe, Henrik; Drayer, Benjamin; Schmidt, Thorsten; Filippi, Alida; Nitschke, Roland; Brox, Thomas; Burkhardt, Hans; Driever, Wolfgang
22	2012	22282894	Geeganage, Chamila M; Diener, Hans-Christoph; Algra, Ale; Chen, Christopher; Topol, Eric J; Dengler, Reinhard; Markus, Hugh S; Bath, Matthew W; Bath, Philip M W
22	2011	22076305	Anderson, Jeffrey S; Ferguson, Michael A; Lopez-Larson, Melissa; Yurgelun-Todd, Deborah
22	2011	21520009	Eckstein, Felix; Cotofana, Sebastian; Wirth, Wolfgang; Nevitt, Michael; John, Markus R; Dreher, Donatus; Frobell, Richard
22	2011	21400119	Pitz, Marshall W; Desai, Arati; Grossman, Stuart A; Blakeley, Jaishri O
22	2011	21339502	Devos, H; Akinwuntan, A E; Nieuwboer, A; Truijen, S; Tant, M; De Weerdt, W
22	2011	21242422	Dossett, Lesly A; Riesel, Johanna N; Griffin, Marie R; Cotton, Bryan A
22	2011	20826179	van Heeringen, C; Bijttebier, S; Godfrin, K
22	2010	20631693	Gagne, J J; Avorn, J; Shrank, W H; Schneeweiss, S
22	2011	20620191	Aon-Bertolino, Maria Laura; Romero, Juan Ignacio; Galeano, Pablo; Holubiec, Mariana; Badorrey, Maria Sol; Saraceno, Gustavo Ezequiel; Hanschmann, Eva-Maria; Lillig, Christopher Horst; Capani, Francisco
22	1991	2060288	Falck, B; Andreassen, S; Groth, T; Lang, H; Melander, M; Nurmi, A; Puusa, A; Rosenfalck, A; Stalberg, E; Suojanen, M
22	2010	20210866	Haroutiunian, Simon; Drennan, Daniel A; Lipman, Arthur G
22	2010	20173544	Davidson, Andrew S; Morgan, Michael K
22	2009	19558250	Rascati, Karen L; Richards, Kristin M; Johnsrud, Michael T; Mann, Teresa A
22	2010	19499318	Franke, Felix; Natora, Michal; Boucsein, Clemens; Munk, Matthias H J; Obermayer, Klaus
22	2010	19361261	Choi, Dae Seob; Kim, Mun Chul; Lee, Seon Kyu; Willinsky, Robert A; Terbrugge, Karel G
22	2009	19304898	Bayreuther, J; Wagener, S; Woodford, M; Edwards, A; Lecky, F; Bouamra, O; Dykes, E
22	2009	19004039	Wolfe, Frederick; Petri, Michelle; Alarcon, Graciela S; Goldman, John; Chakravarty, Eliza F; Katz, Robert S; Karlson, Elizabeth W
22	2009	18984621	Croning, Mike D R; Marshall, Michael C; McLaren, Peter; Armstrong, J Douglas; Grant, Seth G N
22	2008	18923048	Roxin, Alex; Hakim, Vincent; Brunel, Nicolas
22	2008	18775774	Fuite, Jim; Vernon, Suzanne D; Broderick, Gordon
22	2008	18555187	Buvoli, Massimo; Hamady, Micah; Leinwand, Leslie A; Knight, Rob
22	2008	18374620	Lee, Myeong Soo; Lam, Paul; Ernst, Edzard
22	2008	18040278	Biering-Sorensen, F; Craggs, M; Kennelly, M; Schick, E; Wyndaele, J-J
22	2007	17851054	Ohsaki, Miho; Abe, Hidenao; Tsumoto, Shusaku; Yokoi, Hideto; Yamaguchi, Takahira
22	2007	17602040	Thibault, Maxime; Girard, Francois; Moumdjian, Robert; Chouinard, Philippe; Boudreault, Daniel; Ruel, Monique
22	2007	17376868	Koizumi, Keita; Higashida, Haruhiro; Yoo, Siuk; Islam, Mohamad Saharul; Ivanov, Andrej I; Guo, Vicky; Pozzi, Paola; Yu, Shu-Hua; Rovescalli, Alessandra C; Tang, Derek; Nirenberg, Marshall
22	2006	16845168	Liu, Jimin; Nowinski, Wieslaw L
22	2006	16741164	Sundquist, Kristina; Li, Xinjun; Hemminki, Kari
22	2006	16732840	Kelman, Leslie
22	2006	16169750	Liu, Li; Peng, Danling; Ding, Guosheng; Jin, Zhen; Zhang, Lei; Li, Ke; Chen, Chuansheng
22	2004	15645346	Amato, Maria Pia; Grimaud, Jerome; Achiti, Iuliana; Bartolozzi, Maria Letizia; Adeleine, Patrice; Hartung, Hans-Peter; Kappos, Ludwig; Thompson, Alan; Trojano, Maria; Vukusic, Sandra; Confavreux, Christian
22	2004	15500254	Koga, Hisashi; Yuasa, Shigeki; Nagase, Takahiro; Shimada, Kiyo; Nagano, Mihoko; Imai, Kazuhide; Ohara, Reiko; Nakajima, Daisuke; Murakami, Masatoshi; Kawai, Makoto; Miki, Futaba; Magae, Junji; Inamoto, Susumu; Okazaki, Noriko; Ohara, Osamu
22	2004	15345244	Ossipow, Vincent; Pellissier, Francois; Schaad, Olivier; Ballivet, Marc
22	2004	15335108	Farin, A; Marshall, L F
22	2004	15268880	Pazour, Gregory J
22	1992	1448825	Kittner, S J; Sharkness, C M; Sloan, M A; Price, T R; Dambrosia, J M; Tuhrim, S; Wolf, P A; Mohr, J P; Hier, D B
22	2003	12753086	Dabrowski, Michal; Aerts, Stein; Van Hummelen, Paul; Craessaerts, Katleen; De Moor, Bart; Annaert, Wim; Moreau, Yves; De Strooper, Bart
22	2002	11815640	Bots, M L; Elwood, P C; Nikitin, Y; Salonen, J T; Freire de Concalves, A; Inzitari, D; Sivenius, J; Benetou, V; Tuomilehto, J; Koudstaal, P J; Grobbee, D E
22	2001	11588335	Feasby, T E; Quan, H; Ghali, W A
22	2001	11588317	Quilliam, B J; Lapane, K L; Eaton, C B; Mor, V
22	2001	11545694	Le Novere, N; Changeux, J P
22	2001	11357493	Van Laere, K; Koole, M; Versijpt, J; Vandenberghe, S; Brans, B; D'Asseler, Y; De Winter, O; Kalmar, A; Dierckx, R
22	2000	10843804	Coppola, M; Pizzigoni, A; Banfi, S; Bassi, M T; Casari, G; Incerti, B
22	1998	10223520	Mirsky, J S; Nadkarni, P M; Healy, M D; Miller, P L; Shepherd, G M
21	1993	8123430	John, E R; Easton, P; Prichep, L S; Friedman, J
21	1994	7970013	Wallace, J D
21	2012	22652362	Huang, Tao; Chen, Ying; Yang, Bin; Yang, Jing; Wahlqvist, Mark L; Li, Duo
21	2011	21905968	Riemsma, Rob; Forbes, Carol; Harker, Julie; Worthy, Gill; Misso, Kate; Schafer, Michael; Kleijnen, Jos; Sturzebecher, Steffen
21	2011	21868723	McKinney, James S; Deng, Yingzi; Kasner, Scott E; Kostis, John B
21	2011	21795649	Webb, Alastair John Stewart; Fischer, Urs; Rothwell, Peter Malcolm
21	2011	21147885	Eisenhofer, Graeme; Timmers, Henri J; Lenders, Jacques W M; Bornstein, Stefan R; Tiebel, Oliver; Mannelli, Massimo; King, Kathryn S; Vocke, Cathy D; Linehan, W Marston; Bratslavsky, Gennady; Pacak, Karel
21	2011	21146617	Van Hecke, Wim; Leemans, Alexander; Sage, Caroline A; Emsell, Louise; Veraart, Jelle; Sijbers, Jan; Sunaert, Stefan; Parizel, Paul M
21	2011	20965259	Guevara, P; Poupon, C; Riviere, D; Cointepas, Y; Descoteaux, M; Thirion, B; Mangin, J-F
21	2011	20801079	Vanneste, Sven; Plazier, Mark; van der Loo, Elsa; Van de Heyning, Paul; De Ridder, Dirk
21	2009	19922116	Sutedja, Nadia A; Fischer, Kathelijn; Veldink, Jan H; van der Heijden, Geert J M G; Kromhout, Hans; Heederik, Dick; Huisman, Mark H B; Wokke, John J H; van den Berg, Leonard H
21	2009	19851161	Katz, Nathaniel
21	2010	19850031	Li, Qiang; Ritter, Deborah; Yang, Nan; Dong, Zhiqiang; Li, Hao; Chuang, Jeffrey H; Guo, Su
21	2009	19777060	Gulliford, Martin C; Charlton, Judith; Ashworth, Mark; Rudd, Anthony G; Toschke, Andre Michael
21	2009	19590056	Perkins, Elizabeth; Stephens, Julie; Xiang, Huiyun; Lo, Warren
21	2009	19409232	Crawford, F; Wood, M; Ferguson, S; Mathura, V; Gupta, P; Humphrey, J; Mouzon, B; Laporte, V; Margenthaler, E; O'Steen, B; Hayes, R; Roses, A; Mullan, M
21	2009	19247173	Gross, Douglas P; Stephens, Brian; Bhambhani, Yagesh; Haykowsky, Mark; Bostick, Geoff P; Rashiq, Saifudin
21	2009	19243027	Silva, Marilyn H; Gammon, Derek
21	2009	19182157	Lo, Warren; Stephens, Julie; Fernandez, Soledad
21	2009	19036618	Burger, Marlette; Louw, Quinette A
21	2009	19015328	Hosokawa-Muto, Junji; Kamatari, Yuji O; Nakamura, Hironori K; Kuwata, Kazuo
21	2009	18971290	Sprengers, M E; van Rooij, W J; Sluzewski, M; Rinkel, G J E; Velthuis, B K; de Kort, G A P; Majoie, C B L M
21	2009	18845655	van den Elskamp, Ij; Knol, Dl; Uitdehaag, Bmj; Barkhof, F
21	2008	18840021	Beyens, Marie-Noelle; Guy, Claire; Mounier, Genevieve; Laporte, Sylvie; Ollagnier, Michel
21	2008	18590433	Binder, Devin K; Von Lehe, Marec; Kral, Thomas; Bien, Christian G; Urbach, Horst; Schramm, Johannes; Clusmann, Hans
21	2010	18572275	Liang, Winnie S; Dunckley, Travis; Beach, Thomas G; Grover, Andrew; Mastroeni, Diego; Ramsey, Keri; Caselli, Richard J; Kukull, Walter A; McKeel, Daniel; Morris, John C; Hulette, Christine M; Schmechel, Donald; Reiman, Eric M; Rogers, Joseph; Stephan, Dietrich A
21	2009	18514555	de Rooij, Annetje M; de Mos, Marissa; Sturkenboom, Miriam C J M; Marinus, Johan; van den Maagdenberg, Arn M J M; van Hilten, Jacobus J
21	2008	18513832	Kashem, Mohammed Abul; Harper, Clive; Matsumoto, Izuru
21	2007	17916339	Feng, Zheng; Davis, Daniel P; Sasik, Roman; Patel, Hemal H; Drummond, John C; Patel, Piyush M
21	2007	17693335	Cagnie, Barbara; Cools, Ann; De Loose, Veerle; Cambier, Dirk; Danneels, Lieven
21	2007	17230027	Myint, Phyo K; Vowler, Sarah L; Woodhouse, Peter R; Redmayne, Oliver; Fulcher, Robert A
21	2006	16532465	Yamamoto, Tatsuya; Sakakibara, Ryuji; Uchiyama, Tomoyuki; Liu, Zhi; Ito, Takashi; Awa, Yusuke; Yamanishi, Tomonori; Hattori, Takamichi
21	2005	16103728	Freedman, D Michal; Travis, Lois B; Gridley, Gloria; Kuncl, Ralph W
21	2006	16049189	Crochet, Sylvain; Fuentealba, Pablo; Cisse, Youssouf; Timofeev, Igor; Steriade, Mircea
21	2005	16035144	Cooper, Nicholas J; Keage, Hannah; Hermens, Daniel; Williams, Leanne M; Debrota, David; Clark, C Richard; Gordon, Evian
21	2004	15800369	Nielsen, Finn Arup; Hansen, Lars Kai; Balslev, Daniela
21	2005	15627922	Steudel, W I; Cortbus, F; Schwerdtfeger, K
21	2004	15591784	Narayanasamy, Vijay; Mukhopadhyay, Snehasis; Palakal, Mathew; Potter, David A
21	2004	15574599	Hostetler, Sarah Grim; Xiang, Huiyun; Smith, Gary A
21	2004	15482356	Kelman, L
21	2004	15357045	Brott, Thomas G; Brown, Robert D Jr; Meyer, Fredric B; Miller, David A; Cloft, Harry J; Sullivan, Timothy M
21	2003	14528910	Myung, J K; Gulesserian, T; Fountoulakis, M; Lubec, G
21	2003	14504321	Swerdlow, A J; Higgins, C D; Adlard, P; Jones, M E; Preece, M A
21	2003	12852763	Lagunin, Alexey A; Gomazkov, Oleg A; Filimonov, Dmitrii A; Gureeva, Tatyana A; Dilakyan, Elvira A; Kugaevskaya, Elena V; Elisseeva, Yulia E; Solovyeva, Nina I; Poroikov, Vladimir V
21	2003	12618059	Lai, B C L; Schulzer, M; Marion, S; Teschke, K; Tsui, J K C
21	2002	12417363	Auchus, Alexander P; Chen, Christopher P L H; Sodagar, Swati N; Thong, Melissa; Sng, Eugene C S
21	2002	12084870	Sirven, J I; Claypool, D W; Sahs, K L; Wingerchuk, D M; Bortz, J J; Drazkowski, J; Caselli, R; Zanick, D
21	2002	12069764	Vannier, Edwige; Adam, Olivier; Motsch, Jean-Francois
21	2001	11708912	Huang, P; Loew, G H; Funamizu, H; Mimura, M; Ishiyama, N; Hayashida, M; Okuno, T; Shimada, O; Okuyama, A; Ikegami, S; Nakano, J; Inoguchi, K
21	2000	10916733	Tsumoto, S
21	2000	10818550	Scheltens, P; Kittner, B
21	2000	10638886	Sato, Y
21	1999	10597407	Begleiter, H; Reich, T; Nurnberger, J Jr; Li, T K; Conneally, P M; Edenberg, H; Crowe, R; Kuperman, S; Schuckit, M; Bloom, F; Hesselbrock, V; Porjesz, B; Cloninger, C R; Rice, J; Goate, A
21	1998	10347564	Croft, R P; Smith, W C; Nicholls, P; Richardus, J H
20	1998	9773045	Pasquier, F; Lebert, F; Lavenu, I; Petit, H
20	1997	9309700	Schroder, J M; Molnar, M
20	1996	8603628	Weder, B; Oettli, R; Maguire, R P; Vonesch, T
20	2012	22753137	Abel, Olubunmi; Powell, John F; Andersen, Peter M; Al-Chalabi, Ammar
20	2012	22699906	Damoiseaux, Jessica S; Seeley, William W; Zhou, Juan; Shirer, William R; Coppola, Giovanni; Karydas, Anna; Rosen, Howard J; Miller, Bruce L; Kramer, Joel H; Greicius, Michael D
20	2012	22634863	Johnson, G Allan; Calabrese, Evan; Badea, Alexandra; Paxinos, George; Watson, Charles
20	2012	22223244	Fugate, Jennifer E; Ameriso, Sebastian F; Ortiz, Gustavo; Schottlaender, Lucia V; Wijdicks, Eelco F M; Flemming, Kelly D; Rabinstein, Alejandro A
20	2011	21684124	Melonakos, Eric D; Shenton, Martha E; Rathi, Yogesh; Terry, Douglas P; Bouix, Sylvain; Kubicki, Marek
20	2011	21650160	Helal, Christopher J; Kang, Zhijun; Hou, Xinjun; Pandit, Jayvardhan; Chappie, Thomas A; Humphrey, John M; Marr, Eric S; Fennell, Kimberly F; Chenard, Lois K; Fox, Carol; Schmidt, Christopher J; Williams, Robert D; Chapin, Douglas S; Siuciak, Judith; Lebel, Lorraine; Menniti, Frank; Cianfrogna, Julia; Fonseca, Kari R; Nelson, Frederick R; O'Connor, Rebecca; MacDougall, Mary; McDowell, Laura; Liras…
20	2011	21435840	Landmark, Cecilie Johannessen; Fossmark, Hilde; Larsson, Pal G; Rytter, Elisif; Johannessen, Svein I
20	2011	21216294	Ashburner, John; Friston, Karl J
20	2011	21111808	Sultana, Rukhsana; Butterfield, D Allan
20	2010	20959017	Iancu, Ovidiu D; Darakjian, Priscila; Walter, Nicole A R; Malmanger, Barry; Oberbeck, Denesa; Belknap, John; McWeeney, Shannon; Hitzemann, Robert
20	2011	20810324	Ito, Kaori; Corrigan, Brian; Zhao, Qinying; French, Jonathan; Miller, Raymond; Soares, Holly; Katz, Elyse; Nicholas, Timothy; Billing, Bill; Anziano, Richard; Fullerton, Terence
20	2011	20546966	Muramatsu, Chisako; Nakagawa, Toshiaki; Sawada, Akira; Hatanaka, Yuji; Hara, Takeshi; Yamamoto, Tetsuya; Fujita, Hiroshi
20	2010	20530077	Leventhal, John M; Martin, Kimberly D; Asnes, Andrea G
20	2010	20108130	Nakajima, Kenichi
20	2009	19796876	Siniatchkin, Michael; Reich, Anna-Lena; Shepherd, Alex J; van Baalen, Andreas; Siebner, Hartiwg R; Stephani, Ulrich
20	2009	19531498	Fissolo, Nicolas; Haag, Sabrina; de Graaf, Katrien L; Drews, Oliver; Stevanovic, Stefan; Rammensee, Hans Georg; Weissert, Robert
20	2009	19520640	Kumar, Mrityunjay; Dass, Sarat
20	2009	19384886	Klucken, Tim; Tabbert, Katharina; Schweckendiek, Jan; Merz, Christian Josef; Kagerer, Sabine; Vaitl, Dieter; Stark, Rudolf
20	2009	19138050	Lowe, Xiu R; Bhattacharya, Sanchita; Marchetti, Francesco; Wyrobek, Andrew J
20	2008	18618103	van de Vrie-Hoekstra, N W; de Vries, T W; van den Berg, P B; Brouwer, O F; de Jong-van den Berg, L T W
20	2008	18362709	Vyas, Raj M; Dickinson, Brian P; Wasson, Kristy L; Roostaeian, Jason; Bradley, James P
20	2007	17911164	Sunkin, Susan M; Hohmann, John G
20	2007	17566398	Maher, Cormac O; Goumnerova, Lilliana; Madsen, Joseph R; Proctor, Mark; Scott, R Michael
20	2007	17286318	Patten, Scott B; Esposito, Eleonora; Carter, Brian
20	2006	17263005	Butzkueven, H; Chapman, J; Cristiano, E; Grand'Maison, F; Hoffmann, M; Izquierdo, G; Jolley, D; Kappos, L; Leist, T; Pohlau, D; Rivera, V; Trojano, M; Verheul, F; Malkowski, J P
20	2006	17108711	Arnone, Danilo; Abou-Saleh, Mohammed T; Barrick, Thomas R
20	2007	17098931	Zhang, Wuxue; Zhang, Yong; Zheng, Hui; Zhang, Chen; Xiong, Wei; Olyarchuk, John G; Walker, Michael; Xu, Weifeng; Zhao, Min; Zhao, Shuqi; Zhou, Zhuan; Wei, Liping
20	2006	16768243	Yu, Hengyong; Wei, Yuchuan; Hsieh, Jiang; Wang, Ge
20	2006	16720709	Hur, Chin; Chan, Andrew T; Tramontano, Angela C; Gazelle, G Scott
20	2005	16312221	Conejero-Goldberg, Concepcion; Wang, Ena; Yi, Chuli; Goldberg, Terry E; Jones-Brando, Lorraine; Marincola, Francesco M; Webster, Maree J; Torrey, E Fuller
20	2005	16109472	Cardoso, Jaime S; Pinto da Costa, Joaquim F; Cardoso, Maria J
20	2006	16093563	Seigneur, Josee; Kroeger, Daniel; Nita, Dragos A; Amzica, Florin
20	2004	15561648	Oster, Gerry; Berger, Ariel; Dukes, Ellen; Edelsberg, John; McCarberg, Bill
20	2003	12876234	Dunn, L; Henry, J; Beard, D
20	2003	12646018	Wu, Yong-Qian; Belyakov, Sergei; Choi, Chi; Limburg, David; Thomas IV, Bert E; Vaal, Mark; Wei, Ling; Wilkinson, Douglas E; Holmes, Agnes; Fuller, Mike; McCormick, Jocelyn; Connolly, Maureen; Moeller, Tim; Steiner, Joseph; Hamilton, Gregory S
20	1999	12371416	Radunovic, A; Leigh, P N
20	2002	12222822	Cannon, R C; Howell, F W; Goddard, N H; De Schutter, E
20	2002	12169525	Narayanan, Ajit; Wu, Xikun; Yang, Z Rong
20	2001	11711333	Chen, Y; DeVivo, M J; Lloyd, L K
19	2013	23479610	Markov, Nikola T; Ercsey-Ravasz, Maria; Lamy, Camille; Ribeiro Gomes, Ana Rita; Magrou, Loic; Misery, Pierre; Giroud, Pascale; Barone, Pascal; Dehay, Colette; Toroczkai, Zoltan; Knoblauch, Kenneth; Van Essen, David C; Kennedy, Henry
19	2012	23063363	Manning, Laurina; Heckscher, Ellie S; Purice, Maria D; Roberts, Jourdain; Bennett, Alysha L; Kroll, Jason R; Pollard, Jill L; Strader, Marie E; Lupton, Josh R; Dyukareva, Anna V; Doan, Phuong Nam; Bauer, David M; Wilbur, Allison N; Tanner, Stephanie; Kelly, Jimmy J; Lai, Sen-Lin; Tran, Khoa D; Kohwi, Minoree; Laverty, Todd R; Pearson, Joseph C; Crews, Stephen T; Rubin, Gerald M; Doe, Chris Q
19	2012	23019491	Reymond, Jean-Louis; Awale, Mahendra
19	2012	22498655	Yuan, Lei; Wang, Yalin; Thompson, Paul M; Narayan, Vaibhav A; Ye, Jieping
19	2012	22262598	Andrade, Susan E; Harrold, Leslie R; Tjia, Jennifer; Cutrona, Sarah L; Saczynski, Jane S; Dodd, Katherine S; Goldberg, Robert J; Gurwitz, Jerry H
19	2013	22125184	Amanzio, Martina; Benedetti, Fabrizio; Porro, Carlo A; Palermo, Sara; Cauda, Franco
19	2011	21998062	Veerbeek, Janne M; Koolstra, Muriel; Ket, Johannes C F; van Wegen, Erwin E H; Kwakkel, Gert
19	2011	21961924	Leake, Caleb B; Brinjikji, Waleed; Kallmes, David F; Cloft, Harry J
19	2011	21724143	Iverson, Katherine M; Hendricks, Ann M; Kimerling, Rachel; Krengel, Maxine; Meterko, Mark; Stolzmann, Kelly L; Baker, Errol; Pogoda, Terri K; Vasterling, Jennifer J; Lew, Henry L
19	2011	21684121	Verrotti, Alberto; Scaparrotta, Alessandra; Agostinelli, Sergio; Di Pillo, Sabrina; Chiarelli, Francesco; Grosso, Salvatore
19	2011	21251245	Lu, Shin-Hua; Wu, Josephine W; Liu, Hsuan-Liang; Zhao, Jian-Hua; Liu, Kung-Tien; Chuang, Chih-Kuang; Lin, Hsin-Yi; Tsai, Wei-Bor; Ho, Yih
19	2011	21126594	Durrleman, Stanley; Fillard, Pierre; Pennec, Xavier; Trouve, Alain; Ayache, Nicholas
19	2011	20965258	Wessel, Jan R; Ullsperger, Markus
19	2010	20730795	Lanzkron, Sophie; Carroll, C Patrick; Haywood, Carlton Jr
19	2010	20678618	Crompton, Joseph G; Pollack, Keshia M; Oyetunji, Tolulope; Chang, David C; Efron, David T; Haut, Elliott R; Cornwell, Edward E 3rd; Haider, Adil H
19	2010	20671253	Chang, Chia-Hsuin; Shau, Wen-Yi; Kuo, Chuei-Wen; Chen, Shu-Ting; Lai, Mei-Shu
19	2010	20360542	Sheu, Jau-Jiuan; Kang, Jiunn-Horng; Lin, Hsiu-Chen; Lin, Herng-Ching
19	2010	20357522	Bhatia, Sanjay; Zhang, Kai; Oh, Michael; Angle, Cindy; Whiting, Donald
19	2010	20210934	Roels, Leo; Spaight, Caroline; Smits, Jacqueline; Cohen, Bernard
19	2010	20195556	Forgeron, Paula A; King, Sara; Stinson, Jennifer N; McGrath, Patrick J; MacDonald, Amanda J; Chambers, Christine T
19	2010	20152910	Tang, Yuchun; Hojatkashani, Cornelius; Dinov, Ivo D; Sun, Bo; Fan, Lingzhong; Lin, Xiangtao; Qi, Hengtao; Hua, Xue; Liu, Shuwei; Toga, Arthur W
19	2010	20117918	Matheson, S L; Green, M J; Loo, C; Carr, V J
19	2009	19908302	Hauser, Robert A; Auinger, Peggy; Oakes, David
19	2010	19806309	Daniluk, Slawomir; G Davies, Keith; Ellias, Samuel A; Novak, Peter; Nazzaro, Jules M
19	2009	19800735	Lakke, Sandra E; Soer, Remko; Takken, Tim; Reneman, Michiel F
19	2009	19609082	Drijgers, Rosa L; Aalten, Pauline; Winogrodzka, Ania; Verhey, Frans R J; Leentjens, Albert F G
19	2009	19191307	Miller, Robert G; Anderson, Fred; Brooks, Benjamin Rix; Mitsumoto, Hiroshi; Bradley, Walter G; Ringel, Steven P
19	2008	18779491	Nguyen-Khoa, Bao-Anh; Goehring, Earl L Jr; Werther, Winifred; Gower, Emily W; Do, Diana V; Jones, Judith K
19	2007	18174706	Darendeliler, Feyza; Karagiannis, Georgios; Wilton, Patrick
19	2008	18157972	Holoshitz, Noa; Alsheikh-Ali, Alawi A; Karas, Richard H
19	2007	17720628	Brooks, Jayne L; Goodfellow, Laura; Bodde, Nynke M G; Aldenkamp, Albert; Baker, Gus A
19	2007	17201412	Liu, Hong; Gao, Zhao-Bing; Yao, Zhiyi; Zheng, Suxin; Li, Yang; Zhu, Weiliang; Tan, Xiaojian; Luo, Xiaomin; Shen, Jianhua; Chen, Kaixian; Hu, Guo-Yuan; Jiang, Hualiang
19	2006	16612299	Burd, Randall S; Jang, Tai S; Nair, Satish S
19	2006	16533090	Johnson, Carla J
19	2005	16155379	Lee, Byung-Chul; Hwang, Sung-Hee; Jung, San; Yu, Kyung-Ho; Lee, Ju-Hun; Cho, Su-Jin; Lee, Sang-Mu; Song, Hong-Ki
19	2005	15999906	Saletu, Bernd; Anderer, Peter; Saletu-Zyhlarz, Gerda M; Pascual-Marqui, Roberto D
19	2005	15999905	Johnstone, J; Gunkelman, J; Lunt, J
19	2004	14707311	Nicolson, A; Chadwick, D W; Smith, D F
19	2003	14528906	Desiderio, D M; Zhan, X
19	2003	12819138	Gustincich, Stefano; Batalov, Serge; Beisel, Kirk W; Bono, Hidemasa; Carninci, Piero; Fletcher, Colin F; Grimmond, Sean; Hirokawa, Nobutaka; Jarvis, Erich D; Jegla, Tim; Kawasawa, Yuka; LeMieux, Julianna; Miki, Harukata; Raviola, Elio; Teasdale, Rohan D; Tominaga, Naoko; Yagi, Ken; Zimmer, Andreas; Hayashizaki, Yoshihide; Okazaki, Yasushi
19	2002	12537852	Croft, Maxine L; Read, Anne W; de Klerk, Nicholas; Hansen, Janice; Kurinczuk, Jennifer J
19	2002	11998549	Huerta, Consuelo; Garcia Rodriguez, Luis Alberto; Wallander, Mary-Ann; Johansson, Saga
19	2001	11707332	Lu, W; Wainwright, G; Olohan, L A; Webster, S G; Rees, H H; Turner, P C
19	2001	11161796	Rendtorff, N D; Frodin, M; Attie-Bitach, T; Vekemans, M; Tommerup, N
19	2001	11141511	Miller, P L; Nadkarni, P; Singer, M; Marenco, L; Hines, M; Shepherd, G
18	1974	4594949	Snapir, N; Sharon, I M; Furuta, F; Feldman, S E; Lepkovsky, S
18	1969	4188693	Saavedra, J P; Mazzuchelli, A L
18	1974	4140033	Janzen, R W; Speckmann, E J; Caspers, H
18	2013	23380698	Ball, Jocasta; Carrington, Melinda J; McMurray, John J V; Stewart, Simon
18	2012	22526018	Vasli, Nasim; Bohm, Johann; Le Gras, Stephanie; Muller, Jean; Pizot, Cecile; Jost, Bernard; Echaniz-Laguna, Andoni; Laugel, Vincent; Tranchant, Christine; Bernard, Rafaelle; Plewniak, Frederic; Vicaire, Serge; Levy, Nicolas; Chelly, Jamel; Mandel, Jean-Louis; Biancalana, Valerie; Laporte, Jocelyn
18	2012	22480393	Misfeld, Martin; Leontyev, Sergey; Borger, Michael A; Gindensperger, Olivier; Lehmann, Sven; Legare, Jean-Francois; Mohr, Friedrich W
18	2012	22245410	Zhang, Zefeng; Fang, Jing; Gillespie, Cathleen; Wang, Guijing; Hong, Yuling; Yoon, Paula W
18	2012	22008371	Cho, Youngsang; Seong, Joon-Kyung; Jeong, Yong; Shin, Sung Yong
18	2011	21960576	Ovbiagele, Bruce; Bath, Philip M; Cotton, Daniel; Vinisko, Richard; Diener, Hans-Christoph
18	2011	21293015	Chen, Ming-De; Rimmer, James H
18	2011	21224000	Grieve, Stuart M; Korgaonkar, Mayuresh S; Clark, C Richard; Williams, Leanne M
18	2011	21195199	Castellanos, Nazareth P; Leyva, Inmaculada; Buldu, Javier M; Bajo, Ricardo; Paul, Nuria; Cuesta, Pablo; Ordonez, Victoria E; Pascua, Cristina L; Boccaletti, Stefano; Maestu, Fernando; del-Pozo, Francisco
18	2011	21127296	Lee, Ching-Chih; Su, Yu-Chieh; Ho, Hsu-Chieh; Hung, Shih-Kai; Lee, Moon-Sing; Chou, Pesus; Huang, Yung-Sung
18	2010	21117992	Zamprogno, Helia; Hansen, Bernie D; Bondell, Howard D; Sumrell, Andrea Thomson; Simpson, Wendy; Robertson, Ian D; Brown, James; Pease, Anthony P; Roe, Simon C; Hardie, Elizabeth M; Wheeler, Simon J; Lascelles, B Duncan X
18	2010	21067598	Ribbe, Katja; Friedrichs, Heidi; Begemann, Martin; Grube, Sabrina; Papiol, Sergi; Kastner, Anne; Gerchen, Martin F; Ackermann, Verena; Tarami, Asieh; Treitz, Annika; Flogel, Marlene; Adler, Lothar; Aldenhoff, Josef B; Becker-Emner, Marianne; Becker, Thomas; Czernik, Adelheid; Dose, Matthias; Folkerts, Here; Freese, Roland; Gunther, Rolf; Herpertz, Sabine; Hesse, Dirk; Kruse, Gunther; Kunze, Heinr…
18	2010	20939698	Dudley, Roy R; Aziz, Ishtiaque; Bonnici, Andre; Saluja, Rajeet S; Lamoureux, Julie; Kalmovitch, Boaz; Gursahaney, Ash; Razek, Tarek; Maleki, Mohammad; Marcoux, Judith
18	2010	20600969	Graves, William W; Binder, Jeffrey R; Desai, Rutvik H; Conant, Lisa L; Seidenberg, Mark S
18	2010	20360460	Rice, Mabel L; Smolik, Filip; Perpich, Denise; Thompson, Travis; Rytting, Nathan; Blossom, Megan
18	2010	20350368	Adeleye, Amos O; Amir, Gail; Fraifeld, Shifra; Shoshan, Yigal; Umansky, Felix; Spektor, Sergey
18	2010	20074235	Tan, Nigel C K; Berkovic, Samuel F
18	2010	20036167	Kumlien, Eva; Lundberg, Per Olov
18	2009	20012509	Yuan, Xiaosong; Trachtenberg, Joshua T; Potter, Steve M; Roysam, Badrinath
18	2009	19922119	Qureshi, Muddasir; Schoenfeld, David A; Paliwal, Yuvika; Shui, Amy; Cudkowicz, Merit E
18	2009	19874536	Rauck, Richard L
18	2009	19834227	Jeong, Won-Ki; Beyer, Johanna; Hadwiger, Markus; Vazquez, Amelio; Pfister, Hanspeter; Whitaker, Ross T
18	2009	19635944	Shriberg, Lawrence D; Lohmeier, Heather L; Campbell, Thomas F; Dollaghan, Christine A; Green, Jordan R; Moore, Christopher A
18	2009	19615948	Hansen, Ryan N; Campbell, Jonathan D; Sullivan, Sean D
18	2009	19286582	Lavallee, Philippa C; Labreuche, Julien; Gongora-Rivera, Fernando; Jaramillo, Arturo; Brenner, David; Klein, Isabelle F; Touboul, Pierre-Jean; Vicaut, Eric; Amarenco, Pierre
18	2009	19246699	Oddo, Mauro; Frangos, Suzanne; Milby, Andrew; Chen, Isaac; Maloney-Wilensky, Eileen; Murtrie, Eileen Mac; Stiefel, Michael; Kofke, W Andrew; Le Roux, Peter D; Levine, Joshua M
18	2009	19224776	Svircevic, Vesna; Nierich, Arno P; Moons, Karel G M; Brandon Bravo Bruinsma, George J; Kalkman, Cor J; van Dijk, Diederik
18	2009	19191878	Rosen, G D; Pung, C J; Owens, C B; Caplow, J; Kim, H; Mozhui, K; Lu, L; Williams, R W
18	2009	19119935	Kang, Byung-Uk; Choi, Won-Chul; Lee, Sang-Ho; Jeon, Sang Hyeop; Park, Jong Dae; Maeng, Dae Hyeon; Choi, Young-Geun
18	2008	19089565	Manassakorn, Anita; Chaidaroon, Winai; Ausayakhun, Somsanguan; Aupapong, Soontaree; Wattananikorn, Sopa
18	2008	19086707	Sheel, A William; Reid, Wendy Darlene; Townson, Andrea F; Ayas, Najib T; Konnyu, Kristin J
18	2008	18988910	Fink, John N; Frampton, Christopher M; Lyden, Patrick; Lees, Kennedy R
18	2009	18814146	Mori, Ryutaro; Xiong, Shigang; Wang, Qingcai; Tarabolous, Chad; Shimada, Hiroshi; Panteris, Eleftherios; Danenberg, Kathleen D; Danenberg, Peter V; Pinski, Jacek K
18	2008	18620755	Dorval, Alan D
18	2008	18618661	Lee, Myeong Soo; Shin, Byung-Cheul; Kong, Jae Cheol; Ernst, Edzard
18	2008	18520609	Jimmink, Afra; Caminada, Klaartje; Hunfeld, Nicole G M; Touw, Daan J
18	2007	18090003	Shackford, Steven R; Cook, Alan; Rogers, Frederick B; Littenberg, Benjamin; Osler, Turner
18	2007	18043433	Freeman, Simon Richard Mackenzie; Ramsden, Richard Thomas; Saeed, Shakeel Riaz; Alzoubi, Firas Qaseem; Simo, Ricard; Rutherford, Scott Alexander; King, Andrew Thomas
18	2007	17908571	Hogrel, Jean-Yves; Payan, Christine A; Ollivier, Gwenn; Tanant, Veronique; Attarian, Shahram; Couillandre, Annabelle; Dupeyron, Arnaud; Lacomblez, Lucette; Doppler, Valerie; Meininger, Vincent; Tranchant, Christine; Pouget, Jean; Desnuelle, Claude
18	2007	17874687	Shavelle, Robert M; Devivo, Michael J; Paculdo, David R; Vogel, Lawrence C; Strauss, David J
18	2007	17761635	Xu, Ling; Lao, Li Xing; Ge, Adeline; Yu, Shan; Li, Jie; Mansky, Patrick J
18	2007	17630406	Talkowski, Michael E; Bamne, Mikhil; Mansour, Hader; Nimgaonkar, Vishwajit L
18	2008	17509823	Nicollas, Richard; Garrel, Renaud; Ouaknine, Maurice; Giovanni, Antoine; Nazarian, Bruno; Triglia, Jean-Michel
18	2006	17352796	Hyam, Jonathan A; Welch, Catherine A; Harrison, David A; Menon, David K
18	2006	17106370	Zelefsky, Joseph R; Harizman, Noga; Mora, Ricardo; Ilitchev, Elena; Tello, Celso; Ritch, Robert; Liebmann, Jeffrey M
18	2007	17009252	Foster, Raymond T Sr; Anoia, Elizabeth J; Webster, George D; Amundsen, Cindy L
18	2006	16912975	Martens, Lennart; Muller, Michael; Stephan, Christian; Hamacher, Michael; Reidegeld, Kai A; Meyer, Helmut E; Bluggel, Martin; Vandekerckhove, Joel; Gevaert, Kris; Apweiler, Rolf
18	2006	16524325	Huang, Weng-Foung; Hsiao, Fei-Yuan; Tsai, Yi-Wen; Wen, Yu-Wen; Shih, Yaw-Tang
18	2006	16499990	Sunkin, Susan M
18	2006	16488356	Tannen, Richard L; Weiner, Mark G; Marcus, Sue M
18	2005	15766320	Etemad, Lida R; Yang, Winnie; Globe, Denise; Barlev, Arie; Johnson, Kathleen A
18	2004	15261654	Pereanu, Wayne; Hartenstein, Volker
18	2004	15067167	Bota, Mihail; Arbib, Michael A
18	2004	15037093	Albert, Stefan; Klaudiny, Jaroslav
18	1992	1442918	Farr, G; Rivera, R
18	2003	12845827	Bonato, Paolo; Mork, Paul Jarle; Sherrill, Delsey M; Westgaard, Rolf H
18	2003	12627510	Vander Poorten, Vincent L M; Hart, Augustinus A M; van der Laan, Bernardus F A M; Baatenburg de Jong, Robert J; Manni, Johannes J; Marres, Henri A M; Meeuwis, Cees A; Lubsen, Herman; Terhaard, Chris H J; Balm, Alfonsus J M
18	2002	12040982	Weimar, C; Glahn, J; von Reutern, G M; Kloth, A; Busse, O; Diener, H C
18	2001	11464535	Nazer, J; Lopez-Camelo, J; Castilla, E E
18	1999	10613854	Pietu, G; Eveno, E; Soury-Segurens, B; Fayein, N A; Mariage-Samson, R; Matingou, C; Leroy, E; Dechesne, C; Krieger, S; Ansorge, W; Reguigne-Arnould, I; Cox, D; Dehejia, A; Polymeropoulos, M H; Devignes, M D; Auffray, C
17	1980	6993795	Molenaar, J; Van de Grind, W A
17	2013	23420027	Provenzano, Frank A; Muraskin, Jordan; Tosto, Giuseppe; Narkhede, Atul; Wasserman, Ben T; Griffith, Erica Y; Guzman, Vanessa A; Meier, Irene B; Zimmerman, Molly E; Brickman, Adam M
17	2012	23110860	Horsfall, Laura J; Nazareth, Irwin; Petersen, Irene
17	2012	22789740	Savli, Markus; Bauer, Andreas; Mitterhauser, Markus; Ding, Yu-Shin; Hahn, Andreas; Kroll, Tina; Neumeister, Alexander; Haeusler, Daniela; Ungersboeck, Johanna; Henry, Shannan; Isfahani, Sanaz Attaripour; Rattay, Frank; Wadsak, Wolfgang; Kasper, Siegfried; Lanzenberger, Rupert
17	2012	22691174	Fahoum, Firas; Lopes, Renaud; Pittau, Francesca; Dubeau, Francois; Gotman, Jean
17	2012	22628153	Weber, Stephen C; Martin, David F; Seiler, John G 3rd; Harrast, John J
17	2012	22435703	Boddy, A M; McGowen, M R; Sherwood, C C; Grossman, L I; Goodman, M; Wildman, D E
17	2012	22329603	Bailey, Emma L; Smith, Colin; Sudlow, Cathie L M; Wardlaw, Joanna M
17	2012	22318795	Schelleman, Hedi; Bilker, Warren B; Kimmel, Stephen E; Daniel, Gregory W; Newcomb, Craig; Guevara, James P; Cziraky, Mark J; Strom, Brian L; Hennessy, Sean
17	2012	22308239	Saver, Jeffrey L; Warach, Steven; Janis, Scott; Odenkirchen, Joanne; Becker, Kyra; Benavente, Oscar; Broderick, Joseph; Dromerick, Alexander W; Duncan, Pamela; Elkind, Mitchell S V; Johnston, Karen; Kidwell, Chelsea S; Meschia, James F; Schwamm, Lee
17	2011	22031532	Middleton, L E; Grinberg, L T; Miller, B; Kawas, C; Yaffe, K
17	2012	21777680	Baroncini, Marc; Jissendi, Patrice; Balland, Eglantine; Besson, Pierre; Pruvo, Jean-Pierre; Francke, Jean-Paul; Dewailly, Didier; Blond, Serge; Prevot, Vincent
17	2011	21683499	Allareddy, Veerasathpurush; Allareddy, Veerajalandhar; Nalliah, Romesh P
17	2011	21457763	Zhong, Xiao-Ling; Yu, Jin-Tai; Zhang, Qun; Wang, Nai-Dong; Tan, Lan
17	2011	21419228	Koikkalainen, Juha; Lotjonen, Jyrki; Thurfjell, Lennart; Rueckert, Daniel; Waldemar, Gunhild; Soininen, Hilkka
17	2011	20947300	Neligan, A; Shorvon, S D
17	2011	20818603	Pena, Maria Sierra; Yaltho, Toby C; Jankovic, Joseph
17	2010	20598764	Congedo, Marco; John, Roy E; De Ridder, Dirk; Prichep, Leslie
17	2010	20540165	Hasan, Omar; Orav, E John; Hicks, LeRoi S
17	2010	20539250	Kakarla, Udaya K; Beres, Elisa J; Ponce, Francisco A; Chang, Steven W; Deshmukh, Vivek R; Bambakidis, Nicholas C; Zabramski, Joseph M; Spetzler, Robert F
17	2010	20173016	Huhtaniemi, Ilpo T; Pye, Stephen R; Holliday, Kate L; Thomson, Wendy; O'Neill, Terence W; Platt, Hazel; Payne, Debbie; John, Sally L; Jiang, Min; Bartfai, Gyorgy; Boonen, Steven; Casanueva, Felipe F; Finn, Joseph D; Forti, Gianni; Giwercman, Aleksander; Han, Thang S; Kula, Krzysztof; Lean, Michael E J; Pendleton, Neil; Punab, Margus; Silman, Alan J; Vanderschueren, Dirk; Labrie, Fernand; Wu, Fred…
17	2010	20042985	Levine, Joshua; Kofke, Andrew; Cen, Liyi; Chen, Zhen; Faerber, Jennifer; Elliott, J Paul; Winn, H Richard; Le Roux, Peter
17	2010	20014016	Andersohn, Frank; Waring, Mark; Garbe, Edeltraut
17	2009	19818904	Tshibanda, Luaba; Vanhaudenhuyse, Audrey; Galanaud, Damien; Boly, Melanie; Laureys, Steven; Puybasset, Louis
17	2010	19794323	Figaji, Anthony A; Zwane, Eugene; Kogels, M; Fieggen, A Graham; Argent, Andrew C; Le Roux, Peter D; Peter, Jonathan C
17	2009	19615855	Schliebs, Stefan; Defoin-Platel, Michael; Worner, Sue; Kasabov, Nikola
17	2009	19562802	Abul-Husn, Noura S; Bushlin, Ittai; Moron, Jose A; Jenkins, Sherry L; Dolios, Georgia; Wang, Rong; Iyengar, Ravi; Ma'ayan, Avi; Devi, Lakshmi A
17	2009	19326500	Martin, Thomas P C; Senthil, Latha; Chavda, Swarapsinh V; Walsh, Richard; Irving, Richard M
17	2009	19118247	Mazighi, Mikael; Labreuche, Julien; Gongora-Rivera, Fernando; Duyckaerts, Charles; Hauw, Jean-Jacques; Amarenco, Pierre
17	2008	18988297	Gordon, Evian; Barnett, Kylie J; Cooper, Nicholas J; Tran, Ngoc; Williams, Leanne M
17	2008	18981834	Boakye, Maxwell; Patil, Chirag G; Ho, Chris; Lad, Shivanand P
17	2008	18706513	Santhanam, Lakshmi; Gucek, Marjan; Brown, Tashalee R; Mansharamani, Malini; Ryoo, Sungwoo; Lemmon, Christopher A; Romer, Lewis; Shoukas, Artin A; Berkowitz, Dan E; Cole, Robert N
17	2008	18549264	Wan, Yunhu; Cripps, Diane; Thomas, Stefani; Campbell, Patricia; Ambulos, Nicholas; Chen, Ting; Yang, Austin
17	2008	18457878	Olszewski, Pawel K; Cedernaes, Jonathan; Olsson, Fredrik; Levine, Allen S; Schioth, Helgi B
17	2008	18449528	Neumann, J-O; Chambers, I R; Citerio, G; Enblad, P; Gregson, B A; Howells, T; Mattern, J; Nilsson, P; Piper, I; Ragauskas, A; Sahuquillo, J; Yau, Y H; Kiening, K
17	2008	18410764	Tieder, Joel S; Cowan, Charles A; Garrison, Michelle M; Christakis, Dimitri A
17	2008	18399714	Toublanc, Nathalie; Sargentini-Maier, Maria Laura; Lacroix, Brigitte; Jacqmin, Philippe; Stockis, Armel
17	2008	18179569	Chen, Li-Chia; Ashcroft, Darren M
17	2007	18004143	Wang, Philip S; Schneeweiss, Sebastian; Setoguchi, Soko; Patrick, Amanda; Avorn, Jerry; Mogun, Helen; Choudhry, Niteesh K; Brookhart, M Alan
17	2008	17609679	Davis, John M; Chen, Nancy; Glick, Ira D
17	2007	17574758	Lacroix-Fralish, Michael L; Ledoux, Jean B; Mogil, Jeffrey S
17	1991	1754976	Lavarenne, J; Poinas-Caillaud, H
17	2007	17493287	Lam, Hugo Y K; Marenco, Luis; Clark, Tim; Gao, Yong; Kinoshita, June; Shepherd, Gordon; Miller, Perry; Wu, Elizabeth; Wong, Gwendolyn T; Liu, Nian; Crasto, Chiquito; Morse, Thomas; Stephens, Susie; Cheung, Kei-Hoi
17	2007	17279098	DeVivo, M J
17	2006	17006069	Rello, Jordi; Allegri, Camilla; Rodriguez, Alejandro; Vidaur, Loreto; Sirgo, Gonzalo; Gomez, Frederic; Agbaht, Kemal; Pobo, Angel; Diaz, Emili
17	2007	16940426	Quinn, Charles T; Shull, Elizabeth P; Ahmad, Naveed; Lee, Nancy J; Rogers, Zora R; Buchanan, George R
17	2006	16426278	Kelman, L
17	2006	16341623	Papaioannou, Alexandra; Kennedy, Courtney C; Ioannidis, George; Brown, Jacques P; Pathak, Anjali; Hanley, David A; Josse, Robert G; Sebaldt, Rolf J; Olszynski, Wojciech P; Tenenhouse, Alan; Murray, Timothy M; Petrie, Annie; Goldsmith, Charles H; Adachi, Jonathan D
17	2005	15908045	Yang, Jae-Won; Suder, Piotr; Silberring, Jerzy; Lubec, Gert
17	2005	15759229	Casanueva, Felipe F; Leal, Alfonso; Koltowska-Haggstrom, Maria; Jonsson, Peter; Goth, Miklos I
17	2005	15744765	Renner, Steffen; Noeske, Tobias; Parsons, Christopher G; Schneider, Petra; Weil, Tanja; Schneider, Gisbert
17	2004	15562066	Cohen, Steven P; Chang, Audrey S; Larkin, Thomas; Mao, Jianren
17	2004	15123989	Mukhopadhyay, Arijit; Talukdar, Sangita; Bhattacharjee, Ashima; Ray, Kunal
17	2004	15110781	Li, Dayu; Sun, Fang; Wang, Keyang
17	2004	14732489	Zheng, Ping; Pennacchio, Len A; Le Goff, Wilfried; Rubin, Edward M; Smith, Jonathan D
17	2001	14588394	Baldwin, M L; Cote, P; Frank, J W; Johnson, W G
17	2003	14504332	Alreshaid, Abdulrahman A; Powers, William J
17	2003	12938016	Sun, Guifeng; Gargus, J Jay; Ta, Dennis T; Vickery, Larry E
17	2002	12411669	Bowen, Audrey; Lincoln, Nadina B; Dewey, Michael E
17	2002	12092686	Reeves, Grafton D; Doyle, Daniel A
17	2002	11752337	Edvardsen, Oyvind; Reiersen, Anne Lise; Beukers, Margot W; Kristiansen, Kurt
17	2001	11746539	Kiprov, D D; Golden, P; Rohe, R; Smith, S; Hofmann, J; Hunnicutt, J
17	2001	11708983	Cravchik, A; Subramanian, G; Broder, S; Venter, J C
16	1998	9691169	Felbor, U; Gehrig, A; Sauer, C G; Marquardt, A; Kohler, M; Schmid, M; Weber, B H
16	2013	23303849	Leung, Kelvin K; Bartlett, Jonathan W; Barnes, Josephine; Manning, Emily N; Ourselin, Sebastien; Fox, Nick C
16	2012	22871113	Na, Chan Hyun; Jones, Drew R; Yang, Yanling; Wang, Xusheng; Xu, Yanji; Peng, Junmin
16	2012	22870333	Sadamoto, Hisayo; Takahashi, Hironobu; Okada, Taketo; Kenmoku, Hiromichi; Toyota, Masao; Asakawa, Yoshinori
16	2012	22832508	Henry, Alex M; Hohmann, John G
16	2012	22719001	Hertle, Daniel N; Dreier, Jens P; Woitzik, Johannes; Hartings, Jed A; Bullock, Ross; Okonkwo, David O; Shutter, Lori A; Vidgeon, Steven; Strong, Anthony J; Kowoll, Christina; Dohmen, Christian; Diedler, Jennifer; Veltkamp, Roland; Bruckner, Thomas; Unterberg, Andreas W; Sakowitz, Oliver W
16	2012	22634215	Cooper, Robert J; Caffini, Matteo; Dubb, Jay; Fang, Qianqian; Custo, Anna; Tsuzuki, Daisuke; Fischl, Bruce; Wells, William 3rd; Dan, Ippeita; Boas, David A
16	2012	22471862	Schmitt, Frederick A; Nelson, Peter T; Abner, Erin; Scheff, Stephen; Jicha, Gregory A; Smith, Charles; Cooper, Gregory; Mendiondo, Marta; Danner, Deborah D; Van Eldik, Linda J; Caban-Holt, Allison; Lovell, Mark A; Kryscio, Richard J
16	2012	22346764	Kim, Jinho; Kim, Inhae; Yang, Jae-Seong; Shin, Young-Eun; Hwang, Jihye; Park, Solip; Choi, Yoon Sup; Kim, Sanguk
16	2012	22345222	Palacios, E M; Sala-Llonch, R; Junque, C; Roig, T; Tormos, J M; Bargallo, N; Vendrell, P
16	2012	21978603	Hasan, Khader M; Walimuni, Indika S; Abid, Humaira; Datta, Sushmita; Wolinsky, Jerry S; Narayana, Ponnada A
16	2011	21858874	Tyler, William A; Jain, Mohit Raja; Cifelli, Stacey E; Li, Qing; Ku, Li; Feng, Yue; Li, Hong; Wood, Teresa L
16	2011	21602168	Galicia, Miguel; Nogue, Santiago; Miro, Oscar
16	2011	21573200	Platkiewicz, Jonathan; Brette, Romain
16	2011	21487683	Luisi, Jonathan; Narayanaswamy, Arunachalam; Galbreath, Zachary; Roysam, Badrinath
16	2012	21450246	Lapane, Kate L; Quilliam, Brian J; Chow, Wing; Kim, Myoung
16	2011	21378066	Svendsen, K; Borchgrevink, Pc; Fredheim, O; Hamunen, K; Mellbye, A; Dale, O
16	2011	21331479	Altamura, A Carlo; Serati, Marta; Albano, Alessandra; Paoli, Riccardo A; Glick, Ira D; Dell'Osso, Bernardo
16	2010	21082766	Khanfar, Mohammad A; Hill, Ronald A; Kaddoumi, Amal; El Sayed, Khalid A
16	2011	21051518	Sharma, M; Fox, A J; Symons, S; Jairath, A; Aviv, R I
16	2010	21034186	Loughland, Carmel; Draganic, Daren; McCabe, Kathryn; Richards, Jacqueline; Nasir, Aslam; Allen, Joanne; Catts, Stanley; Jablensky, Assen; Henskens, Frans; Michie, Patricia; Mowry, Bryan; Pantelis, Christos; Schall, Ulrich; Scott, Rodney; Tooney, Paul; Carr, Vaughan
16	2010	20829516	Alshekhlee, Amer; Mohammadi, Afshin; Mehta, Sonal; Edgell, Randall C; Vora, Nirav; Feen, Eli; Kale, Sushant; Shakir, Zaid A; Cruz-Flores, Salvador
16	2010	20471542	Herr, Keela; Titler, Marita; Fine, Perry; Sanders, Sara; Cavanaugh, Joe; Swegle, John; Forcucci, Chris; Tang, Xiongwen
16	2010	20199918	Tuna, Uygar; Peltonen, Sari; Ruotsalainen, Ulla
16	2010	20197711	Morishita, Takashi; Foote, Kelly D; Haq, Ihtsham U; Zeilman, Pamela; Jacobson, Charles E; Okun, Michael S
16	2010	20195617	Vinchon, Matthieu; Delestret, Isabelle; DeFoort-Dhellemmes, Sabine; Desurmont, Marie; Noule, Nathalie
16	2010	20187145	Johnson, Brett A; Ong, Joan; Leon, Michael
16	2010	20050904	Rossi, C; Frosini, D; Volterrani, D; De Feo, P; Unti, E; Nicoletti, V; Kiferle, L; Bonuccelli, U; Ceravolo, R
16	2010	20033503	Pallavaram, Srivatsan; Dawant, Benoit M; Remple, Michael S; Neimat, Joseph S; Kao, Chris; Konrad, Peter E; D'Haese, Pierre-Francois
16	2010	19955087	Michaelevski, Izhak; Medzihradszky, Katalin F; Lynn, Aenoch; Burlingame, Alma L; Fainzilber, Mike
16	2009	19918045	Barton, Jennifer L; Criswell, Lindsey A; Kaiser, Rachel; Chen, Yea-Hung; Schillinger, Dean
16	2009	19877782	Levy, Ron; Cox, Robin G; Hader, Walter J; Myles, Terry; Sutherland, Garnette R; Hamilton, Mark G
16	2010	19852537	O'Kelly, Cian J; Kulkarni, Abhaya V; Austin, Peter C; Wallace, M Christopher; Urbach, David
16	2010	19780647	McColgan, Peter; Thant, Kyaw Zayar; Sharma, Pankaj
16	2009	19696880	Kam, Naaman; Pilpel, Yitzhak; Fainzilber, Mike
16	2009	19659814	Rigby, H; Gubitz, G; Eskes, G; Reidy, Y; Christian, C; Grover, V; Phillips, S
16	2009	19506479	Van Horn, John Darrell; Toga, Arthur W
16	2009	19463462	Ford, Monique A; Reeder, Guy S; Lennon, Ryan J; Brown, Robert D; Petty, George W; Cabalka, Allison K; Cetta, Frank; Hagler, Donald J
16	2009	19309175	May, Damon; Law, Wendy; Fitzgibbon, Matt; Fang, Qiaojun; McIntosh, Martin
16	2009	19169040	Corso, Giovanni; Bottacchi, Edo; Giardini, Guido; De la Pierre, Franz; Meloni, Teodoro; Pesenti Campagnoni, Massimo; Ponzetti, Clemente; Veronese Morosini, Massimo
16	2009	19018450	Crack, Peter J; Gould, Jodee; Bye, Nicole; Ross, Shelley; Ali, Ugur; Habgood, Mark D; Morganti-Kossman, Cristina; Saunders, Norman R; Hertzog, Paul J
16	2009	19018140	Hosomi, Naohisa; Naya, Takayuki; Ohkita, Hiroyuki; Mukai, Mao; Nakamura, Takehiro; Ueno, Masaki; Dobashi, Hiroaki; Murao, Koji; Masugata, Hisashi; Miki, Takanori; Kohno, Masakazu; Kobayashi, Shotai; Koziol, James A
16	2009	18725889	Harvey, L A; Lin, C-Wc; Glinsky, J V; De Wolf, A
16	2008	18658101	Hollenbeak, Christopher S; Gorton, Christopher P; Tabak, Ying P; Jones, Jayne L; Milstein, Arnold; Johannes, Richard S
16	2008	18603407	Sato, Akira; Sekine, Yukiko; Saruta, Chihiro; Nishibe, Hirozumi; Morita, Noriyuki; Sato, Yumi; Sadakata, Tetsushi; Shinoda, Yo; Kojima, Toshio; Furuichi, Teiichi
16	2008	18556613	Mertz, Kristen J; Weiss, Harold B
16	2008	18382664	Greco, Dario; Somervuo, Panu; Di Lieto, Antonio; Raitila, Tuomas; Nitsch, Lucio; Castren, Eero; Auvinen, Petri
16	2008	18338427	Van Holsbeke, C; Domali, E; Holland, T K; Achten, R; Testa, A C; Valentin, L; Jurkovic, D; Moerman, P; Timmerman, D
16	2008	18309166	van Heuven, Annemarie W; Dorhout Mees, Sanne M; Algra, Ale; Rinkel, Gabriel J E
16	2008	18283668	Mueller, Michael; Vizcaino, Juan Antonio; Jones, Philip; Cote, Richard; Thorneycroft, David; Apweiler, Rolf; Hermjakob, Henning; Martens, Lennart
16	2008	17999051	Kasai, Shinya; Hayashida, Masakazu; Sora, Ichiro; Ikeda, Kazutaka
16	2007	17893921	Jiang, WenJing; Du, BinFeng; Chi, ZhaoFu; Ma, Lin; Wang, ShengJun; Zhang, XuHua; Wu, Wei; Wang, XiaoHua; Xu, GuangRun; Guo, ChunNi
16	2007	17825005	Shi, J Q; Wang, B; Murray-Smith, R; Titterington, D M
16	2007	17720552	Toga, Arthur W; Thompson, Paul M
16	2007	17560215	Falcone, Richard A Jr; Brown, Rebeccah L; Garcia, Victor F
16	2007	17477288	van Zelm, Rosalie; Huijbregts, Mark A J; Harbers, Jasper V; Wintersen, Arjen; Struijs, Jaap; Posthuma, Leo; van de Meent, Dik
16	2007	17399798	Morbidi, Fabio; Garulli, Andrea; Prattichizzo, Domenico; Rizzo, Cristiano; Manganotti, Paolo; Rossi, Simone
16	2007	17372632	Lachaine, J; Gordon, A; Choiniere, M; Collet, J P; Dion, D; Tarride, J-E
16	2007	17310024	Holloway, Robert G; Tuttle, Deborah; Baird, Tracy; Skelton, W Keith
16	2006	16753971	Jackson, Carlayne E; Lovitt, Steven; Gowda, Neelam; Anderson, Frederick; Miller, Robert G
16	2006	16731161	Pizarro, Christian; Mroczek, Tomasz; Gidding, Samuel S; Murphy, John D; Norwood, William I
16	2006	16594979	Rulten, S L; Ripley, T L; Hunt, C L; Stephens, D N; Mayne, L V
16	2005	16307703	Kalso, Eija; Allan, Laurie; Dobrogowski, Jan; Johnson, Martin; Krcevski-Skvarc, Nevenka; Macfarlane, Gary J; Mick, Gerard; Ortolani, Sergio; Perrot, Serge; Perucho, Alfredo; Semmons, Ian; Sorensen, Jan
16	2005	15972417	Kassarjian, Ara; Torriani, Martin; Ouellette, Hugue; Palmer, William E
16	2005	15634815	Thordarson, David B; Ebramzadeh, Edward; Rudicel, Sally A; Baxter, Aaron
16	2004	15306977	Clusmann, H; Kral, T; Marin, G; Van Roost, D; Swamy, K; Schramm, J
16	2004	15220068	Weis, I Michael
16	2004	15114363	Bult, Carol; Kibbe, Warren A; Snoddy, Jay; Vitaterna, Martha; Swanson, Doug; Pretel, Stephanie; Li, Yanxia; Hohman, Moses M; Rinchik, Eugene; Takahashi, Joe S; Frankel, Wayne N; Goldowitz, Dan
16	2003	12708813	Buchanan, Robert J; Wang, Suojin; Tai-Seale, Ming; Ju, Hyunsu
16	2002	12455638	Grzeschik, Karl-Heinz
16	2002	12366869	Chen, Hao; Sharp, Burt M
16	2002	11815642	Moons, K G M; Bots, M L; Salonen, J T; Elwood, P C; Freire de Concalves, A; Nikitin, Y; Sivenius, J; Inzitari, D; Benetou, V; Tuomilehto, J; Koudstaal, P J; Grobbee, D E
16	2000	10801999	Chen, L; Chen, M H; Larson, M G; Evans, J; Benjamin, E J; Levy, D
16	1999	10510688	Awada, A; al Rajeh, S
15	1998	9779134	Poca, M A; Sahuquillo, J; Baguena, M; Pedraza, S; Gracia, R M; Rubio, E
15	1994	7800102	Brainin, M
15	2013	23063452	Pfefferbaum, Adolf; Rohlfing, Torsten; Rosenbloom, Margaret J; Chu, Weiwei; Colrain, Ian M; Sullivan, Edith V
15	2012	22824234	Bohrn, Isabel C; Altmann, Ulrike; Jacobs, Arthur M
15	2012	22821609	Backes, Daan; Rinkel, Gabriel J E; Kemperman, Hans; Linn, Francisca H H; Vergouwen, Mervyn D I
15	2012	22414992	Guevara, P; Duclap, D; Poupon, C; Marrakchi-Kacem, L; Fillard, P; Le Bihan, D; Leboyer, M; Houenou, J; Mangin, J-F
15	2012	22377579	LeDoux, Mark S; Xiao, Jianfeng; Rudzinska, Monika; Bastian, Robert W; Wszolek, Zbigniew K; Van Gerpen, Jay A; Puschmann, Andreas; Momcilovic, Dragana; Vemula, Satya R; Zhao, Yu
15	2012	22264365	Ali, Myzoon; Bath, Philip; Brady, Marian; Davis, Stephen; Diener, Hans-Christoph; Donnan, Geoffrey; Fisher, Marc; Hacke, Werner; Hanley, Daniel F; Luby, Marie; Tsivgoulis, G; Wahlgren, Nils; Warach, Steven; Lees, Kennedy R
15	2012	22262750	Faught, E; Richman, J; Martin, R; Funkhouser, E; Foushee, R; Kratt, P; Kim, Y; Clements, K; Cohen, N; Adoboe, D; Knowlton, R; Pisu, M
15	2012	22006853	Merrill, Andrea; Millham, Frederick
15	2011	21935439	Ziats, Mark N; Rennert, Owen M
15	2011	21852612	Minnerup, Jens; Wersching, Heike; Ringelstein, E Bernd; Schilling, Matthias; Schabitz, Wolf-Rudiger; Wellmann, Jurgen; Berger, Klaus
15	2011	21799162	Chen, Yi-Hua; Kang, Jiunn-Horng; Lin, Herng-Ching
15	2011	21692112	Bronte-Stewart, Helen; Taira, Takaomi; Valldeoriola, Francesc; Merello, Marcello; Marks, William J Jr; Albanese, Alberto; Bressman, Susan; Moro, Elena
15	2012	21659625	Samtani, Mahesh N; Farnum, Michael; Lobanov, Victor; Yang, Eric; Raghavan, Nandini; Dibernardo, Allitia; Narayan, Vaibhav
15	2011	21499155	Hoh, Brian L; Nathoo, Sunina; Chi, Yueh-Yun; Mocco, J; Barker, Fred G 2nd
15	2011	21320825	Yavin, Daniel; Roberts, Derek J; Tso, Michael; Sutherland, Garnette R; Eliasziw, Misha; Wong, John H
15	2011	21181299	Sorrentino, Enrico; Budohoski, Karol P; Kasprowicz, Magdalena; Smielewski, Peter; Matta, Basil; Pickard, John D; Czosnyka, Marek
15	2011	21044887	Hikishima, K; Quallo, M M; Komaki, Y; Yamada, M; Kawai, K; Momoshima, S; Okano, H J; Sasaki, E; Tamaoki, N; Lemon, R N; Iriki, A; Okano, H
15	2011	20965698	Trzesniak, Clarissa; Oliveira, Irismar R; Kempton, Matthew J; Galvao-de Almeida, Amanda; Chagas, Marcos H N; Ferrari, Maria Cecilia F; Filho, Alaor S; Zuardi, Antonio W; Prado, Daniel A; Busatto, Geraldo F; McGuire, Phillip K; Hallak, Jaime E C; Crippa, Jose Alexandre S
15	2010	20812748	Zhou, Jian-Ying; Schepmoes, Athena A; Zhang, Xu; Moore, Ronald J; Monroe, Matthew E; Lee, Jung Hwa; Camp, David G; Smith, Richard D; Qian, Wei-Jun
15	2010	20808786	Wallach, Izhar; Jaitly, Navdeep; Lilien, Ryan
15	2010	20625370	Grangeon, Maria Conceicao; Seixas, Camila; Quarantini, Lucas C; Miranda-Scippa, Angela; Pompili, Maurizio; Steffens, David C; Wenzel, Amy; Lacerda, Acioly L T; de Oliveira, Irismar Reis
15	2010	20554251	Hughes, John R
15	2010	20541183	Jo, Han G; Park, Jin Y; Lee, Chung K; An, Suk K; Yoo, Sun K
15	2011	20456243	Michalski, D; Hartig, W; Schneider, D; Hobohm, C
15	2010	20381147	Lubicz, B; Collignon, L; Raphaeli, G; Bandeira, A; Bruneau, M; De Witte, O
15	2010	20220749	Hammann, F; Gutmann, H; Vogt, N; Helma, C; Drewe, J
15	2010	20212501	Krassioukov, A; Eng, J J; Claxton, G; Sakakibara, B M; Shum, S
15	2010	20203317	Tong, Xin; Kuklina, Elena V; Gillespie, Cathleen; George, Mary G
15	2010	20200815	Kamenov, Z A; Petrova, J J; Christov, V G
15	2010	20182051	Ott, Brian R; Cohen, Ronald A; Gongvatana, Assawin; Okonkwo, Ozioma C; Johanson, Conrad E; Stopa, Edward G; Donahue, John E; Silverberg, Gerald D; Alzheimer's Disease Neuroimaging Initiative
15	2009	20139049	Teasell, Robert; Foley, Norine; Salter, Katherine; Bhogal, Sanjit; Jutai, Jeffrey; Speechley, Mark
15	2009	19884276	Chandran, Vinod; Barrett, Jessica; Schentag, Catherine T; Farewell, Vernon T; Gladman, Dafna D
15	2010	19849891	Dinan, Timothy G
15	2010	19802824	Hollingworth, Samantha A; Eadie, Mervyn J
15	2010	19699805	Schwarzbauer, Christian; Mildner, Toralf; Heinke, Wolfgang; Brett, Matthew; Deichmann, Ralf
15	2009	19558289	Kumar, Krishna; Bishop, Sharon
15	2009	19437498	Gutman, Boris; Wang, Yalin; Morra, Jonathan; Toga, Arthur W; Thompson, Paul M
15	2009	19164852	Yu, Guolong; Borlongan, Cesar V; Stahl, Christine E; Hess, David C; Ou, Yali; Kaneko, Yuji; Yu, Seong Jin; Yang, Tianlun; Fang, Li; Xie, Xiumei
15	2008	18772491	Jerrell, Jeanette M; Hwang, Te-Long; Livingston, Timothy S
15	2009	18608095	Talman, Paul; Forbes, Andrew; Mathers, Susan
15	2008	18425987	Garcia-Rodriguez, Luis Alberto; Gonzalez-Perez, Antonio; Stang, Mary Rose; Wallander, Mari-Ann; Johansson, Saga
15	2008	18263647	van Staa, T P; Smeeth, L; Persson, I; Parkinson, J; Leufkens, H G M
15	2007	17429898	Forsblad, Kristina; Kallen, Karin; Marsal, Karel; Hellstrom-Westas, Lena
15	2007	17393942	Ellison, Angela M; Bauchner, Howard
15	2006	17361045	Catalano, Denise; Pereira, Ana Paula; Wu, Ming-Yi; Ho, Hanson; Chan, Fong
15	2006	16723102	Urato, Adam C; Craigo, Sabrina D; Chelmow, David; O'Brien, William F
15	2006	16640151	Rodriguez, Sara Russell; Mallonee, Sue; Archer, Pam; Gofton, Jeffery
15	2006	16544369	Wong, Keith K H; Grunstein, Ronald R; Bartlett, Delwyn J; Gordon, Evian
15	2006	16426269	Mitsias, P D; Ramadan, N M; Levine, S R; Schultz, L; Welch, K M A
15	2005	16386628	Perez-Miralles, F; Sanchez-Manso, J C; Almenar-Bonet, L; Sevilla-Mantecon, T; Martinez-Dolz, L; Vilchez-Padilla, J J
15	1998	16296670	Ellul, J; Watkins, C; Barer, D
15	2005	15958797	Rusbridge, Clare; Knowler, Penny; Rouleau, Guy A; Minassian, Berge A; Rothuizen, Jan
15	2004	15329026	Lim, Michael; Gibbs, Iris C; Adler, John R Jr; Chang, Steven D
15	2004	15284546	Crandall, Marie L; Nathens, Avery B; Rivara, Frederick P
15	2004	15258959	Sherwood, Chet C; Cranfield, Michael R; Mehlman, Patrick T; Lilly, Alecia A; Garbe, Jo Anne L; Whittier, Christopher A; Nutter, Felicia B; Rein, Thomas R; Bruner, Harlan J; Holloway, Ralph L; Tang, Cheuk Y; Naidich, Thomas P; Delman, Bradley N; Steklis, H Dieter; Erwin, Joseph M; Hof, Patrick R
15	2004	15114365	Gardner, Daniel
15	2004	14992762	Nielsen, Finn Arup; Hansen, Lars Kai
15	2003	12742671	Rohlff, Christian; Hollis, Kate
15	2002	12222819	Kaspirzhny, Anton V; Gogan, Paul; Horcholle-Bossavit, Ginette; Tyc-Dumont, Suzanne
15	2001	11764314	Beard, D A
15	2001	11434401	Fleischhacker, W W; Lemmens, P; van Baelen, B
15	2000	10592268	Skoufos, E; Marenco, L; Nadkarni, P M; Miller, P L; Shepherd, G M
14	1998	9782538	Levi, R; Ertzgaard, P
14	1996	8877683	Nelson, D V; Novy, D M; Averill, P M; Berry, L A
14	1996	8876834	Gillum, R F
14	1995	7633512	Pare, D; Llinas, R
14	2013	23440216	Liu, Xiao; Duyn, Jeff H
14	2013	23380910	Irwin, David J; Abrams, Joseph Y; Schonberger, Lawrence B; Leschek, Ellen Werber; Mills, James L; Lee, Virginia M-Y; Trojanowski, John Q
14	2012	23150533	Crizzle, Alexander M; Classen, Sherrilene; Uc, Ergun Y
14	2013	22692647	Dresler, Thomas; Guhn, Anne; Tupak, Sara V; Ehlis, Ann-Christine; Herrmann, Martin J; Fallgatter, Andreas J; Deckert, Jurgen; Domschke, Katharina
14	2012	22384042	Daidone, Frederick; Montioli, Riccardo; Paiardini, Alessandro; Cellini, Barbara; Macchiarulo, Antonio; Giardina, Giorgio; Bossa, Francesco; Borri Voltattorni, Carla
14	2012	22311229	de Riva, Nicolas; Budohoski, Karol P; Smielewski, Peter; Kasprowicz, Magdalena; Zweifel, Christian; Steiner, Luzius A; Reinhard, Matthias; Fabregas, Neus; Pickard, John D; Czosnyka, Marek
14	2011	22251503	Hoh, Brian L; Kleinhenz, Dominic T; Chi, Yueh-Yun; Mocco, J; Barker, Fred G 2nd
14	2012	22121227	Wongsurawat, Thidathip; Jenjaroenpun, Piroon; Kwoh, Chee Keong; Kuznetsov, Vladimir
14	2012	22042297	Noonan, V K; Kwon, B K; Soril, L; Fehlings, M G; Hurlbert, R J; Townson, A; Johnson, M; Dvorak, M F
14	2012	22040258	Cabrera-Gomez, J A; Kister, I
14	2011	22009228	Weintraub, Daniel; Somogyi, Monique; Meng, Xiangyi
14	2011	21964199	Witteman, Jurriaan; van Ijzendoorn, Marinus H; van de Velde, Daan; van Heuven, Vincent J J P; Schiller, Niels O
14	2012	21962915	Oh, Dong Hoon; Son, Hyeon; Hwang, Sejin; Kim, Seok Hyeon
14	2011	21832220	Flanagan, E P; O'Neill, B P; Porter, A B; Lanzino, G; Haberman, T M; Keegan, B M
14	2012	21667303	Nickl-Jockschat, Thomas; Kleiman, Alexandra; Schulz, Jorg B; Schneider, Frank; Laird, Angela R; Fox, Peter T; Eickhoff, Simon B; Reetz, Kathrin
14	2011	21568658	Rughani, Anand I; Dumont, Travis M; Lin, Chih-Ta; Tranmer, Bruce I; Horgan, Michael A
14	2012	21504964	Ahmed, Osman H; Sullivan, S John; Schneiders, Anthony G; McCrory, Paul R
14	2011	21457941	Gopaldas, Raja R; Chu, Danny; Dao, Tam K; Huh, Joseph; LeMaire, Scott A; Lin, Peter; Coselli, Joseph S; Bakaeen, Faisal G
14	2011	21330066	Boschloo, Lynn; Vogelzangs, Nicole; Licht, Carmilla M M; Vreeburg, Sophie A; Smit, Johannes H; van den Brink, Wim; Veltman, Dick J; de Geus, Eco J C; Beekman, Aartjan T F; Penninx, Brenda W J H
14	2011	21314274	Smith, Gabriel A; Dagostino, Phillip; Maltenfort, Mitchell G; Dumont, Aaron S; Ratliff, John K
14	2011	21261515	Belzil, Veronique V; Daoud, Hussein; St-Onge, Judith; Desjarlais, Anne; Bouchard, Jean-Pierre; Dupre, Nicolas; Lacomblez, Lucette; Salachas, Francois; Pradat, Pierre-Francois; Meininger, Vincent; Camu, William; Dion, Patrick A; Rouleau, Guy A
14	2011	21183742	Kang, Jiunn-Horng; Chung, Shiu-Dong; Xirasagar, Sudha; Jaw, Fu-Shan; Lin, Herng-Ching
14	2011	20952329	Lu, Shijian; Lim, Joo Hwee
14	2010	20701407	Charlton, Rachel A; Weil, John G; Cunnington, Marianne C; de Vries, Corinne S
14	2011	20653395	Sughrue, Michael E; Rutkowski, Martin J; Shangari, Gopal; Chang, H Quinn; Parsa, Andrew T; Berger, Mitchel S; McDermott, Michael W
14	2010	20624237	Skurtveit, Svetlana; Furu, Kari; Bramness, Jorgen; Selmer, Randi; Tverdal, Aage
14	2010	20594019	Baaj, Ali A; Uribe, Juan S; Nichols, Tann A; Theodore, Nicholas; Crawford, Neil R; Sonntag, Volker K H; Vale, Fernando L
14	2010	20579359	Macagno, Eduardo R; Gaasterland, Terry; Edsall, Lee; Bafna, Vineet; Soares, Marcelo B; Scheetz, Todd; Casavant, Thomas; Da Silva, Corinne; Wincker, Patrick; Tasiemski, Aurelie; Salzet, Michel
14	2010	20540448	Johnston, Smith L; Campbell, Mark R; Scheuring, Rick; Feiveson, Alan H
14	2010	20473059	Trifiro, Gianluca; Dieleman, Jeanne; Sen, Elif F; Gambassi, Giovanni; Sturkenboom, Miriam C J M
14	2010	20428970	Kennedy, David N
14	2010	20150551	Lee, Myeong Soo; Shin, Byung-Cheul; Kim, Jong-In; Han, Chang-ho; Ernst, Edzard
14	2010	20104933	Agarwal, Shuchita; Bennett, Dimitri; Smith, David J
14	2010	20095787	Helland, Christian A; Lund-Johansen, Morten; Wester, Knut
14	2010	20060483	Milde, Thomas; Leistritz, Lutz; Astolfi, Laura; Miltner, Wolfgang H R; Weiss, Thomas; Babiloni, Fabio; Witte, Herbert
14	2010	20045104	Welfer, Daniel; Scharcanski, Jacob; Kitamura, Cleyson M; Dal Pizzol, Melissa M; Ludwig, Laura W B; Marinho, Diane Ruschel
14	2010	19996802	Mulligan, Ryan Patrick; Friedman, Jonathan A; Mahabir, Raman Chaos
14	2009	19841383	Dupont, S A; Dispenzieri, A; Mauermann, M L; Rabinstein, A A; Brown, R D Jr
14	2010	19833827	Mullen, Robert; Schooling, Tracy
14	2009	19812473	Longstreth, W T Jr; Sonnen, Joshua A; Koepsell, Thomas D; Kukull, Walter A; Larson, Eric B; Montine, Thomas J
14	2009	19733230	Baker, Erich J; Jay, Jeremy J; Philip, Vivek M; Zhang, Yun; Li, Zuopan; Kirova, Roumyana; Langston, Michael A; Chesler, Elissa J
14	2009	19595639	Victor, Timothy W; Alvarez, Nancy A; Gould, Errol
14	2009	19388725	Fuzier, Regis; Lapeyre-Mestre, Maryse; Samii, Kamran; Montastruc, Jean-Louis
14	2009	19286598	Mandava, Pitchaiah; Kent, Thomas A
14	2010	19223281	Manfredini, Roberto; Manfredini, Fabio; Boari, Benedetta; Malagoni, Anna Maria; Gamberini, Susanna; Salmi, Raffaella; Gallerani, Massimo
14	2009	19182154	Burd, Larry; Li, Qing; Kerbeshian, Jacob; Klug, Marilyn G; Freeman, Roger D
14	2009	19118240	Frendl, Daniel M; Strauss, David G; Underhill, B Kevin; Goldstein, Larry B
14	2008	19104414	Roels, Leo; Spaight, Caroline; Smits, Jacqueline; Cohen, Bernard
14	2008	18656298	Clawson, Jeff; Olola, Christopher; Scott, Greg; Heward, Andy; Patterson, Brett
14	2008	18587682	DeStefano, Anita L; Latourelle, Jeanne; Lew, Mark F; Suchowersky, Oksana; Klein, Christine; Golbe, Lawrence I; Mark, Margery H; Growdon, John H; Wooten, G Fredrick; Watts, Ray; Guttman, Mark; Racette, Brad A; Perlmutter, Joel S; Marlor, Lynn; Shill, Holly A; Singer, Carlos; Goldwurm, Stefano; Pezzoli, Gianni; Saint-Hilaire, Marie H; Hendricks, Audrey E; Gower, Adam; Williamson, Sally; Nagle, Mich…
14	2009	18427829	Li, Xinjun; Sundquist, Jan; Sundquist, Kristina
14	2008	18347318	Papageorgiou, E; Ticini, L F; Hardiess, G; Schaeffel, F; Wiethoelter, H; Mallot, H A; Bahlo, S; Wilhelm, B; Vonthein, R; Schiefer, U; Karnath, H-O
14	2008	18344231	Craft, George E; Graham, Mark E; Bache, Nicolai; Larsen, Martin R; Robinson, Phillip J
14	2008	18325826	Yang, Faguo; Kruggel, Frithjof
14	2008	18308707	Ramos, Raddy L; Smith, Phoebe T; DeCola, Christopher; Tam, Danny; Corzo, Oscar; Brumberg, Joshua C
14	2007	18052947	Becker, Claudia; Brobert, Gunnar P; Almqvist, Per M; Johansson, Saga; Jick, Susan S; Meier, Christoph R
14	2008	17941878	Diener, H-C; Dodick, D W; Goadsby, P J; Lipton, R B; Almas, M; Parsons, B
14	2008	17804043	Linnemann, Birgit; Schindewolf, Marc; Zgouras, Dimitrios; Erbe, Matthias; Jarosch-Preusche, Marie; Lindhoff-Last, Edelgard
14	2007	17571936	Nowotny, Thomas; Szucs, Attila; Levi, Rafael; Selverston, Allen I
14	2007	17510162	Crasto, Chiquito J; Marenco, Luis N; Liu, Nian; Morse, Thomas M; Cheung, Kei-Hoi; Lai, Peter C; Bahl, Gautam; Masiar, Peter; Lam, Hugo Y K; Lim, Ernest; Chen, Huajin; Nadkarni, Prakash; Migliore, Michele; Miller, Perry L; Shepherd, Gordon M
14	2007	17409224	Bjaalie, Jan G; Grillner, Sten
14	2007	17323979	Viquez, Olga M; Valentine, Holly L; Friedman, David B; Olson, Sandra J; Valentine, William M
14	2007	17290176	Rosen, David S; Amidei, Chris; Tolentino, Jocelyn; Reilly, Christopher; Macdonald, R Loch
14	2006	17045465	Jalanko, Anu; Tyynela, Jaana; Peltonen, Leena
14	2006	16937197	Argoud, Fernanda I M; De Azevedo, Fernando M; Neto, Jose Marino; Grillo, Eugenio
14	2006	16606691	Acharya, Usha; Edwards, Michael Beth; Jorquera, Ramon A; Silva, Hugo; Nagashima, Kunio; Labarca, Pedro; Acharya, Jairaj K
14	2006	16378727	von der Hagen, M; Schallner, J; Kaindl, A M; Koehler, K; Mitzscherling, P; Abicht, A; Grieben, U; Korinthenberg, R; Kress, W; von Moers, A; Muller, J S; Schara, U; Vorgerd, M; Walter, M C; Muller-Reible, C; Hubner, C; Lochmuller, H; Huebner, A
14	2005	15707480	Meleth, Sreelatha; Deshane, Jessy; Kim, Helen
14	2005	15689197	Lohman, J J H M; van der Kuy-de Ree, M M
14	2004	15562172	Exadaktylos, A K; Eggensperger, N M; Eggli, S; Smolka, K M; Zimmermann, H; Iizuka, T
14	2004	15060005	Vitt, Ursula; Gietzen, Darryl; Stevens, Kristian; Wingrove, Jim; Becha, Shanya; Bulloch, Sean; Burrill, John; Chawla, Narinder; Chien, Jennifer; Crawford, Matthew; Ison, Craig; Kearney, Liam; Kwong, Mary; Park, Joe; Policky, Jennifer; Weiler, Mark; White, Renee; Xu, Yuming; Daniels, Sue; Jacob, Howard; Jensen-Seaman, Michael I; Lazar, Jozef; Stuve, Laura; Schmidt, Jeanette
14	2003	14627902	Cantin, Bernard; Kwok, Bernard W K; Chan, Michael C Y; Valantine, Hannah A; Oyer, Philip E; Robbins, Robert C; Hunt, Sharon A
14	2003	14528908	Duzhak, T; Emerson, M R; Chakrabarty, A; Alterman, M A; LeVine, S M
14	2002	12233923	Nyquist, Paul A; Cascino, Gregory D; McClelland, Robyn L; Annegers, John F; Rodriguez, Moses
14	2002	12139594	Ylonen, Paula; Kokki, Hannu
14	2001	11741594	del Rio, G; Bartley, T F; del-Rio, H; Rao, R; Jin, K L; Greenberg, D A; Eshoo, M; Bredesen, D E
14	2001	11545698	Burns, G A
14	2001	11231178	Caunce, A; Taylor, C J
14	1999	10659891	Hoenig, H; Horner, R D; Duncan, P W; Clipp, E; Hamilton, B
14	1999	10566329	Marenco, L; Nadkarni, P; Skoufos, E; Shepherd, G; Miller, P
14	1999	10397618	Opara, J; Primozic, S; Cvelbar, P
13	1997	9245655	Rizzo, G; Scifo, P; Gilardi, M C; Bettinardi, V; Grassi, F; Cerutti, S; Fazio, F
13	1996	8930855	Peterson, B E; Healy, M D; Nadkarni, P M; Miller, P L; Shepherd, G M
13	1996	8771628	Astin, M; Lawton, D; Hirst, M
13	1996	8694813	Ribbes, G; Henry, J; Cariven, C; Pontarotti, P; Chap, H; Record, M
13	1996	8628506	Earnest, M P; Norris, J M; Eberhardt, M S; Sands, G H
13	1993	8395345	Lloyd, D K; Pilgrim, A J
13	2013	23485366	Radhu, Natasha; de Jesus, Danilo R; Ravindran, Lakshmi N; Zanjani, Anosha; Fitzgerald, Paul B; Daskalakis, Zafiris J
13	2013	23333054	Crombez, Geert; Van Ryckeghem, Dimitri M L; Eccleston, Christopher; Van Damme, Stefaan
13	2013	23326595	Tsolis, Antonios C; Papandreou, Nikos C; Iconomidou, Vassiliki A; Hamodrakas, Stavros J
13	2013	23299827	Rowson, Steven; Duma, Stefan M
13	2013	23193282	Sunkin, Susan M; Ng, Lydia; Lau, Chris; Dolbeare, Tim; Gilbert, Terri L; Thompson, Carol L; Hawrylycz, Michael; Dang, Chinh
13	2012	23160876	Zaidi, Syed F; Aghaebrahim, Amin; Urra, Xabier; Jumaa, Mouhammad A; Jankowitz, Brian; Hammer, Maxim; Nogueira, Raul; Horowitz, Michael; Reddy, Vivek; Jovin, Tudor G
13	2013	22611030	Chakravarty, M Mallar; Steadman, Patrick; van Eede, Matthijs C; Calcott, Rebecca D; Gu, Victoria; Shaw, Philip; Raznahan, Armin; Collins, D Louis; Lerch, Jason P
13	2012	22562727	Commowick, Olivier; Akhondi-Asl, Alireza; Warfield, Simon K
13	2012	22539544	Tong, David; Reeves, Mathew J; Hernandez, Adrian F; Zhao, Xin; Olson, DaiWai M; Fonarow, Gregg C; Schwamm, Lee H; Smith, Eric E
13	2012	22293990	O'Collins, Victoria E; Macleod, Malcolm R; Donnan, Geoffrey A; Howells, David W
13	2012	22244863	Sfyroeras, George S; Roussas, Nikolaos; Saleptsis, Vassileios G; Argyriou, Christos; Giannoukas, Athanasios D
13	2012	22203720	Bajaj, Varun; Pachori, Ram Bilas
13	2011	21967534	Levy, Robert; Henderson, Jaimie; Slavin, Konstantin; Simpson, Brian A; Barolat, Giancarlo; Shipley, Jane; North, Richard
13	2011	21923248	Albuquerque, Felipe C; Hu, Yin C; Dashti, Shervin R; Abla, Adib A; Clark, Justin C; Alkire, Brian; Theodore, Nicholas; McDougall, Cameron G
13	2012	21901424	Swaminathan, Shanker; Shen, Li; Risacher, Shannon L; Yoder, Karmen K; West, John D; Kim, Sungeun; Nho, Kwangsik; Foroud, Tatiana; Inlow, Mark; Potkin, Steven G; Huentelman, Matthew J; Craig, David W; Jagust, William J; Koeppe, Robert A; Mathis, Chester A; Jack, Clifford R Jr; Weiner, Michael W; Saykin, Andrew J
13	2013	21820919	McKinney, James S; Mylavarapu, Krishna; Lane, Judith; Roberts, Virginia; Ohman-Strickland, Pamela; Merlin, Mark A
13	2011	21784346	Xie, Sharon X; Baek, Young; Grossman, Murray; Arnold, Steven E; Karlawish, Jason; Siderowf, Andrew; Hurtig, Howard; Elman, Lauren; McCluskey, Leo; Van Deerlin, Vivianna; Lee, Virginia M-Y; Trojanowski, John Q
13	2011	21764550	Hawrylycz, Mike; Ng, Lydia; Page, Damon; Morris, John; Lau, Chris; Faber, Sky; Faber, Vance; Sunkin, Susan; Menon, Vilas; Lein, Ed; Jones, Allan
13	2011	21757908	Prasad, Kalpana; Wiryasaputra, Lynn; Ng, Amanda; Kandiah, Nagaendran
13	2011	21704171	Yeh, Fang-Cheng; Tseng, Wen-Yih Isaac
13	2012	21685806	Wang, Michael Y; Lerner, Jason; Lesko, James; McGirt, Matthew J
13	2011	21599693	Jones, Edward G; Stone, James M; Karten, Harvey J
13	2011	21472892	Lombardi, Maria Paola; Bulk, Saskia; Celli, Jacopo; Lampe, Anne; Gabbett, Michael T; Ousager, Lillian Bomme; van der Smagt, Jasper J; Soller, Maria; Stattin, Eva-Lena; Mannens, Marcel A M M; Smigiel, Robert; Hennekam, Raoul C
13	2011	21472593	Guo, Kevin; Bamforth, Fiona; Li, Liang
13	2012	21430568	Schoenfeld, Andrew J; George, Alan A; Bader, Julia O; Caram, Pedro M Jr
13	2011	21390307	Jia, Peilin; Ewers, Jeffrey M; Zhao, Zhongming
13	2010	21114820	Perez-Ruiz, Alexander; Julia-Sape, Margarida; Mercadal, Guillem; Olier, Ivan; Majos, Carles; Arus, Carles
13	2010	21045048	Lenzer, Jeanne; Brownlee, Shannon
13	2010	20738855	Sadosky, Alesia B; Bushmakin, Andrew G; Cappelleri, Joseph C; Lionberger, David R
13	2010	20669266	Lo, Raymond Y; Tanner, Caroline M; Van Den Eeden, Stephen K; Albers, Kathleen B; Leimpeter, Amethyst D; Nelson, Lorene M
13	2011	20582555	Ahn, Yong; Lee, Ho Yeon; Lee, Sang-Ho; Lee, June Ho
13	2010	20558391	Gajofatto, Alberto; Monaco, Salvatore; Fiorini, Michele; Zanusso, Gianluigi; Vedovello, Marcella; Rossi, Francesca; Turatti, Marco; Benedetti, Maria Donata
13	2011	20509729	Chaiban, Joumana T; Abdelmannan, Dima; Cohen, Mark; Selman, Warren R; Arafah, Baha M
13	2010	20503421	Boerner, Jana; Duch, Carsten
13	2010	20445037	Berdyyeva, Tamara K; Olson, Carl R
13	2010	20441854	Yoganandan, Narayan; Baisden, Jamie L; Maiman, Dennis J; Gennarelli, Thomas A; Guan, Yabo; Pintar, Frank A; Laud, Prakash; Ridella, Stephen A
13	2009	19801671	Akiyama, Hirotada; Gotoh, Aina; Shin, Ryong-Woon; Koga, Tomoe; Ohashi, Tsubasa; Sakamoto, Wataru; Harada, Akihiro; Arai, Hiroyuki; Sawa, Akira; Uchida, Chiyoko; Uchida, Takafumi
13	2009	19743409	Nowinski, Wieslaw L; Thirunavuukarasuu, Arumugam; Ananthasubramaniam, Anand; Chua, Beng Choon; Qian, Guoyu; Nowinska, Natalia G; Marchenko, Yevgen; Volkau, Ihar
13	2009	19587393	Yang, Zhi; Zhao, Qi; Liu, Wentai
13	2009	19540126	Chen, Deliang; Martin, Zane S; Soto, Claudio; Schein, Catherine H
13	2009	19272988	Commowick, Olivier; Warfield, Simon K
13	2009	19221406	Sorensen, Aaron A
13	2008	18926221	Falcone, Richard A Jr; Martin, Colin; Brown, Rebeccah L; Garcia, Victor F
13	2008	18855590	Buscema, M; Grossi, E; Snowdon, D; Antuono, P
13	2008	18759611	Baaj, Ali A; Benbadis, Selim R; Tatum, William O; Vale, Fernando L
13	2009	18725886	Krogh, K; Perkash, I; Stiens, S A; Biering-Sorensen, F
13	2008	18719944	Pan, Wei
13	2008	18717509	Williams, Rachel E; Sampson, Timothy J; Kalilani, Linda; Wurzelmann, John I; Janning, Stephen W
13	2008	18544157	Pawlicki, Sandrine; Le Bechec, Antony; Delamarche, Christian
13	2010	18504425	Tannu, N S; Howell, L L; Hemby, S E
13	2008	18321510	Yang, Nan-Ping; Deng, Chung-Yeh; Lee, Yi-Hui; Lin, Ching-Heng; Kao, Cheng-Hsing; Chou, Pesus
13	2007	17964607	Terskiy, Alexandra; Wannemacher, Kenneth M; Yadav, Prem N; Tsai, Michael; Tian, Bin; Howells, Richard D
13	2007	17917124	Liu, Yuan; Ascoli, Giorgio A
13	2008	17881257	Garne, Ester; Dolk, Helen; Krageloh-Mann, Inge; Holst Ravn, Susanne; Cans, Christine
13	2007	17701090	Sanderson, Hans; Thomsen, Marianne
13	2008	17700512	Karakatsanis, K G
13	2007	17613191	Czosnyka, Marek; Czosnyka, Zofia; Keong, Nicole; Lavinio, Andreas; Smielewski, Piotr; Momjian, Shahan; Schmidt, Eric A; Petrella, Gianpaolo; Owler, Brian; Pickard, John D
13	2007	17520996	Akopian, Gabriel; Gaspard, Donald J; Alexander, Magdi
13	2007	17465384	Tubbs, R Shane; Bui, Cuong J; Rice, William C; Loukas, Marios; Naftel, Robert P; Holcombe, Michael Paul; Oakes, W Jerry
13	1991	1745120	Burger, C; McKinnon, G; Buchli, R; Boesiger, P
13	2006	17448454	Molnar, Maria J; Bencsik, Peter
13	2007	17445099	Silberstein, Stephen D; Feliu, Anthony L; Rupnow, Marcia F T; Blount, Angela C; Boccuzzi, Stephen J
13	2007	17410060	Bosiers, M; De Donato, G; Deloose, K; Verbist, J; Peeters, P; Castriota, F; Cremonesi, A; Setacci, C
13	2007	17264779	Matsuda, Hiroshi; Mizumura, Sunao; Nagao, Takehiko; Ota, Tsuneyoshi; Iizuka, Tomomichi; Nemoto, Kiyotaka; Kimura, Michihiro; Tateno, Amane; Ishiwata, Akiko; Kuji, Ichiei; Arai, Heii; Homma, Akira
13	2006	16980329	Vallender, Eric J; Lahn, Bruce T
13	2006	16943627	Ascoli, Giorgio A
13	2007	16928464	Ashburn, Ann; Pickering, Ruth M; Fazakarley, Louise; Ballinger, Claire; McLellan, D Lindsay; Fitton, Carolyn
13	2006	16912513	Hemminki, Kari; Li, Xinjun; Johansson, Sven-Erik; Sundquist, Kristina; Sundquist, Jan
13	2006	16871069	Heller, Axel R; Zimmermann, Katrin; Seele, Kristin; Rossel, Thomas; Koch, Thea; Litz, Rainer J
13	2007	16555948	Lu, L; Yang, P Y; Rui, Y Ch; Kang, H; Zhang, J; Zhang, J P; Feng, W H
13	2005	16398475	Bognar, Laszlo; Markia, Balazs; Novak, Laszlo
13	2005	15999902	Hunter, M; Smith, R L L; Hyslop, W; Rosso, O A; Gerlach, R; Rostas, J A P; Williams, D B; Henskens, F
13	2004	15648307	Moore, Nicholas; Diris, Helene; Martin, Karin; Viale, Raymond; Fourrier, Annie; Moride, Yola; Begaud, Bernard
13	2004	15624086	Leone, M A; Capponi, A; Varrasi, C; Tarletti, R; Monaco, F
13	2005	15565361	Odetola, Folafoluwa O; Bratton, Susan L
13	2004	15466702	Boon, Wee-Ming; Beissbarth, Tim; Hyde, Lavinia; Smyth, Gordon; Gunnersen, Jenny; Denton, Derek A; Scott, Hamish; Tan, Seong-Seng
13	2004	15365190	Koslow, Stephen H; Hirsch, Michael D
13	2004	15332295	Wright, Rosalind J
13	2004	14765703	Bourien, Jerome; Bellanger, J J; Bartolomei, Fabrice; Chauvel, Patrick; Wendling, Fabrice
13	2003	12876242	Landi, F; Cesari, M; Onder, G; Zamboni, V; Lattanzio, F; Russo, A; Barillaro, C; Bernabei, R
13	2003	12760971	Rosenquist, Richard W; Birnbach, David J
13	2003	12691792	Barak, Yoram; Swartz, Marnina; Levy, Daniel; Weizman, Ronit
13	2003	12580713	Mygland, Ase; Monstad, Per
13	2002	12474994	Buchanan, R J; Wang, S; Ju, H
13	2002	12298311	Ben-David, Bruce
13	2002	12200628	Becker, Albert J; Klein, Holger; Baden, Thomas; Aigner, Ludwig; Normann, Sabine; Elger, Christian E; Schramm, Johannes; Wiestler, Otmar D; Blumcke, Ingmar
13	2002	12138595	Trenque, T; Piednoir, D; Frances, C; Millart, H; Germain, M L
13	2002	11950672	Berman, Mitchell F; Stapf, Christian; Sciacca, Robert R; Young, William L
13	2001	11828838	van de Vijver, D A; Roos, R A; Jansen, P A; Porsius, A J; de Boer, A
13	2001	11676991	Ball, L J; Willis, A; Beukelman, D R; Pattee, G L
13	2001	11461760	Pintore, M; Taboureau, O; Ros, F; Chretien, J R
13	2000	10955671	Citerio, G; Stocchetti, N; Cormio, M; Beretta, L
13	2000	10952275	Aldhous, P
13	2000	10773462	Slavov, D; Hattori, M; Sakaki, Y; Rosenthal, A; Shimizu, N; Minoshima, S; Kudoh, J; Yaspo, M L; Ramser, J; Reinhardt, R; Reimer, C; Clancy, K; Rynditch, A; Gardiner, K
13	1999	10567953	Cosson, V F; Fuseau, E
13	1999	10498968	Freburger, J K
13	1999	10369517	McKee, A C
12	1996	8627465	Rotenstein, D; Breen, T J
12	1993	8321013	Stockley, E W; Cole, H M; Brown, A D; Wheal, H V
12	1977	612399	Matsui, T; Kawamoto, K; Iwata, M; Kurent, J E; Imai, T; Ohsugi, T; Hirano, A
12	2013	23942138	Carr, D F; O'Meara, H; Jorgensen, A L; Campbell, J; Hobbs, M; McCann, G; van Staa, T; Pirmohamed, M
12	2013	23651455	Zhang, Lei; Villalobos, Anabella; Beck, Elizabeth M; Bocan, Thomas; Chappie, Thomas A; Chen, Laigao; Grimwood, Sarah; Heck, Steven D; Helal, Christopher J; Hou, Xinjun; Humphrey, John M; Lu, Jiemin; Skaddan, Marc B; McCarthy, Timothy J; Verhoest, Patrick R; Wager, Travis T; Zasadny, Kenneth
12	2013	23577878	Fishman, Scott M; Young, Heather M; Lucas Arwood, Ellyn; Chou, Roger; Herr, Keela; Murinson, Beth B; Watt-Watson, Judy; Carr, Daniel B; Gordon, Debra B; Stevens, Bonnie J; Bakerjian, Debra; Ballantyne, Jane C; Courtenay, Molly; Djukic, Maja; Koebner, Ian J; Mongoven, Jennifer M; Paice, Judith A; Prasad, Ravi; Singh, Naileshni; Sluka, Kathleen A; St Marie, Barbara; Strassels, Scott A
12	2013	23415948	Winterburn, Julie L; Pruessner, Jens C; Chavez, Sofia; Schira, Mark M; Lobaugh, Nancy J; Voineskos, Aristotle N; Chakravarty, M Mallar
12	2013	23380759	Hong, Steven S; Yheulon, Christopher G; Sniezek, Joseph C
12	2013	23160999	Varrone, Andrea; Dickson, John C; Tossici-Bolt, Livia; Sera, Terez; Asenbaum, Susanne; Booij, Jan; Kapucu, Ozlem L; Kluge, Andreas; Knudsen, Gitte M; Koulibaly, Pierre Malick; Nobili, Flavio; Pagani, Marco; Sabri, Osama; Vander Borght, Thierry; Van Laere, Koen; Tatsch, Klaus
12	2012	22993290	Muayqil, Taim; Gronseth, Gary; Camicioli, Richard
12	2012	22903657	Xiromerisiou, Georgia; Houlden, Henry; Scarmeas, Nikolaos; Stamelou, Maria; Kara, Eleanna; Hardy, John; Lees, Andrew J; Korlipara, Prasad; Limousin, Patricia; Paudel, Reema; Hadjigeorgiou, Georgios M; Bhatia, Kailash P
12	2012	22583594	Harring, Theresa R; Nguyen, N Thao T; Cotton, Ronald T; Guiteau, Jacfranz J; Salas de Armas, Ismael A; Liu, Hao; Goss, John A; O'Mahony, Christine A
12	2012	22578327	Ionita-Laza, Iuliana; Makarov, Vlad; Buxbaum, Joseph D
12	2012	22558177	Ivliev, Alexander E; 't Hoen, Peter A C; van Roon-Mom, Willeke M C; Peters, Dorien J M; Sergeeva, Marina G
12	2012	22547453	El-Baz, Ayman; Elnakib, Ahmed; Khalifa, Fahmi; El-Ghar, Mohamed Abou; McClure, Patrick; Soliman, Ahmed; Gimel'farb, Georgy
12	2012	22507229	Eklund, Anders; Andersson, Mats; Josephson, Camilla; Johannesson, Magnus; Knutsson, Hans
12	2012	22498656	Faria, Andreia V; Joel, Suresh E; Zhang, Yajing; Oishi, Kenichi; van Zjil, Peter C M; Miller, Michael I; Pekar, James J; Mori, Susumu
12	2012	22403046	Vogt, Gerhard; Laage, Rico; Shuaib, Ashfaq; Schneider, Armin
12	2012	22382160	Grigoryan, Mikayel; Chaudhry, Saqib A; Hassan, Ameer E; Suri, Fareed K; Qureshi, Adnan I
12	2012	22343923	Roquer, Jaume; Cuadrado-Godia, Elisa; Giralt-Steinthauer, Eva; Jimena, Sara; Jimenez-Conde, Jordi; Martinez-Rodriguez, Jose Enrique; Ois, Angel; Rodriguez-Campello, Ana
12	2011	22162991	He, Bing; Tang, Jie; Ding, Ying; Wang, Huijun; Sun, Yuyin; Shin, Jae Hong; Chen, Bin; Moorthy, Ganesh; Qiu, Judy; Desai, Pankaj; Wild, David J
12	2012	22157068	Garrison, Scott R; Dormuth, Colin R; Morrow, Richard L; Carney, Greg A; Khan, Karim M
12	2012	22140101	Xin, Yurong; Chanrion, Benjamin; O'Donnell, Anne H; Milekic, Maria; Costa, Ramiro; Ge, Yongchao; Haghighi, Fatemeh G
12	2012	22136441	Mehra, Maneesha; Hill, Kala; Nicholl, Deborah; Schadrack, Jan
12	2012	22111994	McGinley, Jennifer L; Dobson, Fiona; Ganeshalingam, Rekha; Shore, Benjamin J; Rutz, Erich; Graham, H Kerr
12	2012	22031594	Horn, Katyana Kowalchuk; Jennings, Sophie; Richardson, Gillian; Vliet, Ditte Van; Hefford, Cheryl; Abbott, J Haxby
12	2012	21945695	Seibert, Tyler M; Majid, D S Adnan; Aron, Adam R; Corey-Bloom, Jody; Brewer, James B
12	2011	21920944	Yawn, Barbara P; Wollan, Peter; St Sauver, Jennifer
12	2011	21849644	Klassen, Bryan T; Ahlskog, J Eric
12	2011	21835253	Kempton, Matthew J; Underwood, Tracy S A; Brunton, Simon; Stylios, Floris; Schmechtig, Anne; Ettinger, Ulrich; Smith, Marcus S; Lovestone, Simon; Crum, William R; Frangou, Sophia; Williams, Steven C R; Simmons, Andrew
12	2011	21809015	Labelle, Hubert; Mac-Thiong, Jean-Marc; Roussouly, Pierre
12	2011	21741279	Razuvaev, A; Ekstrand, J; Folkersen, L; Agardh, H; Markus, D; Swedenborg, J; Hansson, G K; Gabrielsen, A; Paulsson-Berne, G; Roy, J; Hedin, U
12	2011	21718790	Bazin, Pierre-Louis; Ye, Chuyang; Bogovic, John A; Shiee, Navid; Reich, Daniel S; Prince, Jerry L; Pham, Dzung L
12	2011	21671796	Schneider, Harald J; Schneider, Manfred; Kreitschmann-Andermahr, Ilonka; Tuschy, Ulrich; Wallaschofski, Henri; Fleck, Steffen; Faust, Michael; Renner, Caroline I E; Kopczak, Anna; Saller, Bernhard; Buchfelder, Michael; Jordan, Martina; Stalla, Gunter K
12	2012	21640656	Zwakhalen, Sandra M G; van der Steen, Jenny T; Najim, M D
12	2011	21639803	Sharpley, Christopher F; Agnew, Linda L
12	2011	21538886	Martins-de-Souza, Daniel; Guest, Paul C; Steeb, Hannah; Pietsch, Sandra; Rahmoune, Hassan; Harris, Laura W; Bahn, Sabine
12	2011	21502226	Fox, David; Morrato, Elaine; Campagna, Elizabeth J; Rees, Daniel I; Dickinson, L Miriam; Partrick, David A; Kempe, Allison
12	2011	21419226	Jiang, Yi; Johnson, G Allan
12	2011	21326090	Hindman, Bradley J; Palecek, John P; Posner, Karen L; Traynelis, Vincent C; Lee, Lorri A; Sawin, Paul D; Tredway, Trent L; Todd, Michael M; Domino, Karen B
12	2011	21216296	Nowinski, W L; Chua, B C; Marchenko, Y; Puspitsari, F; Volkau, I; Knopp, M V
12	2011	21164122	Yang, Ya-Wen; Chen, Yi-Hua; Xirasagar, Sudha; Lin, Herng-Ching
12	2011	21135863	DeVivo, M J; Biering-Sorensen, F; New, P; Chen, Y
12	2010	21110243	Smith, Bridget M; Evans, Charlesnika T; Ullrich, Philip; Burns, Stephen; Guihan, Marylou; Miskevics, Scott; LaVela, Sherri L; Rajan, Suparna; Weaver, Frances M
12	2011	21083365	Tasker, Robert C; Fleming, Thomas J; Young, Amber Er; Morris, Kevin P; Parslow, Roger C
12	2010	20878779	Wei, Hongying; el Jundi, Basil; Homberg, Uwe; Stengl, Monika
12	2011	20860634	Chen, Yi-Hua; Chen, Kuan-Yang; Lin, Herng-Ching
12	2010	20798363	Meretoja, Atte; Roine, Risto O; Kaste, Markku; Linna, Miika; Juntunen, Merja; Erila, Terttu; Hillbom, Matti; Marttila, Reijo; Rissanen, Aimo; Sivenius, Juhani; Hakkinen, Unto
12	2011	20526209	Branco, Bernardino C; Plurad, David; Green, Donald J; Inaba, Kenji; Lam, Lydia; Cestero, Ramon; Bukur, Marko; Demetriades, Demetrios
12	2010	20524220	Panayiotou, Anita; Jackson, Martin; Crowe, Simon F
12	2010	20472191	Lloyd, Michael B; Lloyd, Jenifer C; Gesteland, Per H; Bale, James F Jr
12	2010	20450956	Wacker, Jan; Gatt, Justine Megan
12	2010	20185744	van Baal, Juliette; Hubbard, Richard; Game, Fran; Jeffcoate, William
12	2010	20171937	Copay, Anne G; Martin, Marcus M; Subach, Brian R; Carreon, Leah Y; Glassman, Steven D; Schuler, Thomas C; Berven, Sigurd
12	2010	20091934	Taenzer, Andreas H; Clark, Cantwell
12	2010	20074360	Alonso, Alvaro; Logroscino, Giancarlo; Jick, Susan S; Hernan, Miguel A
12	2010	20020844	Rughani, Anand I; Dumont, Travis M; Lu, Zhenyu; Bongard, Josh; Horgan, Michael A; Penar, Paul L; Tranmer, Bruce I
12	2010	20010709	Kasthuri, Narayanan; Lichtman, Jeff W
12	2009	19907012	Koenig, M A; Grega, M A; Bailey, M M; Pham, L D; Zeger, S L; Baumgartner, W A; McKhann, G M
12	2009	19854396	Moore, Lynne; Hanley, James A; Turgeon, Alexis F; Lavoie, Andre; Emond, Marcel
12	2010	19666334	Liao, Shu; Chung, Albert C S
12	2009	19556832	Lujan, J Luis; Noecker, Angela M; Butson, Christopher R; Cooper, Scott E; Walter, Benjamin L; Vitek, Jerrold L; McIntyre, Cameron C
12	2009	19428691	Tokuno, Hironobu; Tanaka, Ikuko; Umitsu, Yoshitomo; Akazawa, Toshikazu; Nakamura, Yasuhisa
12	2009	19345564	Alacqua, Marianna; Trifiro, Gianluca; Spina, Edoardo; Moretti, Salvatore; Tari, Daniele Ugo; Bramanti, P; Caputi, Achille P; Arcoraci, Vincenzo
12	2009	19308022	Rietkerk, T; Boks, M P M; Sommer, I E C; de Jong, S; Kahn, R S; Ophoff, R A
12	2009	19301179	Cassot, Francis; Lauwers, Frederic; Lorthois, Sylvie; Puwanarajah, Prasanna; Duvernoy, Henri
12	2009	19252076	Bao, Riyue; Friedrich, Markus
12	2008	19210879	Breuer, G S; Nesher, R; Nesher, G
12	2009	19132080	Sonmez, Kemal; Zaveri, Naunihal T; Kerman, Ilan A; Burke, Sharon; Neal, Charles R; Xie, Xinmin; Watson, Stanley J; Toll, Lawrence
12	2009	19115419	Chen, Yan; Guo, Jeff J; Patel, Nick C
12	2009	19018144	Madjid, Mohammad; Curkendall, Suellen; Blumentals, William A
12	2008	18829359	Kreitschmann-Andermahr, I; Poll, E M; Reineke, A; Gilsbach, J M; Brabant, G; Buchfelder, M; Fassbender, W; Faust, M; Kann, P H; Wallaschofski, H
12	2009	18825160	Kloosterman, M G M; Snoek, G J; Jannink, M J A
12	2008	18817551	Lu, Lu; Wei, Lai; Peirce, Jeremy L; Wang, Xusheng; Zhou, Jianhua; Homayouni, Ramin; Williams, Robert W; Airey, David C
12	2009	18653362	Curran, Charlotte; Williams, Amanda C de C; Potts, Henry W W
12	2008	18494557	Dachs, Robert J; Burton, John H; Joslin, Jeremy
12	2008	18473189	Van Horn, John Darrell; Ball, Catherine A
12	2008	18383442	Cunnington, Marianne; Webb, David; Qizilbash, Nawab; Blum, David; Mander, Adrian; Funk, Michele Jonsson; Weil, John
12	2008	18374475	Gilbert, Lawrence I
12	2007	18368372	Rosen, Glenn D; Chesler, Elissa J; Manly, Kenneth F; Williams, Robert W
12	2008	18334753	Guerreiro, Nelson; Staufenbiel, Matthias; Gomez-Mancilla, Baltazar
12	2008	18301191	Bauza, Graciela; Lamorte, Wayne W; Burke, Peter A; Hirsch, Erwin F
12	2008	18191449	Paiardini, Alessandro; Caputo, Viviana
12	2007	18176083	D'Souza, Wendyl J; Fryer, Jayne L; Quinn, Stephen J; Taylor, Bruce V; Ficker, David M; O'Brien, Terence J; Pearce, Neil E; Cook, Mark J
12	2008	17985213	Ravid, Rivka
12	2007	17922513	Wang, Jing; Gu, Yong; Wang, Lihong; Hang, Xingyi; Gao, Yan; Wang, Hangyan; Zhang, Chenggang
12	2008	17653508	Liang, Yu; Diehn, Maximilian; Bollen, Andrew W; Israel, Mark A; Gupta, Nalin
12	2007	17576547	Lugardon, S; Roussel, H; Sciortino, V; Montastruc, J L; Lapeyre-Mestre, M
12	2007	17568387	Freudenberg, Jan; Fu, Ying-Hui; Ptacek, Louis J
12	2007	17150988	Kudo, Lili C; Karsten, Stanislav L; Chen, Ju; Levitt, Pat; Geschwind, Daniel H
12	2007	17073852	Niskanen, M; Reinikainen, M; Kurola, J
12	2006	17038041	Kerenyi, L; Kardos, L; Szasz, J; Szatmari, S; Bereczki, D; Hegedus, K; Csiba, L
12	2006	16648803	Zhuang, Yonglong; Li, Shao; Li, Yanda
12	2005	16374274	Martin, Matthew J; Mullenix, Philip S; Steele, Scott R; Asensio, Juan A; Andersen, Charles A; Demetriades, Demetrios; Salim, Ali
12	2005	16311815	Yang, Jae-Won; Juranville, Jean-Francois; Hoger, Harald; Fountoulakis, Michael; Lubec, Gert
12	2005	16302965	Yamada, Shoji; Tanaka, Yoshito; Ando, Seiichi
12	2005	16087098	Nowinski, Wieslaw L; Belov, Dmitry
12	2005	15952235	Stephan, Christian; Reidegeld, Kai; Meyer, Helmut E; Hamacher, Michael
12	2005	15870395	Bischof, Jocelyn M; Wevrick, Rachel
12	2004	15465398	Zesiewicz, T A; Strom, J A; Borenstein, A R; Hauser, R A; Cimino, C R; Fontanet, H L; Cintron, G B; Staffetti, J F; Dunne, P B; Sullivan, K L
12	2003	15046239	Pittendrigh, Sandy; Jacobs, Gwen
12	2004	15035525	Wong, Stephen T C; Hoo, Kent Soo Jr; Cao, Xinhua; Tjandra, Donny; Fu, J C; Dillon, William P
12	1992	1502951	Braakman, R
12	2002	12374427	Toga, Arthur W
12	2002	12198031	Amar, David; Zhang, Hao; Roistacher, Nancy
12	2002	12126188	Drew, Anna K; Whyte, Ian M; Bensoussan, Alan; Dawson, Andrew H; Zhu, Xiaoshu; Myers, Stephen P
12	2001	11455241	Cheitlin, M D; Gerstenblith, G; Hazzard, W R; Pasternak, R; Fried, L P; Rich, M W; Krumholz, H M; Peterson, E; Reves, J G; McKay, C; Saksena, S; Shen, W K; Akhtar, M; Brass, L M; Biller, J
12	2000	11027051	Perry, A R; Shaw, M A
12	1999	10569449	Becker, B E; DeLisa, J A
12	1999	10569428	DeVivo, M J; Jackson, A B; Dijkers, M P; Becker, B E
12	1999	10350074	Warwicker, J
12	1999	10049580	Stephan, D A; Hoffman, E P
11	1997	9212375	Bergman, A J; Wolfson, M A; Walker, E F
11	1996	8860321	Fiedler, N; Feldman, R G; Jacobson, J; Rahill, A; Wetherell, A
11	1994	7976188	Schubert, R; Hohne, K H; Pommert, A; Riemer, M; Schiemann, T; Tiede, U; Lierse, W
11	1970	5459209	Thiessen, D D; Goar, S
11	2013	24360541	Gerfen, Charles R; Paletzki, Ronald; Heintz, Nathaniel
11	2013	23294329	Arya, Ravindra; Mangano, Francesco T; Horn, Paul S; Holland, Katherine D; Rose, Douglas F; Glauser, Tracy A
11	2013	23250996	Ogata, Toshiyasu; Christensen, Soren; Nagakane, Yoshinari; Ma, Henry; Campbell, Bruce C V; Churilov, Leonid; Lansberg, Maarten G; Straka, Matus; De Silva, Deidre A; Mlynash, Michael; Bammer, Roland; Olivot, Jean-Marc; Desmond, Patricia M; Albers, Gregory W; Davis, Stephen M; Donnan, Geoffrey A
11	2012	23111437	Fung, Christian; Murek, Michael; Z'Graggen, Werner J; Krahenbuhl, Anna K; Gautschi, Oliver P; Schucht, Philippe; Gralla, Jan; Schaller, Karl; Arnold, Marcel; Fischer, Urs; Mattle, Heinrich P; Raabe, Andreas; Beck, Jurgen
11	2012	23041053	Shen, Elaine H; Overly, Caroline C; Jones, Allan R
11	2012	22962466	Glaab, Enrico; Baudot, Anais; Krasnogor, Natalio; Schneider, Reinhard; Valencia, Alfonso
11	2012	22846592	Birnie, Kathryn A; Petter, Mark; Boerner, Katelynn E; Noel, Melanie; Chambers, Christine T
11	2012	22842203	Wang, Hao-Kuang; Lin, Sheng-Hsiang; Sung, Pi-Shan; Wu, Ming-Hsiu; Hung, Kuo-Wei; Wang, Liang-Chao; Huang, Chih-Yuan; Lu, Kang; Chen, Han-Jung; Tsai, Kuen-Jer
11	2012	22738131	Klatt, Juliane; Feldwisch-Drentrup, Hinnerk; Ihle, Matthias; Navarro, Vincent; Neufang, Markus; Teixeira, Cesar; Adam, Claude; Valderrama, Mario; Alvarado-Rojas, Catalina; Witon, Adrien; Le Van Quyen, Michel; Sales, Francisco; Dourado, Antonio; Timmer, Jens; Schulze-Bonhage, Andreas; Schelter, Bjoern
11	2012	22728853	Elahi, Behzad; Phielipp, Nicolas; Chen, Robert
11	2012	22722628	Menge, Til; Cree, Bruce; Saleh, Andreas; Waterboer, Tim; Berthele, Achim; Kalluri, Sudhakar Reddy; Hemmer, Bernhard; Aktas, Orhan; Hartung, Hans-Peter; Methner, Axel; Kieseier, Bernd C
11	2013	22617851	Nguyen, Tuong-Vi; McCracken, James; Ducharme, Simon; Botteron, Kelly N; Mahabir, Megan; Johnson, Wendy; Israel, Mimi; Evans, Alan C; Karama, Sherif
11	2012	22608976	Nicholas, Jennifer M; Ridsdale, Leone; Richardson, Mark P; Ashworth, Mark; Gulliford, Martin C
11	2012	22448957	Engelter, S T; Dallongeville, J; Kloss, M; Metso, T M; Leys, D; Brandt, T; Samson, Y; Caso, V; Pezzini, A; Sessa, M; Beretta, S; Debette, S; Grond-Ginsbach, C; Metso, A J; Thijs, V; Lamy, C; Medeiros, E; Martin, J J; Bersano, A; Tatlisumak, T; Touze, E; Lyrer, P A
11	2011	22444074	Carbonell, Felix; Bellec, Pierre; Shmuel, Amir
11	2012	22442736	Yang, Meng-Han; Wang, Peng-Hui; Wang, Shuu-Jiun; Sun, Wei-Zen; Oyang, Yen-Jen; Fuh, Jong-Ling
11	2012	22218281	Birbeck, G L; French, J A; Perucca, E; Simpson, D M; Fraimow, H; George, J M; Okulicz, J F; Clifford, D B; Hachad, H; Levy, R H
11	2012	22166951	Bateman, Brian T; Olbrecht, Vanessa A; Berman, Mitchell F; Minehart, Rebecca D; Schwamm, Lee H; Leffert, Lisa R
11	2013	22120292	Garcia-Navarro, Victor; Anand, Vijay K; Schwartz, Theodore H
11	2013	22110008	Kim, Hongkeun
11	2011	22050392	Ghate, Sameer R; Biskupiak, Joseph; Ye, Xiangyang; Kwong, Winghan J; Brixner, Diana I
11	2012	22036683	Elias, W Jeffrey; Zheng, Zhong A; Domer, Paul; Quigg, Mark; Pouratian, Nader
11	2012	21945471	Nevado-Holgado, Alejo J; Marten, Frank; Richardson, Mark P; Terry, John R
11	2011	21943351	Veizi, I Elias; Hayek, Salim M; Narouze, Samer; Pope, Jason E; Mekhail, Nagy
11	2011	21727938	Frisoni, Giovanni B; Redolfi, Alberto; Manset, David; Rousseau, Marc-Etienne; Toga, Arthur; Evans, Alan C
11	2012	21702065	Hasan, Khader M; Walimuni, Indika S; Kramer, Larry A; Narayana, Ponnada A
11	2012	21688258	Sanchez, Carmen E; Richards, John E; Almli, C Robert
11	2011	21658457	Walimuni, Indika S; Hasan, Khader M
11	2011	21635230	Pin, Tamis W; McCartney, Lynn; Lewis, Jenny; Waugh, Mary-Clare
11	2011	21622072	Cardenes, Ruben; Pozo, Jose Maria; Bogunovic, Hrvoje; Larrabide, Ignacio; Frangi, Alejandro F
11	2011	21606455	Putaala, J; Liebkind, R; Gordin, D; Thorn, L M; Haapaniemi, E; Forsblom, C; Groop, P-H; Kaste, M; Tatlisumak, T
11	2011	21499151	Babu, Maya A; Nahed, Brian V; Demoya, Marc A; Curry, William T
11	2011	21490519	Macfarlane, Alan James Robert; Bhatia, Anuj; Brull, Richard
11	2011	21484468	Handal, Marte; Engeland, Anders; Ronning, Marit; Skurtveit, Svetlana; Furu, Kari
11	2011	21457177	Becker, C; Jick, S S; Meier, C R
11	2011	21296746	Shimoyama, Mary; Smith, Jennifer R; Hayman, Tom; Laulederkind, Stan; Lowry, Tim; Nigam, Rajni; Petri, Victoria; Wang, Shur-Jen; Dwinell, Melinda; Jacob, Howard
11	2011	21294628	Bendall, Jason C; Simpson, Paul M; Middleton, Paul M
11	2011	21256303	Goldstone, Andrew B; Bronster, David J; Anyanwu, Anelechi C; Goldstein, Martin A; Filsoufi, Farzan; Adams, David H; Chikwe, Joanna
11	2011	21227720	Crompton, Joseph G; Bone, Curt; Oyetunji, Tolulope; Pollack, Keshia M; Bolorunduro, Oluwaseyi; Villegas, Cassandra; Stevens, Kent; Cornwell, Edward E 3rd; Efron, David T; Haut, Elliott R; Haider, Adil H
11	2010	21105621	Alban, Rodrigo F; Berry, Cherisse; Ley, Eric; Mirocha, James; Margulies, Daniel R; Tillou, Areti; Salim, Ali
11	2011	21044875	Sreedharan, Smitha; Stephansson, Olga; Schioth, Helgi B; Fredriksson, Robert
11	2010	20980611	Zelenin, Pavel V; Beloozerova, Irina N; Sirota, Mikhail G; Orlovsky, Grigori N; Deliagina, Tatiana G
11	2010	20940630	Cuadrado, Eloy; Rosell, Anna; Colome, Nuria; Hernandez-Guillamon, Mar; Garcia-Berrocoso, Teresa; Ribo, Marc; Alcazar, Alberto; Ortega-Aznar, Arantxa; Salinas, Matilde; Canals, Francesc; Montaner, Joan
11	2010	20849587	Michaelson, Jacob J; Alberts, Rudi; Schughart, Klaus; Beyer, Andreas
11	2011	20625341	Exo, Jennifer; Kochanek, Patrick M; Adelson, P David; Greene, Stephanie; Clark, Robert S B; Bayir, Hulya; Wisniewski, Stephen R; Bell, Michael J
11	2010	20601918	Vincent, Robert; Rovers, Maroeska; Zingade, Narayan; Oates, John; Sperling, Neil; Deveze, Arnaud; Grolman, Wilko
11	2010	20573328	Mehta, Sandhya; Johnson, Michael L; Chen, Hua; Aparasu, Rajender R
11	2010	20551730	La Touche, Roy; Goddard, Greg; De-la-Hoz, Jose Luis; Wang, Kelun; Paris-Alemany, Alba; Angulo-Diaz-Parreno, Santiago; Mesa, Juan; Hernandez, Mar
11	2010	20497455	Kuperminc, Michelle N; Gurka, Matthew J; Bennis, Jacey A; Busby, Marjorie G; Grossberg, Richard I; Henderson, Richard C; Stevenson, Richard D
11	2011	20479757	Conejero-Goldberg, C; Hyde, T M; Chen, S; Dreses-Werringloer, U; Herman, M M; Kleinman, J E; Davies, P; Goldberg, T E
11	2010	20215754	Frank, Matthias; Conzelmann, Martin; Engelter, Stefan
11	2010	20118798	Kalenka, Armin; Gross, Benjamin; Maurer, Martin H; Thierse, Hermann-Josef; Feldmann, Robert E Jr
11	2010	20097291	Wang, Qian; Wu, Guorong; Yap, Pew-Thian; Shen, Dinggang
11	2010	19941938	Rico, Eduardo Pacheco; de Oliveira, Diogo Losch; Rosemberg, Denis Broock; Mussulini, Ben Hur; Bonan, Carla Denise; Dias, Renato Dutra; Wofchuk, Susana; Souza, Diogo Onofre; Bogo, Mauricio Reis
11	2010	19843602	Banerjee, S; Biram, R; Chataway, J; Ames, D
11	2009	19839012	Delnooz, Catherine C S; Horstink, Martin W I M; Tijssen, Marina A; van de Warrenburg, Bart P C
11	2010	19837055	Burbach, J Peter H
11	2009	19834231	Santos, Emanuele; Lins, Lauro; Ahrens, James; Freire, Juliana; Silva, Claudio
11	2010	19731984	Eide, Per K; Rapoport, Benjamin I; Gormley, William B; Madsen, Joseph R
11	2009	19680103	Sankar, Wudbhav N; Skaggs, David L; Emans, John B; Marks, David S; Dormans, John P; Thompson, George H; Shah, Suken A; Sponseller, Paul D; Akbarnia, Behrooz A
11	2009	19658089	Menschaert, Gerben; Vandekerckhove, Tom T M; Landuyt, Bart; Hayakawa, Eisuke; Schoofs, Liliane; Luyten, Walter; Van Criekinge, Wim
11	2009	19538991	van Valen, Evelien; Wekking, Ellie; van der Laan, Gert; Sprangers, Mirjam; van Dijk, Frank
11	2009	19501657	Lifshits, Shlomi; Tamir, Arie; Assaf, Yaniv
11	2009	19487151	Xu, Qi; Zhou, Hui; Wang, Yongji; Huang, Jian
11	2009	19419357	Fredheim, O M S; Skurtveit, S; Moroz, A; Breivik, H; Borchgrevink, P C
11	2009	19095476	Skurtveit, Svetlana; Furu, Kari; Kaasa, Stein; Borchgrevink, Petter C
11	2008	19038770	Bradshaw, David H; Empy, Court; Davis, Phillip; Lipschitz, David; Dalton, Peter; Nakamura, Yoshio; Chapman, C Richard
11	2008	19032745	Richards, Alexander L; Holmans, Peter; O'Donovan, Michael C; Owen, Michael J; Jones, Lesley
11	2009	19023898	de Lau, Lonneke M L; de Vries, Juna M; van der Woude, C Janneke; Kuipers, Ernst J; Siepman, Dorine A M; Sillevis Smitt, Peter A E; Hintzen, Rogier Q
11	2008	18980470	Milby, Andrew H; Halpern, Casey H; Guo, Wensheng; Stein, Sherman C
11	2008	18971517	Lofhede, J; Lofgren, N; Thordstein, M; Flisberg, A; Kjellmer, I; Lindecrantz, K
11	2008	18663339	Lunsford, L Dade; Niranjan, Ajay; Khan, Aftab A; Kondziolka, Douglas
11	2008	18472214	Thuerauf, Norbert; Gossler, Andrea; Lunkenheimer, Jens; Lunkenheimer, Birgit; Maihofner, Christian; Bleich, Stefan; Kornhuber, Johannes; Markovic, Katrin; Reulbach, Udo
11	2008	18418281	Margolis, Robert H; Saly, George L
11	2008	18346522	McDonald, Anna; Lindell, Margaretha; Dunger, David B; Acerini, Carlo L
11	2008	18252803	Brochier, Camille; Gaillard, Marie-Claude; Diguet, Elsa; Caudy, Nicolas; Dossat, Carole; Segurens, Beatrice; Wincker, Patrick; Roze, Emmanuel; Caboche, Jocelyne; Hantraye, Philippe; Brouillet, Emmanuel; Elalouf, Jean-Marc; de Chaldee, Michel
11	2007	17917126	Ascoli, Giorgio A
11	2007	17917125	Van Horn, John Darrell; Ishai, Alumit
11	2007	17903667	Golomb, Meredith R; Saha, Chandan; Garg, Bhuwan P; Azzouz, Faouzi; Williams, Linda S
11	2007	17767578	Mackenzie-Graham, Allan J; Lee, Erh-Fang; Dinov, Ivo D; Yuan, Heng; Jacobs, Russell E; Toga, Arthur W
11	2007	17503112	Bateman, Brian T; Claassen, Jan; Willey, Joshua Z; Hirsch, Lawrence J; Mayer, Stephan A; Sacco, Ralph L; Schumacher, H Christian
11	2007	17495152	Miller, Greg
11	2007	17459168	Danley, Patrick D; Mullen, Sean P; Liu, Fenglong; Nene, Vishvanath; Quackenbush, John; Shaw, Kerry L
11	2007	17275170	Ho, Shinn-Ying; Yu, Fu-Chieh; Chang, Chia-Yun; Huang, Hui-Ling
11	2006	16987164	Podnar, S
11	2006	16960095	Van de Graaff, Eric; Dutta, Monisha; Das, Pranab; Shry, Eric A; Frederick, Paul D; Blaney, Martha; Pasta, David J; Steinhubl, Steven R
11	2006	16821768	Zhao, Liqin; Huang, Wei; Liu, Hongying; Wang, Lili; Zhong, Wu; Xiao, Junhai; Hu, Yuandong; Li, Song
11	2006	16816600	Lacey, Susan R; Klaus, Susan F; Smith, Janis B; Cox, Karen S; Dunton, Nancy E
11	2006	16754291	Shin, Yong Beom; Kim, Seong-Jang; Kim, In-Ju; Kim, Yong-Ki; Kim, Dong-Soo; Park, Jae Heung; Yeom, Seok-Ran
11	2006	16728446	Brumwell, Craig L; Curran, Tom
11	2005	16280945	Moore, Brian R; Ping, Jennifer M; Claypool, David W
11	2005	16255427	Umapathy, K; Krishnan, S
11	2005	16176888	Bourgeois, Blaise F D; D'Souza, Joseph
11	2005	16167699	Serif, Tacha; Ghinea, Gheorghita
11	2005	15842981	Anderson, Jeffrey L; Muhlestein, Joseph B; Bair, Tami L; Morris, Steven; Weaver, Aaron N; Lappe, Donald L; Renlund, Dale G; Pearson, Robert R; Jensen, Kurt R; Horne, Benjamin D
11	2005	15812268	Barbui, Corrado; Percudani, Mauro; Fortino, Ida; Tansella, Michele; Petrovich, Lorenzo
11	2004	15800371	Buscema, Massimo; Grossi, Enzo; Snowdon, David; Antuono, Piero; Intraligi, Marco; Maurelli, Guido; Savare, Rita
11	2003	15344899	Bhattathiri, Parameswaran S; Gregson, Barbara; Prasad, Kuskoor S Manjunath; Mitchell, Patrick; Soh, Calvin; Mitra, Dipayan; Gholkar, Anil; Mendelow, Alexander D
11	2004	15278087	Bazarian, Jeffrey J; Fisher, Susan Gross; Flesher, William; Lillis, Robert; Knox, Kerry L; Pearson, Thomas A
11	2002	15177067	Buchanan, Robert J; Wang, Suojin; Huang, Chunfeng; Simpson, Patricia; Manyam, Bala V
11	2003	15029957	Suzuki, Yoshiharu; Nakayama, Manabu
11	2004	14997560	Banerjee-Basu, Sharmila; Baxevanis, Andreas D
11	2003	14598063	Basso, M; Giraudo, S; Lopiano, L; Bergamasco, B; Bosticco, E; Cinquepalmi, A; Fasano, M
[truncated: 2,576 more rows]
