# Supplementary material for: Data Publications Correlate with Citation Impact
Source: Front Neurosci. 2016 Sep 13;10:419. doi: 10.3389/fnins.2016.00419 (PMC5020078; doi:10.3389/fnins.2016.00419)
Supplement: Supplementary file 2 [file DataSheet2.ZIP › data_analysis/neurosci.devivo.tsv]

TC	PY	PM	AU
352	1999	10569435	DeVivo, M J; Krause, J S; Lammertse, D P
241	1999	10569434	McKinley, W O; Jackson, A B; Cardenas, D D; DeVivo, M J
224	1993	8439250	DeVivo, M J; Black, K J; Stover, S L
172	2004	15520968	Jackson, Amie B; Dijkers, Marcel; Devivo, Michael J; Poczatek, Robert B
130	1989	2669663	DeVivo, M J; Kartus, P L; Stover, S L; Rutt, R D; Fine, P R
122	1997	9429259	DeVivo, M J
111	2006	16876553	Strauss, David J; Devivo, Michael J; Paculdo, David R; Shavelle, Robert M
96	1992	1580768	DeVivo, M J; Rutt, R D; Black, K J; Go, B K; Stover, S L
93	1999	10569446	Krause, J S; Kewman, D; DeVivo, M J; Maynard, F; Coker, J; Roach, M J; Ducharme, S
86	2012	22270188	Devivo, M J
85	1992	1543411	DeVivo, M J; Stover, S L; Black, K J
81	2005	15954061	Chen, Yuying; Devivo, Michael J; Jackson, Amie B
78	2002	11932861	Putzke, John David; Richards, J Scott; Hicken, Bret L; DeVivo, Michael J
76	1987	3619612	DeVivo, M J; Rutt, R D; Stover, S L; Fine, P R
75	1990	2346397	DeVivo, M J; Kartus, P L; Rutt, R D; Stover, S L; Fine, P R
74	1995	7668948	Cowen, T D; Meythaler, J M; DeVivo, M J; Ivie, C S 3rd; Lebow, J; Novack, T A
69	1999	10569447	Richards, J S; Bombardier, C H; Tate, D; Dijkers, M; Gordon, W; Shewchuk, R; DeVivo, M J
69	1999	10569429	Stover, S L; DeVivo, M J; Go, B K
66	1980	7436813	DeVivo, M J; Fine, P R; Maetz, H M; Stover, S L
65	1995	7606963	DeVivo, M J; Ivie, C S 3rd
63	1996	8629922	Meythaler, J M; DeVivo, M J; Hadley, M
59	1991	1787986	DeVivo, M J; Black, K J; Richards, J S; Stover, S L
57	1993	8328888	Waites, K B; Canupp, K C; DeVivo, M J
56	2002	12482178	DeVivo, Michael J; Go, Bette K; Jackson, Amie B
56	2002	12467994	Putzke, John David; Richards, J Scott; Hicken, Bret L; DeVivo, Michael J
56	1992	1589283	DeVivo, M J; Richards, J S
55	2004	15520971	Krause, James S; Devivo, Michael J; Jackson, Amie B
53	1985	4026550	DeVivo, M J; Fine, P R
52	1987	3632399	DeVivo, M J; Kartus, P L; Stover, S L; Rutt, R D; Fine, P R
51	2000	10889563	Chen, Y; DeVivo, M J; Roseman, J M
51	1995	7848071	DeVivo, M J; Hawkins, L N; Richards, J S; Go, B K
51	1982	7073458	DeVivo, M J; Fine, P R
47	1984	6708213	DeVivo, M J; Fine, P R; Cutter, G R; Maetz, H M
45	1992	1287535	DeVivo, M J; Shewchuk, R M; Stover, S L; Black, K J; Go, B K
44	1985	3977510	DeVivo, M J; Fine, P R; Cutter, G R; Maetz, H M
43	2009	19735778	Harrison-Felix, Cynthia L; Whiteneck, Gale G; Jha, Amitabh; DeVivo, Michael J; Hammond, Flora M; Hart, Denise M
42	2006	16456389	Harrison-Felix, Cynthia; Whiteneck, Gale; Devivo, Michael J; Hammond, Flora M; Jha, Amitabh
41	1990	2287519	DeVivo, M J; Kartus, P L; Stover, S L; Fine, P R
39	2011	21353817	DeVivo, Michael J; Chen, Yuying
39	1997	9305274	Sekar, P; Wallace, D D; Waites, K B; DeVivo, M J; Lloyd, L K; Stover, S L; Dubovsky, E V
39	1979	492764	Fine, P R; Kuhlemeier, K V; DeVivo, M J; Stover, S L
35	1996	8554463	Meythaler, J M; DeVivo, M J; Hayne, J B
34	2004	15503696	DeVivo, Michael J; Vogel, Lawrence C
30	2006	17274490	Shavelle, Robert M; DeVivo, Michael J; Strauss, David J; Paculdo, David R; Lammertse, Daniel P; Day, Steven M
30	2004	15156935	Waites, Ken B; Canupp, Kay C; Armstrong, Sarah; DeVivo, Michael J
30	2003	14514448	Underhill, Andrea T; Lobello, Steven G; Stroud, Thomas P; Terry, Katherine S; Devivo, Michael J; Fine, Philip R
30	2001	11299133	Meythaler, J M; Depalma, L; Devivo, M J; Guin-Renfroe, S; Novack, T A
29	1999	10414763	DeVivo, M J
26	2006	17044388	Pflaum, Christopher; McCollister, George; Strauss, David J; Shavelle, Robert M; DeVivo, Michael J
26	1994	7979926	Ivie, C S 3rd; DeVivo, M J
24	2000	10857521	Waites, K B; Chen, Y; DeVivo, M J; Canupp, K C; Moser, S A
24	1993	8259327	Waites, K B; Canupp, K C; DeVivo, M J
23	1989	2930340	Laven, G T; Huang, C T; DeVivo, M J; Stover, S L; Kuhlemeier, K V; Fine, P R
21	2001	11711333	Chen, Y; DeVivo, M J; Lloyd, L K
21	2001	11441384	Putzke, J D; Richards, J S; DeVivo, M J
21	2000	16104369	Strauss, D; Shavelle, R; DeVivo, M J; Day, S
20	2007	17874687	Shavelle, Robert M; Devivo, Michael J; Paculdo, David R; Vogel, Lawrence C; Strauss, David J
20	2007	17279098	DeVivo, M J
20	2000	10840416	Chen, Y Y; Roseman, J M; Devivo, M J; Huang, C T
20	1997	9267915	DeVivo, M J; Sekar, P
18	2003	12830968	Putzke, John David; Barrett, John J; Richards, J Scott; DeVivo, Michael J
18	2002	12137815	Chen, Yuying; DeVivo, Michael J; Stover, Samuel L; Lloyd, L Keith
18	1997	9160457	Canupp, K C; Waites, K B; DeVivo, M J; Richards, J S
17	2011	21135863	DeVivo, M J; Biering-Sorensen, F; New, P; Chen, Y
17	2001	11587426	Waites, K B; Canupp, K C; Chen, Y; DeVivo, M J; Moser, S A
17	1986	3767621	DeVivo, M J; Fine, P R
16	1990	2297306	Huang, C T; DeVivo, M J; Stover, S L
15	2011	21353818	Krause, James S; Saunders, Lee L; DeVivo, Michael J
13	2012	23100450	Failli, Vieri; Kopp, Marcel A; Gericke, Christine; Martus, Peter; Klingbeil, Susann; Brommer, Benedikt; Laginha, Ines; Chen, Yuying; DeVivo, Michael J; Dirnagl, Ulrich; Schwab, Jan M
13	2011	20733589	Biering-Sorensen, F; Charlifue, S; Devivo, M J; Grinnon, S T; Kleitman, N; Lu, Y; Odenkirchen, J
13	2005	15895333	Marson, Daniel C; Dreer, Laura E; Krzywanski, Sara; Huthwaite, Justin S; Devivo, Michael J; Novack, Thomas A
13	2001	11641809	Wang, C M; Chen, Y; DeVivo, M J; Huang, C T
12	2001	11587435	Putzke, J D; Richards, J S; DeVivo, M J
12	1999	10685384	Waites, K B; Canupp, K C; Brookings, E S; DeVivo, M J
12	1999	10569428	DeVivo, M J; Jackson, A B; Dijkers, M P; Becker, B E
12	1987	2954911	Fine, P R; Stover, S L; DeVivo, M J
11	1991	1746095	Waites, K B; Canupp, K C; DeVivo, M J
11	1989	2691959	DeVivo, M J; Stover, S L; Fine, P R
10	2004	15545211	Devivo, Michael J; Underhill, Andrea T; Fine, Philip R
10	1995	8591072	Waites, K B; Canupp, K C; DeVivo, M J; Lloyd, L K; Dubovsky, E V
9	1983	6661020	Huang, C T; McEachran, A B; Kuhlemeier, K V; DeVivo, M J; Fine, P R
8	2001	11641806	Chen, Y; Roseman, J M; Funkhouser, E; DeVivo, M J
7	2004	15543685	Strauss, David; Shavelle, Robert M; DeVivo, Michael J; Harrison-Felix, Cynthia; Whiteneck, Gale G
7	2001	11327559	Putzke, J D; Richards, J S; Devivo, M J
7	1986	3765233	Kuhlemeier, K V; Huang, C T; DeVivo, M J; Lloyd, L K
7	1983	6830418	Huang, C T; Kuhlemeier, K V; Ratanaubol, U; McEachran, A B; DeVivo, M J; Fine, P R
7	1982	7064982	Fine, P R; DeVivo, M J; McEachran, A B
6	2009	18679405	Allen, D D; Mulcahey, M J; Haley, S M; Devivo, M J; Vogel, L C; McDonald, C; Duffy, T; Betz, R R
6	2008	18533412	Waites, Ken B; Canupp, Kay C; Chen, Yu-Ying; DeVivo, Michael J; Nahm, Moon H
6	1998	9862290	Waites, K B; Canupp, K C; Edwards, K; Palmer, P; Gray, B M; DeVivo, M J
5	2004	15648799	Waites, Ken B; Canupp, Kay C; DeVivo, Michael J
5	2002	12098162	Chen, Yuying; Roseman, Jeffrey M; Devivo, Michael J; Funkhouser, Ellen
4	2011	21353816	Chen, Yuying; Deutsch, Anne; DeVivo, Michael J; Johnson, Kurt; Kalpakjian, Claire Z; Nemunaitis, Gregory; Tulsky, David
3	2012	22369113	Dreer, Laura E; Devivo, Michael J; Novack, Thomas A; Marson, Daniel C
3	2002	12510498	Lindsey, Linda L; Kurilla, Leslie L; DeVivo, Michael J
3	1994	8291965	Waites, K B; Canupp, K C; DeVivo, M J
1	2004	14988582	DeVivo, Michael J
0	1995	7616292	Novack, T A; DeVivo, M J
0	1994	8091255	Nepomuceno, C S; Hamilton, S; Kelly, P A; Dasher, C; Dietzen, C J; DeVivo, M J; Faught, R E Jr
