# Supplementary material for: Data Publications Correlate with Citation Impact
Source: Front Neurosci. 2016 Sep 13;10:419. doi: 10.3389/fnins.2016.00419 (PMC5020078; doi:10.3389/fnins.2016.00419)
Supplement: Supplementary file 2 [file DataSheet2.ZIP › data_analysis/neurosci.lu.tsv]

TC	PY	PM	AU
377	1991	1888927	Chen, Z; Peto, R; Collins, R; MacMahon, S; Lu, J; Li, W
271	2002	12195434	Nelson, L E; Guo, T Z; Lu, J; Saper, C B; Franks, N P; Maze, M
249	2001	11713469	Gooley, J J; Lu, J; Chou, T C; Scammell, T E; Saper, C B
237	2000	10804223	Lu, J; Greco, M A; Shiromani, P; Saper, C B
236	1992	1325239	Mao, J; Price, D D; Mayer, D J; Lu, J; Hayes, R L
218	2008	18684008	Steyerberg, Ewout W; Mushkudiani, Nino; Perel, Pablo; Butcher, Isabella; Lu, Juan; McHugh, Gillian S; Murray, Gordon D; Marmarou, Anthony; Roberts, Ian; Habbema, J Dik F; Maas, Andrew I R
207	1999	10369265	Delpire, E; Lu, J; England, R; Dull, C; Thorne, T
202	1992	1362520	Mao, J; Price, D D; Hayes, R L; Lu, J; Mayer, D J
186	1999	10380077	Lu, J; Karadsheh, M; Delpire, E
183	2007	17375997	Murray, Gordon D; Butcher, Isabella; McHugh, Gillian S; Lu, Juan; Mushkudiani, Nino A; Maas, Andrew I R; Marmarou, Anthony; Steyerberg, Ewout W
182	1993	8385540	Mao, J; Price, D D; Hayes, R L; Lu, J; Mayer, D J; Frenk, H
175	2001	11567079	Chou, T C; Lee, C E; Lu, J; Elmquist, J K; Hara, J; Willie, J T; Beuckmann, C T; Chemelli, R M; Sakurai, T; Yanagisawa, M; Saper, C B; Scammell, T E
164	2001	11166728	Lu, J; Feron, F; Ho, S M; Mackay-Sim, A; Waite, P M
144	2001	11425913	Lu, J; Zhang, Y H; Chou, T C; Gaus, S E; Elmquist, J K; Shiromani, P; Saper, C B
142	2005	16319306	Roselli, F; Tirard, M; Lu, J; Hutzler, P; Lamberti, P; Livrea, P; Morabito, M; Almeida, O F X
130	1998	9745907	Jin, T; Lu, J; Nordberg, M
112	2000	10888960	Lu, J; Ashwell, K W; Waite, P
105	1995	7552251	Mao, J; Price, D D; Phillips, L L; Lu, J; Mayer, D J
98	2007	17375993	McHugh, Gillian S; Engel, Doortje C; Butcher, Isabella; Steyerberg, Ewout W; Lu, Juan; Mushkudiani, Nino; Hernandez, Adrian V; Marmarou, Anthony; Maas, Andrew I R; Murray, Gordon D
91	2007	17375995	Maas, Andrew I R; Steyerberg, Ewout W; Butcher, Isabella; Dammers, Ruben; Lu, Juan; Marmarou, Anthony; Mushkudiani, Nino A; McHugh, Gillian S; Murray, Gordon D
89	2000	10964963	Zhang, Y H; Lu, J; Elmquist, J K; Saper, C B
84	2007	17375991	Marmarou, Anthony; Lu, Juan; Butcher, Isabella; McHugh, Gillian S; Murray, Gordon D; Steyerberg, Ewout W; Mushkudiani, Nino A; Choi, Sung; Maas, Andrew I R
81	2007	17375990	Mushkudiani, Nino A; Engel, Doortje C; Steyerberg, Ewout W; Butcher, Isabella; Lu, Juan; Marmarou, Anthony; Slieker, Frans; McHugh, Gillian S; Murray, Gordon D; Maas, Andrew I R
81	2005	15940303	Crochemore, C; Lu, J; Wu, Y; Liposits, Z; Sousa, N; Holsboer, F; Almeida, O F X
77	2007	17375988	Marmarou, Anthony; Lu, Juan; Butcher, Isabella; McHugh, Gillian S; Mushkudiani, Nino A; Murray, Gordon D; Steyerberg, Ewout W; Maas, Andrew I R
75	1995	8592645	Mao, J; Price, D D; Phillips, L L; Lu, J; Mayer, D J
74	1992	1545554	Croughwell, N; Smith, L R; Quill, T; Newman, M; Greeley, W; Kern, F; Lu, J; Reves, J G
73	2001	11443286	Hill, A A; Lu, J; Masino, M A; Olsen, O H; Calabrese, R L
72	2009	19154777	Sun, W; Lu, J; Stolzberg, D; Gray, L; Deng, A; Lobarinas, E; Salvi, R J
68	2011	21988661	Bercik, P; Park, A J; Sinclair, D; Khoshdel, A; Lu, J; Huang, X; Deng, Y; Blennerhassett, P A; Fahnestock, M; Moine, D; Berger, B; Huizinga, J D; Kunze, W; McLean, P G; Bergonzelli, G E; Collins, S M; Verdu, E F
67	2001	11246162	Pearson, M M; Lu, J; Mount, D B; Delpire, E
65	2007	17375996	Van Beek, Jackelien G M; Mushkudiani, Nino A; Steyerberg, Ewout W; Butcher, Isabella; McHugh, Gillian S; Lu, Juan; Marmarou, Anthony; Murray, Gordon D; Maas, Andrew I R
65	2000	10696800	Mao, J; Price, D D; Lu, J; Keniston, L; Mayer, D J
63	1997	9313276	Mao, J; Price, D D; Zhu, J; Lu, J; Mayer, D J
60	2001	11585751	Wang, Z; Jiang, C; Ganther, H; Lu, J
59	1993	8332263	Lu, J; Hathaway, C B; Bereiter, D A
53	2008	18006603	Verdu, E F; Huang, X; Natividad, J; Lu, J; Blennerhassett, P A; David, C S; McKay, D M; Murray, J A
52	2005	16463866	Lu, J; Marmarou, A; Choi, S; Maas, A; Murray, G; Steyerberg, E W
50	2009	19380699	Arsava, E M; Rahman, R; Rosand, J; Lu, J; Smith, E E; Rost, N S; Singhal, A B; Lev, M H; Furie, K L; Koroshetz, W J; Sorensen, A G; Ay, H
48	2006	16458441	Xue, L P; Lu, J; Cao, Q; Hu, S; Ding, P; Ling, E-A
48	2000	10644630	Shiromani, P J; Lu, J; Wagner, D; Thakkar, J; Greco, M A; Basheer, R; Thakkar, M
47	2001	11755222	Lu, J; Zhou, X F; Rush, R A
47	2000	10936684	Lu, J; Moochhala, S; Kaur, C; Ling, E
46	2007	17375994	Butcher, Isabella; Maas, Andrew I R; Lu, Juan; Marmarou, Anthony; Murray, Gordon D; Mushkudiani, Nino A; McHugh, Gillian S; Steyerberg, Ewout W
46	1996	9252006	Price, D D; Mao, J; Lu, J; Caruso, F S; Frenk, H; Mayer, D J
44	2010	20129504	Maas, Andrew I R; Steyerberg, Ewout W; Marmarou, Anthony; McHugh, Gillian S; Lingsma, Hester F; Butcher, Isabella; Lu, Juan; Weir, James; Roozenbeek, Bob; Murray, Gordon D
44	1999	10430484	Lu, J; Shiromani, P; Saper, C B
43	2007	17582234	Kaur, C; Sivakumar, V; Yong, Z; Lu, J; Foulds, W S; Ling, E A
41	2003	12946705	Lu, J; Goula, D; Sousa, N; Almeida, O F X
38	2010	20156956	McHugh, Gillian S; Butcher, Isabella; Steyerberg, Ewout W; Marmarou, Anthony; Lu, Juan; Lingsma, Hester F; Weir, James; Maas, Andrew I R; Murray, Gordon D
38	2003	12831866	Shore, S E; El Kashlan, H; Lu, J
38	1998	9550136	Ling, E A; Kaur, C; Lu, J
37	2012	22511138	Roozenbeek, Bob; Lingsma, Hester F; Lecky, Fiona E; Lu, Juan; Weir, James; Butcher, Isabella; McHugh, Gillian S; Murray, Gordon D; Perel, Pablo; Maas, Andrew I; Steyerberg, Ewout W
36	2009	18942743	Deng, Y Y; Lu, J; Ling, E A; Kaur, C
36	1992	1325247	Mao, J; Price, D D; Hayes, R L; Lu, J; Mayer, D J
34	1997	9005914	Ebraheim, N A; Lu, J; Biyani, A; Brown, J A; Yeasting, R A
34	1993	8274765	Cassone, V M; Warren, W S; Brooks, D S; Lu, J
33	2003	12961054	Shore, S E; Sumner, C J; Bledsoe, S C; Lu, J
33	2001	11336441	Lu, J; Moochhala, S; Kaur, C; Ling, E A
32	2007	17375989	McHugh, Gillian S; Butcher, Isabella; Steyerberg, Ewout W; Lu, Juan; Mushkudiani, Nino; Marmarou, Anthony; Maas, Andrew I R; Murray, Gordon D
32	1997	9114236	Lu, J; Dalton, J F 4th; Stokes, D R; Calabrese, R L
31	2007	17375992	Butcher, Isabella; McHugh, Gillian S; Lu, Juan; Steyerberg, Ewout W; Hernandez, Adrian V; Mushkudiani, Nino; Maas, Andrew I R; Marmarou, Anthony; Murray, Gordon D
31	1999	10327520	Lu, J; Waite, P
31	1992	1325244	Mao, J; Hayes, R L; Price, D D; Coghill, R C; Lu, J; Mayer, D J
30	2007	17425568	Sukhotinsky, I; Zalkind, V; Lu, J; Hopkins, D A; Saper, C B; Devor, M
30	2006	16958582	Hernandez, Adrian V; Steyerberg, Ewout W; Butcher, Isabella; Mushkudiani, Nino; Taylor, Gillian S; Murray, Gordon D; Marmarou, Anthony; Choi, Sung C; Lu, Juan; Habbema, J Dik F; Maas, Andrew I R
27	1997	9399453	Ebraheim, N A; Lu, J; Skie, M; Heck, B E; Yeasting, R A
26	2006	16949759	Xue, L P; Lu, J; Cao, Q; Kaur, C; Ling, E-A
25	2009	19885979	Roozenbeek, Bob; Maas, Andrew I R; Lingsma, Hester F; Butcher, Isabella; Lu, Juan; Marmarou, Anthony; McHugh, Gillian S; Weir, James; Murray, Gordon D; Steyerberg, Ewout W
25	2008	18713646	Sun, W; Zhang, L; Lu, J; Yang, G; Laundrie, E; Salvi, R
25	1993	8331585	Chapleau, M W; Lu, J; Hajduczok, G; Abboud, F M
24	2009	19289490	Wang, Huibo; Zhang, Shu-Yu; Wang, Shuai; Lu, Juan; Wu, Wenting; Weng, Lin; Chen, Dan; Zhang, Yu; Lu, Zhipeng; Yang, Jingmin; Chen, Yuanyuan; Zhang, Xu; Chen, Xiaofeng; Xi, Caihua; Lu, Daru; Zhao, Shiguang
24	2004	15115594	Fiford, R J; Bilston, L E; Waite, P; Lu, J
24	1994	7529586	Lu, J; Fishman, H M
23	1993	8300424	Lu, J; Kaur, C; Ling, E A
21	2000	10718290	Greco, M A; Lu, J; Wagner, D; Shiromani, P J
21	2000	10660721	Lu, J; Ebraheim, N A; Huntoon, M; Haman, S P
20	2007	17364607	Lu, J; Liu, J; Eden, J
19	2011	21311293	Lingsma, Hester F; Roozenbeek, Bob; Li, Bayoue; Lu, Juan; Weir, James; Butcher, Isabella; Marmarou, Anthony; Murray, Gordon D; Maas, Andrew I R; Steyerberg, Ewout W
19	2007	17439550	Kaur, C; Sivakumar, V; Lu, J; Ling, E A
19	2007	17066098	Han, D; Tian, Y; Zhang, M; Zhou, Z; Lu, J
19	1993	8300438	Lu, J; Kaur, C; Ling, E A
18	2013	24139680	Maas, Andrew I R; Murray, Gordon D; Roozenbeek, Bob; Lingsma, Hester F; Butcher, Isabella; McHugh, Gillian S; Weir, James; Lu, Juan; Steyerberg, Ewout W
18	2011	21664433	Lu, J; Lobarinas, E; Deng, A; Goodey, R; Stolzberg, D; Salvi, R J; Sun, W
18	2010	20648656	Cao, Q; Li, P; Lu, J; Dheen, S T; Kaur, C; Ling, E-A
18	2000	10870134	Ebraheim, N A; Lu, J; Yang, H; Heck, B E; Yeasting, R A
17	1998	9549785	Lu, J; Ebraheim, N A
17	1995	8599652	Lu, J; Fishman, H M
16	2012	23163248	Lu, Juan; Gary, Kelli W; Neimeier, Janet P; Ward, John; Lapane, Kate L
16	2010	19878709	Gao, Q; Lu, J; Huo, Y; Baby, N; Ling, E A; Dheen, S T
16	2005	15662570	Aquilina, K; Kumar, R; Lu, J; Rawluk, D
15	2003	12872191	Lu, J; Zhu, X I
15	2001	11597467	Huffman, J W; Lu, J; Hynd, G; Wiley, J L; Martin, B R
14	2012	21904253	van Leeuwen, Nikki; Lingsma, Hester F; Perel, Pablo; Lecky, Fiona; Roozenbeek, Bob; Lu, Juan; Shakur, Haleema; Weir, James; Steyerberg, Ewout W; Maas, Andrew I R
14	2011	21729740	Cao, Q; Kaur, C; Wu, C-Y; Lu, J; Ling, E-A
14	2010	21062255	Kan, E M; Ling, E A; Lu, J
14	2010	20060036	Zhu, L; Lu, J; Tay, S S W; Jiang, H; He, B P
14	2004	15379895	Meguro, R; Lu, J; Gavrilovici, C; Poulter, M O
14	1999	10319445	Lu, J; Gramoll, S; Schmidt, J; Calabrese, R L
14	1998	9657549	Lu, J; Ebraheim, N A; Georgiadis, G M; Yang, H; Yeasting, R A
14	1993	8353838	Walter, C A; Lu, J; Bhakta, M; Mitra, S; Dunn, W; Herbert, D C; Weaker, F J; Hoog, T; Garza, P; Adrian, G S
13	2011	21641239	Teng, Z; Sadat, U; Huang, Y; Young, V E; Graves, M J; Lu, J; Gillard, J H
13	1998	9814922	Ebraheim, N A; Lu, J; Porshinsky, B; Heck, B E; Yeasting, R A
13	1994	7700515	Lu, J; Kaur, C; Ling, E A
12	2011	22044922	Zhang, X; Wang, J; Zhou, Q; Xu, Y; Pu, S; Wu, J; Xue, Y; Tian, Y; Lu, J; Jiang, W; Du, D
12	2009	19285541	Zou, Y Y; Lu, J; Poon, D J F; Kaur, C; Cao, Q; Teo, A L; Ling, E A
12	1997	9040884	Ebraheim, N A; Lu, J; Biyani, A; Huntoon, M; Yeasting, R A
12	1995	8586559	Lu, J; Kaur, C; Ling, E A
12	1994	7559117	Lu, J; Kaur, C; Ling, E A
11	2009	19712723	Li, P; Lu, J; Kaur, C; Sivakumar, V; Tan, K L; Ling, E A
11	2009	19118603	Wu, C-Y; Kaur, C; Sivakumar, V; Lu, J; Ling, E-A
11	2004	14980380	Shirhan, M D; Moochhala, S M; Ng, P-Y; Lu, J; Ng, K C; Teo, A L; Yap, E; Ng, I; Hwang, P; Lim, T; Sitoh, Y Y; Rumpel, H; Jose, R; Ling, E
11	2002	12421340	Lu, J; Swinnen, E; Proost, P; De Vreese, B; Vankelecom, H; Denef, C
10	2013	22278413	Mattar, C N; Waddington, S N; Biswas, A; Johana, N; Ng, X W; Fisk, A S; Fisk, N M; Tan, L G; Rahim, A A; Buckley, S M K; Tan, M H; Lu, J; Choolani, M; Chan, J K Y
10	2011	22205588	Vetrivelan, R; Chang, C; Lu, J
10	2009	19594383	Roozenbeek, Bob; Maas, Andrew I R; Marmarou, Anthony; Butcher, Isabella; Lingsma, Hester F; Lu, Juan; McHugh, Gillian S; Murray, Gordon D; Steyerberg, Ewout W
10	1999	10212802	Kaur, C; Singh, J; Moochhala, S; Lim, M K; Lu, J; Ling, E A
10	1996	8621348	Lu, J; Kaur, C; Ling, E A
10	1995	8599653	Lu, J; Fishman, H M
9	2012	22026476	Weir, James; Steyerberg, Ewout W; Butcher, Isabella; Lu, Juan; Lingsma, Hester F; McHugh, Gillian S; Roozenbeek, Bob; Maas, Andrew I R; Murray, Gordon D
9	2011	21231819	Shen, H; Xia, L; Lu, J; Xiao, W
9	2011	20696008	Hong, D; Wang, Z; Zhang, W; Xi, J; Lu, J; Luan, X; Yuan, Y
9	2010	20117861	Lu, Juan; Cheng, Changmei; Zhao, Xinge; Liu, Qingfei; Yang, Ping; Wang, Yiming; Luo, Guoan
9	2008	18578634	Lu, Juan; Murray, Gordon D; Steyerberg, Ewout W; Butcher, Isabella; McHugh, Gillian S; Lingsma, Hester; Mushkudiani, Nino; Choi, Sung; Maas, Andrew I R; Marmarou, Anthony
9	1998	9932321	Ebraheim, N A; Lu, J; Haman, S P; Yeasting, R A
9	1996	8875715	Lu, J; Ebraheim, N A; Biyani, A; Brown, J A; Yeasting, R A
8	2011	21672612	Le Maitre, T Wardi; Xia, S; Le Maitre, E; Dun, X-P; Lu, J; Theodorsson, E; Ogren, S O; Hokfelt, T; Xu, Z-Q D
8	2003	12851307	Denef, C; Lu, J; Swinnen, E
8	1995	8616631	Lu, J; Kaur, C; Ling, E A
8	1990	2340866	Berson, D M; Lu, J; Stein, J J
7	2012	21940802	Degnan, A J; Gallagher, G; Teng, Z; Lu, J; Liu, Q; Gillard, J H
7	2010	20334503	Lu, Juan; Marmarou, Anthony; Lapane, Kate; Turf, Elizabeth; Wilson, Lindsay
7	2007	17588757	Pancrudo, Jacklyn; Shanske, Sara; Coku, Jorida; Lu, J; Mardach, Rebecca; Akman, Orhan; Krishna, Sindu; Bonilla, Eduardo; DiMauro, Salvatore
7	1995	7651620	Lu, J; Bereiter, D A
6	2013	23042922	Li, Yanjun; Li, X; Li, D; Lu, J; Xing, X; Yan, F; Li, Yuan; Wang, X; Iezzi, R; De Cobelli, F
6	2011	21479609	Tang, W K; Chen, Y K; Lu, J; Ahuja, A T; Chu, W C W; Mok, V C T; Ungvari, G S; Xiang, Y T; Wong, K S
6	2008	18760335	Li, J-J; Lu, J; Kaur, C; Sivakumar, V; Wu, C-Y; Ling, E-A
6	2006	17049433	Sukhotinsky, I; Reiner, K; Govrin-Lippmann, R; Belenky, M; Lu, J; Hopkins, D A; Saper, C B; Devor, M
6	2006	16876328	Wu, C Y; Lu, J; Cao, Q; Guo, C H; Gao, Q; Ling, E-A
6	2000	11098085	Lu, J; Chen, Z P; Yan, Y P; Knapp, S; Schugar, H; Chen, K Y
6	1998	9860060	Silveira, D C; Liu, Z; de LaCalle, S; Lu, J; Klein, P; Holmes, G L; Herzog, A G
6	1998	9646766	Ebraheim, N A; Lu, J; Yang, H
6	1992	1347248	Lu, J; Ho, R H
5	2012	22469850	Yue, J; Yang, M; Yi, S; Dong, B; Li, W; Yang, Z; Lu, J; Zhang, R; Yong, J
5	2001	11578629	Lu, J; Ashwell, K W; Hayek, R; Waite, P
5	1998	9658528	Ebraheim, N A; Lu, J
4	2013	23329279	Moult, E; Ungi, T; Welch, M; Lu, J; McGraw, R C; Fichtinger, G
4	2010	20673789	Matsumura, S; Takagi, K; Okuda-Ashitaka, E; Lu, J; Naritsuka, H; Yamaguchi, M; Ito, S
4	2009	19118600	Li, J J; Lu, J; Kaur, C; Sivakumar, V; Wu, C Y; Ling, E A
4	2000	11079106	Ebraheim, N A; Lu, J; Biyani, A; Galluch, D; Yang, H; Yeasting, R A
4	1997	9416358	Ebraheim, N A; Lu, J; Yang, H; Huntoon, M; Yeasting, R A
3	2011	21353210	Lu, J; Zhang, M; Cao, Y; Ma, Q; Chen, J; Ji, X; Li, K
3	2008	17223733	Chen, L N; Zang, W J; Yu, X J; Liu, J; Li, D L; Kong, S S; Lu, J; Xu, X L
3	2001	11798847	Qi, Y; Lu, J; Wu, X
2	2013	24391036	Lv, Q; Lu, J; Wu, W; Sun, H; Zhang, J
2	2013	23879599	Lu, Juan; Roe, Cecilie; Aas, Eline; Lapane, Kate L; Niemeier, Janet; Arango-Lasprilla, Juan Carlos; Andelic, Nada
2	2013	23106634	Zou, Y-Y; Kan, E M; Cao, Q; Lu, J; Ling, E-A
2	2012	22796072	Thankachan, S; Fuller, P M; Lu, J
2	2008	18718236	Lu, J; Zhang, M; Chen, J; Li, K
2	1998	9630436	Donadel, G; Marinos, N; DeSilva, M G; Lu, J; Notkins, A L; Lan, M S
2	1993	8246586	Lu, J
2	1991	1873901	Huang, Z; Liu, N; Zhong, S; Lu, J; Zhang, N
1	2013	23697639	Radford, C A; Montgomery, J C; Caiger, P; Johnston, P; Lu, J; Higgs, D M
1	2013	23615768	Caiger, P E; Montgomery, J C; Bruce, M; Lu, J; Radford, C A
1	2012	21815785	Lu, Juan; Marmarou, Anthony; Lapane, Kate L
1	2001	11211770	Kanemitsu, S; Takao, M; Fujinaga, K; Lu, J; Cai, M; Gu, Y; Shimamoto, A; Onoda, K; Shimono, T; Tanaka, K; Shimpo, H; Yada, I
1	2000	11149269	Voss, F; Lu, J; Schreiner, K D; Bauer, A; Becker, R; Kubler, W; Schols, W
1	1991	1667615	Lu, J; Bereiter, D A
1	1989	2620588	Lu, J
0	2007	18069566	Long, Yong; Liu, Xue-Dong; Duan, Li-Ping; Lu, Juan; Yan, Yong-Ping; Zhang, Lei; Hu, Ji-Xin; Huang, Jiu-Yi; Xu, De-Zhong
0	2005	16334999	Long, Yong; Lu, Juan; Xu, De-zhong; Hu, Ji-xin; Jiang, Jian-hui; Yan, Yong-ping; Huang, Jiu-yi; Yang, Jun
0	2001	11255761	Zhang, J; Lu, J; Cui, T; Xie, G
0	1999	10635092	Ebraheim, N A; Lu, J; Heck, B E; Yeasting, R A
0	1998	10682611	Jiang, B; Zhang, S; Huang, J; Lu, J
0	1997	11367629	Lu, J; Yang, Y; Chen, G
0	1997	11038933	Wang, Y; Wu, Z; Zheng, J; Lu, X; Wu, G; Lu, J
0	1997	10437186	Zhang, Y; Lu, J
0	1996	9812728	Qian, Y S; Lu, J; Huang, Z S; Fan, W Z; Xu, C; Chen, Y
0	1996	9389207	Su, J D; Huang, Z S; Wang, S L; Lu, J
0	1991	1867047	Wang, H; Lu, J; Zhu, H
0	1991	1742470	Matsuno, K; Lu, J
