# Supplementary material for: Data Publications Correlate with Citation Impact
Source: Front Neurosci. 2016 Sep 13;10:419. doi: 10.3389/fnins.2016.00419 (PMC5020078; doi:10.3389/fnins.2016.00419)
Supplement: Supplementary file 2 [file DataSheet2.ZIP › data_analysis/neurosci.maas.tsv]

TC	PY	PM	AU
320	2008	18635021	Maas, Andrew I R; Stocchetti, Nino; Bullock, Ross
243	2008	18627252	Saatman, Kathryn E; Duhaime, Ann-Christine; Bullock, Ross; Maas, Andrew I R; Valadka, Alex; Manley, Geoffrey T
218	2009	19269254	Hofmeijer, Jeannette; Kappelle, L Jaap; Algra, Ale; Amelink, G Johan; van Gijn, Jan; van der Worp, H Bart
218	2008	18684008	Steyerberg, Ewout W; Mushkudiani, Nino; Perel, Pablo; Butcher, Isabella; Lu, Juan; McHugh, Gillian S; Murray, Gordon D; Marmarou, Anthony; Roberts, Ian; Habbema, J Dik F; Maas, Andrew I R
183	2007	17375997	Murray, Gordon D; Butcher, Isabella; McHugh, Gillian S; Lu, Juan; Mushkudiani, Nino A; Maas, Andrew I R; Marmarou, Anthony; Steyerberg, Ewout W
176	2003	14567601	Hukkelhoven, Chantal W P M; Steyerberg, Ewout W; Rampen, Anneke J J; Farace, Elana; Habbema, J Dik F; Marshall, Lawrence F; Murray, Gordon D; Maas, Andrew I R
154	2005	16331165	Maas, Andrew I R; Hukkelhoven, Chantal W P M; Marshall, Lawrence F; Steyerberg, Ewout W
115	2007	17375987	Maas, Andrew I R; Marmarou, Anthony; Murray, Gordon D; Teasdale, Sir Graham M; Steyerberg, Ewout W
109	2005	16238481	Hukkelhoven, Chantal W P M; Steyerberg, Ewout W; Habbema, J Dik F; Farace, Elana; Marmarou, Anthony; Murray, Gordon D; Marshall, Lawrence F; Maas, Andrew I R
106	2006	16361021	Maas, Andrew I R; Murray, Gordon; Henney, Herbert 3rd; Kassem, Nadim; Legrand, Valerie; Mangelus, Miriam; Muizelaar, Jan-Paul; Stocchetti, Nino; Knoller, Nachshon
98	2007	17375993	McHugh, Gillian S; Engel, Doortje C; Butcher, Isabella; Steyerberg, Ewout W; Lu, Juan; Mushkudiani, Nino; Hernandez, Adrian V; Marmarou, Anthony; Maas, Andrew I R; Murray, Gordon D
91	2007	17375995	Maas, Andrew I R; Steyerberg, Ewout W; Butcher, Isabella; Dammers, Ruben; Lu, Juan; Marmarou, Anthony; Mushkudiani, Nino A; McHugh, Gillian S; Murray, Gordon D
90	2008	18166989	Harhangi, B S; Kompanje, E J O; Leebeek, F W G; Maas, A I R
84	2010	20398861	Lingsma, Hester F; Roozenbeek, Bob; Steyerberg, Ewout W; Murray, Gordon D; Maas, Andrew I R
84	2007	17375991	Marmarou, Anthony; Lu, Juan; Butcher, Isabella; McHugh, Gillian S; Murray, Gordon D; Steyerberg, Ewout W; Mushkudiani, Nino A; Choi, Sung; Maas, Andrew I R
81	2007	17375990	Mushkudiani, Nino A; Engel, Doortje C; Steyerberg, Ewout W; Butcher, Isabella; Lu, Juan; Marmarou, Anthony; Slieker, Frans; McHugh, Gillian S; Murray, Gordon D; Maas, Andrew I R
77	2007	17375988	Marmarou, Anthony; Lu, Juan; Butcher, Isabella; McHugh, Gillian S; Mushkudiani, Nino A; Murray, Gordon D; Steyerberg, Ewout W; Maas, Andrew I R
73	2005	15888864	Stocchetti, Nino; Maas, Andrew I R; Chieregato, Arturo; van der Plas, Anton A
71	2005	15892597	Murray, Gordon D; Barer, David; Choi, Sung; Fernandes, Helen; Gregson, Barbara; Lees, Kennedy R; Maas, Andrew I R; Marmarou, Anthony; Mendelow, A David; Steyerberg, Ewout W; Taylor, Gillian S; Teasdale, Graham M; Weir, Christopher J
70	2003	12836066	van Santbrink, H; vd Brink, W A; Steyerberg, E W; Carmona Suazo, J A; Avezaat, C J J; Maas, A I R
65	2010	20129503	Maas, Andrew I R; Roozenbeek, Bob; Manley, Geoffrey T
65	2007	17375996	Van Beek, Jackelien G M; Mushkudiani, Nino A; Steyerberg, Ewout W; Butcher, Isabella; McHugh, Gillian S; Lu, Juan; Marmarou, Anthony; Murray, Gordon D; Maas, Andrew I R
58	2002	12296638	Hukkelhoven, Chantal W P M; Steyerberg, Ewout W; Farace, Elana; Habbema, J Dik F; Marshall, Lawrence F; Maas, Andrew I R
57	2008	18496183	Narayan, Raj K; Maas, Andrew I R; Marshall, Lawrence F; Servadei, Franco; Skolnick, Brett E; Tillinger, Michael N
53	2008	18313557	Mushkudiani, Nino A; Hukkelhoven, Chantal W P M; Hernandez, Adrian V; Murray, Gordon D; Choi, Sung C; Maas, Andrew I R; Steyerberg, Ewout W
48	2013	23443846	Roozenbeek, Bob; Maas, Andrew I R; Menon, David K
47	2005	16331166	Compagnone, Christian; Murray, Gordon D; Teasdale, Graham M; Maas, Andrew I R; Esposito, Domenico; Princi, Pietro; D'Avella, Domenico; Servadei, Franco
46	2007	17375994	Butcher, Isabella; Maas, Andrew I R; Lu, Juan; Marmarou, Anthony; Murray, Gordon D; Mushkudiani, Nino A; McHugh, Gillian S; Steyerberg, Ewout W
44	2010	20129504	Maas, Andrew I R; Steyerberg, Ewout W; Marmarou, Anthony; McHugh, Gillian S; Lingsma, Hester F; Butcher, Isabella; Lu, Juan; Weir, James; Roozenbeek, Bob; Murray, Gordon D
43	2008	18491950	Narayan, Raj K; Maas, Andrew I R; Servadei, Franco; Skolnick, Brett E; Tillinger, Michael N; Marshall, Lawrence F
39	2003	12554388	van Baalen, B; Odding, E; Maas, A I R; Ribbers, G M; Bergen, M P; Stam, H J
38	2010	20156956	McHugh, Gillian S; Butcher, Isabella; Steyerberg, Ewout W; Marmarou, Anthony; Lu, Juan; Lingsma, Hester F; Weir, James; Maas, Andrew I R; Murray, Gordon D
38	2004	15684646	Schouten, Joost W; Fulp, Carl T; Royo, Nicolas C; Saatman, Kathryn E; Watson, Deborah J; Snyder, Evan Y; Trojanowski, John Q; Prockop, Darwin J; Maas, Andrew I R; McIntosh, Tracy K
34	2013	23224915	Yuh, Esther L; Mukherjee, Pratik; Lingsma, Hester F; Yue, John K; Ferguson, Adam R; Gordon, Wayne A; Valadka, Alex B; Schnyer, David M; Okonkwo, David O; Maas, Andrew I R; Manley, Geoffrey T
34	2012	21545277	Maas, Andrew I R; Menon, David K; Lingsma, Hester F; Pineda, Jose A; Sandel, M Elizabeth; Manley, Geoffrey T
34	2002	12434170	van Santbrink, H; Schouten, J W; Steyerberg, E W; Avezaat, C J J; Maas, A I R
32	2007	17375989	McHugh, Gillian S; Butcher, Isabella; Steyerberg, Ewout W; Lu, Juan; Mushkudiani, Nino; Marmarou, Anthony; Maas, Andrew I R; Murray, Gordon D
31	2007	17375992	Butcher, Isabella; McHugh, Gillian S; Lu, Juan; Steyerberg, Ewout W; Hernandez, Adrian V; Mushkudiani, Nino; Maas, Andrew I R; Marmarou, Anthony; Murray, Gordon D
30	2006	16958582	Hernandez, Adrian V; Steyerberg, Ewout W; Butcher, Isabella; Mushkudiani, Nino; Taylor, Gillian S; Murray, Gordon D; Marmarou, Anthony; Choi, Sung C; Lu, Juan; Habbema, J Dik F; Maas, Andrew I R
28	2002	12386511	Haitsma, Iain K; Maas, Andrew I R
27	2006	16426948	Hukkelhoven, Chantal W P M; Rampen, Anneke J J; Maas, Andrew I R; Farace, Elana; Habbema, J Dik F; Marmarou, Anthony; Marshall, Lawrence F; Murray, Gordon D; Steyerberg, Ewout W
26	2006	16432680	Kompanje, Erwin J O; Bakker, Jan; Slieker, Francois J A; Ijzermans, Jan N M; Maas, Andrew I R
25	2009	19885979	Roozenbeek, Bob; Maas, Andrew I R; Lingsma, Hester F; Butcher, Isabella; Lu, Juan; Marmarou, Anthony; McHugh, Gillian S; Weir, James; Murray, Gordon D; Steyerberg, Ewout W
24	2011	21162610	Maas, Andrew I R; Harrison-Felix, Cynthia L; Menon, David; Adelson, P David; Balkin, Tom; Bullock, Ross; Engel, Doortje C; Gordon, Wayne; Langlois-Orman, Jean; Lew, Henry L; Robertson, Claudia; Temkin, Nancy; Valadka, Alex; Verfaellie, Mieke; Wainwright, Mark; Wright, David W; Schwab, Karen
24	2005	16331173	Hernandez, Adrian V; Steyerberg, Ewout W; Taylor, Gillian S; Marmarou, Anthony; Habbema, J Dik F; Maas, Andrew I R
24	2004	15335110	Maas, A I R; Marmarou, A; Murray, G D; Steyerberg, E W
23	2005	16046227	Engel, Doortje C; Slemmer, Jennifer E; Vlug, Angela S; Maas, Andrew I R; Weber, John T
19	2011	21311293	Lingsma, Hester F; Roozenbeek, Bob; Li, Bayoue; Lu, Juan; Weir, James; Butcher, Isabella; Marmarou, Anthony; Murray, Gordon D; Maas, Andrew I R; Steyerberg, Ewout W
18	2013	24139680	Maas, Andrew I R; Murray, Gordon D; Roozenbeek, Bob; Lingsma, Hester F; Butcher, Isabella; McHugh, Gillian S; Weir, James; Lu, Juan; Steyerberg, Ewout W
17	2012	22150207	Roozenbeek, Bob; Chiu, Ya-Lin; Lingsma, Hester F; Gerber, Linda M; Steyerberg, Ewout W; Ghajar, Jamshid; Maas, Andrew I R
16	2008	18627253	Engel, Doortje C; Mies, Gunter; Terpolilli, Nicole A; Trabold, Raimund; Loch, Alexander; De Zeeuw, Chris I; Weber, John T; Maas, Andrew I R; Plesnila, Nikolaus
15	2013	23925611	Manley, Geoffrey T; Maas, Andrew I R
14	2012	21904253	van Leeuwen, Nikki; Lingsma, Hester F; Perel, Pablo; Lecky, Fiona; Roozenbeek, Bob; Lu, Juan; Shakur, Haleema; Weir, James; Steyerberg, Ewout W; Maas, Andrew I R
14	2010	20232039	de Groot, Yorick J; Jansen, Nichon E; Bakker, Jan; Kuiper, Michael A; Aerdts, Stan; Maas, Andrew I R; Wijdicks, Eelco F M; van Leiden, Hendrik A; Hoitsma, Andries J; Kremer, Berry H P H; Kompanje, Erwin J O
14	2007	17621027	Wilson, J T Lindsay; Slieker, Frans J A; Legrand, Valerie; Murray, Gordon; Stocchetti, Nino; Maas, Andrew I R
14	2005	15806325	Kompanje, E J O; Maas, A I R; Hilhorst, M T; Slieker, F J A; Teasdale, G M
13	2013	23489259	Okonkwo, David O; Yue, John K; Puccio, Ava M; Panczykowski, David M; Inoue, Tomoo; McMahon, Paul J; Sorani, Marco D; Yuh, Esther L; Lingsma, Hester F; Maas, Andrew I R; Valadka, Alex B; Manley, Geoffrey T
12	2005	15834705	Hukkelhoven, Chantal W P M; Steyerberg, Ewout W; Habbema, J Dik F; Maas, Andrew I R
11	2007	17618979	Haitsma, Iain K; Maas, Andrew I R
11	2004	14634724	Kompanje, Erwin J O; Maas, Andrew I R
10	2013	23815563	Yue, John K; Vassar, Mary J; Lingsma, Hester F; Cooper, Shelly R; Okonkwo, David O; Valadka, Alex B; Gordon, Wayne A; Maas, Andrew I R; Mukherjee, Pratik; Yuh, Esther L; Puccio, Ava M; Schnyer, David M; Manley, Geoffrey T
10	2009	19594383	Roozenbeek, Bob; Maas, Andrew I R; Marmarou, Anthony; Butcher, Isabella; Lingsma, Hester F; Lu, Juan; McHugh, Gillian S; Murray, Gordon D; Steyerberg, Ewout W
9	2012	22643541	Feyen, B F E; Sener, S; Jorens, P G; Menovsky, T; Maas, A I R
9	2012	22026476	Weir, James; Steyerberg, Ewout W; Butcher, Isabella; Lu, Juan; Lingsma, Hester F; McHugh, Gillian S; Roozenbeek, Bob; Maas, Andrew I R; Murray, Gordon D
9	2008	18578634	Lu, Juan; Murray, Gordon D; Steyerberg, Ewout W; Butcher, Isabella; McHugh, Gillian S; Lingsma, Hester; Mushkudiani, Nino; Choi, Sung; Maas, Andrew I R; Marmarou, Anthony
8	2013	23354263	Lingsma, Hester; Andriessen, Teuntje M J C; Haitsema, Iain; Horn, Janneke; van der Naalt, Joukje; Franschman, Gaby; Maas, Andrew I R; Vos, Pieter E; Steyerberg, Ewout W
7	2012	22172614	Maas, Andrew I R; Menon, David K
7	2009	20053300	Maas, Andrew I R
7	2007	17166797	Maas, Andrew I R; Murray, Gordon D
6	2011	22278791	Menovsky, T; Plazier, M; Rasschaert, R; Maas, A I R; Parizel, P M; Verbeke, S
6	2008	18824999	Slieker, Francois J A; Kompanje, Erwin J O; Murray, Gordon D; Ohman, Juha; Stocchetti, Nino; Teasdale, Sir Graham; Maas, Andrew I R
6	2007	17435192	Dammers, Ruben; ter Laak-Poort, Mariel P; Maas, Andrew I R
5	2011	21867540	Lingsma, Hester F; Roozenbeek, Bob; Perel, Pablo; Roberts, Ian; Maas, Andrew I R; Steyerberg, Ewout W
5	2002	11787492	Maas, Andrew I R
4	2013	23924069	Dams-O'Connor, Kristen; Spielman, Lisa; Singh, Ayushi; Gordon, Wayne A; Lingsma, Hester F; Maas, Andrew I R; Manley, Geoffrey T; Mukherjee, Pratik; Okonkwo, David O; Puccio, Ava M; Schnyer, David M; Valadka, Alex B; Yue, John K; Yuh, Esther L
4	2008	18642645	Maas, A I R; Lingsma, H F
4	2007	17618982	Kompanje, Erwin J O; Maas, Andrew I R; Slieker, Francois J A; Stocchetti, Nino
4	2006	16468073	Kompanje, Erwin J O; Maas, Andrew I R
3	2012	21937926	Saldien, Vera; Menovsky, Tomas; Rommens, Margo; Van der Steen, Gregory; Van Loock, Katrin; Vermeersch, Gaelle; Mott, Chris; Bosmans, Johan; De Ridder, Dirk; Maas, Andrew I R
3	2010	20502868	Maas, Andrew I R; Citerio, Giuseppe
3	2010	19895204	Van Loock, Katrin; Menovsky, Tomas; Voormolen, Maurits H; Plazier, Mark; Parizel, Paul; De Ridder, Dirk; Maas, Andrew I R; Hernesniemi, Juha A
2	2013	24042985	Dweik, A; Van den Brande, E; Kossmann, T; Maas, A I R
1	2007	17318746	Maas, Andrew I R
0	2013	23200263	Maas, Andrew I R; Menon, David K
0	2013	23174925	Feyen, B F E; Maas, A I R
0	2013	23104171	Feyen, Bart F E; Coenen, Dries; Jorens, Philippe G; Wouters, Kristien; Maas, Andrew I R; Van Hoof, Viviane; Verbrugghe, Walter
