# Supplementary material for: Data Publications Correlate with Citation Impact
Source: Front Neurosci. 2016 Sep 13;10:419. doi: 10.3389/fnins.2016.00419 (PMC5020078; doi:10.3389/fnins.2016.00419)
Supplement: Supplementary file 2 [file DataSheet2.ZIP › data_analysis/neurosci.marmarou.tsv]

TC	PY	PM	AU
968	1993	8459458	Chesnut, R M; Marshall, L F; Klauber, M R; Blunt, B A; Baldwin, N; Eisenberg, H M; Jane, J A; Marmarou, A; Foulkes, M A
632	1987	3598659	Dixon, C E; Lyeth, B G; Povlishock, J T; Findling, R L; Hamm, R J; Marmarou, A; Young, H F; Hayes, R L
556	1991	1919695	Muizelaar, J P; Marmarou, A; Ward, J D; Kontos, H A; Choi, S C; Becker, D P; Gruemer, H; Young, H F
546	1994	8283269	Marmarou, A; Foda, M A; van den Brink, W; Campbell, J; Kita, H; Demetriadou, K
430	2002	12042091	Narayan, Raj K; Michel, Mary Ellen; Ansell, Beth; Baethmann, Alex; Biegon, Anat; Bracken, Michael B; Bullock, M Ross; Choi, Sung C; Clifton, Guy L; Contant, Charles F; Coplin, William M; Dietrich, W Dalton; Ghajar, Jamshid; Grady, Sean M; Grossman, Robert G; Hall, Edward D; Heetderks, William; Hovda, David A; Jallo, Jack; Katz, Russell L; Knoller, Nachshon; Kochanek, Patrick M; Maas, Andrew I; Ma…
366	1975	1181384	Marmarou, A; Shulman, K; LaMorgese, J
335	1978	632857	Marmarou, A; Shulman, K; Rosende, R M
324	1990	2213158	Eisenberg, H M; Gary, H E Jr; Aldrich, E F; Saydjari, C; Turner, B; Foulkes, M A; Jane, J A; Marmarou, A; Marshall, L F; Young, H F
284	1994	8283270	Foda, M A; Marmarou, A
278	1998	9761042	Bullock, R; Zauner, A; Woodward, J J; Myseros, J; Choi, S C; Ward, J D; Marmarou, A; Young, H F
239	2008	18627252	Saatman, Kathryn E; Duhaime, Ann-Christine; Bullock, Ross; Maas, Andrew I R; Valadka, Alex; Manley, Geoffrey T
217	2008	18684008	Steyerberg, Ewout W; Mushkudiani, Nino; Perel, Pablo; Butcher, Isabella; Lu, Juan; McHugh, Gillian S; Murray, Gordon D; Marmarou, Anthony; Roberts, Ian; Habbema, J Dik F; Maas, Andrew I R
214	1978	690681	Marmarou, A; Poll, W; Shulman, K; Bhagavan, H
210	1992	1588618	Marshall, L F; Marshall, S B; Klauber, M R; Van Berkum Clark, M; Eisenberg, H; Jane, J A; Luerssen, T G; Marmarou, A; Foulkes, M A
188	1997	9384402	Barzo, P; Marmarou, A; Fatouros, P; Hayasaki, K; Corwin, F
184	1985	3882899	Ward, J D; Becker, D P; Miller, J D; Choi, S C; Marmarou, A; Wood, C; Newlon, P G; Keenan, R
182	2007	17375997	Murray, Gordon D; Butcher, Isabella; McHugh, Gillian S; Lu, Juan; Mushkudiani, Nino A; Maas, Andrew I R; Marmarou, Anthony; Steyerberg, Ewout W
182	1987	3668633	Alberico, A M; Ward, J D; Choi, S C; Marmarou, A; Young, H F
177	1989	2738643	Muizelaar, J P; Marmarou, A; DeSalles, A A; Ward, J D; Zimmerman, R S; Li, Z; Choi, S C; Young, H F
176	1992	1432133	Piek, J; Chesnut, R M; Marshall, L F; van Berkum-Clark, M; Klauber, M R; Blunt, B A; Eisenberg, H M; Jane, J A; Marmarou, A; Foulkes, M A
170	1996	8613843	Ito, J; Marmarou, A; Barzo, P; Fatouros, P; Corwin, F
169	1992	1607958	Bouma, G J; Muizelaar, J P; Bandoh, K; Marmarou, A
163	1997	9118668	Bloomfield, G L; Ridings, P C; Blocher, C R; Marmarou, A; Sugerman, H J
163	1993	8433137	Muizelaar, J P; Marmarou, A; Young, H F; Choi, S C; Wolf, A; Schneider, R L; Kontos, H A
161	1992	1407426	Levin, H S; Aldrich, E F; Saydjari, C; Eisenberg, H M; Foulkes, M A; Bellefleur, M; Luerssen, T G; Jane, J A; Marmarou, A; Marshall, L F
151	1992	1738026	Aldrich, E F; Eisenberg, H M; Saydjari, C; Luerssen, T G; Foulkes, M A; Jane, J A; Marshall, L F; Marmarou, A; Young, H F
146	1999	10541229	Morris, G F; Bullock, R; Marshall, S B; Marmarou, A; Maas, A; Marshall, L F
139	1980	7436357	Shapiro, K; Marmarou, A; Shulman, K
137	1997	9100665	Povlishock, J T; Marmarou, A; McIntosh, T; Trojanowski, J Q; Moroi, J
131	1996	8751626	Holloway, K L; Barnes, T; Choi, S; Bullock, R; Marshall, L F; Eisenberg, H M; Jane, J A; Ward, J D; Young, H F; Marmarou, A
129	1991	2072162	Choi, S C; Muizelaar, J P; Barnes, T Y; Marmarou, A; Brooks, D M; Young, H F
128	1989	2738644	Muizelaar, J P; Ward, J D; Marmarou, A; Newlon, P G; Wachi, A
119	1996	8929504	Barzo, P; Marmarou, A; Fatouros, P; Corwin, F; Dunbar, J
118	1982	7054433	Marmarou, A; Tanaka, K; Shulman, K
115	2007	17375987	Maas, Andrew I R; Marmarou, Anthony; Murray, Gordon D; Teasdale, Sir Graham M; Steyerberg, Ewout W
108	2005	16238481	Hukkelhoven, Chantal W P M; Steyerberg, Ewout W; Habbema, J Dik F; Farace, Elana; Marmarou, Anthony; Murray, Gordon D; Marshall, Lawrence F; Maas, Andrew I R
104	1995	7486616	Bullock, R; Zauner, A; Myseros, J S; Marmarou, A; Woodward, J J; Young, H F
104	1988	3183734	Inao, S; Marmarou, A; Clarke, G D; Andersen, B J; Fatouros, P P; Young, H F
101	2005	16028756	Marmarou, Anthony; Young, Harold F; Aygok, Gunes A; Sawauchi, Satoshi; Tsuji, Osamu; Yamamoto, Takuji; Dunbar, Jana
100	2007	17613187	Marmarou, Anthony; Young, Harold F; Aygok, Gunes A
100	2001	11686498	Signoretti, S; Marmarou, A; Tavazzi, B; Lazzarino, G; Beaumont, A; Vagnozzi, R
99	2000	10930002	Marmarou, A; Fatouros, P P; Barzo, P; Portella, G; Yoshihara, M; Tsuji, O; Yamamoto, T; Laine, F; Signoretti, S; Ward, J D; Bullock, M R; Young, H F
98	2007	17375993	McHugh, Gillian S; Engel, Doortje C; Butcher, Isabella; Steyerberg, Ewout W; Lu, Juan; Mushkudiani, Nino; Hernandez, Adrian V; Marmarou, Anthony; Maas, Andrew I R; Murray, Gordon D
92	1991	2039378	Levin, H S; Saydjari, C; Eisenberg, H M; Foulkes, M; Marshall, L F; Ruff, R M; Jane, J A; Marmarou, A
91	2007	17375995	Maas, Andrew I R; Steyerberg, Ewout W; Butcher, Isabella; Dammers, Ruben; Lu, Juan; Marmarou, Anthony; Mushkudiani, Nino A; McHugh, Gillian S; Murray, Gordon D
89	1987	3572518	Marmarou, A; Maset, A L; Ward, J D; Choi, S; Brooks, D; Lutz, H A; Moulton, R J; Muizelaar, J P; DeSalles, A; Young, H F
87	2005	16160425	Relkin, Norman; Marmarou, Anthony; Klinge, Petra; Bergsneider, Marvin; Black, Peter McL
84	2007	17375991	Marmarou, Anthony; Lu, Juan; Butcher, Isabella; McHugh, Gillian S; Murray, Gordon D; Steyerberg, Ewout W; Mushkudiani, Nino A; Choi, Sung; Maas, Andrew I R
84	1998	9779196	Koura, S S; Doppenberg, E M; Marmarou, A; Choi, S; Young, H F; Bullock, R
83	1996	8656480	Bloomfield, G L; Ridings, P C; Blocher, C R; Marmarou, A; Sugerman, H J
83	1987	3681422	Maset, A L; Marmarou, A; Ward, J D; Choi, S; Lutz, H A; Brooks, D; Moulton, R J; DeSalles, A; Muizelaar, J P; Turner, H
82	2006	16703876	Marmarou, Anthony; Signoretti, Stefano; Fatouros, Panos P; Portella, Gina; Aygok, Gunes A; Bullock, M Ross
81	1993	8416243	Wolf, A L; Levi, L; Marmarou, A; Ward, J D; Muizelaar, P J; Choi, S; Young, H; Rigamonti, D; Robinson, W L
80	2007	17375990	Mushkudiani, Nino A; Engel, Doortje C; Steyerberg, Ewout W; Butcher, Isabella; Lu, Juan; Marmarou, Anthony; Slieker, Frans; McHugh, Gillian S; Murray, Gordon D; Maas, Andrew I R
79	2000	11449990	Beaumont, A; Marmarou, A; Hayasaki, K; Barzo, P; Fatouros, P; Corwin, F; Marmarou, C; Dunbar, J
77	2007	17375988	Marmarou, Anthony; Lu, Juan; Butcher, Isabella; McHugh, Gillian S; Mushkudiani, Nino A; Murray, Gordon D; Steyerberg, Ewout W; Maas, Andrew I R
75	1994	8027796	Choi, S C; Barnes, T Y; Bullock, R; Germanson, T A; Marmarou, A; Young, H F
75	1988	3351588	Unterberg, A W; Andersen, B J; Clarke, G D; Marmarou, A
74	2008	18525033	Shinnar, S; Hesdorffer, D C; Nordli, D R Jr; Pellock, J M; O'Dell, C; Lewis, D V; Frank, L M; Moshe, S L; Epstein, L G; Marmarou, A; Bagiella, E
71	2005	15892597	Murray, Gordon D; Barer, David; Choi, Sung; Fernandes, Helen; Gregson, Barbara; Lees, Kennedy R; Maas, Andrew I R; Marmarou, Anthony; Mendelow, A David; Steyerberg, Ewout W; Taylor, Gillian S; Teasdale, Graham M; Weir, Christopher J
70	1991	2062213	Fatouros, P P; Marmarou, A; Kraft, K A; Inao, S; Schwarz, F P
68	2003	14753394	Marmarou, A
68	1996	8929491	Marmarou, A; Foda, M A; Bandoh, K; Yoshihara, M; Yamamoto, T; Tsuji, O; Zasler, N; Ward, J D; Young, H F
68	1992	1298106	Aldrich, E F; Eisenberg, H M; Saydjari, C; Foulkes, M A; Jane, J A; Marshall, L F; Young, H; Marmarou, A
66	2005	16160426	Marmarou, Anthony; Bergsneider, Marvin; Klinge, Petra; Relkin, Norman; Black, Peter McL
66	1999	10547099	Vagnozzi, R; Marmarou, A; Tavazzi, B; Signoretti, S; Di Pierro, D; del Bolgia, F; Amorini, A M; Fazzina, G; Sherkat, S; Lazzarino, G
65	2007	17375996	Van Beek, Jackelien G M; Mushkudiani, Nino A; Steyerberg, Ewout W; Butcher, Isabella; McHugh, Gillian S; Lu, Juan; Marmarou, Anthony; Murray, Gordon D; Maas, Andrew I R
65	1992	1511300	Andersen, B J; Marmarou, A
64	1999	10391361	Marmarou, A; Nichols, J; Burgess, J; Newell, D; Troha, J; Burnham, D; Pitts, L
61	1985	4009277	Shapiro, K; Fried, A; Marmarou, A
60	2005	15730584	Tavazzi, Barbara; Signoretti, Stefano; Lazzarino, Giuseppe; Amorini, Angela M; Delfini, Roberto; Cimatti, Marco; Marmarou, Anthony; Vagnozzi, Roberto
57	1999	10413163	Fatouros, P P; Marmarou, A
57	1982	7077382	Shapiro, K; Marmarou, A
55	1980	7457251	Marmarou, A; Takagi, H; Shulman, K
52	2005	16463866	Lu, J; Marmarou, A; Choi, S; Maas, A; Murray, G; Steyerberg, E W
52	1993	8355845	Clifton, G L; Kreutzer, J S; Choi, S C; Devany, C W; Eisenberg, H M; Foulkes, M A; Jane, J A; Marmarou, A; Marshall, L F
52	1992	1380546	Ohata, K; Marmarou, A
51	1999	10391365	Yamamoto, M; Marmarou, C R; Stiefel, M F; Beaumont, A; Marmarou, A
51	1994	7976607	Marmarou, A
50	1981	6264051	Takagi, H; Shapiro, K; Marmarou, A; Wisoff, H
49	1988	3351589	Andersen, B J; Unterberg, A W; Clarke, G D; Marmarou, A
46	2007	17375994	Butcher, Isabella; Maas, Andrew I R; Lu, Juan; Marmarou, Anthony; Murray, Gordon D; Mushkudiani, Nino A; McHugh, Gillian S; Steyerberg, Ewout W
45	1999	10635370	Yamamoto, T; Rossi, S; Stiefel, M; Doppenberg, E; Zauner, A; Bullock, R; Marmarou, A
44	2010	20129504	Maas, Andrew I R; Steyerberg, Ewout W; Marmarou, Anthony; McHugh, Gillian S; Lingsma, Hester F; Butcher, Isabella; Lu, Juan; Weir, James; Roozenbeek, Bob; Murray, Gordon D
44	1992	1511302	Andersen, B J; Marmarou, A
43	1992	1291691	Thibault, L E; Meaney, D F; Anderson, B J; Marmarou, A
41	1991	1984513	Yoshida, K; Marmarou, A
38	2010	20156956	McHugh, Gillian S; Butcher, Isabella; Steyerberg, Ewout W; Marmarou, Anthony; Lu, Juan; Lingsma, Hester F; Weir, James; Maas, Andrew I R; Murray, Gordon D
38	1991	1988598	Shima, K; Marmarou, A
37	2007	17634761	Eklund, Anders; Smielewski, Peter; Chambers, Iain; Alperin, Noam; Malm, Jan; Czosnyka, Marek; Marmarou, Anthony
36	2004	15453986	Signoretti, Stefano; Marmarou, Anthony; Tavazzi, Barbara; Dunbar, Jana; Amorini, Angela M; Lazzarino, Giuseppe; Vagnozzi, Roberto
35	2008	18173309	Signoretti, Stefano; Marmarou, Anthony; Aygok, Gunes A; Fatouros, Panos P; Portella, Gina; Bullock, Ross M
34	2005	16160427	Bergsneider, Marvin; Black, Peter McL; Klinge, Petra; Marmarou, Anthony; Relkin, Norman
34	1999	10596383	Beaumont, A; Marmarou, A; Czigner, A; Yamamoto, M; Demetriadou, K; Shirotani, T; Marmarou, C; Dunbar, J
33	2000	11450041	Marmarou, A; Portella, G; Barzo, P; Signoretti, S; Fatouros, P; Beaumont, A; Jiang, T; Bullock, R
33	1991	1997886	Levin, H S; Eisenberg, H M; Gary, H E; Marmarou, A; Foulkes, M A; Jane, J A; Marshall, L F; Portman, S M
32	2007	17375989	McHugh, Gillian S; Butcher, Isabella; Steyerberg, Ewout W; Lu, Juan; Mushkudiani, Nino; Marmarou, Anthony; Maas, Andrew I R; Murray, Gordon D
32	1990	2089914	Gordon, C R; Merchant, R S; Marmarou, A; Rice, C D; Marsh, J T; Young, H F
32	1984	6696644	Ropper, A H; Marmarou, A
31	2007	17375992	Butcher, Isabella; McHugh, Gillian S; Lu, Juan; Steyerberg, Ewout W; Hernandez, Adrian V; Mushkudiani, Nino; Maas, Andrew I R; Marmarou, Anthony; Murray, Gordon D
31	2005	16463856	Marmarou, A; Black, P; Bergsneider, M; Klinge, P; Relkin, N
31	2005	16160424	Marmarou, Anthony; Bergsneider, Marvin; Relkin, Norman; Klinge, Petra; Black, Peter McL
31	1999	10217228	Saggi, B H; Bloomfield, G L; Sugerman, H J; Blocher, C R; Hull, J P; Marmarou, A P; Bullock, M R
31	1990	2082656	Ohata, K; Marmarou, A; Povlishock, J T
30	2006	16958582	Hernandez, Adrian V; Steyerberg, Ewout W; Butcher, Isabella; Mushkudiani, Nino; Taylor, Gillian S; Murray, Gordon D; Marmarou, Anthony; Choi, Sung C; Lu, Juan; Habbema, J Dik F; Maas, Andrew I R
30	2002	12168350	Signoretti, S; Marmarou, A; Fatouros, P; Hoyle, R; Beaumont, A; Sawauchi, S; Bullock, R; Young, H
30	1994	8067404	Marmarou, A; Hochwald, G; Nakamura, T; Tanaka, K; Weaver, J; Dunbar, J
29	1994	7976618	Kita, H; Marmarou, A
29	1993	8421951	Marmarou, A; Holdaway, R; Ward, J D; Yoshida, K; Choi, S C; Muizelaar, J P; Young, H F
29	1992	1588624	Marmarou, A
28	2002	11852975	Choi, Sung C; Clifton, Guy L; Marmarou, Anthony; Miller, Emmy R
28	1995	7861215	Yoshihara, M; Bandoh, K; Marmarou, A
28	1991	2013778	Unterberg, A; Schmidt, W; Wahl, M; Ellis, E F; Marmarou, A; Baethmann, A
27	2006	16426948	Hukkelhoven, Chantal W P M; Rampen, Anneke J J; Maas, Andrew I R; Farace, Elana; Habbema, J Dik F; Marmarou, Anthony; Marshall, Lawrence F; Murray, Gordon D; Steyerberg, Ewout W
27	2005	16379582	Marmarou, Anthony; Guy, Martine; Murphey, Laine; Roy, Francis; Layani, Laure; Combal, Jean-Philippe; Marquer, Claude
27	1997	9416297	Barzo, P; Marmarou, A; Fatouros, P; Hayasaki, K; Corwin, F
26	2005	16160428	Klinge, Petra; Marmarou, Anthony; Bergsneider, Marvin; Relkin, Norman; Black, Peter McL
26	1992	1613813	Marmarou, A
25	2009	19885979	Roozenbeek, Bob; Maas, Andrew I R; Lingsma, Hester F; Butcher, Isabella; Lu, Juan; Marmarou, Anthony; McHugh, Gillian S; Weir, James; Murray, Gordon D; Steyerberg, Ewout W
24	2005	16331173	Hernandez, Adrian V; Steyerberg, Ewout W; Taylor, Gillian S; Marmarou, Anthony; Habbema, J Dik F; Maas, Andrew I R
24	2004	15335110	Maas, A I R; Marmarou, A; Murray, G D; Steyerberg, E W
24	2004	14964471	Marmarou, Anthony
24	2002	12168308	Beaumont, A; Marmarou, A; Fatouros, P; Corwin, F
23	2010	19705963	Taya, Keisuke; Marmarou, Christina R; Okuno, Kenji; Prieto, Ruth; Marmarou, Anthony
23	2005	16266054	Stiefel, Michael F; Tomita, Yoshiyuki; Marmarou, Anthony
23	1997	9416335	Barzo, P; Marmarou, A; Fatouros, P; Corwin, F; Dunbar, J G
22	2010	19831719	Fazzina, Giovanna; Amorini, Angela M; Marmarou, Christina R; Fukui, Shinji; Okuno, Kenji; Dunbar, Jana G; Glisson, Renee; Marmarou, Anthony; Kleindienst, Andrea
22	2009	19295201	Ziai, Wendy C; Torbey, Michel T; Naff, Neal J; Williams, Michael A; Bullock, Ross; Marmarou, Anthony; Tuhrim, Stanley; Schmutzhard, Eric; Pfausler, Bettina; Hanley, Daniel F
22	2006	16671492	Kleindienst, A; Fazzina, G; Amorini, A M; Dunbar, J G; Glisson, R; Marmarou, A
22	2006	16671476	Kleindienst, A; Fazzina, G; Dunbar, J G; Glisson, R; Marmarou, A
22	2004	15123020	Pellock, John M; Marmarou, Anthony; DeLorenzo, Robert
22	1998	9722030	Boggs, J G; Marmarou, A; Agnew, J P; Morton, L D; Towne, A R; Waterhouse, E J; Pellock, J M; DeLorenzo, R J
22	1983	6864283	Fein, J M; Lipow, K; Marmarou, A
21	2006	16671417	Marmarou, A; Signoretti, S; Aygok, G; Fatouros, P; Portella, G
21	2001	11319651	Sugerman, H J; Felton III, W L 3rd; Sismanis, A; Saggi, B H; Doty, J M; Blocher, C; Marmarou, A; Makhoul, R G
21	1998	9814633	Choi, S C; Marmarou, A; Bullock, R; Nichols, J S; Wei, X; Pitts, L H
20	2008	19388360	Taya, Keisuke; Gulsen, Salih; Okuno, Kenji; Prieto, Ruth; Marmarou, Christina R; Marmarou, Anthony
19	2011	21311293	Lingsma, Hester F; Roozenbeek, Bob; Li, Bayoue; Lu, Juan; Weir, James; Butcher, Isabella; Marmarou, Anthony; Murray, Gordon D; Maas, Andrew I R; Steyerberg, Ewout W
19	2005	16463865	Marmarou, A; Saad, A; Aygok, G; Rigsbee, M
19	2000	10610694	Tavazzi, B; Vagnozzi, R; Di Pierro, D; Amorini, A M; Fazzina, G; Signoretti, S; Marmarou, A; Caruso, I; Lazzarino, G
19	1990	2396517	Marmarou, A; Shima, K
18	2008	19388361	Okuno, Kenji; Taya, Keisuke; Marmarou, Christina R; Ozisik, Pinar; Fazzina, Giovanna; Kleindienst, Andrea; Gulsen, Salih; Marmarou, Anthony
18	1997	9416281	Marmarou, A; Barzo, P; Fatouros, P; Yamamoto, T; Bullock, R; Young, H
17	1994	7976619	van den Brink, W A; Santos, B O; Marmarou, A; Avezaat, C J
16	2003	14526231	Fukui, Shinji; Fazzina, Giovanna; Amorini, Angela M; Dunbar, Jana G; Marmarou, Anthony
15	2008	18849792	Stranjalis, George; Bouras, Triantafyllos; Korfias, Stefanos; Andrianakis, Ilias; Pitaridis, Marinos; Tsamandouraki, Kiki; Alamanos, Yannis; Sakas, Damianos E; Marmarou, Anthony
15	2005	16028772	Kleindienst, Andrea; Tolias, Christos M; Corwin, Frank D; Muller, Christian; Marmarou, Anthony; Fatouros, Panos; Bullock, M Ross
15	2003	12908923	Sawauchi, Satoshi; Marmarou, Anthony; Beaumont, Andrew; Tomita, Yoshiyuki; Fukui, Shinji
15	2001	11780866	Beaumont, A; Hayasaki, K; Marmarou, A; Barzo, P; Fatouros, P; Corwin, F
15	1987	3561739	DeSalles, A A; Kontos, H A; Ward, J D; Marmarou, A; Becker, D P
15	1977	860195	Shapiro, K; Shulman, K; Marmarou, A; Poll, W
14	2003	14753448	Amorini, A M; Dunbar, J G; Marmarou, A
14	2000	11450023	Portella, G; Beaumont, A; Corwin, F; Fatouros, P; Marmarou, A
13	2010	20831359	Sundstrom, Nina; Andersson, Kennet; Marmarou, Anthony; Malm, Jan; Eklund, Anders
13	2004	15165364	Sawauchi, Satoshi; Marmarou, Anthony; Beaumont, Andrew; Signoretti, Stefano; Fukui, Shinji
13	1989	2618819	Groeger, U; Marmarou, A
13	1988	3345464	Moulton, R J; Marmarou, A; Ronen, J; Ward, J D; Choi, S; Lutz, H A; Byrd, S; Desalles, A; Maset, A; Muizelarr, J P
13	1988	2973500	Turner, H B; Anderson, R L; Ward, J D; Young, H F; Marmarou, A
13	1978	754818	Cornwell, A C; Weitzman, E D; Marmarou, A
12	2006	16671449	Beaumont, A; Fatouros, P; Gennarelli, T; Corwin, F; Marmarou, A
12	1990	2089912	van den Brink, W A; Marmarou, A; Avezaat, C J
11	2011	21723535	Prieto, Ruth; Tavazzi, Barbara; Taya, Keisuke; Barrios, Laura; Amorini, Angela M; Di Pietro, Valentina; Pascual, Jose M; Marmarou, Anthony; Marmarou, Christina R
11	2006	16671483	Aygok, G; Marmarou, A; Fatouros, P; Young, H
11	2003	14753457	Fukui, S; Signoretti, S; Dunbar, J G; Marmarou, A
11	2002	15916412	Bullock, M Ross; Merchant, Randall E; Choi, Sung C; Gilman, Charlotte B; Kreutzer, Jeffrey S; Marmarou, Anthony; Teasdale, Graham M
11	2002	12507141	Burger, Ralf; Bendszus, Martin; Vince, Giles Hamilton; Roosen, Klaus; Marmarou, Anthony
10	2011	21700787	Carlson, A P; Brown, A M; Zager, E; Uchino, K; Marks, M P; Robertson, C; Sinson, G P; Marmarou, A; Yonas, H
10	2009	19594383	Roozenbeek, Bob; Maas, Andrew I R; Marmarou, Anthony; Butcher, Isabella; Lingsma, Hester F; Lu, Juan; McHugh, Gillian S; Murray, Gordon D; Steyerberg, Ewout W
10	2005	16463840	Marmarou, A; Signoretti, S; Fatouros, P; Aygok, G A; Bullock, R
10	1998	9779170	Beaumont, A; Marmarou, A
10	1996	8780809	Marmarou, A
10	1993	7906077	Marmarou, A; Bandoh, K; Yoshihara, M; Tsuji, O
10	1990	2089875	Marmarou, A; Fatouros, P; Ward, J; Appley, A; Young, H
9	2008	18578634	Lu, Juan; Murray, Gordon D; Steyerberg, Ewout W; Butcher, Isabella; McHugh, Gillian S; Lingsma, Hester; Mushkudiani, Nino; Choi, Sung; Maas, Andrew I R; Marmarou, Anthony
9	2002	12134939	Stiefel, Michael F; Marmarou, Anthony
9	2000	11449995	Beaumont, A; Hayasaki, K; Marmarou, A; Barzo, P; Fatouros, P; Corwin, F
9	1997	9416296	Barzo, P; Marmarou, A; Fatouros, P; Ito, J; Corwin, F
9	1990	2089927	Yoshida, K; Corwin, F; Marmarou, A
9	1989	2589123	Rabow, L; Cook, D; Lipper, M H; DeSalles, A A; Gruemer, H D; Marmarou, A; Becker, D P
8	1993	8329308	Shapiro, K; Marmarou, A; Shulman, K
8	1993	8319457	Tillett, J M; Marmarou, A; Agnew, J P; Choi, S C; Ward, J D
7	2013	23188468	Kleindienst, Andrea; Dunbar, Jana G; Glisson, Renee; Marmarou, Anthony
7	2010	20334503	Lu, Juan; Marmarou, Anthony; Lapane, Kate; Turf, Elizabeth; Wilson, Lindsay
7	2006	16671466	Kleindienst, A; Dunbar, J G; Glisson, R; Okuno, K; Marmarou, A
7	2000	11450010	Tomita, Y; Sawauchi, S; Beaumont, A; Marmarou, A
6	1990	2396515	Groger, U; Marmarou, A
5	2002	12168316	Sawauchi, S; Beaumont, A; Signoretti, S; Tomita, Y; Marmarou, C; Marmarou, A
5	2000	11091970	Beaumont, A; Marmarou, C; Marmarou, A
5	1997	9416282	Yamamoto, T; Marmarou, A; Stiefel, M F; Tsuji, O; Bullock, R
5	1990	2168664	Unterberg, A; Polk, T; Ellis, E; Marmarou, A
4	1997	9416283	Hayasaki, K; Marmarou, A; Barzo, P; Fatouros, P; Corwin, F
3	2002	12168302	Beaumont, A; Marmarou, A
3	2000	11450042	Fatouros, P P; Heath, D L; Beaumont, A; Corwin, F D; Signoretti, S; al-Samsam, R H; Alessandri, B; Lazzarino, P; Vagnozzi, R; Tavazzi, B; Bullock, R; Marmarou, A
3	1990	2089942	Fatouros, P P; Marmarou, A
2	2008	19388289	Aygok, Gunes A; Marmarou, Anthony; Fatouros, Panos; Kettenmann, Birgit; Bullock, Ross M
2	2005	15869867	Marmarou, Anthony; Pellock, John M
2	1990	2089965	Ohata, K; Marmarou, A; Povlishock, J T
1	2012	21815785	Lu, Juan; Marmarou, Anthony; Lapane, Kate L
1	2005	16463809	Marmarou, A
1	2002	12179999	Barzo, Pal; Marmarou, Anthony; Fatouros, Panos; Portella, Gennarina; Czigner, Andrea; Bullock, Ross; Young, Harold
1	2002	12168315	Sawauchi, S; Beaumont, A; Signoretti, S; Tomita, Y; Dunbar, J; Marmarou, A
1	1990	2396546	Fatouros, P P; Inao, S; Marmarou, A; Kraft, K A
1	1989	2705561	Haberl, R L; Heizer, M L; Marmarou, A; Ellis, E F
1	1983	6664442	Takagi, H; Marmarou, A
1	1981	7312118	Takagi, H; Nakayama, K; Yada, K; Marmarou, A; Shulman, K
1	1977	268817	Tabaddor, K; Tavares, A; Marmarou, A; Shulman, K
1	1976	1019944	Marmarou, A; Poll, W; Shapiro, K; Shulman, K
0	2005	16173272	Barzo, Pal; Czigner, Andrea; Marmarou, Anthony; Beaumont, Andrew; Deak, Gabor; Fatouros, Panos; Corwin, Frank
0	2000	11455952	Klatzo, I; Marmarou, A
0	1990	2396532	Marmarou, A; Shima, K; Dunbar, J
0	1990	2396523	Shima, K; Marmarou, A
0	1990	2206641	Wachi, A; Marmarou, A; Sato, K
0	1990	2121196	Wachi, A; Sato, K; Inao, S; Maset, A L; Marmarou, A
0	1988	3388963	Ward, J D; Marmarou, A; Hayes, R L; Young, H F
0	1983	6664452	Takagi, H; Marmarou, A; Lax, F; Horoupian, D S
0	1968	5733634	Shulman, K; Marmarou, A
