# Supplementary material for: Data Publications Correlate with Citation Impact
Source: Front Neurosci. 2016 Sep 13;10:419. doi: 10.3389/fnins.2016.00419 (PMC5020078; doi:10.3389/fnins.2016.00419)
Supplement: Supplementary file 2 [file DataSheet2.ZIP › data_analysis/neurosci.mchugh.tsv]

TC	PY	PM	AU
218	2008	18684008	Steyerberg, Ewout W; Mushkudiani, Nino; Perel, Pablo; Butcher, Isabella; Lu, Juan; McHugh, Gillian S; Murray, Gordon D; Marmarou, Anthony; Roberts, Ian; Habbema, J Dik F; Maas, Andrew I R
183	2007	17375997	Murray, Gordon D; Butcher, Isabella; McHugh, Gillian S; Lu, Juan; Mushkudiani, Nino A; Maas, Andrew I R; Marmarou, Anthony; Steyerberg, Ewout W
162	2010	20197530	Fowkes, F Gerald R; Price, Jacqueline F; Stewart, Marlene C W; Butcher, Isabella; Leng, Gillian C; Pell, Alistair C H; Sandercock, Peter A G; Fox, Keith A A; Lowe, Gordon D O; Murray, Gordon D
98	2007	17375993	McHugh, Gillian S; Engel, Doortje C; Butcher, Isabella; Steyerberg, Ewout W; Lu, Juan; Mushkudiani, Nino; Hernandez, Adrian V; Marmarou, Anthony; Maas, Andrew I R; Murray, Gordon D
91	2007	17375995	Maas, Andrew I R; Steyerberg, Ewout W; Butcher, Isabella; Dammers, Ruben; Lu, Juan; Marmarou, Anthony; Mushkudiani, Nino A; McHugh, Gillian S; Murray, Gordon D
84	2007	17375991	Marmarou, Anthony; Lu, Juan; Butcher, Isabella; McHugh, Gillian S; Murray, Gordon D; Steyerberg, Ewout W; Mushkudiani, Nino A; Choi, Sung; Maas, Andrew I R
81	2007	17375990	Mushkudiani, Nino A; Engel, Doortje C; Steyerberg, Ewout W; Butcher, Isabella; Lu, Juan; Marmarou, Anthony; Slieker, Frans; McHugh, Gillian S; Murray, Gordon D; Maas, Andrew I R
77	2007	17375988	Marmarou, Anthony; Lu, Juan; Butcher, Isabella; McHugh, Gillian S; Mushkudiani, Nino A; Murray, Gordon D; Steyerberg, Ewout W; Maas, Andrew I R
65	2007	17375996	Van Beek, Jackelien G M; Mushkudiani, Nino A; Steyerberg, Ewout W; Butcher, Isabella; McHugh, Gillian S; Lu, Juan; Marmarou, Anthony; Murray, Gordon D; Maas, Andrew I R
46	2007	17375994	Butcher, Isabella; Maas, Andrew I R; Lu, Juan; Marmarou, Anthony; Murray, Gordon D; Mushkudiani, Nino A; McHugh, Gillian S; Steyerberg, Ewout W
44	2010	20129504	Maas, Andrew I R; Steyerberg, Ewout W; Marmarou, Anthony; McHugh, Gillian S; Lingsma, Hester F; Butcher, Isabella; Lu, Juan; Weir, James; Roozenbeek, Bob; Murray, Gordon D
38	2010	20156956	McHugh, Gillian S; Butcher, Isabella; Steyerberg, Ewout W; Marmarou, Anthony; Lu, Juan; Lingsma, Hester F; Weir, James; Maas, Andrew I R; Murray, Gordon D
37	2012	22511138	Roozenbeek, Bob; Lingsma, Hester F; Lecky, Fiona E; Lu, Juan; Weir, James; Butcher, Isabella; McHugh, Gillian S; Murray, Gordon D; Perel, Pablo; Maas, Andrew I; Steyerberg, Ewout W
32	2007	17375989	McHugh, Gillian S; Butcher, Isabella; Steyerberg, Ewout W; Lu, Juan; Mushkudiani, Nino; Marmarou, Anthony; Maas, Andrew I R; Murray, Gordon D
31	2007	17375992	Butcher, Isabella; McHugh, Gillian S; Lu, Juan; Steyerberg, Ewout W; Hernandez, Adrian V; Mushkudiani, Nino; Maas, Andrew I R; Marmarou, Anthony; Murray, Gordon D
25	2009	19885979	Roozenbeek, Bob; Maas, Andrew I R; Lingsma, Hester F; Butcher, Isabella; Lu, Juan; Marmarou, Anthony; McHugh, Gillian S; Weir, James; Murray, Gordon D; Steyerberg, Ewout W
18	2013	24139680	Maas, Andrew I R; Murray, Gordon D; Roozenbeek, Bob; Lingsma, Hester F; Butcher, Isabella; McHugh, Gillian S; Weir, James; Lu, Juan; Steyerberg, Ewout W
10	2009	19594383	Roozenbeek, Bob; Maas, Andrew I R; Marmarou, Anthony; Butcher, Isabella; Lingsma, Hester F; Lu, Juan; McHugh, Gillian S; Murray, Gordon D; Steyerberg, Ewout W
9	2012	22026476	Weir, James; Steyerberg, Ewout W; Butcher, Isabella; Lu, Juan; Lingsma, Hester F; McHugh, Gillian S; Roozenbeek, Bob; Maas, Andrew I R; Murray, Gordon D
9	2008	18578634	Lu, Juan; Murray, Gordon D; Steyerberg, Ewout W; Butcher, Isabella; McHugh, Gillian S; Lingsma, Hester; Mushkudiani, Nino; Choi, Sung; Maas, Andrew I R; Marmarou, Anthony
4	2013	23530712	Kolias, A G; Scotton, W J; Belli, A; King, A T; Brennan, P M; Bulters, D O; Eljamel, M S; Wilson, M H; Papadopoulos, M C; Mendelow, A D; Menon, D K; Hutchinson, P J
