# Supplementary material for: Data Publications Correlate with Citation Impact
Source: Front Neurosci. 2016 Sep 13;10:419. doi: 10.3389/fnins.2016.00419 (PMC5020078; doi:10.3389/fnins.2016.00419)
Supplement: Supplementary file 2 [file DataSheet2.ZIP › data_analysis/neurosci.murray.tsv]

TC	PY	PM	AU
1759	2005	16214598	Dormandy, John A; Charbonnel, Bernard; Eckland, David J A; Erdmann, Erland; Massi-Benedetti, Massimo; Moules, Ian K; Skene, Allan M; Tan, Meng H; Lefebvre, Pierre J; Murray, Gordon D; Standl, Eberhard; Wilcox, Robert G; Wilhelmsen, Lars; Betteridge, John; Birkeland, Kare; Golay, Alain; Heine, Robert J; Koranyi, Laszlo; Laakso, Markku; Mokan, Marian; Norkus, Antanas; Pirags, Valdis; Podar, Toomas;…
594	2005	15680453	Mendelow, A David; Gregson, Barbara A; Fernandes, Helen M; Murray, Gordon D; Teasdale, Graham M; Hope, D Terence; Karimi, Abbas; Shaw, M Donald M; Barer, David H
534	1989	2496789	Pickard, J D; Murray, G D; Illingworth, R; Shaw, M D; Teasdale, G M; Foy, P M; Humphrey, P R; Lang, D A; Nelson, R; Richards, P
288	1997	9158464	Weir, C J; Murray, G D; Dyker, A G; Lees, K R
257	2000	10856063	Thornhill, S; Teasdale, G M; Murray, G D; McEwen, J; Roy, C W; Penny, K I
218	2008	18684008	Steyerberg, Ewout W; Mushkudiani, Nino; Perel, Pablo; Butcher, Isabella; Lu, Juan; McHugh, Gillian S; Murray, Gordon D; Marmarou, Anthony; Roberts, Ian; Habbema, J Dik F; Maas, Andrew I R
216	1999	10214478	Murray, G D; Teasdale, G M; Braakman, R; Cohadon, F; Dearden, M; Iannotti, F; Karimi, A; Lapierre, F; Maas, A; Ohman, J; Persson, L; Servadei, F; Stocchetti, N; Trojanowski, T; Unterberg, A
183	2007	17375997	Murray, Gordon D; Butcher, Isabella; McHugh, Gillian S; Lu, Juan; Mushkudiani, Nino A; Maas, Andrew I R; Marmarou, Anthony; Steyerberg, Ewout W
178	1996	8841337	Muir, K W; Weir, C J; Murray, G D; Povey, C; Lees, K R
176	2003	14567601	Hukkelhoven, Chantal W P M; Steyerberg, Ewout W; Rampen, Anneke J J; Farace, Elana; Habbema, J Dik F; Marshall, Lawrence F; Murray, Gordon D; Maas, Andrew I R
163	1984	6379455	Vermeulen, M; Lindsay, K W; Murray, G D; Cheah, F; Hijdra, A; Muizelaar, J P; Schannong, M; Teasdale, G M; van Crevel, H; van Gijn, J
162	2010	20197530	Fowkes, F Gerald R; Price, Jacqueline F; Stewart, Marlene C W; Butcher, Isabella; Leng, Gillian C; Pell, Alistair C H; Sandercock, Peter A G; Fox, Keith A A; Lowe, Gordon D O; Murray, Gordon D
141	1991	2037083	Dormandy, J A; Murray, G D
134	2011	21316752	Sandset, Else Charlotte; Bath, Philip M W; Boysen, Gudrun; Jatuzis, Dalius; Korv, Janika; Luders, Stephan; Murray, Gordon D; Richter, Przemyslaw S; Roine, Risto O; Terent, Andreas; Thijs, Vincent; Berge, Eivind
120	1985	3925092	Mendelow, A D; Teasdale, G M; Russell, T; Flood, J; Patterson, J; Murray, G D
115	2007	17375987	Maas, Andrew I R; Marmarou, Anthony; Murray, Gordon D; Teasdale, Sir Graham M; Steyerberg, Ewout W
111	2007	17404162	Tzoulaki, Ioanna; Murray, Gordon D; Lee, Amanda J; Rumley, Ann; Lowe, Gordon D O; Fowkes, F Gerald R
109	2005	16238481	Hukkelhoven, Chantal W P M; Steyerberg, Ewout W; Habbema, J Dik F; Farace, Elana; Marmarou, Anthony; Murray, Gordon D; Marshall, Lawrence F; Maas, Andrew I R
98	2007	17375993	McHugh, Gillian S; Engel, Doortje C; Butcher, Isabella; Steyerberg, Ewout W; Lu, Juan; Mushkudiani, Nino; Hernandez, Adrian V; Marmarou, Anthony; Maas, Andrew I R; Murray, Gordon D
98	2000	10626937	Servadei, F; Murray, G D; Penny, K; Teasdale, G M; Dearden, M; Iannotti, F; Lapierre, F; Maas, A J; Karimi, A; Ohman, J; Persson, L; Stocchetti, N; Trojanowski, T; Unterberg, A
94	1993	8099377	Murray, L S; Teasdale, G M; Murray, G D; Jennett, B; Miller, J D; Pickard, J D; Shaw, M D; Achilles, J; Bailey, S; Jones, P
92	2005	16033781	Teasdale, G M; Murray, G D; Nicoll, J A R
91	2007	17375995	Maas, Andrew I R; Steyerberg, Ewout W; Butcher, Isabella; Dammers, Ruben; Lu, Juan; Marmarou, Anthony; Mushkudiani, Nino A; McHugh, Gillian S; Murray, Gordon D
91	2006	16614025	Whitnall, L; McMillan, T M; Murray, G D; Teasdale, G M
86	2004	15167821	Warner, Pamela E; Critchley, Hilary O D; Lumsden, Mary Ann; Campbell-Brown, Mary; Douglas, Anne; Murray, Gordon D
84	2010	20398861	Lingsma, Hester F; Roozenbeek, Bob; Steyerberg, Ewout W; Murray, Gordon D; Maas, Andrew I R
84	2007	17375991	Marmarou, Anthony; Lu, Juan; Butcher, Isabella; McHugh, Gillian S; Murray, Gordon D; Steyerberg, Ewout W; Mushkudiani, Nino A; Choi, Sung; Maas, Andrew I R
81	2007	17375990	Mushkudiani, Nino A; Engel, Doortje C; Steyerberg, Ewout W; Butcher, Isabella; Lu, Juan; Marmarou, Anthony; Slieker, Frans; McHugh, Gillian S; Murray, Gordon D; Maas, Andrew I R
77	2007	17375988	Marmarou, Anthony; Lu, Juan; Butcher, Isabella; McHugh, Gillian S; Mushkudiani, Nino A; Murray, Gordon D; Steyerberg, Ewout W; Maas, Andrew I R
77	2000	11117873	Shaw, M D; Vermeulen, M; Murray, G D; Pickard, J D; Bell, B A; Teasdale, G M
75	1994	7934437	Weir, C J; Murray, G D; Adams, F G; Muir, K W; Grosset, D G; Lees, K R
71	2005	15892597	Murray, Gordon D; Barer, David; Choi, Sung; Fernandes, Helen; Gregson, Barbara; Lees, Kennedy R; Maas, Andrew I R; Marmarou, Anthony; Mendelow, A David; Steyerberg, Ewout W; Taylor, Gillian S; Teasdale, Graham M; Weir, Christopher J
66	2000	10698876	Gilbertson, L; Langhorne, P; Walker, A; Allen, A; Murray, G D
65	2013	23726393	Mendelow, A David; Gregson, Barbara A; Rowan, Elise N; Murray, Gordon D; Gholkar, Anil; Mitchell, Patrick M
65	2007	17375996	Van Beek, Jackelien G M; Mushkudiani, Nino A; Steyerberg, Ewout W; Butcher, Isabella; McHugh, Gillian S; Lu, Juan; Marmarou, Anthony; Murray, Gordon D; Maas, Andrew I R
65	2001	11396285	Stocchetti, N; Penny, K I; Dearden, M; Braakman, R; Cohadon, F; Iannotti, F; Lapierre, F; Karimi, A; Maas, A Jr; Murray, G D; Ohman, J; Persson, L; Servadei, F; Teasdale, G M; Trojanowski, T; Unterberg, A
64	2003	12876232	Millar, K; Nicoll, J A R; Thornhill, S; Murray, G D; Teasdale, G M
58	2011	22056157	Hartings, Jed A; Bullock, M Ross; Okonkwo, David O; Murray, Lilian S; Murray, Gordon D; Fabricius, Martin; Maas, Andrew Ir; Woitzik, Johannes; Sakowitz, Oliver; Mathern, Bruce; Roozenbeek, Bob; Lingsma, Hester; Dreier, Jens P; Puccio, Ava M; Shutter, Lori A; Pahl, Clemens; Strong, Anthony J
58	2002	11844260	Servadei, Franco; Murray, Gordon D; Teasdale, Graham M; Dearden, Mark; Iannotti, Fausto; Lapierre, Francoise; Maas, Andrew J R; Karimi, Abbi; Ohman, Juha; Persson, Lennart; Stocchetti, Nino; Trojanowski, Tomasz; Unterberg, Andy
55	2004	15167822	Warner, Pamela E; Critchley, Hilary O D; Lumsden, Mary Ann; Campbell-Brown, Mary; Douglas, Anne; Murray, Gordon D
55	1988	3236316	Waller, P C; Isles, C G; Lever, A F; Murray, G D; McInnes, G T
53	2008	18313557	Mushkudiani, Nino A; Hukkelhoven, Chantal W P M; Hernandez, Adrian V; Murray, Gordon D; Choi, Sung C; Maas, Andrew I R; Steyerberg, Ewout W
47	2005	16331166	Compagnone, Christian; Murray, Gordon D; Teasdale, Graham M; Maas, Andrew I R; Esposito, Domenico; Princi, Pietro; D'Avella, Domenico; Servadei, Franco
46	2007	17375994	Butcher, Isabella; Maas, Andrew I R; Lu, Juan; Marmarou, Anthony; Murray, Gordon D; Mushkudiani, Nino A; McHugh, Gillian S; Steyerberg, Ewout W
46	1995	8903617	Ueda, S; Weir, C J; Inglis, G C; Murray, G D; Muir, K W; Lees, K R
44	2010	20129504	Maas, Andrew I R; Steyerberg, Ewout W; Marmarou, Anthony; McHugh, Gillian S; Lingsma, Hester F; Butcher, Isabella; Lu, Juan; Weir, James; Roozenbeek, Bob; Murray, Gordon D
44	1999	10619192	Machado, S G; Murray, G D; Teasdale, G M
42	1984	6712863	Zabludowski, J R; Zoccali, C; Isles, C G; Murray, G D; Robertson, J I; Inglis, G C; Fraser, R; Ball, S G
39	2011	21586127	Mendelow, A David; Gregson, Barbara A; Mitchell, Patrick M; Murray, Gordon D; Rowan, Elise N; Gholkar, Anil R
38	2010	20156956	McHugh, Gillian S; Butcher, Isabella; Steyerberg, Ewout W; Marmarou, Anthony; Lu, Juan; Lingsma, Hester F; Weir, James; Maas, Andrew I R; Murray, Gordon D
38	1990	2163791	Wijdicks, E F; Vermeulen, M; Murray, G D; Hijdra, A; van Gijn, J
37	2012	22511138	Roozenbeek, Bob; Lingsma, Hester F; Lecky, Fiona E; Lu, Juan; Weir, James; Butcher, Isabella; McHugh, Gillian S; Murray, Gordon D; Perel, Pablo; Maas, Andrew I; Steyerberg, Ewout W
35	1996	8955434	Murray, G D; Teasdale, G M; Schmitz, H
32	2007	17375989	McHugh, Gillian S; Butcher, Isabella; Steyerberg, Ewout W; Lu, Juan; Mushkudiani, Nino; Marmarou, Anthony; Maas, Andrew I R; Murray, Gordon D
31	2011	21226939	Andrews, Peter J D; Sinclair, Helen Louise; Battison, Claire G; Polderman, Kees H; Citerio, Giuseppe; Mascia, Luciana; Harris, Bridget A; Murray, Gordon D; Stocchetti, Nino; Menon, David K; Shakur, Haleema; De Backer, Daniel
31	2007	17375992	Butcher, Isabella; McHugh, Gillian S; Lu, Juan; Steyerberg, Ewout W; Hernandez, Adrian V; Mushkudiani, Nino; Maas, Andrew I R; Marmarou, Anthony; Murray, Gordon D
30	2011	21402467	Laird, Barry J A; Scott, Angela C; Colvin, Lesley A; McKeon, Amy-Louise; Murray, Gordon D; Fearon, Kenneth C H; Fallon, Marie T
30	2006	16958582	Hernandez, Adrian V; Steyerberg, Ewout W; Butcher, Isabella; Mushkudiani, Nino; Taylor, Gillian S; Murray, Gordon D; Marmarou, Anthony; Choi, Sung C; Lu, Juan; Habbema, J Dik F; Maas, Andrew I R
28	2001	11334266	Dunn, L T; Stewart, E; Murray, G D; Nicoll, J A; Teasdale, G M
27	2006	16426948	Hukkelhoven, Chantal W P M; Rampen, Anneke J J; Maas, Andrew I R; Farace, Elana; Habbema, J Dik F; Marmarou, Anthony; Marshall, Lawrence F; Murray, Gordon D; Steyerberg, Ewout W
27	1983	6626423	Zoccali, C; Zabludowski, J R; Isles, C G; Murray, G D; Inglis, G C; Robertson, J I; Fraser, R; Ball, S G
25	2009	19885979	Roozenbeek, Bob; Maas, Andrew I R; Lingsma, Hester F; Butcher, Isabella; Lu, Juan; Marmarou, Anthony; McHugh, Gillian S; Weir, James; Murray, Gordon D; Steyerberg, Ewout W
25	2007	17114187	Harris, B A; Andrews, P J D; Murray, G D
24	2004	15335110	Maas, A I R; Marmarou, A; Murray, G D; Steyerberg, E W
23	1997	9044872	Weir, C J; Bolster, A A; Tytler, S; Murray, G D; Corrigall, R S; Adams, F G; Lees, K R
21	1996	8777551	Muir, T M; Bradley, A; Wood, S F; Murray, G D; Brodie, M J
19	2011	21311293	Lingsma, Hester F; Roozenbeek, Bob; Li, Bayoue; Lu, Juan; Weir, James; Butcher, Isabella; Marmarou, Anthony; Murray, Gordon D; Maas, Andrew I R; Steyerberg, Ewout W
19	2005	15531619	Andrews, P J D; Harris, B; Murray, G D
18	2013	24139680	Maas, Andrew I R; Murray, Gordon D; Roozenbeek, Bob; Lingsma, Hester F; Butcher, Isabella; McHugh, Gillian S; Weir, James; Lu, Juan; Steyerberg, Ewout W
18	2011	21586148	Roozenbeek, Bob; Lingsma, Hester F; Perel, Pablo; Edwards, Phil; Roberts, Ian; Murray, Gordon D; Maas, Andrew Ir; Steyerberg, Ewout W
17	1989	2595729	Wijdicks, E F; Hasan, D; Lindsay, K W; Brouwers, P J; Hatfield, R; Murray, G D; van Gijn, J; Vermeulen, M
16	1986	3520738	Murray, G D
14	2013	23642343	Whiteley, William N; Adams, Harold P Jr; Bath, Philip M W; Berge, Eivind; Sandset, Per Morten; Dennis, Martin; Murray, Gordon D; Wong, Ka-Sing Lawrence; Sandercock, Peter A G
14	2010	20947854	Flynn, Robert W V; MacDonald, Thomas M; Murray, Gordon D; MacWalter, Ronald S; Doney, Alexander S F
13	1986	3538261	Murray, G D; Murray, L S; Barlow, P; Teasdale, G M; Jennett, W B
12	1988	3197345	Muizelaar, J P; Vermeulen, M; van Crevel, H; Hijdra, A; van Gijn, J; Teasdale, G M; Lindsay, K W; Murray, G D
11	1990	2200492	Pickard, J D; Murray, G D; Illingworth, R; Shaw, M D; Teasdale, G M; Foy, P M; Humphrey, P R; Lang, D A; Nelson, R; Richards, P
10	2009	19594383	Roozenbeek, Bob; Maas, Andrew I R; Marmarou, Anthony; Butcher, Isabella; Lingsma, Hester F; Lu, Juan; McHugh, Gillian S; Murray, Gordon D; Steyerberg, Ewout W
10	2008	18252753	Harris, B A; Andrews, P J D; Marshall, I; Robinson, T M; Murray, G D
9	2012	22026476	Weir, James; Steyerberg, Ewout W; Butcher, Isabella; Lu, Juan; Lingsma, Hester F; McHugh, Gillian S; Roozenbeek, Bob; Maas, Andrew I R; Murray, Gordon D
9	2008	18578634	Lu, Juan; Murray, Gordon D; Steyerberg, Ewout W; Butcher, Isabella; McHugh, Gillian S; Lingsma, Hester; Mushkudiani, Nino; Choi, Sung; Maas, Andrew I R; Marmarou, Anthony
8	2013	23768161	Waters, Ryan J; Murray, Gordon D; Teasdale, Graham M; Stewart, Janice; Day, Ian; Lee, Robert J; Nicoll, James A R
8	2012	22297119	Al-Shahi Salman, Rustam; Hall, Julie M; Horne, Margaret A; Moultrie, Fiona; Josephson, Colin B; Bhattacharya, Jo J; Counsell, Carl E; Murray, Gordon D; Papanastassiou, Vakis; Ritchie, Vaughn; Roberts, Richard C; Sellar, Robin J; Warlow, Charles P
7	2011	20680354	Laird, Barry J A; Walley, John; Murray, Gordon D; Clausen, Eleanor; Colvin, Lesley A; Fallon, Marie T
7	2007	17166797	Maas, Andrew I R; Murray, Gordon D
6	2012	22627991	Sandset, Else C; Murray, Gordon D; Bath, Philip M W; Kjeldsen, Sverre E; Berge, Eivind
6	2012	22261482	Flynn, Robert W V; MacDonald, Thomas M; Murray, Gordon D; MacWalter, Ronald S; Doney, Alexander S F
6	2011	21159432	Laird, Barry J A; Scott, Angela C; Colvin, Lesley A; McKeon, Amy-Louise; Murray, Gordon D; Fearon, Kenneth C H; Fallon, Marie T
6	2008	18824999	Slieker, Francois J A; Kompanje, Erwin J O; Murray, Gordon D; Ohman, Juha; Stocchetti, Nino; Teasdale, Sir Graham; Maas, Andrew I R
6	2004	14727020	Stocchetti, Nino; Dearden, Mark; Karimi, Abbi; Lapierre, Francoise; Maas, Andrew; Murray, Gordon D; Ohman, Juha; Persson, Lennart; Servadei, Franco; Trojanowski, Tomasz; Unterberg, Andreas
4	2013	23039145	Ilodigwe, Don; Murray, Gordon D; Kassell, Neal F; Torner, James; Kerr, Richard S C; Molyneux, Andrew J; Macdonald, R Loch
4	1996	8571434	Weir, C J; Lees, K R; Murray, G D
3	2012	23171713	Harris, B; Andrews, P J D; Murray, G D; Forbes, J; Moseley, O
3	2010	20602346	Flynn, Robert W V; Macdonald, Thomas M; Schembri, Nicola; Murray, Gordon D; Doney, Alexander S F
3	2010	20583205	Flynn, Robert W V; MacDonald, Thomas M; Murray, Gordon D; Ferguson, Cameron; Shah, Kanishk; Doney, Alexander S F
3	2000	11073525	Murray, G D; Teasdale, G M
2	1999	10715724	Murray, L S; Teasdale, G M; Murray, G D; Miller, D J; Pickard, J D; Shaw, M D
2	1990	2232962	Murray, G D
0	2012	22302544	Al-Shahi Salman, Rustam; Murray, Gordon D
