# Supplementary material for: Data Publications Correlate with Citation Impact
Source: Front Neurosci. 2016 Sep 13;10:419. doi: 10.3389/fnins.2016.00419 (PMC5020078; doi:10.3389/fnins.2016.00419)
Supplement: Supplementary file 2 [file DataSheet2.ZIP › data_analysis/neurosci.random.tsv]

TC	PY	PM	AU
1023	2005	15880108	Pezawas, Lukas; Meyer-Lindenberg, Andreas; Drabant, Emily M; Verchinski, Beth A; Munoz, Karen E; Kolachana, Bhaskar S; Egan, Michael F; Mattay, Venkata S; Hariri, Ahmad R; Weinberger, Daniel R
794	2002	11986659	Song, Hongjun; Stevens, Charles F; Gage, Fred H
713	2009	19269371	Soldner, Frank; Hockemeyer, Dirk; Beard, Caroline; Gao, Qing; Bell, George W; Cook, Elizabeth G; Hargus, Gunnar; Blak, Alexandra; Cooper, Oliver; Mitalipova, Maisam; Isacson, Ole; Jaenisch, Rudolf
639	2009	19252484	Chambers, Stuart M; Fasano, Christopher A; Papapetrou, Eirini P; Tomishima, Mark; Sadelain, Michel; Studer, Lorenz
611	1996	8891654	Rizzolatti, G; Fadiga, L; Matelli, M; Bettinardi, V; Paulesu, E; Perani, D; Fazio, F
599	2009	19555289	Kriegstein, Arnold; Alvarez-Buylla, Arturo
572	2012	22019881	Power, Jonathan D; Barnes, Kelly A; Snyder, Abraham Z; Schlaggar, Bradley L; Petersen, Steven E
533	1999	10030650	Sugahara, T; Korogi, Y; Kochi, M; Ikushima, I; Shigematu, Y; Hirai, T; Okuda, T; Liang, L; Ge, Y; Komohara, Y; Ushio, Y; Takahashi, M
448	2000	10662535	Compagnone, N A; Mellon, S H
416	2006	16429411	Lang, Anthony E; Gill, Steven; Patel, Nik K; Lozano, Andres; Nutt, John G; Penn, Richard; Brooks, David J; Hotton, Gary; Moro, Elena; Heywood, Peter; Brodsky, Matthew A; Burchiel, Kim; Kelly, Patrick; Dalvi, Arif; Scott, Burton; Stacy, Mark; Turner, Dennis; Wooten, V G Frederich; Elias, William J; Laws, Edward R; Dhawan, Vijay; Stoessl, A Jon; Matcham, James; Coffey, Robert J; Traub, Michael
412	2008	18258309	Amaral, David G; Schumann, Cynthia Mills; Nordahl, Christine Wu
407	2002	11970898	Zabolotny, Janice M; Bence-Hanulec, Kendra K; Stricker-Krongrad, Alain; Haj, Fawaz; Wang, Yongping; Minokoshi, Yasuhiko; Kim, Young-Bum; Elmquist, Joel K; Tartaglia, Louis A; Kahn, Barbara B; Neel, Benjamin G
391	2005	15772360	Yonelinas, Andrew P; Otten, Leun J; Shaw, Kendra N; Rugg, Michael D
388	2006	16456083	Tsao, Doris Y; Freiwald, Winrich A; Tootell, Roger B H; Livingstone, Margaret S
346	1998	9771635	Dollaghan, C; Campbell, T F
342	2004	15103377	Chadderton, Paul; Margrie, Troy W; Hausser, Michael
338	1998	9924747	Baulieu, E E
329	1999	10102425	Pujol, J; Deus, J; Losilla, J M; Capdevila, A
328	2001	11483711	Vellani, V; Mapplebeck, S; Moriondo, A; Davis, J B; McNaughton, P A
311	2003	12917376	Spencer, Kevin M; Nestor, Paul G; Niznikiewicz, Margaret A; Salisbury, Dean F; Shenton, Martha E; McCarley, Robert W
303	2001	11441147	Reick, M; Garcia, J A; Dudley, C; McKnight, S L
298	2005	15766999	Dieppe, Paul A; Lohmander, L Stefan
297	2009	19349825	Lylyk, Pedro; Miranda, Carlos; Ceratto, Rosana; Ferrario, Angel; Scrivano, Esteban; Luna, Hugh Ramirez; Berez, Aaron L; Tran, Quang; Nelson, Peter K; Fiorella, David
287	1998	9482940	Nonaka, S; Hough, C J; Chuang, D M
282	2001	11332166	Hagberg, B; Hagberg, G; Beckung, E; Uvebrant, P
281	2000	10683390	Stuss, D T; Levine, B; Alexander, M P; Hong, J; Palumbo, C; Hamer, L; Murphy, K J; Izukawa, D
280	2009	19303844	Lagier-Tourenne, Clotilde; Cleveland, Don W
267	2009	18793090	Iacoboni, Marco
262	2008	18250315	Fornai, Francesco; Longone, Patrizia; Cafaro, Luisa; Kastsiuchenka, Olga; Ferrucci, Michela; Manca, Maria Laura; Lazzeri, Gloria; Spalloni, Alida; Bellio, Natascia; Lenzi, Paola; Modugno, Nicola; Siciliano, Gabriele; Isidoro, Ciro; Murri, Luigi; Ruggieri, Stefano; Paparelli, Antonio
261	1968	19806700	Sotelo, C; Palay, S L
260	1999	10560674	Bendszus, M; Koltzenburg, M; Burger, R; Warmuth-Metz, M; Hofmann, E; Solymosi, L
253	2008	18235445	Zhang, Chun-Li; Zou, Yuhua; He, Weimin; Gage, Fred H; Evans, Ronald M
252	2009	18952674	Stam, C J; de Haan, W; Daffertshofer, A; Jones, B F; Manshanden, I; van Cappellen van Walsum, A M; Montez, T; Verbunt, J P A; de Munck, J C; van Dijk, B W; Berendse, H W; Scheltens, P
249	1997	9177231	Cheng, L L; Ma, M J; Becerra, L; Ptak, T; Tracey, I; Lackner, A; Gonzalez, R G
246	2003	12960961	Wang, Xiaoying; Lee, Sun-Ryung; Arai, Ken; Lee, Seong-Ryong; Tsuji, Kiyoshi; Rebeck, G William; Lo, Eng H
245	2004	15155951	Camille, Nathalie; Coricelli, Giorgio; Sallet, Jerome; Pradat-Diehl, Pascale; Duhamel, Jean-Rene; Sirigu, Angela
244	2012	22365544	de Calignon, Alix; Polydoro, Manuela; Suarez-Calvet, Marc; William, Christopher; Adamowicz, David H; Kopeikina, Kathy J; Pitstick, Rose; Sahara, Naruhiko; Ashe, Karen H; Carlson, George A; Spires-Jones, Tara L; Hyman, Bradley T
244	2008	18179895	Bakkaloglu, Betul; O'Roak, Brian J; Louvi, Angeliki; Gupta, Abha R; Abelson, Jesse F; Morgan, Thomas M; Chawarska, Katarzyna; Klin, Ami; Ercan-Sencicek, A Gulhan; Stillman, Althea A; Tanriover, Gamze; Abrahams, Brett S; Duvall, Jackie A; Robbins, Elissa M; Geschwind, Daniel H; Biederer, Thomas; Gunel, Murat; Lifton, Richard P; State, Matthew W
232	2000	10838649	Iribarren, C; Sidney, S; Sternfeld, B; Browner, W S
230	1996	8562093	Eksioglu, Y Z; Scheffer, I E; Cardenas, P; Knoll, J; DiMario, F; Ramsby, G; Berg, M; Kamuro, K; Berkovic, S F; Duyk, G M; Parisi, J; Huttenlocher, P R; Walsh, C A
222	2010	20226989	Webb, Alastair J S; Fischer, Urs; Mehta, Ziyah; Rothwell, Peter M
220	2010	20083827	Dunn, Kate M; Saunders, Kathleen W; Rutter, Carolyn M; Banta-Green, Caleb J; Merrill, Joseph O; Sullivan, Mark D; Weisner, Constance M; Silverberg, Michael J; Campbell, Cynthia I; Psaty, Bruce M; Von Korff, Michael
217	2005	15494404	Gardian, Gabriella; Browne, Susan E; Choi, Dong-Kug; Klivenyi, Peter; Gregorio, Jason; Kubilus, James K; Ryu, Hoon; Langley, Brett; Ratan, Rajiv R; Ferrante, Robert J; Beal, M Flint
214	1999	10075095	Wolke, D; Meyer, R
212	2007	17475513	Blankertz, Benjamin; Dornhege, Guido; Krauledat, Matthias; Muller, Klaus-Robert; Curio, Gabriel
210	1993	8281320	Schnell, L; Schwab, M E
208	2008	18275379	Chapman, Edwin R
199	2004	14690537	Dehmer, Thomas; Heneka, Michael T; Sastre, Magdalena; Dichgans, Johannes; Schulz, Jorg B
199	2003	12663083	Myhrer, Trond
199	2002	12296640	Witwer, Brian P; Moftakhar, Roham; Hasan, Khader M; Deshmukh, Praveen; Haughton, Victor; Field, Aaron; Arfanakis, Konstantinos; Noyes, Jane; Moritz, Chad H; Meyerand, M Elizabeth; Rowley, Howard A; Alexander, Andrew L; Badie, Behnam
194	2008	17936363	McCrea, David A; Rybak, Ilya A
194	1994	8025703	Chan, P H
193	2009	19376612	Price, Joseph L; McKeel, Daniel W Jr; Buckles, Virginia D; Roe, Catherine M; Xiong, Chengjie; Grundman, Michael; Hansen, Lawrence A; Petersen, Ronald C; Parisi, Joseph E; Dickson, Dennis W; Smith, Charles D; Davis, Daron G; Schmitt, Frederick A; Markesbery, William R; Kaye, Jeffrey; Kurlan, Roger; Hulette, Christine; Kurland, Brenda F; Higdon, Roger; Kukull, Walter; Morris, John C
193	2009	19375666	Zhang, Zheng Gang; Chopp, Michael
191	1996	8922404	Miller, T M; Johnson, E M Jr
188	2007	17167072	Wulczyn, F Gregory; Smirnova, Lena; Rybak, Agnieszka; Brandt, Christine; Kwidzinski, Erik; Ninnemann, Olaf; Strehle, Michael; Seiler, Andrea; Schumacher, Stefan; Nitsch, Robert
187	1999	9987586	Asmundson, G J; Norton, P J; Norton, G R
184	1998	9862551	Cannon, T D; van Erp, T G; Huttunen, M; Lonnqvist, J; Salonen, O; Valanne, L; Poutanen, V P; Standertskjold-Nordenstam, C G; Gur, R E; Yan, M
182	2001	11687827	Corbin, J G; Nery, S; Fishell, G
180	2005	16272871	Mazzone, Paolo; Lozano, Andres; Stanzione, Paolo; Galati, Salvatore; Scarnati, Eugenio; Peppe, Antonella; Stefani, Alessandro
180	1997	9276174	Nowak, L G; Sanchez-Vives, M V; McCormick, D A
179	1996	8554053	Motulsky, A G
179	1995	7562486	Parsons, L H; Koob, G F; Weiss, F
178	2003	12442201	Capriles, Nancy; Rodaros, Demetra; Sorge, Robert E; Stewart, Jane
177	2003	12728311	Bray, Nicholas J; Buckland, Paul R; Owen, Michael J; O'Donovan, Michael C
177	1999	10191305	Kirov, S A; Sorra, K E; Harris, K M
176	1991	1828912	Ostgaard, H C; Andersson, G B; Karlsson, K
175	2005	15665606	Djebaili, Myriam; Guo, Qingmin; Pettus, Edward H; Hoffman, Stuart W; Stein, Donald G
174	2003	12590843	Calvert, Gemma A; Campbell, Ruth
173	2007	17560126	Behzadi, Yashar; Restom, Khaled; Liau, Joy; Liu, Thomas T
173	2005	15784428	Lachaux, Jean-Philippe; George, Nathalie; Tallon-Baudry, Catherine; Martinerie, Jacques; Hugueville, Laurent; Minotti, Lorella; Kahane, Philippe; Renault, Bernard
172	2000	11006253	Barber, A J; Antonetti, D A; Gardner, T W
172	1998	9852580	Meiri, K F; Saffell, J L; Walsh, F S; Doherty, P
170	2006	17119284	Adlard, Paul A; Bush, Ashley I
170	2005	15916760	Jones, Bryan W; Marc, Robert E
170	2005	15781820	Kurth, T; Slomke, M A; Kase, C S; Cook, N R; Lee, I-M; Gaziano, J M; Diener, H-C; Buring, J E
170	1998	9590212	Aloisi, F; Ria, F; Penna, G; Adorini, L
169	2007	17218254	Keays, David A; Tian, Guoling; Poirier, Karine; Huang, Guo-Jen; Siebold, Christian; Cleak, James; Oliver, Peter L; Fray, Martin; Harvey, Robert J; Molnar, Zoltan; Pinon, Maria C; Dear, Neil; Valdar, William; Brown, Steve D M; Davies, Kay E; Rawlins, J Nicholas P; Cowan, Nicholas J; Nolan, Patrick; Chelly, Jamel; Flint, Jonathan
169	2002	12028360	Wendling, F; Bartolomei, F; Bellanger, J J; Chauvel, P
166	2010	19843651	de Kovel, Carolien G F; Trucks, Holger; Helbig, Ingo; Mefford, Heather C; Baker, Carl; Leu, Costin; Kluck, Christian; Muhle, Hiltrud; von Spiczak, Sarah; Ostertag, Philipp; Obermeier, Tanja; Kleefuss-Lie, Ailing A; Hallmann, Kerstin; Steffens, Michael; Gaus, Verena; Klein, Karl M; Hamer, Hajo M; Rosenow, Felix; Brilstra, Eva H; Trenite, Dorothee Kasteleijn-Nolst; Swinkels, Marielle E M; Weber, Yv…
166	2009	19465235	Dungan, Kathleen M; Braithwaite, Susan S; Preiser, Jean-Charles
165	2005	15720579	Bartholow, Bruce D; Pearson, Melanie A; Dickter, Cheryl L; Sher, Kenneth J; Fabiani, Monica; Gratton, Gabriele
163	2009	19097216	Jung, Hong; Sung, Kyunghyun; Nayak, Krishna S; Kim, Eung Yeop; Ye, Jong Chul
162	2006	16171833	Schilbach, Leonhard; Wohlschlaeger, Afra M; Kraemer, Nicole C; Newen, Albert; Shah, N Jon; Fink, Gereon R; Vogeley, Kai
161	2001	11279274	Liu, B; Wang, K; Gao, H M; Mandavilli, B; Wang, J Y; Hong, J S
161	1992	1383239	Prieto, A L; Andersson-Fisone, C; Crossin, K L
160	2007	17500595	Kaltenbach, Linda S; Romero, Eliana; Becklin, Robert R; Chettier, Rakesh; Bell, Russell; Phansalkar, Amit; Strand, Andrew; Torcassi, Cameron; Savage, Justin; Hurlburt, Anthony; Cha, Guang-Ho; Ukani, Lubna; Chepanoske, Cindy Lou; Zhen, Yuejun; Sahasrabudhe, Sudhir; Olson, James; Kurschner, Cornelia; Ellerby, Lisa M; Peltier, John M; Botas, Juan; Hughes, Robert E
160	1994	7523489	Lammie, A; Drobnjak, M; Gerald, W; Saad, A; Cote, R; Cordon-Cardo, C
158	2005	15931380	Bertram, Lars; Tanzi, Rudolph E
154	1992	1532116	Olsen, T L; Anderson, R L; Dearwater, S R; Kriska, A M; Cauley, J A; Aaron, D J; LaPorte, R E
153	2005	15798185	Ghisletti, Serena; Meda, Clara; Maggi, Adriana; Vegeto, Elisabetta
153	2000	10970836	Raymond, G J; Bossers, A; Raymond, L D; O'Rourke, K I; McHolland, L E; Bryant, P K 3rd; Miller, M W; Williams, E S; Smits, M; Caughey, B
152	2002	12415573	Kalvass, J Cory; Maurer, Tristan S
151	2011	21441920	Zanto, Theodore P; Rubens, Michael T; Thangavel, Arul; Gazzaley, Adam
151	2008	18617612	Smith, Jeremy T; Coolen, Lique M; Kriegsfeld, Lance J; Sari, Ika P; Jaafarzadehshirazi, Mohammad R; Maltby, Matthew; Bateman, Katherine; Goodman, Robert L; Tilbrook, Alan J; Ubuka, Takayoshi; Bentley, George E; Clarke, Iain J; Lehman, Michael N
151	2008	17848917	Pletnikov, M V; Ayhan, Y; Nikolskaia, O; Xu, Y; Ovanesov, M V; Huang, H; Mori, S; Moran, T H; Ross, C A
151	2007	18985121	Poldrack, Russell A
150	2007	17956744	Yoo, Seung-Schik; Gujar, Ninad; Hu, Peter; Jolesz, Ferenc A; Walker, Matthew P
148	2004	15488410	Derrfuss, Jan; Brass, Marcel; von Cramon, D Yves
146	2012	21987462	Chayama, Kazuaki; Takahashi, Shoichi; Toyota, Joji; Karino, Yoshiyasu; Ikeda, Kenji; Ishikawa, Hiroki; Watanabe, Hideaki; McPhee, Fiona; Hughes, Eric; Kumada, Hiromitsu
144	2003	12855924	Collins, Michael W; Iverson, Grant L; Lovell, Mark R; McKeag, Douglas B; Norwig, John; Maroon, Joseph
142	2008	17884165	Allen, Paul; Laroi, Frank; McGuire, Philip K; Aleman, Andre
142	2003	14521862	Power, Ann E; Vazdarjanova, Almira; McGaugh, James L
141	2002	11925568	Zhang, Jianhua; Zhang, Dongsheng; McQuade, Jill Slane; Behbehani, Michael; Tsien, Joe Z; Xu, Ming
140	2008	18633852	Silani, Giorgia; Bird, Geoffrey; Brindley, Rachel; Singer, Tania; Frith, Chris; Frith, Uta
140	1992	1359884	Maden, M; Holder, N
139	2002	11891794	Wen, Tong-Chun; Sadamoto, Yasutaka; Tanaka, Junya; Zhu, Peng-Xiang; Nakata, Kimihiko; Ma, Yong-Jie; Hata, Ryuji; Sakanaka, Masahiro
139	1995	7574057	Chaplan, S R; Bach, F W; Shafer, S L; Yaksh, T L
138	1991	1887030	Grodd, W; Krageloh-Mann, I; Klose, U; Sauter, R
137	2010	20118526	Powers, Christopher M
137	2008	18371932	Hua, Yimin; Vickers, Timothy A; Okunola, Hazeem L; Bennett, C Frank; Krainer, Adrian R
137	1998	9710262	Kim, Y C; Kim, S R; Markelonis, G J; Oh, T H
137	1996	8774063	Hofer, M A
136	2001	11742250	Meyer, J H; Kruger, S; Wilson, A A; Christensen, B K; Goulding, V S; Schaffer, A; Minifie, C; Houle, S; Hussey, D; Kennedy, S H
135	2000	10920468	Lambert, G; Johansson, M; Agren, H; Friberg, P
135	1998	9702683	Shoji, M; Matsubara, E; Kanai, M; Watanabe, M; Nakamura, T; Tomidokoro, Y; Shizuka, M; Wakabayashi, K; Igeta, Y; Ikeda, Y; Mizushima, K; Amari, M; Ishiguro, K; Kawarabayashi, T; Harigaya, Y; Okamoto, K; Hirai, S
134	2005	15846823	Laird, Angela R; McMillan, Kathryn M; Lancaster, Jack L; Kochunov, Peter; Turkeltaub, Peter E; Pardo, Jose V; Fox, Peter T
133	1999	10626313	Adams, M A; Mannion, A F; Dolan, P
132	2001	11495097	Pitman, R K; Shin, L M; Rauch, S L
131	2010	20838046	Olazaran, Javier; Reisberg, Barry; Clare, Linda; Cruz, Isabel; Pena-Casanova, Jordi; Del Ser, Teodoro; Woods, Bob; Beck, Cornelia; Auer, Stefanie; Lai, Claudia; Spector, Aimee; Fazio, Sam; Bond, John; Kivipelto, Miia; Brodaty, Henry; Rojo, Jose Manuel; Collins, Helen; Teri, Linda; Mittelman, Mary; Orrell, Martin; Feldman, Howard H; Muniz, Ruben
130	2010	20103103	Madsen, Rasmus; Lundstedt, Torbjorn; Trygg, Johan
130	2005	15769490	Pellicano, Elizabeth; Gibson, Lisa; Maybery, Murray; Durkin, Kevin; Badcock, David R
129	2002	12163474	Harada, Akihiro; Teng, Junlin; Takei, Yosuke; Oguchi, Keiko; Hirokawa, Nobutaka
128	2001	11488950	Buyse, M; Ovesjo, M L; Goiot, H; Guilmeau, S; Peranzi, G; Moizo, L; Walker, F; Lewin, M J; Meister, B; Bado, A
127	2008	18267077	Yingling, Jessica; Youn, Yong Ha; Darling, Dawn; Toyo-Oka, Kazuhito; Pramparo, Tiziano; Hirotsune, Shinji; Wynshaw-Boris, Anthony
127	2003	12958600	Le Grand, Richard; Mondloch, Catherine J; Maurer, Daphne; Brent, Henry P
126	2005	16301477	Rovaris, M; Gass, A; Bammer, R; Hickman, S J; Ciccarelli, O; Miller, D H; Filippi, M
126	2002	12438674	Duncan, Jhodie R; Cock, Megan L; Scheerlinck, Jean-Pierre Y; Westcott, Kerryn T; McLean, Catriona; Harding, Richard; Rees, Sandra M
126	2002	12117577	Routh, Vanessa H
126	1995	7568637	Witvliet, C V; Vrana, S R
125	2010	20171513	Lawrence, Yaacov Richard; Li, X Allen; el Naqa, Issam; Hahn, Carol A; Marks, Lawrence B; Merchant, Thomas E; Dicker, Adam P
125	2007	17466621	Kristiansen, Mark; Deriziotis, Pelagia; Dimcheff, Derek E; Jackson, Graham S; Ovaa, Huib; Naumann, Heike; Clarke, Anthony R; van Leeuwen, Fijs W B; Menendez-Benito, Victoria; Dantuma, Nico P; Portis, John L; Collinge, John; Tabrizi, Sarah J
122	2009	19295151	Minkeviciene, Rimante; Rheims, Sylvain; Dobszay, Marton B; Zilberter, Misha; Hartikainen, Jarmo; Fulop, Livia; Penke, Botond; Zilberter, Yuri; Harkany, Tibor; Pitkanen, Asla; Tanila, Heikki
122	2007	17652582	Seijffers, Rhona; Mills, Charles D; Woolf, Clifford J
121	2008	18311135	Correia, Susana S; Bassani, Silvia; Brown, Tyler C; Lise, Marie-France; Backos, Donald S; El-Husseini, Alaa; Passafaro, Maria; Esteban, Jose A
121	2008	18267077	Yingling, Jessica; Youn, Yong Ha; Darling, Dawn; Toyo-Oka, Kazuhito; Pramparo, Tiziano; Hirotsune, Shinji; Wynshaw-Boris, Anthony
121	2006	16988654	Butler, Rachel; Bates, Gillian P
121	2004	15505969	Ullsperger, Markus; von Cramon, D Yves
121	2003	12657709	Colby, Christina R; Whisler, Kim; Steffen, Cathy; Nestler, Eric J; Self, David W
119	2010	20071521	Hare, Todd A; Camerer, Colin F; Knoepfle, Daniel T; Rangel, Antonio
119	2009	19100839	Stricker, N H; Schweinsburg, B C; Delano-Wood, L; Wierenga, C E; Bangen, K J; Haaland, K Y; Frank, L R; Salmon, D P; Bondi, M W
119	2005	15758597	Malbrain, Manu L N G; Deeren, Dries; De Potter, Tom J R
117	2004	15557205	Kerfoot, Steven M; Long, Elizabeth M; Hickey, Michael J; Andonegui, Graciela; Lapointe, Benoit M; Zanardo, Renata C O; Bonder, Claudine; James, Will G; Robbins, Stephen M; Kubes, Paul
117	1994	7910101	Gottschall, P E; Tatsuno, I; Arimura, A
116	2010	20139997	Nordberg, Agneta; Rinne, Juha O; Kadir, Ahmadul; Langstrom, Bengt
116	2008	18542658	Engelbrecht, Christoph J; Johnston, Richard S; Seibel, Eric J; Helmchen, Fritjof
116	1998	9482361	Hampel, H; Teipel, S J; Alexander, G E; Horwitz, B; Teichberg, D; Schapiro, M B; Rapoport, S I
115	2012	22305801	Byrne, Susan; Elamin, Marwa; Bede, Peter; Shatunov, Aleksey; Walsh, Cathal; Corr, Bernie; Heverin, Mark; Jordan, Norah; Kenna, Kevin; Lynch, Catherine; McLaughlin, Russell L; Iyer, Parameswaran Mahadeva; O'Brien, Caoimhe; Phukan, Julie; Wynne, Brona; Bokde, Arun L; Bradley, Daniel G; Pender, Niall; Al-Chalabi, Ammar; Hardiman, Orla
114	2010	19621014	Taliaz, D; Stall, N; Dar, D E; Zangen, A
114	2006	16600642	Zaitsev, M; Dold, C; Sakas, G; Hennig, J; Speck, O
114	2004	15044444	Guay, Jocelyne; Bateman, Kevin; Gordon, Robert; Mancini, Joseph; Riendeau, Denis
113	2008	18508595	Turk, Vito; Stoka, Veronika; Turk, Dusan
112	2008	18199773	Mocanu, Maria-Magdalena; Nissen, Astrid; Eckermann, Katrin; Khlistunova, Inna; Biernat, Jacek; Drexler, Dagmar; Petrova, Olga; Schonig, Kai; Bujard, Hermann; Mandelkow, Eckhard; Zhou, Lepu; Rune, Gabriele; Mandelkow, Eva-Maria
112	2006	16339760	McGuire, John Russel; Rong, Juan; Li, Shi-Hua; Li, Xiao-Jiang
111	2008	18382070	Topinkova, Eva
111	2001	11148321	Hastie, R
109	2009	19521015	MacDermid, Joy C; Walton, David M; Avery, Sarah; Blanchard, Alanna; Etruw, Evelyn; McAlpine, Cheryl; Goldsmith, Charlie H
109	2008	18252809	Thomsen, William J; Grottick, Andrew J; Menzaghi, Frederique; Reyes-Saldana, Hazel; Espitia, Stephen; Yuskin, Diane; Whelan, Kevin; Martin, Michael; Morgan, Michael; Chen, Weichao; Al-Shamma, Hussien; Smith, Brian; Chalmers, Derek; Behan, Dominic
109	1997	9209773	Williamson, D J; Hargreaves, R J; Hill, R G; Shepheard, S L
108	2010	20107441	Conti, Luciano; Cattaneo, Elena
108	2009	19340120	Huppert, Theodore J; Diamond, Solomon G; Franceschini, Maria A; Boas, David A
107	2008	18664576	Hesselmann, Guido; Kell, Christian A; Eger, Evelyn; Kleinschmidt, Andreas
107	2004	15240350	Herman, James P; Mueller, Nancy K; Figueiredo, Helmer
106	2012	22325196	DiCarlo, James J; Zoccolan, Davide; Rust, Nicole C
106	2009	19380256	Arendt-Nielsen, Lars; Yarnitsky, David
106	2006	16573824	Clapp, Tod R; Medler, Kathryn F; Damak, Sami; Margolskee, Robert F; Kinnamon, Sue C
106	2005	16310510	Altshuler, Lori L; Bookheimer, Susan Y; Townsend, Jennifer; Proenza, Manuel A; Eisenberger, Naomi; Sabb, Fred; Mintz, Jim; Cohen, Mark S
106	1995	7595537	Myers, K M; Fiskum, G; Liu, Y; Simmens, S J; Bredesen, D E; Murphy, A N
105	2004	15086511	Brown, Angus M
104	2010	20533546	So, Alexander; De Meulemeester, Marc; Pikhlak, Andrey; Yucel, A Eftal; Richard, Dominik; Murphy, Valda; Arulmani, Udayasankar; Sallstig, Peter; Schlesinger, Naomi
104	2008	18319072	Mollet, Julie; Delahodde, Agnes; Serre, Valerie; Chretien, Dominique; Schlemmer, Dimitri; Lombes, Anne; Boddaert, Nathalie; Desguerre, Isabelle; de Lonlay, Pascale; de Baulny, Helene Ogier; Munnich, Arnold; Rotig, Agnes
104	2004	15193297	Vincent, Andrea M; Mobley, Bret C; Hiller, Andrew; Feldman, Eva L
104	2004	15097291	Krauss, Joachim K; Yianni, John; Loher, Thomas J; Aziz, Tipu Z
103	2005	15615635	von Bergen, Martin; Barghorn, Stefan; Biernat, Jacek; Mandelkow, Eva-Maria; Mandelkow, Eckhard
103	2003	14527600	Cunnington, Ross; Windischberger, Christian; Deecke, Luder; Moser, Ewald
103	2002	12395085	Barcelo, Francisco; Perianez, Jose A; Knight, Robert T
103	2000	10660880	Smith, Y; Pare, J F; Pare, D
103	2000	10640537	Preston, C M
103	1994	8075852	Dubuc, I; Costentin, J; Terranova, J P; Barnouin, M C; Soubrie, P; Le Fur, G; Rostene, W; Kitabgi, P
102	2010	19854028	Hoptman, Matthew J; Zuo, Xi-Nian; Butler, Pamela D; Javitt, Daniel C; D'Angelo, Debra; Mauro, Cristina J; Milham, Michael P
102	2008	18588488	Jin, Yishi; Garner, Craig C
102	1996	8934561	Vissavajjhala, P; Janssen, W G; Hu, Y; Gazzaley, A H; Moran, T; Hof, P R; Morrison, J H
101	2009	19474313	Narayanan, S Priyadarshini; Flores, Ana I; Wang, Feng; Macklin, Wendy B
101	2008	19075734	Tuttolomondo, Antonino; Di Raimondo, Domenico; di Sciacca, Riccardo; Pinto, Antonio; Licata, Giuseppe
101	2002	12032116	Caselli, Antonella; Pham, Hau; Giurini, John M; Armstrong, David G; Veves, Aristidis
100	2009	19041724	Morra, Jonathan H; Tu, Zhuowen; Apostolova, Liana G; Green, Amity E; Avedissian, Christina; Madsen, Sarah K; Parikshak, Neelroop; Toga, Arthur W; Jack, Clifford R Jr; Schuff, Norbert; Weiner, Michael W; Thompson, Paul M
100	2004	14965851	Baldessarini, Ross J; Hennen, John
99	2009	19276739	Teixeira, Pedro G R; Inaba, Kenji; Shulman, Ira; Salim, Ali; Demetriades, Demetrios; Brown, Carlos; Browder, Timothy; Green, Donald; Rhee, Peter
99	2004	14702101	Storkebaum, Erik; Carmeliet, Peter
99	1995	7861179	Borden, L A; Smith, K E; Gustafson, E L; Branchek, T A; Weinshank, R L
98	2011	21666692	Chasman, Daniel I; Schurks, Markus; Anttila, Verneri; de Vries, Boukje; Schminke, Ulf; Launer, Lenore J; Terwindt, Gisela M; van den Maagdenberg, Arn M J M; Fendrich, Konstanze; Volzke, Henry; Ernst, Florian; Griffiths, Lyn R; Buring, Julie E; Kallela, Mikko; Freilinger, Tobias; Kubisch, Christian; Ridker, Paul M; Palotie, Aarno; Ferrari, Michel D; Hoffmann, Wolfgang; Zee, Robert Y L; Kurth, Tobi…
98	2008	18204401	Holm, Lena W; Carroll, Linda J; Cassidy, J David; Hogg-Johnson, Sheilah; Cote, Pierre; Guzman, Jamie; Peloso, Paul; Nordin, Margareta; Hurwitz, Eric; van der Velde, Gabrielle; Carragee, Eugene; Haldeman, Scott
98	1997	8988794	Fleming, K; Goldberg, T E; Binks, S; Randolph, C; Gold, J M; Weinberger, D R
97	2001	11344113	Ikemoto, M; Nikawa, T; Takeda, S; Watanabe, C; Kitano, T; Baldwin, K M; Izumi, R; Nonaka, I; Towatari, T; Teshima, S; Rokutan, K; Kishi, K
97	1992	1502513	Goldman-Rakic, P S
97	1992	1463717	Prusiner, S B
96	2010	20129486	Venkataramana, Neelam K; Kumar, Satish K V; Balaraju, Sudheer; Radhakrishnan, Radhika Chemmangattu; Bansal, Abhilash; Dixit, Ashish; Rao, Deepthi K; Das, Madhulita; Jan, Majahar; Gupta, Pawan Kumar; Totey, Satish M
96	2009	18809468	Marsh, B J; Williams-Karnesky, R L; Stenzel-Poore, M P
96	2005	15848806	Murakami, Masayoshi; Kashiwadani, Hideki; Kirino, Yutaka; Mori, Kensaku
95	2003	14568334	Omidi, Yadollah; Campbell, Lee; Barar, Jaleh; Connell, David; Akhtar, Saeed; Gumbleton, Mark
95	2002	12418089	Yamada, Keiko; Watanabe, Masahiko
94	2012	22343898	Liu, Nan; Landreh, Michael; Cao, Kajia; Abe, Masashi; Hendriks, Gert-Jan; Kennerdell, Jason R; Zhu, Yongqing; Wang, Li-San; Bonini, Nancy M
94	2010	20037593	Johnson, Philip L; Truitt, William; Fitz, Stephanie D; Minick, Pamela E; Dietrich, Amy; Sanghani, Sonal; Traskman-Bendz, Lil; Goddard, Andrew W; Brundin, Lena; Shekhar, Anantha
94	2001	11706098	Clark, W M; Wechsler, L R; Sabounjian, L A; Schwiderski, U E
93	2010	20577002	Millecamps, Stephanie; Salachas, Francois; Cazeneuve, Cecile; Gordon, Paul; Bricka, Bernard; Camuzat, Agnes; Guillot-Noel, Lena; Russaouen, Odile; Bruneteau, Gaelle; Pradat, Pierre-Francois; Le Forestier, Nadine; Vandenberghe, Nadia; Danel-Brunaud, Veronique; Guy, Nathalie; Thauvin-Robinet, Christel; Lacomblez, Lucette; Couratier, Philippe; Hannequin, Didier; Seilhean, Danielle; Le Ber, Isabelle;…
93	2005	16003122	Wiens, Stefan
93	2003	14580081	Michael, N; Erfurth, A; Ohrmann, P; Arolt, V; Heindel, W; Pfleiderer, B
93	2003	12805106	Honey, G D; Suckling, J; Zelaya, F; Long, C; Routledge, C; Jackson, S; Ng, V; Fletcher, P C; Williams, S C R; Brown, J; Bullmore, E T
93	1994	8065706	Marg, E; Rudiak, D
93	1994	8064343	Lee, S M; Friedberg, M H; Ebner, F F
92	2009	19325892	Bohland, Jason W; Wu, Caizhi; Barbas, Helen; Bokil, Hemant; Bota, Mihail; Breiter, Hans C; Cline, Hollis T; Doyle, John C; Freed, Peter J; Greenspan, Ralph J; Haber, Suzanne N; Hawrylycz, Michael; Herrera, Daniel G; Hilgetag, Claus C; Huang, Z Josh; Jones, Allan; Jones, Edward G; Karten, Harvey J; Kleinfeld, David; Kotter, Rolf; Lester, Henry A; Lin, John M; Mensh, Brett D; Mikula, Shawn; Panksep…
91	2012	22346768	Leblond, Claire S; Heinrich, Jutta; Delorme, Richard; Proepper, Christian; Betancur, Catalina; Huguet, Guillaume; Konyukh, Marina; Chaste, Pauline; Ey, Elodie; Rastam, Maria; Anckarsater, Henrik; Nygren, Gudrun; Gillberg, I Carina; Melke, Jonas; Toro, Roberto; Regnault, Beatrice; Fauchereau, Fabien; Mercati, Oriane; Lemiere, Nathalie; Skuse, David; Poot, Martin; Holt, Richard; Monaco, Anthony P; …
91	2008	18524571	O'Leary, Dennis Dm; Sahara, Setsuko
91	2008	18349475	Bolgla, Lori A; Malone, Terry R; Umberger, Brian R; Uhl, Timothy L
91	2007	17109830	Fox, Christopher J; Barton, Jason J S
91	2006	16857578	Gustafson, Deborah
91	2005	15695184	Yurco, Patrick; Cameron, David A
91	2003	12588514	Veenema, A H; Meijer, O C; de Kloet, E R; Koolhaas, J M
90	2009	19279242	Zanto, Theodore P; Gazzaley, Adam
90	2007	17913901	Ding, Shinghua; Fellin, Tommaso; Zhu, Yingzi; Lee, So-Young; Auberson, Yves P; Meaney, David F; Coulter, Douglas A; Carmignoto, Giorgio; Haydon, Philip G
90	2006	16467388	Kanai, Kazuaki; Kuwabara, Satoshi; Misawa, Sonoko; Tamura, Noriko; Ogawara, Kazue; Nakata, Miho; Sawai, Setsu; Hattori, Takamichi; Bostock, Hugh
90	2000	10804195	van Hooft, J A; Giuffrida, R; Blatow, M; Monyer, H
90	2000	10594921	Bringmann, A; Francke, M; Pannicke, T; Biedermann, B; Kodal, H; Faude, F; Reichelt, W; Reichenbach, A
89	2009	19265049	Kajantie, Eero; Eriksson, Johan G; Osmond, Clive; Thornburg, Kent; Barker, David J P
89	2009	19204109	Hou, Wanqiu; Kang, Hyun Seok; Kim, Byung S
89	1999	10574574	Cherruau, M; Facchinetti, P; Baroukh, B; Saffar, J L
88	2010	20423309	Sanchez-Barcelo, E J; Mediavilla, M D; Tan, D X; Reiter, R J
88	2009	18704369	McGaugh, James L; Roozendaal, Benno
88	2008	18398010	Davie, C A
88	2007	17822540	Saetre, Peter; Emilsson, Lina; Axelsson, Elin; Kreuger, Johan; Lindholm, Eva; Jazin, Elena
88	1993	8363592	Zhu, X; Veronese, M E; Bernard, C C; Sansom, L N; McManus, M E
88	1993	8314872	Schulze, C; Firth, J A
87	2011	21593310	Barry, Andrew E; Klyubin, Igor; Mc Donald, Jessica M; Mably, Alexandra J; Farrell, Michael A; Scott, Michael; Walsh, Dominic M; Rowan, Michael J
87	2009	19064810	Ginsberg, Myron D
87	2003	12875935	Bentas, Wassilios; Wolfram, Marc; Jones, Jon; Brautigam, Ronald; Kramer, Wolfgang; Binder, Jochen
87	1993	8283224	Yu, X M; Sessle, B J; Hu, J W
86	2011	21303266	Ra, Jeong Chan; Shin, Il Seob; Kim, Sang Han; Kang, Sung Keun; Kang, Byeong Cheol; Lee, Hang Young; Kim, Youn Joung; Jo, Jung Youn; Yoon, Eun Ji; Choi, Hyung Jun; Kwon, Euna
86	2005	15679307	Bourdelais, Andrea J; Jacocks, Henry M; Wright, Jeffrey L C; Bigwarfe, Paul M Jr; Baden, Daniel G
86	2004	15110015	Calhoun, V D; Stevens, M C; Pearlson, G D; Kiehl, K A
86	2003	14511329	Campana, W Marie; Myers, Robert R
85	2004	15090970	Claassen, Jan; Vu, An; Kreiter, Kurt T; Kowalski, Robert G; Du, Evelyn Y; Ostapkovich, Noeleen; Fitzsimmons, Brian-Fred M; Connolly, E Sander; Mayer, Stephan A
85	2003	12796783	Finn, Alexander J; Feng, Guoping; Pendergast, Ann Marie
85	2000	10774738	Marois, R; Leung, H C; Gore, J C
85	1992	1594260	Marchettini, P; Lacerenza, M; Marangoni, C; Pellegata, G; Sotgiu, M L; Smirne, S
84	2011	21411658	Hayden, Benjamin Y; Heilbronner, Sarah R; Pearson, John M; Platt, Michael L
84	2008	18583612	Nechiporuk, Alex; Raible, David W
84	2008	18552840	Tsivilis, Dimitris; Vann, Seralynne D; Denby, Christine; Roberts, Neil; Mayes, Andrew R; Montaldi, Daniela; Aggleton, John P
84	2008	18394711	Knikou, Maria
84	2008	17625504	Duffy, Steven; Labrie, Viviane; Roder, John C
84	1993	8512624	Matochik, J A; Nordahl, T E; Gross, M; Semple, W E; King, A C; Cohen, R M; Zametkin, A J
83	2010	20869108	Parrinello, Simona; Napoli, Ilaria; Ribeiro, Sara; Wingfield Digby, Patrick; Fedorova, Marina; Parkinson, David B; Doddrell, Robin D S; Nakayama, Masanori; Adams, Ralf H; Lloyd, Alison C
83	2010	20303187	Wang, Dan Ohtan; Martin, Kelsey C; Zukin, R Suzanne
83	2009	19243843	Kay, Leslie M; Beshel, Jennifer; Brea, Jorge; Martin, Claire; Rojas-Libano, Daniel; Kopell, Nancy
83	2009	19233936	Zivin, Justin A; Albers, Gregory W; Bornstein, Natan; Chippendale, Thomas; Dahlof, Bjorn; Devlin, Thomas; Fisher, Marc; Hacke, Werner; Holt, William; Ilic, Sanja; Kasner, Scott; Lew, Robert; Nash, Marshall; Perez, Julio; Rymer, Marilyn; Schellinger, Peter; Schneider, Dietmar; Schwab, Stefan; Veltkamp, Roland; Walker, Michael; Streeter, Jackson
83	2008	18279854	Theus, Michelle Hedrick; Wei, Ling; Cui, Lin; Francis, Kevin; Hu, Xinyang; Keogh, Christine; Yu, Shan Ping
83	2008	18091557	Li, Bin; Yamamori, Hidenaga; Tatebayashi, Yoshitaka; Shafit-Zagardo, Bridget; Tanimukai, Hitoshi; Chen, She; Iqbal, Khalid; Grundke-Iqbal, Inge
83	2007	17462012	Chang, Yun C; Bien, Clara M; Lee, Hyeseung; Espenshade, Peter J; Kwon-Chung, Kyung J
83	2006	16612293	Biffl, Walter L; Egglin, Thomas; Benedetto, Bernard; Gibbs, Frantz; Cioffi, William G
83	1990	2125494	Matsui, W; Kirchhausen, T
82	2008	18342544	Young, Liane; Saxe, Rebecca
82	2002	11972959	Holmberg, Johan; Frisen, Jonas
81	2008	18757284	Luft, Andreas R; Macko, Richard F; Forrester, Larry W; Villagra, Federico; Ivey, Fred; Sorkin, John D; Whitall, Jill; McCombe-Waller, Sandy; Katzel, Leslie; Goldberg, Andrew P; Hanley, Daniel F
81	2006	16882725	Haas, Kurt; Li, Jianli; Cline, Hollis T
81	2005	16123145	Wiendl, Heinz; Feger, Ute; Mittelbronn, Michel; Jack, Carolyn; Schreiner, Bettina; Stadelmann, Christine; Antel, Jack; Brueck, Wolfgang; Meyermann, Richard; Bar-Or, Amit; Kieseier, Bernd C; Weller, Michael
81	2003	12743252	Wang, W Z; Wu, J Z; Wang, D S; Dai, X Y; Yang, B; Wang, T P; Yuan, C L; Scott, R A; Prilipko, L L; de Boer, H M; Sander, J W
80	2010	19906585	Schulz, Ralf B; Ale, Angelique; Sarantopoulos, Athanasios; Freyer, Marcus; Soehngen, Eric; Zientkowska, Marta; Ntziachristos, Vasilis
80	2008	18632944	Hendel, Thomas; Mank, Marco; Schnell, Bettina; Griesbeck, Oliver; Borst, Alexander; Reiff, Dierk F
80	2004	15313796	Ball, Gregory F; Auger, Catherine J; Bernard, Daniel J; Charlier, Thierry D; Sartor, Jennifer J; Riters, Lauren V; Balthazart, Jacques
80	2004	15178829	Hirt, Lorenz; Badaut, Jerome; Thevenet, Jonathan; Granziera, Cristina; Regli, Luca; Maurer, Fabienne; Bonny, Christophe; Bogousslavsky, Julien
80	2003	12738869	Huberman, Andrew D; Wang, Guo-Yong; Liets, Lauren C; Collins, Odell A; Chapman, Barbara; Chalupa, Leo M
80	1997	9274779	Tweed, D
79	2008	18296075	Hawker, G A; Stewart, L; French, M R; Cibere, J; Jordan, J M; March, L; Suarez-Almazor, M; Gooberman-Hill, R
79	2006	16863991	Collino, Massimo; Aragno, Manuela; Mastrocola, Raffaella; Benetti, Elisa; Gallicchio, Margherita; Dianzani, Chiara; Danni, Oliviero; Thiemermann, Christoph; Fantozzi, Roberto
79	2003	14709230	Schumacher, Eric H; Elston, Puni A; D'Esposito, Mark
79	2002	12495526	Miller, Michael B; Van Horn, John Darrell; Wolford, George L; Handy, Todd C; Valsangkar-Smyth, Monica; Inati, Souheil; Grafton, Scott; Gazzaniga, Michael S
79	2002	12438547	Takebayashi, Minoru; Hayashi, Teruo; Su, Tsung-Ping
79	2002	11784700	Cope, D W; Maccaferri, G; Marton, L F; Roberts, J D B; Cobden, P M; Somogyi, P
79	2001	11287380	Kiernan, M C; Cikurel, K; Bostock, H
79	1996	8937719	Adner, M; Cantera, L; Ehlert, F; Nilsson, L; Edvinsson, L
78	2009	19305485	Epter, Richard S; Helm, Standiford 2nd; Hayek, Salim M; Benyamin, Ramsin M; Smith, Howard S; Abdi, Salahadin
78	2008	18239164	Crossley, Nicolas A; Sena, Emily; Goehler, Jos; Horn, Jannekke; van der Worp, Bart; Bath, Philip M W; Macleod, Malcolm; Dirnagl, Ulrich
78	2002	11973130	Arendt, Christopher W; Albrecht, Bjorn; Soos, Timothy J; Littman, Dan R
78	2001	11336910	Leocani, L; Toro, C; Zhuang, P; Gerloff, C; Hallett, M
78	1998	9553038	Zeng, C; Younger-Shepherd, S; Jan, L Y; Jan, Y N
77	2013	23649720	Albanese, Alberto; Bhatia, Kailash; Bressman, Susan B; Delong, Mahlon R; Fahn, Stanley; Fung, Victor S C; Hallett, Mark; Jankovic, Joseph; Jinnah, Hyder A; Klein, Christine; Lang, Anthony E; Mink, Jonathan W; Teller, Jan K
77	2011	21458376	Russell, Michael Bjorn; Ducros, Anne
77	2008	18513950	Zhong, Weimin; Chia, William
77	2003	14642828	Blevins, James E; Eakin, Thomas J; Murphy, Joyce A; Schwartz, Michael W; Baskin, Denis G
77	2002	11861039	Dart, Anthony M; Du, Xiao-Jun; Kingwell, Bronwyn A
76	2009	19064613	Simms, Annabel E; Paton, Julian F R; Pickering, Anthony E; Allen, Andrew M
76	2002	12421347	Pinteaux, Emmanuel; Parker, Lisa C; Rothwell, Nancy J; Luheshi, Giamal N
76	1996	8969787	Steinmeier, R; Bauhuf, C; Hubner, U; Bauer, R D; Fahlbusch, R; Laumer, R; Bondar, I
76	1996	8558460	Shimizu-Sasamata, M; Kawasaki-Yatsugi, S; Okada, M; Sakamoto, S; Yatsugi, S; Togami, J; Hatanaka, K; Ohmori, J; Koshiya, K; Usuda, S; Murase, K
75	2010	20133801	Choi, Dennis C; Maguschak, Kimberly A; Ye, Keqiang; Jang, Sung-Wuk; Myers, Karyn M; Ressler, Kerry J
75	2008	18291351	Wilson, Barnabas; Samanta, Malay Kumar; Santhi, Kumaraswamy; Kumar, Kokilampal Perumal Sampath; Paramakrishnan, Nallupillai; Suresh, Bhojraj
75	2008	18286387	Fabel, Klaus; Kempermann, Gerd
75	2005	15772167	Stepniewska, Iwona; Fang, Pei-Chun; Kaas, Jon H
75	2004	15068591	Rhodes, Gillian; Byatt, Graham; Michie, Patricia T; Puce, Aina
75	2003	12839833	Hyatt, Jon-Philippe K; Roy, Roland R; Baldwin, Kenneth M; Edgerton, V Reggie
75	2002	12181490	Weissmann, C; Enari, M; Klohn, P-C; Rossi, D; Flechsig, E
75	1997	9106268	Allan, K; Rugg, M D
74	2010	20107055	Vuillermot, Stephanie; Weber, Liz; Feldon, Joram; Meyer, Urs
74	2010	19751828	Niizuma, Kuniyasu; Yoshioka, Hideyuki; Chen, Hai; Kim, Gab Seok; Jung, Joo Eun; Katsu, Masataka; Okami, Nobuya; Chan, Pak H
74	2009	19197564	Wissel, Jorg; Ward, Anthony B; Erztgaard, Per; Bensmail, Djamel; Hecht, Martin J; Lejeune, Thierry M; Schnider, Peter; Altavista, Maria C; Cavazza, Stefano; Deltombe, Thierry; Duarte, Esther; Geurts, Alexander C H; Gracies, Jean-Michel; Haboubi, Naseer H J; Juan, Francisco J; Kasch, Helge; Katterer, Christian; Kirazli, Yesim; Manganotti, Paolo; Parman, Yesim; Paternostro-Sluga, Tatjana; Petropoul…
74	2008	18515323	Dieterich, Marianne; Brandt, Thomas
74	2004	14741667	Preston, Alison R; Thomason, Moriah E; Ochsner, Kevin N; Cooper, Jeffrey C; Glover, Gary H
74	2000	10939565	Yamashita, I; Sasaki, H; Yabe, I; Fukazawa, T; Nogoshi, S; Komeichi, K; Takada, A; Shiraishi, K; Takiyama, Y; Nishizawa, M; Kaneko, J; Tanaka, H; Tsuji, S; Tashiro, K
74	1999	10505622	Schreiber, S; Backer, M M; Pick, C G
74	1999	10360466	Homan, M M; Franzblau, A; Werner, R A; Albers, J W; Armstrong, T J; Bromberg, M B
74	1998	9514906	Hoshikawa, M; Ohbayashi, N; Yonamine, A; Konishi, M; Ozaki, K; Fukui, S; Itoh, N
74	1993	8242347	Akabayashi, A; Zaia, C T; Silva, I; Chae, H J; Leibowitz, S F
73	2010	20346760	Grossmann, Tobias; Oberecker, Regine; Koch, Stefan Paul; Friederici, Angela D
73	2009	19121244	Demaerschalk, Bart M; Miley, Madeline L; Kiernan, Terri-Ellen J; Bobrow, Bentley J; Corday, Doren A; Wellik, Kay E; Aguilar, Maria I; Ingall, Timothy J; Dodick, David W; Brazdys, Karina; Koch, Tiffany C; Ward, Michael P; Richemont, Phillip C
73	2009	19052778	Askland, Kathleen; Read, Cynthia; Moore, Jason
73	2009	18980948	Christ, Shawn E; Van Essen, David C; Watson, Jason M; Brubaker, Lindsay E; McDermott, Kathleen B
73	2006	16947080	Mandal, Pravat K; Pettegrew, Jay W; Masliah, Eliezer; Hamilton, Ronald L; Mandal, Ratna
73	2003	12679377	Guzman-Marin, Ruben; Suntsova, Natalia; Stewart, Darya R; Gong, Hui; Szymusiak, Ronald; McGinty, Dennis
73	1998	9689373	Bradbury, N; Borton, D; Spoo, G; Cross, M J
73	1995	7885446	Schotland, J; Shupliakov, O; Wikstrom, M; Brodin, L; Srinivasan, M; You, Z B; Herrera-Marschitz, M; Zhang, W; Hokfelt, T; Grillner, S
72	2008	18674598	Zhang, Y; Chen, Y; Bressler, S L; Ding, M
72	2008	18167553	Shinkareva, Svetlana V; Mason, Robert A; Malave, Vicente L; Wang, Wei; Mitchell, Tom M; Just, Marcel Adam
72	2007	17412603	Cantuti-Castelvetri, Ippolita; Keller-McGandy, Christine; Bouzou, Berengere; Asteris, Georgios; Clark, Timothy W; Frosch, Matthew P; Standaert, David G
72	2006	16690636	Sayer, Avan Aihie; Syddall, Holly E; Martin, Helen J; Dennison, Elaine M; Roberts, Helen C; Cooper, Cyrus
72	2005	16181677	Tsiodras, S; Kelesidis, I; Kelesidis, T; Stamboulis, E; Giamarellou, H
72	2003	12542662	Rosenblad, Carl; Georgievska, Biljana; Kirik, Deniz
72	2002	12196558	Slimko, Eric M; McKinney, Sheri; Anderson, David J; Davidson, Norman; Lester, Henry A
72	1998	9450370	Schmajuk, N A; Lamoureux, J A; Holland, P C
71	2010	22778803	Hellstrand, Erik; Boland, Barry; Walsh, Dominic M; Linse, Sara
71	2009	19249276	Frank, C Andrew; Pielage, Jan; Davis, Graeme W
71	2006	16713306	Hofer, Alex; Siedentopf, Christian M; Ischebeck, Anja; Rettenbacher, Maria A; Verius, Michael; Felber, Stephan; Fleischhacker, W Wolfgang
71	2005	16304632	Saper, Clifford B
71	2004	14994886	Erdinc, Aslihan M Ertan; Dincer, Banu
71	2003	12522558	Andreassi, Maria Grazia; Botto, Nicoletta; Cocci, Franca; Battaglia, Debora; Antonioli, Elisabetta; Masetti, Serena; Manfredi, Samantha; Colombo, Maria Giovanna; Biagini, Andrea; Clerico, Aldo
71	2002	12449361	Cebral, Juan R; Yim, Peter J; Lohner, Rainald; Soto, Orlando; Choyke, Peter L
70	2012	22285033	Elsabbagh, Mayada; Mercure, Evelyne; Hudry, Kristelle; Chandler, Susie; Pasco, Greg; Charman, Tony; Pickles, Andrew; Baron-Cohen, Simon; Bolton, Patrick; Johnson, Mark H
70	2011	21481630	Donner, Tobias H; Siegel, Markus
70	2011	20692338	Holman, David W; Klein, Robyn S; Ransohoff, Richard M
70	2010	19926873	Feng, Yumei; Xia, Huijing; Cai, Yanhui; Halabi, Carmen M; Becker, Lenice K; Santos, Robson A S; Speth, Robert C; Sigmund, Curt D; Lazartigues, Eric
70	2008	18838041	Maia, Tiago V; Cooney, Rebecca E; Peterson, Bradley S
70	2008	17911211	Carletti, Barbara; Rossi, Ferdinando
70	2005	15852403	Kaspar, Brian K; Frost, Lindsay M; Christian, Lindsey; Umapathi, Priya; Gage, Fred H
70	2004	15485551	Tunez, Isaac; Montilla, Pedro; Del Carmen Munoz, M; Feijoo, Montserrat; Salcedo, Manuel
69	2010	20864036	Gehani, Simmi Suman; Agrawal-Singh, Shuchi; Dietrich, Nikolaj; Christophersen, Nicolaj Stroyer; Helin, Kristian; Hansen, Klaus
69	2009	19204051	Wu, Min; Dumalska, Iryna; Morozova, Elena; van den Pol, Anthony N; Alreja, Meenakshi
69	2009	19011017	Hood, Donald C; Lin, Christine E; Lazow, Margot A; Locke, Kirsten G; Zhang, Xian; Birch, David G
69	2009	18992071	Dunning, Jonathan P; Hajcak, Greg
69	2008	18703498	Kawamata, Hibiki; Manfredi, Giovanni
69	2008	18322085	Bath, Kevin G; Mandairon, Nathalie; Jing, Deqiang; Rajagopal, Rithwick; Kapoor, Ruchi; Chen, Zhe-Yu; Khan, Tanvir; Proenca, Catia C; Kraemer, Rosemary; Cleland, Thomas A; Hempstead, Barbara L; Chao, Moses V; Lee, Francis S
69	2006	16424453	Lam, Tania; Anderschitz, Martin; Dietz, Volker
69	2005	16166564	Isganaitis, Elvira; Lustig, Robert H
69	2002	12504857	Ma, Lei; Liu, Yuan; Ky, Betty; Shughrue, Paul J; Austin, Christopher P; Morris, Jill A
69	2000	10943753	Botwin, K P; Gruber, R D; Bouchlas, C G; Torres-Ramos, F M; Freeman, T L; Slaten, W K
68	2010	20437601	Scott-Van Zeeland, Ashley A; Dapretto, Mirella; Ghahremani, Dara G; Poldrack, Russell A; Bookheimer, Susan Y
68	2009	18987351	Nichols, W C; Pankratz, N; Marek, D K; Pauciulo, M W; Elsaesser, V E; Halter, C A; Rudolph, A; Wojcieszek, J; Pfeiffer, R F; Foroud, T
68	2008	18305256	Yang, Peng; Arnold, Sheila A; Habas, Agata; Hetman, Michal; Hagg, Theo
68	2007	17493579	Munishkina, Larissa A; Fink, Anthony L
68	2007	17395898	Sigalet, David L; Wallace, Laurie E; Holst, Jens J; Martin, Gary R; Kaji, Tatsuru; Tanaka, Hiroaki; Sharkey, Keith A
68	2003	12597080	Ashby, F Gregory; Noble, Sharon; Filoteo, J Vincent; Waldron, Elliot M; Ell, Shawn W
68	1999	10080867	Demiralp, T; Ademoglu, A; Schurmann, M; Basar-Eroglu, C; Basar, E
67	2012	21616985	Decety, Jean; Michalska, Kalina J; Kinzler, Katherine D
67	2010	20445061	Jowaed, Ahmad; Schmitt, Ina; Kaut, Oliver; Wullner, Ullrich
67	2009	19042036	Kunos, George; Osei-Hyiaman, Douglas; Batkai, Sandor; Sharkey, Keith A; Makriyannis, Alexandros
67	2009	18952114	Min, Wenzhong William; Yuskaitis, Christopher J; Yan, Qijiang; Sikorski, Christopher; Chen, Shengqiang; Jope, Richard S; Bauchwitz, Robert P
67	2008	18415032	Corry, Jesse J; Dhar, Rajat; Murphy, Theresa; Diringer, Michael N
67	2007	17242161	Gross, Sabrina; Tilly, Peggy; Hentsch, Didier; Vonesch, Jean-Luc; Fabre, Jean-Etienne
67	2003	12933808	Gardoni, Fabrizio; Mauceri, Daniela; Fiorentini, Chiara; Bellone, Camilla; Missale, Cristina; Cattabeni, Flaminio; Di Luca, Monica
67	2000	12002816	Matsuo, R
67	2000	11163267	Leiserson, W M; Harkins, E W; Keshishian, H
67	2000	10996791	Thomas, U; Ebitsch, S; Gorczyca, M; Koh, Y H; Hough, C D; Woods, D; Gundelfinger, E D; Budnik, V
67	1995	7500884	Wald, L L; Moyher, S E; Day, M R; Nelson, S J; Vigneron, D B
66	2009	19052111	Bell, Andrew H; Hadj-Bouziane, Fadila; Frihauf, Jennifer B; Tootell, Roger B H; Ungerleider, Leslie G
66	2008	17961984	Weickert, Cynthia Shannon; Rothmond, Debora A; Hyde, Thomas M; Kleinman, Joel E; Straub, Richard E
66	2001	11769311	Nissinen, J; Lukasiuk, K; Pitkanen, A
66	1993	8424578	Regensteiner, J G; Hargarten, M E; Rutherford, R B; Hiatt, W R
65	2009	19533646	Salajegheh, Mohammad; Pinkus, Jack L; Taylor, J Paul; Amato, Anthony A; Nazareno, Remedios; Baloh, Robert H; Greenberg, Steven A
65	2009	19034952	Belichenko, Pavel V; Kleschevnikov, Alexander M; Masliah, Eliezer; Wu, Chengbiao; Takimoto-Kimura, Ryoko; Salehi, Ahmad; Mobley, William C
65	2005	16093313	Teo, Jia-Ling; Ma, Hong; Nguyen, Cu; Lam, Crystal; Kahn, Michael
65	2005	15846813	Farrell, Michael J; Laird, Angela R; Egan, Gary F
65	2004	14736863	Schmitzer-Torbert, Neil; Redish, A David
65	2001	11262390	Lovshin, J; Estall, J; Yusta, B; Brown, T J; Drucker, D J
65	2000	10781736	Pierce, T L; Wessendorf, M W
64	2010	20236950	Kimelberg, Harold K
64	2009	19641109	Chakroborty, Shreaya; Goussakov, Ivan; Miller, Megan B; Stutzmann, Grace E
64	2008	18297109	Hu, S Shu-Jung; Bradshaw, H B; Chen, J S-C; Tan, B; Walker, J Michael
64	2008	18096599	Delpy, Alain; Allain, Anne-Emilie; Meyrand, Pierre; Branchereau, Pascal
64	2008	18052791	Heberlein, Andrea S; Padon, Alisa A; Gillihan, Seth J; Farah, Martha J; Fellows, Lesley K
64	2008	17976895	Hegde, Jay
64	2003	12762899	Hino, Akihiko
64	2002	12052883	Hollnagel, Angela; Grund, Christine; Franke, Werner W; Arnold, Hans-Henning
64	1990	2126219	Delgado, P L; Goodman, W K; Price, L H; Heninger, G R; Charney, D S
63	2010	19914319	Wong, Ho Lun; Chattopadhyay, Niladri; Wu, Xiao Yu; Bendayan, Reina
63	2009	19339601	Yu, Hui; Wang, Yue; Pattwell, Siobhan; Jing, Deqiang; Liu, Ting; Zhang, Yun; Bath, Kevin G; Lee, Francis S; Chen, Zhe-Yu
63	2009	19337503	Burton, Neal C; Guilarte, Tomas R
63	2009	17990300	Micheloyannis, Sifis; Vourkas, Michael; Tsirka, Vassiliki; Karakonstantaki, Eleni; Kanatsouli, Kassia; Stam, Cornelis J
63	2008	17937600	Chaudhri, Owais B; Salem, Victoria; Murphy, Kevin G; Bloom, Stephen R
63	2007	17488210	Lavric, Aureliu; Clapp, Amanda; Rastle, Kathleen
63	2005	16360589	Liebeskind, David S
63	2005	16267230	Goldberg, Joshua A; Wilson, Charles J
63	2004	15500991	Doyle, L W
63	2002	12056941	Selim, Magdy; Fink, John; Linfante, Italo; Kumar, Sandeep; Schlaug, Gottfried; Caplan, Louis R
62	2012	22138231	Milad, Mohammed R; Rauch, Scott L
62	2011	20974167	Sagi, Dov
62	2008	18313359	Treves, Susan; Jungbluth, Heinz; Muntoni, Francesco; Zorzato, Francesco
62	2008	18223647	Agosto, Jose; Choi, James C; Parisky, Katherine M; Stilwell, Geoffrey; Rosbash, Michael; Griffith, Leslie C
62	2007	17155929	Taylor, David R; Hooper, Nigel M
62	2007	16963517	Hahn, Britta; Ross, Thomas J; Stein, Elliot A
62	2002	12374646	Stam, Cornelis J; van Cappellen van Walsum, Anne-Marie; Micheloyannis, Sifis
62	2002	12202820	Holowka, Siobhan; Petitto, Laura Ann
62	2000	10684891	Balkowiec, A; Kunze, D L; Katz, D M
62	1993	8221160	Bult, A; Hiestand, L; Van der Zee, E A; Lynch, C B
61	2008	18836259	Lefebvre, Louis; Sol, Daniel
61	2008	18558857	Petros, Timothy J; Rebsam, Alexandra; Mason, Carol A
61	2008	18403212	Duan, Wenzhen; Peng, Qi; Masuda, Naoki; Ford, Eric; Tryggestad, Erik; Ladenheim, Bruce; Zhao, Ming; Cadet, Jean Lud; Wong, John; Ross, Christopher A
61	2008	18323490	Barber, P Alan; Hach, Sylvia; Tippett, Lynette J; Ross, Linda; Merry, Alan F; Milsom, Paget
61	2008	18315371	Yamanari, Masahiro; Miura, Masahiro; Makita, Shuichi; Yatagai, Toyohiko; Yasuno, Yoshiaki
61	2006	16328260	Bedard, Andreanne; Gravel, Claude; Parent, Andre
61	2005	16182941	Nayate, Ashwini; Bradshaw, John L; Rinehart, Nicole J
61	2005	15708631	Romanelli, Pantaleo; Esposito, Vincenzo; Schaal, David W; Heit, Gary
61	2004	15100620	Oscar-Berman, Marlene; Kirkley, Shalene M; Gansler, David A; Couture, Ashley
61	2003	12844364	Yokoo, Edna M; Valente, Joaquim G; Grattan, Lynn; Schmidt, Sergio Luis; Platt, Illeane; Silbergeld, Ellen K
61	2002	12456652	Billon, Nathalie; Jolicoeur, Christine; Tokumoto, Yasuhito; Vennstrom, Bjorn; Raff, Martin
61	2001	11726235	Foy, M R
61	1991	1849994	Gray, N M; Dappen, M S; Cheng, B K; Cordi, A A; Biesterfeldt, J P; Hood, W F; Monahan, J B
60	2012	22239915	Okun, Michael S; Gallo, Bruno V; Mandybur, George; Jagid, Jonathan; Foote, Kelly D; Revilla, Fredy J; Alterman, Ron; Jankovic, Joseph; Simpson, Richard; Junn, Fred; Verhagen, Leo; Arle, Jeff E; Ford, Blair; Goodman, Robert R; Stewart, R Malcolm; Horn, Stacy; Baltuch, Gordon H; Kopell, Brian H; Marshall, Frederick; Peichel, Delea; Pahwa, Rajesh; Lyons, Kelly E; Troster, Alexander I; Vitek, Jerrold…
60	2011	21700589	Silverstein, Steven M; Keane, Brian P
60	2010	19883750	van Velthoven, Cindy T J; Kavelaars, Annemieke; van Bel, Frank; Heijnen, Cobi J
60	2009	19000745	Gosselin, R-D; Gibney, S; O'Malley, D; Dinan, T G; Cryan, J F
60	2004	15666569	Gill-Thwaites, H; Munday, R
60	2004	15235352	Michaud, Andre-Paul; Bauman, Nancy M; Burke, Diane K; Manaligod, Jose M; Smith, Richard J H
60	2003	12821381	Jain, Meena; Armstrong, Richard J E; Tyers, Pamela; Barker, Roger A; Rosser, Anne E
60	2002	12368335	Martin, Javier; Samoilovich, Elena; Dunn, Glynis; Lackenby, Angie; Feldman, Esphir; Heath, Alan; Svirchevskaya, Ekaterina; Cooper, Gill; Yermalovich, Marina; Minor, Philip D
60	1999	10631554	Anderson, D E; Sharpe, A H; Hafler, D A
60	1995	7729594	Murtomaki, S; Trenkner, E; Wright, J M; Saksela, O; Liesi, P
60	1991	1923938	Paez, X; Myers, R D
59	2012	21281629	Schoenfeld, Timothy J; Gould, Elizabeth
59	2009	19695386	Kress, Hans Georg; Oronska, Anna; Kaczmarek, Zbigniew; Kaasa, Stein; Colberg, Torben; Nolte, Thomas
59	2006	16619032	Costantini, Claudio; Scrable, Heidi; Puglielli, Luigi
59	2005	15850660	Pluchino, Stefano; Zanotti, Lucia; Deleidi, Michela; Martino, Gianvito
59	1993	7504672	Muller-Husmann, G; Gloor, S; Schachner, M
58	2009	18852053	Fox, Christopher J; Moon, So Young; Iaria, Giuseppe; Barton, Jason J S
58	2008	17706925	Klysik, Jan; Theroux, Steven J; Sedivy, John M; Moffit, Jeffrey S; Boekelheide, Kim
58	2007	17488322	Heinz, Andreas; Wrase, Jana; Kahnt, Thorsten; Beck, Anne; Bromand, Zohra; Grusser, Sabine M; Kienast, Thorsten; Smolka, Michael N; Flor, Herta; Mann, Karl
58	2006	16617240	Grosse, Scott D; Khoury, Muin J; Greene, Carol L; Crider, Krista S; Pollitt, Rodney J
58	2002	12164547	LoPachin, R M; Ross, J F; Lehning, E J
58	1997	9062798	Simburger, E; Stang, A; Kremer, M; Dermietzel, R
57	2013	23861057	Lim, Shuhui; Kaldis, Philipp
57	2012	22766770	Scheltens, Philip; Twisk, Jos W R; Blesa, Rafael; Scarpini, Elio; von Arnim, Christine A F; Bongers, Anke; Harrison, John; Swinkels, Sophie H N; Stam, Cornelis J; de Waal, Hanneke; Wurtman, Richard J; Wieggers, Rico L; Vellas, Bruno; Kamphuis, Patrick J G H
57	2011	21146459	Vives-Bauza, Cristofol; Przedborski, Serge
57	2009	19161132	Boussel, Loic; Rayz, Vitaliy; Martin, Alastair; Acevedo-Bolton, Gabriel; Lawton, Michael T; Higashida, Randall; Smith, Wade S; Young, William L; Saloner, David
57	2008	18434518	Ostlund, Sean B; Balleine, Bernard W
57	2007	17190968	Medendorp, W Pieter; Kramer, Geerten F I; Jensen, Ole; Oostenveld, Robert; Schoffelen, Jan-Mathijs; Fries, Pascal
57	2005	15936733	Saravanan, Karuppagounder S; Sindhu, Kizhakke M; Mohanakumar, Kochupurackal P
57	2004	15115733	Peters, Alan; Sethares, Claire
57	1991	1874978	Sasaki, M; Arnold, A P
56	2011	20888196	Huang, Chen; Chen, Rui; Ke, Qinfei; Morsi, Yosry; Zhang, Kuihua; Mo, Xiumei
56	2010	19915562	Xu, Junyu; Xiao, Nan; Xia, Jun
56	2009	19597550	Swistowski, Andrzej; Peng, Jun; Han, Yi; Swistowska, Anna Maria; Rao, Mahendra S; Zeng, Xianmin
56	2009	19136548	Thomalla, Gotz; Siebner, Hartwig R; Jonas, Melanie; Baumer, Tobias; Biermann-Ruben, Katja; Hummel, Friedhelm; Gerloff, Christian; Muller-Vahl, Kirsten; Schnitzler, Alfons; Orth, Michael; Munchau, Alexander
56	2008	18394661	Kuo, Min-Fang; Unger, Mandy; Liebetanz, David; Lang, Nicolas; Tergau, Frithjof; Paulus, Walter; Nitsche, Michael A
56	2007	17876779	Gass, Peter; Riva, Marco A
56	2007	17623010	Eley, Helen L; Russell, Steven T; Tisdale, Michael J
56	2007	17468013	Hayter, A L; Langdon, D W; Ramnani, N
56	2007	17389590	Meloni, Gabriele; Faller, Peter; Vasak, Milan
56	2005	16353945	Clough, Geraldine F
56	2004	15534065	Spaeth, Nicolas; Wyss, Matthias T; Weber, Bruno; Scheidegger, Stephan; Lutz, Amelie; Verwey, Jorn; Radovanovic, Ivan; Pahnke, Jens; Wild, Damian; Westera, Gerrit; Weishaupt, Dominik; Hermann, Dirk M; Kaser-Hotz, Barbara; Aguzzi, Adriano; Buck, Alfred
56	2004	15269179	Roces, Diego Prieto; Lullmann-Rauch, Renate; Peng, Jianhe; Balducci, Chiara; Andersson, Claes; Tollersrud, Ole; Fogh, Jens; Orlacchio, Aldo; Beccari, Tommaso; Saftig, Paul; von Figura, Kurt
56	2003	12943581	Harrigan, Mark R
56	2003	12708528	McIntyre, Christa K; Marriott, Lisa K; Gold, Paul E
56	2001	11490313	Woods, M; Carson, N; Norton, N W; Sheldon, J H; Argentieri, T M
56	2001	11299226	Pawelczyk, J A; Zuckerman, J H; Blomqvist, C G; Levine, B D
56	1995	7529503	Cabrera, C; Bohr, D
55	2011	21375464	Hayashi, Teruo; Tsai, Shang-Yi; Mori, Tomohisa; Fujimoto, Michiko; Su, Tsung-Ping
55	2011	21310320	Daccarett, Marcos; Badger, Troy J; Akoum, Nazem; Burgon, Nathan S; Mahnkopf, Christian; Vergara, Gaston; Kholmovski, Eugene; McGann, Christopher J; Parker, Dennis; Brachmann, Johannes; Macleod, Rob S; Marrouche, Nassir F
55	2010	20688841	Ritchie, K; Carriere, I; Ritchie, C W; Berr, C; Artero, S; Ancelin, M-L
55	2009	19660652	Alexander, Jessica K; Popovich, Phillip G
55	2009	19186160	Samuels, Ivy S; Saitta, Sulagna C; Landreth, Gary E
55	2009	19046593	Seo, Gil Ju; Chen, Chun Jung; Sullivan, Christopher S
55	2008	17560964	Baye, Lisa M; Link, Brian A
55	2007	17188516	Camara, Estela; Bodammer, Nils; Rodriguez-Fornells, Antoni; Tempelmann, Claus
55	2006	16943660	Giza, Christopher C; Prins, Mayumi L
55	2006	16388912	Buckelmuller, J; Landolt, H-P; Stassen, H H; Achermann, P
55	2004	15371429	Muslimov, Ilham Aliagaevich; Nimmrich, Volker; Hernandez, Alejandro Ivan; Tcherepanov, Andrew; Sacktor, Todd Charlton; Tiedge, Henri
55	1999	10580816	Linda, H; Hammarberg, H; Piehl, F; Khademi, M; Olsson, T
55	1995	7829531	Li, Y; Rubin, C S
55	1994	8042924	Ney, G C; Lantos, G; Barr, W B; Schaul, N
55	1994	7850470	Pincus, D W; DiCicco-Bloom, E; Black, I B
54	2011	21386859	Tojima, Takuro; Hines, Jacob H; Henley, John R; Kamiguchi, Hiroyuki
54	2011	21311900	Shaw, Leslie M; Vanderstichele, Hugo; Knapik-Czajka, Malgorzata; Figurski, Michal; Coart, Els; Blennow, Kaj; Soares, Holly; Simon, Adam J; Lewczuk, Piotr; Dean, Robert A; Siemers, Eric; Potter, William; Lee, Virginia M-Y; Trojanowski, John Q
54	2010	20152183	Weng, Mo; Golden, Krista L; Lee, Cheng-Yu
54	2009	18702587	Aichhorn, Markus; Perner, Josef; Weiss, Benjamin; Kronbichler, Martin; Staffen, Wolfgang; Ladurner, Gunther
54	2008	18648237	Cohen, Steven P; Hurley, Robert W; Buckenmaier, Chester C 3rd; Kurihara, Connie; Morlando, Benny; Dragovich, Anthony
54	2008	18171706	Guo, Yixin; Rubin, Jonathan E; McIntyre, Cameron C; Vitek, Jerrold L; Terman, David
54	2008	17981581	Tansey, Malu G; Frank-Cannon, Tamy C; McCoy, Melissa K; Lee, Jae Kyung; Martinez, Terina N; McAlpine, Fiona E; Ruhn, Kelly A; Tran, Thi A
54	2006	16949139	Kipp, Markus; Karakaya, Serkan; Pawlak, Justyna; Araujo-Wright, Gilda; Arnold, Susanne; Beyer, Cordian
54	2005	15879359	Maghnie, M; Uga, E; Temporini, F; Di Iorgi, N; Secco, A; Tinelli, C; Papalia, A; Casini, M R; Loche, S
54	2004	15292664	Okugawa, Gaku; Nobuhara, Kenji; Minami, Tomohisa; Tamagaki, Chiharu; Takase, Katsunori; Sugimoto, Tatsuya; Sawada, Satoshi; Kinoshita, Toshihiko
54	2003	12956719	Nikulin, Vadim V; Kicic, Dubravko; Kahkonen, Seppo; Ilmoniemi, Risto J
54	2003	12845330	Murciano, Juan-Carlos; Medinilla, Sandra; Eslin, Donald; Atochina, Elena; Cines, Douglas B; Muzykantov, Vladimir R
54	2002	12163240	Almeria, S; Ferrer, D; Pabon, M; Castella, J; Manas, S
54	2001	11739974	AbuRahma, A F; Jennings, T G; Wulu, J T; Tarakji, L; Robinson, P A
54	2001	11386396	Chan, R C
54	2000	10756974	Hyrc, K L; Bownik, J M; Goldberg, M P
54	2000	10699407	McEvoy, L K; Smith, M E; Gevins, A
54	1999	10328941	Blue, M E; Naidu, S; Johnston, M V
53	2011	21835344	Hua, Zhaolin; Leal-Ortiz, Sergio; Foss, Sarah M; Waites, Clarissa L; Garner, Craig C; Voglmaier, Susan M; Edwards, Robert H
53	2010	20093397	Kiss, Bela; Horvath, Attila; Nemethy, Zsolt; Schmidt, Eva; Laszlovszky, Istvan; Bugovics, Gyula; Fazekas, Karoly; Hornok, Katalin; Orosz, Szabolcs; Gyertyan, Istvan; Agai-Csongor, Eva; Domany, Gyorgy; Tihanyi, Karoly; Adham, Nika; Szombathelyi, Zsolt
53	2008	18812621	Beerli, Roger R; Bauer, Monika; Buser, Regula B; Gwerder, Myriam; Muntwiler, Simone; Maurer, Patrik; Saudan, Philippe; Bachmann, Martin F
53	2008	18176736	Flansbjer, Ulla-Britt; Miller, Michael; Downham, David; Lexell, Jan
53	2007	18001273	Fumagalli, Fabio; Di Pasquale, Laura; Caffino, Lucia; Racagni, Giorgio; Riva, Marco Andrea
53	2007	17883413	Zhu, Xin-Ran; Maskri, Lyutha; Herold, Christina; Bader, Verian; Stichel, Christine C; Gunturkun, Onur; Lubbert, Hermann
53	2007	17690183	Leroy, Karelle; Bretteville, Alexis; Schindowski, Katharina; Gilissen, Emmanuel; Authelet, Michele; De Decker, Robert; Yilmaz, Zehra; Buee, Luc; Brion, Jean-Pierre
53	2007	17476307	Frappart, Pierre-Olivier; Lee, Youngsoo; Lamont, Jayne; McKinnon, Peter J
53	2006	17110753	Staffen, W; Kronbichler, M; Aichhorn, M; Mair, A; Ladurner, G
53	2006	16708167	Kammerer, M; Taylor, A; Glover, V
53	2004	15178178	Noppeney, U; Phillips, J; Price, C
52	2010	20350978	Marrie, R A; Rudick, R; Horwitz, R; Cutter, G; Tyry, T; Campagnolo, D; Vollmer, T
52	2010	19853011	Vincent, Steven R
52	2009	19397863	Gupta, Rupa; Duff, Melissa C; Denburg, Natalie L; Cohen, Neal J; Bechara, Antoine; Tranel, Daniel
52	2009	19144837	Powell, Kim L; Cain, Stuart M; Ng, Caroline; Sirdesai, Shreerang; David, Laurence S; Kyi, Mervyn; Garcia, Esperanza; Tyson, John R; Reid, Christopher A; Bahlo, Melanie; Foote, Simon J; Snutch, Terrance P; O'Brien, Terence J
52	2009	18807218	Steiner, Luzius A; Pfister, David; Strebel, Stephan P; Radolovich, Danila; Smielewski, Peter; Czosnyka, Marek
52	2008	18801922	Srivastava, Deepak P; Woolfrey, Kevin M; Jones, Kelly A; Shum, Cassandra Y; Lash, L Leanne; Swanson, Geoffrey T; Penzes, Peter
52	2007	17151217	Brown, T M; Colwell, C S; Waschek, J A; Piggins, H D
52	2005	15666242	Karmous-Benailly, Houda; Martinovic, Jelena; Gubler, Marie-Claire; Sirot, Yoann; Clech, Laure; Ozilou, Catherine; Auge, Joelle; Brahimi, Nora; Etchevers, Heather; Detrait, Eric; Esculpavit, Chantal; Audollent, Sophie; Goudefroye, Geraldine; Gonzales, Marie; Tantau, Julia; Loget, Philippe; Joubert, Madeleine; Gaillard, Dominique; Jeanne-Pasquier, Corinne; Delezoide, Anne-Lise; Peter, Marie-Odile; …
52	2002	12414259	Soonawala, Darius; Amin, Tania; Ebmeier, Klaus P; Steele, J Douglas; Dougall, Nadine J; Best, Jonathan; Migneco, Octave; Nobili, Flavio; Scheidhauer, Klemens
52	2001	11717349	Zhen, X; Torres, C; Wang, H Y; Friedman, E
52	2000	10931528	Kornyei, Z; Czirok, A; Vicsek, T; Madarasz, E
52	1998	9501246	Kallunki, P; Edelman, G M; Jones, F S
52	1997	9159172	Meissirel, C; Wikler, K C; Chalupa, L M; Rakic, P
52	1994	8010474	Ready, L B; Brown, C R; Stahlgren, L H; Egan, K J; Ross, B; Wild, L; Moodie, J E; Jones, S F; Tommeraasen, M; Trierwieler, M
51	2010	20010824	Ghosh, Arko; Haiss, Florent; Sydekum, Esther; Schneider, Regula; Gullo, Miriam; Wyss, Matthias T; Mueggler, Thomas; Baltes, Christof; Rudin, Markus; Weber, Bruno; Schwab, Martin E
51	2010	20010301	Durrenberger, Pascal F; Fernando, Shama; Kashefi, Samira N; Ferrer, Isidro; Hauw, Jean-Jacques; Seilhean, Danielle; Smith, Colin; Walker, Robert; Al-Sarraj, Safa; Troakes, Claire; Palkovits, Miklos; Kasztner, Magdalena; Huitinga, Inge; Arzberger, Thomas; Dexter, David T; Kretzschmar, Hans; Reynolds, Richard
51	2010	20005043	Kong, Jian; Loggia, Marco L; Zyloney, Carolyn; Tu, Peichi; Laviolette, Peter; Gollub, Randy L
51	2009	19333157	de Souza, Juliana Barcellos; Potvin, Stephane; Goffaux, Philippe; Charest, Jacques; Marchand, Serge
51	2008	18056698	Meltzer, Jed A; Zaveri, Hitten P; Goncharova, Irina I; Distasio, Marcello M; Papademetris, Xenophon; Spencer, Susan S; Spencer, Dennis D; Constable, R Todd
51	2007	17314475	Yopak, Kara E; Lisney, Thomas J; Collin, Shaun P; Montgomery, John C
51	2005	16181166	Allan, Louise M; Ballard, Clive G; Burn, David J; Kenny, Rose Anne
51	2004	14747746	Coles, Jonathan P; Fryer, Tim D; Smielewski, Peter; Rice, Kenneth; Clark, John C; Pickard, John D; Menon, David K
51	2003	12931315	Wiberg, Mikael; Terenghi, Giorgio
51	1991	1670952	Levi, G; Patrizio, M; Gallo, V
50	2012	22218278	Seewann, A; Kooi, E-J; Roosendaal, S D; Pouwels, P J W; Wattjes, M P; van der Valk, P; Barkhof, F; Polman, C H; Geurts, J J G
50	2011	21396463	Hunter, D J; Zhang, W; Conaghan, Philip G; Hirko, K; Menashe, L; Li, L; Reichmann, W M; Losina, E
50	2009	19679110	Grillo, C A; Piroli, G G; Hendry, R M; Reagan, L P
50	2008	18444278	Bhagwagar, Z; Cowen, P J
50	2005	16027043	Desplat-Jego, Sophie; Creidy, Rita; Varriale, Simone; Allaire, Normand; Luo, Yi; Bernard, Dominique; Hahm, Kyungmin; Burkly, Linda; Boucraut, Jose
50	2004	15532650	Nelson, Paul C; Carney, Laurel H
50	2004	15329301	Danckert, James; Saoud, Mohamed; Maruff, Paul
50	2004	15313841	Stevanin, Giovanni; Hahn, Valerie; Lohmann, Ebba; Bouslam, Naima; Gouttard, Michel; Soumphonphakdy, Caroline; Welter, Marie-Laure; Ollagnon-Roman, Elisabeth; Lemainque, Arnaud; Ruberg, Merle; Brice, Alexis; Durr, Alexandra
50	2001	11449024	Chabot, R J; di Michele, F; Prichep, L; John, E R
50	1999	10429005	Jeffery, H E; Megevand, A; Page, H d
50	1998	9710160	Krause, J S
50	1996	8923665	Wang, S J; Huang, C C; Hsu, K S; Tsai, J J; Gean, P W
50	1995	8547790	Bisiach, E; Tegner, R; Ladavas, E; Rusconi, M L; Mijovic, D; Hjaltason, H
49	2011	21296500	Yowtak, June; Lee, Kwan Yeop; Kim, Hee Young; Wang, Jigong; Kim, Hee Kee; Chung, Kyungsoon; Chung, Jin Mo
49	2010	19904201	Haussinger, Dieter; Gorg, Boris
49	2010	19735725	Banks, William A; Robinson, Sandra M
49	2010	19674941	Raybould, Helen E
49	2009	18727049	Giovanello, Kelly Sullivan; Schnyer, David; Verfaellie, Mieke
49	2008	18793323	Borgland, S L; Storm, E; Bonci, A
49	2008	18327824	Weber, Sabrina; Habel, Ute; Amunts, Katrin; Schneider, Frank
49	2008	18316029	Mesaros, Andrea; Koralov, Sergei B; Rother, Eva; Wunderlich, F Thomas; Ernst, Marianne B; Barsh, Gregory S; Rajewsky, Klaus; Bruning, Jens C
49	2008	17645538	Cossu, Massimo; Lo Russo, Giorgio; Francione, Stefano; Mai, Roberto; Nobili, Lino; Sartori, Ivana; Tassi, Laura; Citterio, Alberto; Colombo, Nadia; Bramerio, Manuela; Galli, Carlo; Castana, Laura; Cardinale, Francesco
49	2007	17551864	Krassioukov, Andrei V; Karlsson, Ann-Katrin; Wecht, Jill M; Wuermser, Lisa-Ann; Mathias, Christopher J; Marino, Ralph J
49	2007	17460041	Kenet, T; Froemke, R C; Schreiner, C E; Pessah, I N; Merzenich, M M
49	2007	17237778	Watari-Goshima, Natsuko; Ogura, Ken-ichi; Wolf, Fred W; Goshima, Yoshio; Garriga, Gian
49	2004	15019946	Pizzi, Marina; Sarnico, Ilenia; Boroni, Flora; Benarese, Marina; Dreano, Michel; Garotta, Gianni; Valerio, Alessandra; Spano, PierFranco
49	2003	12726818	Dickinson, R; Awaiz, S; Whittington, M A; Lieb, W R; Franks, N P
49	2002	11823111	Verrotti, A; Basciani, F; Trotta, D; Pomilio, M P; Morgese, G; Chiarelli, F
49	1998	9736629	Cunningham, T J; Hodge, L; Speicher, D; Reim, D; Tyler-Polsz, C; Levitt, P; Eagleson, K; Kennedy, S; Wang, Y
49	1995	7792345	Heinz, A; Rommelspacher, H; Graf, K J; Kurten, I; Otto, M; Baumgartner, A
48	2012	22314293	Sanders, Robert D; Tononi, Giulio; Laureys, Steven; Sleigh, Jamie W
48	2011	21609831	Burgalossi, Andrea; Herfst, Lucas; von Heimendahl, Moritz; Forste, Henning; Haskic, Kurt; Schmidt, Martin; Brecht, Michael
48	2011	21549434	McNally, Gavan P; Johansen, Joshua P; Blair, Hugh T
48	2011	21525268	Tan, Chin Lik; Kwok, Jessica C F; Patani, Rickie; Ffrench-Constant, Charles; Chandran, Siddharthan; Fawcett, James W
48	2011	21160013	Desai, M; Kahn, I; Knoblich, U; Bernstein, J; Atallah, H; Yang, A; Kopell, N; Buckner, R L; Graybiel, A M; Moore, C I; Boyden, E S
48	2010	20093397	Kiss, Bela; Horvath, Attila; Nemethy, Zsolt; Schmidt, Eva; Laszlovszky, Istvan; Bugovics, Gyula; Fazekas, Karoly; Hornok, Katalin; Orosz, Szabolcs; Gyertyan, Istvan; Agai-Csongor, Eva; Domany, Gyorgy; Tihanyi, Karoly; Adham, Nika; Szombathelyi, Zsolt
48	2010	20053169	Albrecht, Philipp; Lewerenz, Jan; Dittmer, Sonja; Noack, Rebecca; Maher, Pamela; Methner, Axel
48	2009	19151626	Koning, Nathalie; Swaab, Dick F; Hoek, Robert M; Huitinga, Inge
48	2009	19124679	Grassi, Guido; Seravalle, Gino; Quarti-Trevano, Fosca; Dell'Oro, Raffaella; Arenare, Francesca; Spaziani, Domenico; Mancia, Giuseppe
48	2008	19056789	Cohen-Cole, Ethan; Fletcher, Jason M
48	2008	19015091	Walker, Pamela M; Silvert, Laetitia; Hewstone, Miles; Nobre, Anna C
48	2007	17690313	Govan, Lindsay; Langhorne, Peter; Weir, Christopher J
48	2007	17324066	Good, M A; Barnes, P; Staal, V; McGregor, A; Honey, R C
48	2006	16887118	Bell, Karen F S; Claudio Cuello, A
48	2002	11814500	Schechtman, Kenneth B; Gray, Diana L; Baty, Jack D; Rothman, Steven M
48	2001	11212204	Xie, X; Dale, T J; John, V H; Cater, H L; Peakman, T C; Clare, J J
48	1999	10025775	Kuzniecky, R; Ho, S S; Martin, R; Faught, E; Morawetz, R; Palmer, C; Gilliam, F
48	1994	7946021	Moore, A J; Chilton, J D; Uttley, D
48	1993	8264964	Wada, Y; Nakamura, M; Hasegawa, H; Yamaguchi, N
48	1992	1727434	Eichler, M E; Dubinsky, J M; Rich, K M
48	1992	1620542	Butler, J C; Whitecloud, T S 3rd
47	2010	20005580	McGraw, Lisa A; Young, Larry J
47	2010	19963267	Winslow, Brent D; Tresco, Patrick A
47	2010	19647093	Stolt, C Claus; Wegner, Michael
47	2009	19596275	Waters, Elizabeth M; Mitterling, Katherine; Spencer, Joanna L; Mazid, Sanoara; McEwen, Bruce S; Milner, Teresa A
47	2009	19526283	Li, Wenxue; Li, Guanhan; Steiner, Joseph; Nath, Avindra
47	2009	18538915	Dien, Joseph
47	2008	18940800	Yamada, Kaoru; Hashimoto, Tadafumi; Yabuki, Chiori; Nagae, Yusuke; Tachikawa, Masanori; Strickland, Dudley K; Liu, Qiang; Bu, Guojun; Basak, Jacob M; Holtzman, David M; Ohtsuki, Sumio; Terasaki, Tetsuya; Iwatsubo, Takeshi
47	2008	17985144	Beach, Thomas Gerald; Adler, Charles H; Sue, Lucia I; Peirce, Jeffrey B; Bachalakuri, Jyothi; Dalsing-Hernandez, Jessica E; Lue, Lih Fen; Caviness, John N; Connor, Donald J; Sabbagh, Marwan N; Walker, Douglas G
47	2007	17420334	Waki, Hidefumi; Liu, Beihui; Miyake, Masao; Katahira, Kiyoaki; Murphy, David; Kasparov, Sergey; Paton, Julian F R
47	2006	16633018	Liepert, Joachim
47	2005	16614476	Wall, C 3rd; Kentala, E
47	2005	16130108	Zlokovic, Berislav V; Zhang, Chunling; Liu, Dong; Fernandez, Jose; Griffin, John H; Chopp, Michael
47	2005	15799131	Yeates, Keith Owen; Taylor, H Gerry
47	2005	15716468	Saito, Daisuke N; Yoshimura, Kumiko; Kochiyama, Takanori; Okada, Tomohisa; Honda, Manabu; Sadato, Norihiro
47	2003	12826956	Abel, Mark F; Damiano, Diane L; Blanco, John S; Conaway, Mark; Miller, Freeman; Dabney, Kirk; Sutherland, David; Chambers, Henry; Dias, Luciano; Sarwark, John; Killian, John; Doyle, Scott; Root, Leon; LaPlaza, Javier; Widmann, Roger; Snyder, Brian
47	2003	12640014	Liman, Emily R
47	2000	10972242	Thomas, S; Prins, M L; Samii, M; Hovda, D A
47	1990	1689657	Koves, K; Gottschall, P E; Gorcs, T; Scammell, J G; Arimura, A
46	2013	23656586	Shirley, Matthew D; Tang, Hao; Gallione, Carol J; Baugher, Joseph D; Frelin, Laurence P; Cohen, Bernard; North, Paula E; Marchuk, Douglas A; Comi, Anne M; Pevsner, Jonathan
46	2011	21455066	Stadelmann, Christine
46	2010	20937901	Samara, Chrysanthi; Rohde, Christopher B; Gilleland, Cody L; Norton, Stephanie; Haggarty, Stephen J; Yanik, Mehmet Fatih
46	2010	20194730	Glavas, Maria M; Kirigiti, Melissa A; Xiao, Xiao Q; Enriori, Pablo J; Fisher, Sarah K; Evans, Anne E; Grayson, Bernadette E; Cowley, Michael A; Smith, M Susan; Grove, Kevin L
46	2010	20152130	Wang, Bor-Shuen; Sarnaik, Rashmi; Cang, Jianhua
46	2009	19481608	Leskovjan, Andreana C; Lanzirotti, Antonio; Miller, Lisa M
46	2009	19190179	Tan, Yossan-Var; Abad, Catalina; Lopez, Robert; Dong, Hongmei; Liu, Shen; Lee, Alice; Gomariz, Rosa P; Leceta, Javier; Waschek, James A
46	2009	19155304	Wang, Silun; Wu, Ed X; Qiu, Deqiang; Leung, Lucullus H T; Lau, Ho-Fai; Khong, Pek-Lan
46	2009	19146812	Yokota, Yukako; Kim, Woo-Yang; Chen, Youjun; Wang, Xinshuo; Stanco, Amelia; Komuro, Yutaro; Snider, William; Anton, E S
46	2009	19104183	Wen, Yeong-Ray; Suter, Marc R; Ji, Ru-Rong; Yeh, Geng-Chang; Wu, Yen-Sheng; Wang, Kuo-Ching; Kohno, Tatsuro; Sun, Wei-Zen; Wang, Chia-Chuan
46	2009	19070534	Obleser, Jonas; Eisner, Frank
46	2008	19007433	Singhal, Shweta; Taylor, Matthew C; Baker, Rohan T
46	2008	18701695	Miyamoto, Yuki; Yamauchi, Junji; Tanoue, Akito
46	2008	18213511	Seligman, Rebecca; Kirmayer, Laurence J
46	2007	17459343	Techawattanawisal, Wanida; Nakahama, Kenichi; Komaki, Motohiro; Abe, Mayumi; Takagi, Yuzo; Morita, Ikuo
46	2007	17368987	Scheich, Henning; Brechmann, Andre; Brosch, Michael; Budinger, Eike; Ohl, Frank W
46	2007	17110047	Staikopoulos, V; Sessle, B J; Furness, J B; Jennings, E A
46	2006	16905556	Cummings, Damian M; Milnerwood, Austen J; Dallerac, Glenn M; Waights, Verina; Brown, Jacki Y; Vatsavayai, Sarat C; Hirst, Mark C; Murphy, Kerry P S J
46	2005	15818652	d'Agostino, Maria-Antonietta; Ayral, Xavier; Baron, Gabriel; Ravaud, Philippe; Breban, Maxime; Dougados, Maxime
46	2005	15746383	Rabiner, Chana A; Mains, Richard E; Eipper, Betty A
46	2004	14699959	Fahnestock, Margaret; Yu, Guanhua; Coughlin, Michael D
46	2003	12867415	da Costa, Cristine Alves; Masliah, Eliezer; Checler, Frederic
46	2003	12786988	Fagergren, P; Smith, H R; Daunais, J B; Nader, M A; Porrino, L J; Hurd, Y L
46	2002	12218703	Anderson, I M; Clark, L; Elliott, R; Kulkarni, B; Williams, S R; Deakin, J F W
46	2002	11884268	Leenen, Frans H H; Ruzicka, Marcel; Huang, Bing S
46	2001	11787874	Tellez-Zenteno, J F; Remes-Troche, J M; Negrete-Pulido, R O; Davila-Maldonado, L
46	2001	11349782	Gstoettner, W K; Adunka, O; Franz, P; Hamzavi, J Jr; Plenk, H Jr; Susani, M; Baumgartner, W; Kiefer, J
46	2000	10716262	Verrotti, A; Greco, R; Morgese, G; Chiarelli, F
46	1998	9537839	Knapp, P E; Maderspach, K; Hauser, K F
45	2012	22107709	Spencer, Jeremy P E; Vafeiadou, Katerina; Williams, Robert J; Vauzour, David
45	2011	21208748	Quirin, Markus; Kuhl, Julius; Dusing, Rainer
45	2010	20203212	Parikh, Vinay; Ji, Jinzhao; Decker, Michael W; Sarter, Martin
45	2010	20018935	de Kleijn, Dominique P V; Moll, Frans L; Hellings, Willem E; Ozsarlak-Sozer, Gonen; de Bruin, Peter; Doevendans, Pieter A; Vink, Aryan; Catanzariti, Louise M; Schoneveld, Arjan H; Algra, Ale; Daemen, Mat J; Biessen, E A; de Jager, W; Zhang, Huoming; de Vries, Jean-Paul; Falk, Erling; Lim, Sai K; van der Spek, Peter J; Sze, Siu Kwan; Pasterkamp, Gerard
45	2009	19560911	Hanson, Phyllis I; Shim, Soomin; Merrill, Samuel A
45	2008	18585468	Zaborszky, Laszlo; Hoemke, L; Mohlberg, H; Schleicher, A; Amunts, K; Zilles, K
45	2008	18031715	Koh, Seong-Ho; Noh, Min Young; Kim, Seung Hyun
45	2008	17936539	McPherson, Ronald J; Juul, Sandra E
45	2007	17408802	Solomon, Jeffrey; Raymont, Vanessa; Braun, Allen; Butman, John A; Grafman, Jordan
45	2007	17383859	Rusch, Nicolas; Spoletini, Ilaria; Wilke, Marko; Bria, Pietro; Di Paola, Margherita; Di Iulio, Fulvia; Martinotti, Giovanni; Caltagirone, Carlo; Spalletta, Gianfranco
45	2006	16925477	Shaywitz, Bennett A; Lyon, G Reid; Shaywitz, Sally E
45	2005	15652288	Salah, Sam Medhat; Jager, Anna Katharina
45	2005	15634712	Dai, X; Noga, B R; Douglas, J R; Jordan, L M
45	2004	15155961	Peters, Nils; Herzog, Jurgen; Opherk, Christian; Dichgans, Martin
45	2004	15041178	Rahman, Md Masmudur; Gopinathan, Karumathil P
45	2003	14745989	Wood, Sandra L; Beyer, Bruce K; Cappon, Gregg D
45	1998	9622618	Lee, A; Rosin, D L; Van Bockstaele, E J
44	2012	22442086	Usenovic, Marija; Tresse, Emilie; Mazzulli, Joseph R; Taylor, J Paul; Krainc, Dimitri
44	2012	22033717	Shapiro, M; Becske, T; Sahlein, D; Babb, J; Nelson, P K
44	2010	20335455	Liu, Xiuxin; Hashimoto-Torii, Kazue; Torii, Masaaki; Ding, Chen; Rakic, Pasko
44	2010	20193026	Forrester, John V; Xu, Heping; Kuffova, Lucia; Dick, Andrew D; McMenamin, Paul G
44	2010	20138673	Chedotal, Alain
44	2010	20074857	Zhou, QiQi; Fillingim, Roger B; Riley, Joseph L 3rd; Malarkey, William B; Verne, G Nicholas
44	2009	19496827	Liu, Q-R; Pan, C-H; Hishimoto, A; Li, C-Y; Xi, Z-X; Llorente-Berzal, A; Viveros, M-P; Ishiguro, H; Arinami, T; Onaivi, E S; Uhl, G R
44	2009	19164109	Gregorios-Pippas, Lucy; Tobler, Philippe N; Schultz, Wolfram
44	2009	19103249	Hajcak, Greg; Dennis, Tracy A
44	2008	18438710	D'Antoni, Simona; Berretta, Antonio; Bonaccorso, Carmela Maria; Bruno, Valeria; Aronica, Eleonora; Nicoletti, Ferdinando; Catania, Maria Vincenza
44	2008	18296652	Gabel, Christopher V; Antoine, Faustine; Chuang, Chiou-Fen; Samuel, Aravinthan D T; Chang, Chieh
44	2008	18222920	Lavery, Gareth G; Walker, Elizabeth A; Turan, Nil; Rogoff, Daniela; Ryder, Jeffery W; Shelton, John M; Richardson, James A; Falciani, Francesco; White, Perrin C; Stewart, Paul M; Parker, Keith L; McMillan, Daniel R
44	2008	18181153	Llano, Daniel A; Sherman, S Murray
44	2008	18023218	Fieremans, Els; De Deene, Yves; Delputte, Steven; Ozdemir, Mahir S; D'Asseler, Yves; Vlassenbroeck, Jelle; Deblaere, Karel; Achten, Eric; Lemahieu, Ignace
44	2007	18086919	Jablonska, Beata; Aguirre, Adan; Vandenbosch, Renaud; Belachew, Shibeshih; Berthet, Cyril; Kaldis, Philipp; Gallo, Vittorio
44	2007	17327919	Mutschler, Isabella; Schulze-Bonhage, Andreas; Glauche, Volkmar; Demandt, Evariste; Speck, Oliver; Ball, Tonio
44	2007	17262846	De Biase, Irene; Rasmussen, Astrid; Endres, Dan; Al-Mahdawi, Sahar; Monticelli, Antonella; Cocozza, Sergio; Pook, Mark; Bidichandani, Sanjay I
44	2007	17235227	Rotondi, Armando J; Sinkule, Jennifer; Balzer, Kathleen; Harris, Jeffrey; Moldovan, Rene
44	2006	17130409	Uc, E Y; Rizzo, M; Anderson, S W; Sparks, J D; Rodnitzky, R L; Dawson, J D
44	2006	16733855	Norman, Kristina; Kirchner, Henriette; Lochs, Herbert; Pirlich, Matthias
44	2005	15751228	Kulstad, J Jacob; McMillan, Pamela J; Leverenz, James B; Cook, David G; Green, Pattie S; Peskind, Elaine R; Wilkinson, Charles W; Farris, Wesley; Mehta, Pankaj D; Craft, Suzanne
44	2004	15504626	Mercadante, Sebastiano; Villari, Patrizia; Ferrera, Patrizia; Casuccio, Alessandra
44	2004	14512436	Cassis, Lisa A; English, Victoria L; Bharadwaj, Kalyani; Boustany, Carine M
44	2002	12480826	Kashiwagi, Satoshi; Kajimura, Mayumi; Yoshimura, Yasunori; Suematsu, Makoto
44	2002	12468033	Blond, Donatienne; Campbell, Sandra J; Butchart, Angus G; Perry, V Hugh; Anthony, Daniel C
44	2002	12029403	Beuret, Pascal; Carton, Marie-Jose; Nourdine, Karim; Kaaki, Mahmoud; Tramoni, Gerard; Ducreux, Jean-Claude
44	1999	10097881	Balaban, C D
44	1994	8054407	Strik, W K; Dierks, T; Franzek, E; Stober, G; Maurer, K
43	2011	21596768	Beers, David R; Henkel, Jenny S; Zhao, Weihua; Wang, Jinghong; Huang, Ailing; Wen, Shixiang; Liao, Bing; Appel, Stanley H
43	2011	21338320	Coisne, Caroline; Engelhardt, Britta
43	2011	20882052	Gogel, S; Gubernator, M; Minger, S L
43	2010	20805473	Shi, Yun; Suh, Young Ho; Milstein, Aaron D; Isozaki, Kaname; Schmid, Sabine M; Roche, Katherine W; Nicoll, Roger A
43	2010	20068194	Gil, Ziv; Cavel, Oren; Kelly, Kaitlyn; Brader, Peter; Rein, Avigail; Gao, Sizhi P; Carlson, Diane L; Shah, Jatin P; Fong, Yuman; Wong, Richard J
43	2009	19168628	Jose, Antony M; Smith, Jessica J; Hunter, Craig P
43	2009	19054417	Kramer, Uri; Sagi, Liora; Goldberg-Stern, Hadassa; Zelnik, Nathanel; Nissenkorn, Andreea; Ben-Zeev, Bruria
43	2008	18272292	Westerlund, M; Belin, A C; Anvret, A; Bickford, P; Olson, L; Galter, D
43	2008	17965731	Rimmerman, N; Hughes, H V; Bradshaw, H B; Pazos, M X; Mackie, K; Prieto, A L; Walker, J M
43	2007	17314724	Dietrich, Andrea; Riese, Harriette; Sondeijker, Frouke E P L; Greaves-Lord, Kirstin; van Roon, Arie M; Ormel, Johan; Neeleman, Jan; Rosmalen, Judith G M
43	2005	16085495	Labrador, Juan Pablo; O'keefe, David; Yoshikawa, Shingo; McKinnon, Randall D; Thomas, John B; Bashaw, Greg J
43	2005	15728775	Soto-Trevino, Cristina; Rabbah, Pascale; Marder, Eve; Nadim, Farzan
43	2003	12854737	Proust, Francois; Debono, Bertrand; Hannequin, Didier; Gerardin, Emmanuel; Clavier, Erick; Langlois, Olivier; Freger, Pierre
43	2001	11402113	Johnson, K A; Lopera, F; Jones, K; Becker, A; Sperling, R; Hilson, J; Londono, J; Siegert, I; Arcos, M; Moreno, S; Madrigal, L; Ossa, J; Pineda, N; Ardila, A; Roselli, M; Albert, M S; Kosik, K S; Rios, A
43	1993	8272447	Stein, D J; Hollander, E; Cohen, L; Frenkel, M; Saoud, J B; DeCaria, C; Aronowitz, B; Levin, A; Liebowitz, M R; Cohen, L
43	1993	8120825	Cousins, H M; Edwards, F R; Hirst, G D; Wendt, I R
42	2012	22036999	Gagnon, Louis; Yucel, Meryem A; Dehaes, Mathieu; Cooper, Robert J; Perdue, Katherine L; Selb, Juliette; Huppert, Theodore J; Hoge, Richard D; Boas, David A
42	2011	21285322	Qiu, Jian; Fang, Yuan; Bosch, Martha A; Ronnekleiv, Oline K; Kelly, Martin J
42	2011	21273313	Bansal, Arjun K; Vargas-Irwin, Carlos E; Truccolo, Wilson; Donoghue, John P
42	2011	21073960	Liao, Wei; Ding, Jurong; Marinazzo, Daniele; Xu, Qiang; Wang, Zhengge; Yuan, Cuiping; Zhang, Zhiqiang; Lu, Guangming; Chen, Huafu
42	2010	20068134	Reed, Alison S; Unger, Elizabeth K; Olofsson, Louise E; Piper, Merisa L; Myers, Martin G Jr; Xu, Allison W
42	2009	19223687	Amlie-Lefond, Catherine; Chan, Anthony K C; Kirton, Adam; deVeber, Gabrielle; Hovinga, Collin A; Ichord, Rebecca; Stephens, Derek; Zaidat, Osama O
42	2009	19223148	Kakkos, Stavros K; Sabetai, Michael; Tegos, Thomas; Stevens, John; Thomas, Dafydd; Griffin, Maura; Geroulakos, George; Nicolaides, Andrew N
42	2009	18817815	Iaria, Giuseppe; Palermo, Liana; Committeri, Giorgia; Barton, Jason J S
42	2008	18329633	de Haan, Bianca; Morgan, Paul S; Rorden, Chris
42	2008	18241306	Sanchez-Morla, E M; Garcia-Jimenez, M A; Barabash, A; Martinez-Vizcaino, V; Mena, J; Cabranes-Diaz, J A; Baca-Baldomero, E; Santos, J L
42	2008	18183624	Mukherjee, Odity; Wang, Jun; Gitcho, Michael; Chakraverty, Sumi; Taylor-Reinwald, Lisa; Shears, Shantia; Kauwe, John S K; Norton, Joanne; Levitch, Denise; Bigio, Eileen H; Hatanpaa, Kimmo J; White, Charles L; Morris, John C; Cairns, Nigel J; Goate, Alison
42	2007	17295211	Formigli, Lucia; Meacci, Elisabetta; Sassoli, Chiara; Squecco, Roberta; Nosi, Daniele; Chellini, Flaminia; Naro, Fabio; Francini, Fabio; Zecchi-Orlandini, Sandra
42	2006	17161086	Jones, Kory; Sharp, Collin; Mangram, Alicia J; Dunn, Ernest L
42	2006	16805845	Fleischer, Jorg; Schwarzenbacher, Karin; Besser, Stefanie; Hass, Nicole; Breer, Heinz
42	2005	16028004	Post, Teun M; Freijer, Jan I; DeJongh, Joost; Danhof, Meindert
42	2004	15050438	Minzer, Karen; Lee, Olivia; Hong, John J; Singer, Harvey S
42	2000	10794969	Burleson, M L; Smatresk, N J
42	2000	10683411	Wu, Y; Pearl, S M; Zigmond, M J; Michael, A C
42	1998	9858369	Borlongan, C V; Hida, H; Nishino, H
42	1993	8230107	Sonesson, C; Waters, N; Svensson, K; Carlsson, A; Smith, M W; Piercey, M F; Meier, E; Wikstrom, H
41	2012	22284910	Majumdar, Amitabha; Cesario, Wanda Colon; White-Grindley, Erica; Jiang, Huoqing; Ren, Fengzhen; Khan, Mohammed Repon; Li, Liying; Choi, Edward Man-Lik; Kannan, Kasthuri; Guo, Fengli; Unruh, Jay; Slaughter, Brian; Si, Kausik
41	2010	20396900	Logothetis, Diomedes E; Petrou, Vasileios I; Adney, Scott K; Mahajan, Rahul
41	2010	20140821	Cattaneo, Antonino
41	2010	20110537	Baptista, Miguel Viana; Ferreira, Susana; Pinho-E-Melo, Teresa; Carvalho, Marta; Cruz, Vitor T; Carmona, Catia; Silva, Fernando A; Tuna, Assuncao; Rodrigues, Miguel; Ferreira, Carla; Pinto, Ana A N; Leitao, Andre; Gabriel, Joao Paulo; Calado, Sofia; Oliveira, Joao Paulo; Ferro, Jose M
41	2010	20036713	Dufour-Rainfray, Diane; Vourc'h, Patrick; Le Guisquet, Anne-Marie; Garreau, Lucette; Ternant, David; Bodard, Sylvie; Jaumain, Emilie; Gulhan, Zuhal; Belzung, Catherine; Andres, Christian R; Chalon, Sylvie; Guilloteau, Denis
41	2010	20007718	Elrick, Matthew J; Pacheco, Chris D; Yu, Ting; Dadgar, Nahid; Shakkottai, Vikram G; Ware, Christopher; Paulson, Henry L; Lieberman, Andrew P
41	2010	19682437	Garcia-Martinez, Eva Maria; Sanz-Blasco, Sara; Karachitos, Andonis; Bandez, Manuel J; Fernandez-Gomez, Francisco J; Perez-Alvarez, Sergio; de Mera, Raquel Maria Melero Fernandez; Jordan, Maria J; Aguirre, Norberto; Galindo, Maria F; Villalobos, Carlos; Navarro, Ana; Kmita, Hanna; Jordan, Joaquin
41	2008	18589921	Field, Tiffany; Diego, Miguel
41	2008	18230811	Cherney, Leora R; Halper, Anita S; Holland, Audrey L; Cole, Ron
41	2008	18227417	Schmeichel, A M; Buchhalter, L C; Low, P A; Parisi, J E; Boeve, B W; Sandroni, P; Benarroch, E E
41	2008	18164986	Todt, Ingo; Basta, Dietmar; Ernst, Arne
41	2006	17168210	Agarawal, J P; Swangsilpa, T; van der Linden, Y; Rades, D; Jeremic, B; Hoskin, P J
41	2006	16987883	Pittman, Alan M; Fung, Hon-Chung; de Silva, Rohan
41	2006	16464655	De Sarno, Patrizia; Bijur, Gautam N; Zmijewska, Anna A; Li, Xiaohua; Jope, Richard S
41	2005	15950501	Pych, Jason C; Chang, Qing; Colon-Rivera, Cynthia; Gold, Paul E
41	2005	15617667	Ristic, Jelena; Kingstone, Alan
41	2004	15548637	Gomez-Pinilla, Fernando; Ying, Zhe; Roy, Roland R; Hodgson, John; Edgerton, V Reggie
41	2002	12147298	Venalainen, Jarkko I; Juvonen, Risto O; Forsberg, Markus M; Garcia-Horsman, Arturo; Poso, Antti; Wallen, Erik A A; Gynther, Jukka; Mannisto, Pekka T
41	2002	12136043	Pryce, Christopher R; Ruedi-Bettschen, Daniela; Dettling, Andrea C; Feldon, Joram
41	2002	12102670	Sachdeo, R C; Sachdeo, S K; Levy, R H; Streeter, A J; Bishop, F E; Kunze, K L; Mather, G G; Roskos, L K; Shen, D D; Thummel, K E; Trager, W F; Curtin, C R; Doose, Dennis R; Gisclon, L G; Bialer, Meir
41	2001	11681851	Hille, C J; Fox, S H; Maneuf, Y P; Crossman, A R; Brotchie, J M
41	2001	11334269	Kraemer, D F; Fortin, D; Doolittle, N D; Neuwelt, E A
41	1999	10366687	Ko, L W; Ko, E C; Nacharaju, P; Liu, W K; Chang, E; Kenessey, A; Yen, S H
41	1995	7565937	Ikeda, K; Iwasaki, Y; Tagaya, N; Shiojima, T; Kinoshita, M
41	1994	8170125	Elfenbein, J L; Hardin-Jones, M A; Davis, J M
41	1993	8253707	Hale, A S
41	1993	8004155	Yang, G; Xi, Z X; Wan, Y; Wang, H; Bi, G
41	1992	1539692	Faraci, F M; Heistad, D D
41	1985	16758594	DiMarco, A F; Kelling, J S; DiMarco, M S; Jacobs, I; Shields, R; Altose, M D
40	2011	21865573	Koennecke, Hans-Christian; Belz, W; Berfelde, D; Endres, M; Fitzek, S; Hamilton, F; Kreitsch, P; Mackert, B-M; Nabavi, D G; Nolte, C H; Pohls, W; Schmehl, I; Schmitz, B; von Brevern, M; Walter, G; Heuschmann, P U
40	2011	21865456	Takeuchi, Hikaru; Taki, Yasuyuki; Hashizume, Hiroshi; Sassa, Yuko; Nagase, Tomomi; Nouchi, Rui; Kawashima, Ryuta
40	2011	21623382	Lancaster, Madeline A; Gopal, Dipika J; Kim, Joon; Saleem, Sahar N; Silhavy, Jennifer L; Louie, Carrie M; Thacker, Bryan E; Williams, Yuko; Zaki, Maha S; Gleeson, Joseph G
40	2011	21587337	Manchikanti, Laxmaiah; Falco, Frank J E; Benyamin, Ramsin M; Helm, Standiford 2nd; Parr, Allan T; Hirsch, Joshua A
40	2011	21269847	Bonati, L H; Fraedrich, G
40	2011	20589941	Boersma, Maria; Smit, Dirk J A; de Bie, Henrica M A; Van Baal, G Caroline M; Boomsma, Dorret I; de Geus, Eco J C; Delemarre-van de Waal, Henriette A; Stam, Cornelis J
40	2010	19963069	Huang, Xiao-Qi; Lui, Su; Deng, Wei; Chan, Raymond C K; Wu, Qi-Zhu; Jiang, Li-Jun; Zhang, Jun-Ran; Jia, Zhi-Yun; Li, Xiu-Li; Li, Fei; Chen, Long; Li, Tao; Gong, Qi-Yong
40	2009	19500572	Munoz, Ana; Carlsson, Thomas; Tronci, Elisabetta; Kirik, Deniz; Bjorklund, Anders; Carta, Manolo
40	2009	19150451	Maestripieri, Dario; Hoffman, Christy L; Anderson, George M; Carter, C Sue; Higley, James D
40	2008	18192344	Fei, G-Q; Zhong, C; Jin, L; Wang, J; Zhang, Yuhao; Zheng, X; Zhang, Yuwen; Hong, Z
40	2007	17846216	Li, M-H; Li, Y-D; Gao, B-L; Fang, C; Luo, Q-Y; Cheng, Y-S; Xie, Z-Y; Wang, Y-L; Zhao, J-G; Li, Y; Wang, W; Zhang, B-L; Li, M
40	2007	17415631	Kim, So Jung; Son, Tae Gen; Kim, Keunho; Park, Hee Ra; Mattson, Mark P; Lee, Jaewon
40	2007	17250657	Golovko, Mikhail Y; Rosenberger, Thad A; Feddersen, Soren; Faergeman, Nils J; Murphy, Eric J
40	2005	16256784	Butterworth, John; Wagenknecht, Lynne E; Legault, Claudine; Zaccaro, Daniel J; Kon, Neal D; Hammon, John W Jr; Rogers, Anne T; Troost, B Todd; Stump, David A; Furberg, Curt D; Coker, Laura H
40	1999	10025536	Khajavi, K; Comair, Y G; Wyllie, E; Palmer, J; Morris, H H; Hahn, J F
40	1995	7529827	Nagy, J I; Hacking, J; Frankenstein, U N; Turley, E A
40	1964	19291903	RICHARDSON, A E; JANE, J A; PAYNE, P M
39	2012	22350062	Eyler, Lisa T; Pierce, Karen; Courchesne, Eric
39	2010	20384815	Liu, Ming C; Akinyi, Linnet; Scharf, Dancia; Mo, Jixiang; Larner, Stephen F; Muller, Uwe; Oli, Monika W; Zheng, Wenrong; Kobeissy, Firas; Papa, Linda; Lu, Xi-Chun; Dave, Jitendra R; Tortella, Frank C; Hayes, Ronald L; Wang, Kevin K W
39	2010	20089918	Yanpallewar, Sudhirkumar U; Fernandes, Kimberly; Marathe, Swananda V; Vadodaria, Krishna C; Jhaveri, Dhanisha; Rommelfanger, Karen; Ladiwala, Uma; Jha, Shanker; Muthig, Verena; Hein, Lutz; Bartlett, Perry; Weinshenker, David; Vaidya, Vidita A
39	2010	20080930	Eimer, Martin; Kiss, Monika; Nicholas, Susan
39	2010	19699306	Radua, Joaquim; Phillips, Mary L; Russell, Tamara; Lawrence, Natalia; Marshall, Nicolette; Kalidindi, Sridevi; El-Hage, Wissam; McDonald, Colm; Giampietro, Vincent; Brammer, Michael J; David, Anthony S; Surguladze, Simon A
39	2010	19608369	Singh, Manbir; Jeong, Jeongwon; Hwang, Darryl; Sungkarat, Witaya; Gruen, Peter
39	2009	19810627	Whiteneck, Gale; Gassaway, Julie; Dijkers, Marcel; Jha, Amitabh
39	2009	18829180	Courtney, A C; Courtney, M W
39	2009	18653553	Mylius, V; Engau, I; Teepker, M; Stiasny-Kolster, K; Schepelmann, K; Oertel, W H; Lautenbacher, S; Moller, J C
39	2008	18629616	Monge, Claire; Beraud, Nathalie; Kuznetsov, Andrey V; Rostovtseva, Tatiana; Sackett, Dan; Schlattner, Uwe; Vendelin, Marko; Saks, Valdur A
39	2008	17638590	Sharma, S K; Mishra, Hemant Kumar; Sharma, Hanish; Goel, Ashish; Sreenivas, V; Gulati, Vinay; Tahir, Mohammad
39	2007	17630726	Dziadulewicz, Edward K; Bevan, Stuart J; Brain, Christopher T; Coote, Paul R; Culshaw, Andrew J; Davis, Andrew J; Edwards, Lee J; Fisher, Adrian J; Fox, Alyson J; Gentry, Clive; Groarke, Alex; Hart, Terance W; Huber, Werner; James, Iain F; Kesingland, Adam; La Vecchia, Luigi; Loong, Yvonne; Lyothier, Isabelle; McNair, Kara; O'Farrell, Cathal; Peacock, Marcus; Portmann, Robert; Schopfer, Ulrich; Y…
39	2006	16621647	Awano, Tomoyuki; Katz, Martin L; O'Brien, Dennis P; Sohar, Istvan; Lobel, Peter; Coates, Joan R; Khan, Shahnawaz; Johnson, Gayle C; Giger, Urs; Johnson, Gary S
39	2004	15240763	Takazawa, Tomonori; Saito, Yasuhiko; Tsuzuki, Keisuke; Ozawa, Seiji
39	2004	15069597	Dimopoulou, Ioanna; Tsagarakis, Stylianos; Theodorakopoulou, Maria; Douka, Evangelia; Zervou, Maria; Kouyialis, Andreas T; Thalassinos, Nikolaos; Roussos, Charis
39	2004	14690536	Tortarolo, Massimo; Crossthwaite, Andrew J; Conforti, Laura; Spencer, Jeremy P; Williams, Robert J; Bendotti, Caterina; Rattray, Marcus
39	2003	14561438	Herrmann, Martin J; Jacob, Christian; Unterecker, Stefan; Fallgatter, Andreas J
39	1999	10516774	Nortvedt, M W; Riise, T; Myhr, K M; Nyland, H I; Hanestad, B R
39	1997	9272797	Alstergren, P; Kopp, S
38	2013	23995691	Mangravite, Lara M; Engelhardt, Barbara E; Medina, Marisa W; Smith, Joshua D; Brown, Christopher D; Chasman, Daniel I; Mecham, Brigham H; Howie, Bryan; Shim, Heejung; Naidoo, Devesh; Feng, QiPing; Rieder, Mark J; Chen, Yii-Der I; Rotter, Jerome I; Ridker, Paul M; Hopewell, Jemma C; Parish, Sarah; Armitage, Jane; Collins, Rory; Wilke, Russell A; Nickerson, Deborah A; Stephens, Matthew; Krauss, Ron…
38	2011	21385986	Yang, Qianzi; Dong, Hui; Deng, Jiao; Wang, Qiang; Ye, Ruidong; Li, Xuying; Hu, Sheng; Dong, Hailong; Xiong, Lize
38	2011	21368173	Kao, Aimee W; Eisenhut, Robin J; Martens, Lauren Herl; Nakamura, Ayumi; Huang, Anne; Bagley, Josh A; Zhou, Ping; de Luis, Alberto; Neukomm, Lukas J; Cabello, Juan; Farese, Robert V Jr; Kenyon, Cynthia
38	2011	21146961	Northoff, Georg; Qin, Pengmin
38	2009	19804413	Kumari, Udhaya; Tan, E K
38	2009	19523165	Abizaid, Alfonso
38	2009	19101182	Hasenbring, Monika I; Hallner, Dirk; Rusu, Adina C
38	2009	18940776	Hornero, Roberto; Abasolo, Daniel; Escudero, Javier; Gomez, Carlos
38	2009	18931001	Orth, M; Rothwell, J C
38	2008	18772444	Barreto, Andrew D; Albright, Karen C; Hallevi, Hen; Grotta, James C; Noser, Elizabeth A; Khaja, Aslam M; Shaltoni, Hashem M; Gonzales, Nicole R; Illoh, Kachi; Martin-Schild, Sheryl; Campbell, Morgan S 3rd; Weir, Raymond U; Savitz, Sean I
38	2008	18385465	Kleiber, Allison C; Zheng, Hong; Schultz, Harold D; Peuler, Jacob D; Patel, Kaushik P
38	2008	17920932	Ganushchak, Lesya Y; Schiller, Niels O
38	2005	16083357	Yano, Shunsuke; Kuroda, Satoshi; Lee, Jang-Bo; Shichinohe, Hideo; Seki, Toshitaka; Ikeda, Jun; Nishimura, Goro; Hida, Kazutoshi; Tamura, Mamoru; Iwasaki, Yoshinobu
38	2005	15857401	Rubino, Tiziana; Forlani, Greta; Vigano, Daniela; Zippel, Renata; Parolaro, Daniela
38	2004	15226662	Kirwan, Ruaidhri P; Crean, John K; Fenerty, Cecilia H; Clark, Abbot F; O'Brien, Colm J
38	2004	14705116	Baird, Amee D; Wilson, Sarah J; Bladin, Peter F; Saling, Michael M; Reutens, David C
38	2001	11763424	Martin, A J; Fisher, C; Igbaseimokumo, U; Jarosz, J M; Dean, A F
38	1999	10400223	Chen, X; Tanner, K; Levine, J D
38	1997	9339156	Clark, S; Rose, D J; Fujimoto, K
38	1993	8116469	Andersson, C; Tytell, M; Brunso-Bechtold, J
37	2011	21626544	Bezard, Erwan; Przedborski, Serge
37	2011	21368031	Lee, Frankie H F; Fadel, Marc P; Preston-Maher, Kate; Cordes, Sabine P; Clapcote, Steven J; Price, David J; Roder, John C; Wong, Albert H C
37	2011	21311065	Arquizan, Caroline; Trinquart, Ludovic; Touboul, Pierre-Jean; Long, Anne; Feasson, Severine; Terriat, Beatrice; Gobin-Metteil, Marie-Pierre; Guidolin, Brigitte; Cohen, Serge; Mas, Jean-Louis
37	2011	21300968	Tallantyre, E C; Dixon, J E; Donaldson, I; Owens, T; Morgan, P S; Morris, P G; Evangelou, N
37	2010	20881123	Vesia, Michael; Prime, Steven L; Yan, Xiaogang; Sergio, Lauren E; Crawford, J Douglas
37	2010	19046608	Chien, Kuo-Liong; Su, Ta-Chen; Hsu, Hsiu-Ching; Chang, Wei-Tien; Chen, Pei-Chung; Chen, Ming-Fong; Lee, Yuan-Teh
37	2009	19826483	Klimczak, Ryan R; Koerber, James T; Dalkara, Deniz; Flannery, John G; Schaffer, David V
37	2009	19444577	Kato, Naoko; Fujiwara, Yoshihiro; Harato, Misako; Kurokawa, Shuji; Shibata, Yasuyuki; Harada, Jun; Komatsu, Toru
37	2009	19217656	Becker, Gerhild; Blum, Hubert E
37	2009	19022580	Masheb, Robin M; Kerns, Robert D; Lozano, Christine; Minkin, Mary Jane; Richman, Susan
37	2009	18931009	Agosta, F; Rocca, M A; Valsasina, P; Sala, S; Caputo, D; Perini, M; Salvi, F; Prelle, A; Filippi, M
37	2008	18584497	Ramanujam, Prasanthi; Guluma, Kama Z; Castillo, Edward M; Chacon, Marcus; Jensen, Matt B; Patel, Ekta; Linnick, William; Dunford, James V
37	2008	18287202	Sugimori, Michiya; Nagao, Motoshi; Parras, Carlos M; Nakatani, Hiroko; Lebel, Melanie; Guillemot, Francois; Nakafuku, Masato
37	2008	18201301	Reid, S M; Johnstone, B R; Westbury, C; Rawicki, B; Reddihough, D S
37	2008	18201150	Gerstner, Thorsten; Bell, Nellie; Konig, Stephan
37	2008	18171705	Vinberg, Joakim; Grill-Spector, Kalanit
37	2008	18166708	Passero, Stefano G; Rossi, Simone
37	2008	18022872	Antonioli, Luca; Fornai, Matteo; Colucci, Rocchina; Ghisu, Narcisa; Tuccori, Marco; Del Tacca, Mario; Blandizzi, Corrado
37	2007	17878763	Lin, Li-Li; Liu, Ai-Jun; Liu, Jian-Guo; Yu, Xue-Hong; Qin, Lu-Ping; Su, Ding-Feng
37	2007	17366612	Schiltz, Jennifer C; Sawchenko, Paul E
37	2007	16621167	Rey, P; Lopez-Real, A; Sanchez-Iglesias, S; Munoz, A; Soto-Otero, R; Labandeira-Garcia, J L
37	2006	16616848	Arlet, Jean-Benoit; Dimitri, Dalia; Pagnoux, Christian; Boyer, Olivier; Maisonobe, Thierry; Authier, Francois-Jerome; Bloch-Queyrat, Coralie; Goulvestre, Claire; Heshmati, Farhad; Atassi, Marielle; Guillevin, Loic; Herson, Serge; Benveniste, Olivier; Mouthon, Luc
37	2006	16506198	Imamura, Fumiaki; Nagao, Hiroshi; Naritsuka, Hiromi; Murata, Yasunobu; Taniguchi, Hisaaki; Mori, Kensaku
37	2005	15885948	Bandak, Faris A
37	2005	15677574	Carey, Leeanne M; Abbott, David F; Egan, Gary F; Bernhardt, Julie; Donnan, Geoffrey A
37	2004	15194754	Mulcahy, Ellyn R; Bartz, Jason C; Kincaid, Anthony E; Bessen, Richard A
37	2004	14730707	Maragakis, Nicholas J; Dietrich, Joerg; Wong, Victor; Xue, Haipeng; Mayer-Proschel, Margot; Rao, Mahendra S; Rothstein, Jeffrey D
37	2000	11175288	Bomont, P; Watanabe, M; Gershoni-Barush, R; Shizuka, M; Tanaka, M; Sugano, J; Guiraud-Chaumeil, C; Koenig, M
37	2000	11044892	Jafferali, S; Dumont, Y; Sotty, F; Robitaille, Y; Quirion, R; Kar, S
37	1997	9408102	Giroud, M; Lemesle, M; Madinier, G; Billiar, T; Dumas, R
37	1994	8042934	Ruggero, M A
37	1991	1988546	Charriere-Bertrand, C; Garner, C; Tardy, M; Nunez, J
36	2011	21454355	Jackson, Janna R; Ryan, Michael J; Alway, Stephen E
36	2011	21442580	Drews, T; Pasic, M; Buz, S; Unbehaun, A; Dreysse, S; Kukucka, M; Mladenow, A; Hetzer, R
36	2011	21440628	VanGuilder, Heather D; Farley, Julie A; Yan, Han; Van Kirk, Colleen A; Mitschelen, Matthew; Sonntag, William E; Freeman, Willard M
36	2011	20385663	Winecoff, Amy; Labar, Kevin S; Madden, David J; Cabeza, Roberto; Huettel, Scott A
36	2010	21167054	Corona, Angela W; Huang, Yan; O'Connor, Jason C; Dantzer, Robert; Kelley, Keith W; Popovich, Phillip G; Godbout, Jonathan P
36	2010	20603331	Cole, R N; Ghazanfari, N; Ngo, S T; Gervasio, O L; Reddel, S W; Phillips, W D
36	2010	20590291	Xu, Gang; Knutsen, Andrew K; Dikranian, Krikor; Kroenke, Christopher D; Bayly, Philip V; Taber, Larry A
36	2010	20186858	Salajegheh, Mohammad; Kong, Sek Won; Pinkus, Jack L; Walsh, Ronan J; Liao, Anne; Nazareno, Remedios; Amato, Anthony A; Krastins, Bryan; Morehouse, Chris; Higgs, Brandon W; Jallal, Bahija; Yao, Yihong; Sarracino, David A; Parker, Kenneth C; Greenberg, Steven A
36	2010	20097618	Roffey, Darren M; Wai, Eugene K; Bishop, Paul; Kwon, Brian K; Dagenais, Simon
36	2010	19944072	Ozoe, Yoshihisa; Asahi, Miho; Ozoe, Fumiyo; Nakahira, Kunimitsu; Mita, Takeshi
36	2009	19903880	Scholpp, Steffen; Delogu, Alessio; Gilthorpe, Jonathan; Peukert, Daniela; Schindler, Simone; Lumsden, Andrew
36	2009	19283413	Jankowitz, Brian T; Atteberry, Dave S; Gerszten, Peter C; Karausky, Patricia; Cheng, Boyle C; Faught, Ryan; Welch, William C
36	2009	18945580	Faggioli, Gianluca; Ferri, Monica; Rapezzi, Claudio; Tonon, Caterina; Manzoli, Lamberto; Stella, Andrea
36	2009	18824734	Lee, Eun Ji; Kim, Tae-Woo; Park, Ki Ho; Seong, Mincheol; Kim, Hyunjoong; Kim, Dong Myung
36	2009	18809177	Sjoberg, Beatrice G; Su, Jun; Dahlbom, Ingrid; Gronlund, Hans; Wikstrom, Max; Hedblad, Bo; Berglund, Goran; de Faire, Ulf; Frostegard, Johan
36	2008	18030304	Milner, Richard; Hung, Stephanie; Wang, Xiaoyun; Spatz, Maria; del Zoppo, Gregory J
36	2008	17713463	Whalen, Michael J; Dalkara, Turgay; You, Zerong; Qiu, Jianhua; Bermpohl, Daniela; Mehta, Niyati; Suter, Bernhard; Bhide, Pradeep G; Lo, Eng H; Ericsson, Maria; Moskowitz, Michael A
36	2007	17564836	Dasari, Venkata Ramesh; Spomar, Daniel G; Cady, Craig; Gujrati, Meena; Rao, Jasti S; Dinh, Dzung H
36	2007	17353054	Balslev, Daniela; Braet, Wouter; McAllister, Craig; Miall, R Chris
36	2005	15813400	Brewer, Bambi R; Fagan, Matthew; Klatzky, Roberta L; Matsuoka, Yoky
36	2005	15758159	Best, Aaron R; Thompson, Jason V; Fletcher, Max L; Wilson, Donald A
36	2004	15147877	Hinderlich, Stephan; Salama, Ilan; Eisenberg, Iris; Potikha, Tamara; Mantey, Lars R; Yarema, Kevin J; Horstkorte, Rudiger; Argov, Zohar; Sadeh, Menachem; Reutter, Werner; Mitrani-Rosenbaum, Stella
36	2003	14647000	Karbownik, Malgorzata; Lewinski, Andrzej
36	2002	12036987	Kawasaki, Atsushi; Han, Ming-Hu; Wei, Ji-Ye; Hirata, Keiji; Otori, Yasumasa; Barnstable, Colin J
36	2002	11751027	Lu, Wenxiao; Monteggia, Lisa M; Wolf, Marina E
36	2001	11532440	Lundstrom, K; Schweitzer, C; Rotmann, D; Hermann, D; Schneider, E M; Ehrengruber, M U
36	1999	10520133	Frye, C A; Vongher, J M
36	1999	10380963	Wakita, H; Tomimoto, H; Akiguchi, I; Lin, J X; Miyamoto, K; Oka, N
36	1991	1712009	Kuijpers, W; Tonnaer, E L; Peters, T A; Ramaekers, F C
35	2012	22279213	Wen, Xiaotong; Yao, Li; Liu, Yijun; Ding, Mingzhou
35	2012	22020035	Zarruk, Juan G; Fernandez-Lopez, David; Garcia-Yebenes, Isaac; Garcia-Gutierrez, Maria S; Vivancos, Jose; Nombela, Florentino; Torres, Magdalena; Burguete, Maria C; Manzanares, Jorge; Lizasoain, Ignacio; Moro, Maria A
35	2011	22025699	Zimmermann, Katharina; Lennerz, Jochen K; Hein, Alexander; Link, Andrea S; Kaczmarek, J Stefan; Delling, Markus; Uysal, Serdar; Pfeifer, John D; Riccio, Antonio; Clapham, David E
35	2011	21484951	Quraan, Maher A; Moses, Sandra N; Hung, Yuwen; Mills, Travis; Taylor, Margot J
35	2011	21470101	Reddy, P H; Reddy, T P
35	2011	21397703	Heckemann, Rolf A; Keihaninejad, Shiva; Aljabar, Paul; Gray, Katherine R; Nielsen, Casper; Rueckert, Daniel; Hajnal, Joseph V; Hammers, Alexander
35	2011	21081302	Chen, Aimin; Dietrich, Kim N; Huo, Xia; Ho, Shuk-mei
35	2010	20150553	Jackson, Caroline A; Hutchison, Aidan; Dennis, Martin S; Wardlaw, Joanna M; Lindgren, Arne; Norrving, Bo; Anderson, Craig S; Hankey, Graeme J; Jamrozik, Konrad; Appelros, Peter; Sudlow, Cathie L M
35	2010	20031228	Barboni, Piero; Carbonelli, Michele; Savini, Giacomo; Ramos, Carolina do V F; Carta, Arturo; Berezovsky, Adriana; Salomao, Solange R; Carelli, Valerio; Sadun, Alfredo A
35	2009	19228978	Poirier, Colline; Boumans, Tiny; Verhoye, Marleen; Balthazart, Jacques; Van der Linden, Annemie
35	2009	19206997	Brophy, Gretchen M; Pineda, Jose A; Papa, Linda; Lewis, Stephen B; Valadka, Alex B; Hannay, H Julia; Heaton, Shelley C; Demery, Jason A; Liu, Ming Cheng; Tepas, Joseph J 3rd; Gabrielli, Andrea; Robicsek, Steven; Wang, Kevin K W; Robertson, Claudia S; Hayes, Ronald L
35	2009	19131412	Cloft, H J; Rabinstein, A; Lanzino, G; Kallmes, D F
35	2009	19029069	Rowe, Fiona; Brand, Darren; Jackson, Carole A; Price, Alison; Walker, Linda; Harrison, Shirley; Eccleston, Carla; Scott, Claire; Akerman, Nicola; Dodridge, Caroline; Howard, Claire; Shipman, Tracey; Sperring, Una; MacDiarmid, Sonia; Freeman, Cicely
35	2009	19005644	Deiana, Serena; Harrington, Charles R; Wischik, Claude M; Riedel, Gernot
35	2009	18840784	Collino, Massimo; Aragno, Manuela; Castiglia, Sara; Tomasinelli, Chiara; Thiemermann, Christoph; Boccuzzi, Giuseppe; Fantozzi, Roberto
35	2008	18266871	Holmoy, T
35	2008	18173310	Hlatky, Roman; Valadka, Alex B; Gopinath, Shankar P; Robertson, Claudia S
35	2008	18076640	Hattori, Junri; Ouchida, Mamoru; Ono, Junko; Miyake, Susumu; Maniwa, Satoshi; Mimaki, Nobuyoshi; Ohtsuka, Yoko; Ohmori, Iori
35	2008	17703359	Dasari, Venkata Ramesh; Spomar, Daniel G; Li, Liang; Gujrati, Meena; Rao, Jasti S; Dinh, Dzung H
35	2007	17467407	Mystakidou, Kyriaki; Parpa, Efi; Tsilika, Eleni; Pathiaki, Maria; Patiraki, Elisabeth; Galanos, Antonis; Vlahos, Lambros
35	2007	17409484	Rossi, L; Foffani, G; Marceglia, S; Bracchi, F; Barbieri, S; Priori, A
35	2005	15699172	van Beek, Johan; van Meurs, Marjan; 't Hart, Bert A; Brok, Herbert P M; Neal, Jim W; Chatagner, Alexandra; Harris, Claire L; Omidvar, Nader; Morgan, B Paul; Laman, Jon D; Gasque, Philippe
35	2004	15026512	Ceranic, B; Luxon, L M
35	2004	14581462	Apaja, Pirjo M; Harju, Kirsi T; Aatsinki, Jyrki T; Petaja-Repo, Ulla E; Rajaniemi, Hannu J
35	2002	12011545	Derex, L; Nighoghossian, N; Hermier, M; Adeleine, P; Froment, J C; Trouillas, P
35	2002	11884035	Tal, Tamar; Vaizel-Ohayon, Dalit; Schejter, Eyal D
35	2000	11113586	Shi, M; Yan, X; Ryan, D H; Harris, R B
35	1992	1342404	Gillingham, K K
35	1991	1958740	Griepp, R B; Ergin, M A; Lansman, S L; Galla, J D; Pogo, G
34	2013	23897027	Fink, John K
34	2012	22412360	Huys, Quentin J M; Eshel, Neir; O'Nions, Elizabeth; Sheridan, Luke; Dayan, Peter; Roiser, Jonathan P
34	2012	22074330	Ahmed, Z; Asi, Y T; Sailer, A; Lees, A J; Houlden, H; Revesz, T; Holton, J L
34	2012	21920661	Giannantoni, Antonella; Bini, Vittorio; Dmochowski, Roger; Hanno, Philip; Nickel, J Curtis; Proietti, Silvia; Wyndaele, Jean Jacques
34	2011	21436458	Scheibel, Markus; Droschel, Silvia; Gerhardt, Christian; Kraus, Natascha
34	2010	20598857	Barr, M S; Farzan, F; Tran, Lisa C; Chen, R; Fitzgerald, P B; Daskalakis, Z J
34	2010	20225293	Srikanth, Velandai; Phan, Thanh G; Chen, Jian; Beare, Richard; Stapleton, Jennifer M; Reutens, David C
34	2010	20053910	Gutierrez, Ranier; Simon, Sidney A; Nicolelis, Miguel A L
34	2010	20044530	Arima, Hisatomi; Tzourio, Christophe; Anderson, Craig; Woodward, Mark; Bousser, Marie-Germaine; MacMahon, Stephen; Neal, Bruce; Chalmers, John
34	2010	19641976	Horisberger, Monika; Brunner, Alexander; Herzog, Richard F
34	2009	19484623	Pertab, Jon L; James, Kelly M; Bigler, Erin D
34	2009	19227499	Kalaska, John F
34	2009	19191204	Burgel, U; Madler, B; Honey, C R; Thron, A; Gilsbach, J; Coenen, V A
34	2009	19092013	Zenke, Y; Sakai, A; Oshige, T; Moritani, S; Nakamura, T
34	2009	19059466	Wang, L; Chopp, M; Zhang, R L; Zhang, L; Letourneau, Y; Feng, Y F; Jiang, A; Morris, D C; Zhang, Z G
34	2009	19033555	Ndengele, Michael M; Cuzzocrea, Salvatore; Masini, Emanuela; Vinci, M Cristina; Esposito, Emanuela; Muscoli, Carolina; Petrusca, Daniela Nicoleta; Mollace, Vincenzo; Mazzon, Emanuela; Li, Dechun; Petrache, Irina; Matuschak, George M; Salvemini, Daniela
34	2009	18701913	Munemasa, Y; Ahn, J H; Kwong, J M K; Caprioli, J; Piri, N
34	2008	18512692	Hou, Shaoping; Duale, Hanad; Cameron, Adrian A; Abshire, Sarah M; Lyttle, Travis S; Rabchevsky, Alexander G
34	2008	18303453	Zanella, John M; Burright, Eric N; Hildebrand, Keith; Hobot, Chris; Cox, Mark; Christoferson, Laura; McKay, William F
34	2008	18267029	Bialosky, Joel E; Bishop, Mark D; Robinson, Michael E; Barabas, Josh A; George, Steven Z
34	2008	18266260	Mihailova, Albena; Malerod, Helle; Wilson, Steven Ray; Karaszewski, Bartosz; Hauser, Roman; Lundanes, Elsa; Greibrokk, Tyge
34	2007	17507503	Byblow, Winston D; Coxon, James P; Stinear, Cathy M; Fleming, Melanie K; Williams, Garry; Muller, J Florian M; Ziemann, Ulf
34	2006	17034342	Butterfield, D Allan
34	2006	16719028	Higgins, Johanne; Salbach, Nancy M; Wood-Dauphinee, Sharon; Richards, Carol L; Cote, Robert; Mayo, Nancy E
34	2006	16198718	Brown, D J; Hill, S T; Baker, H W G
34	2005	15571713	Noens, Ilse L J; van Berckelaer-Onnes, Ina A
34	2004	15672539	Czech, Thomas; Yang, Jae-Won; Csaszar, Edina; Kappler, Joachim; Baumgartner, Christoph; Lubec, Gert
34	2004	15466883	Vanoni, Cristina; Massari, Silvia; Losa, Marco; Carrega, Paolo; Perego, Carla; Conforti, Laura; Pietrini, Grazia
34	2003	14616927	Vincent, M; Pedra, E; Mourao-Miranda, J; Bramati, I E; Henrique, A R; Moll, J
34	2003	12796537	Eisensehr, I; Linke, R; Tatsch, K; von Lindeiner, H; Kharraz, B; Gildehaus, F J; Eberle, R; Pollmacher, T; Schuld, A; Noachtar, S
34	2003	12711083	Jean, Isabelle; Lavialle, Celine; Barthelaix-Pouplard, Annick; Fressinaud, Catherine
34	2002	12090678	Straneva, Patricia A; Maixner, William; Light, Kathleen C; Pedersen, Cort A; Costello, Nancy L; Girdler, Susan S
34	1999	10381555	Faherty, C J; Xanthoudakis, S; Smeyne, R J
34	1998	9593936	Roselli, C E
34	1998	9562368	Christova, P; Kossev, A
34	1996	8955434	Murray, G D; Teasdale, G M; Schmitz, H
34	1992	1282187	Jones, E G; Hendry, S H; Liu, X B; Hodgins, S; Potkin, S G; Tourtellotte, W W
33	2011	21389336	Casasanto, Daniel; Chrysikou, Evangelia G
33	2011	21365287	Alfieri, S; Amid, P K; Campanelli, G; Izard, G; Kehlet, H; Wijsmuller, A R; Di Miceli, D; Doglietto, G B
33	2011	21346235	Zhou, Yan; Sonobe, Yoshifumi; Akahori, Tomohiko; Jin, Shijie; Kawanokuchi, Jun; Noda, Mariko; Iwakura, Yoichiro; Mizuno, Tetsuya; Suzumura, Akio
33	2010	20197598	Slutzky, Marc W; Jordan, Luke R; Krieg, Todd; Chen, Ming; Mogul, David J; Miller, Lee E
33	2010	20147538	Willmore, Ben D B; Prenger, Ryan J; Gallant, Jack L
33	2010	19796679	Miyamoto, Yuki; Yamauchi, Junji
33	2009	19223793	Krishnan, Ananthanarayan; Gandour, Jackson T; Bidelman, Gavin M; Swaminathan, Jayaganesh
33	2009	19161451	King, J N; Dawson, J; Esser, R E; Fujimoto, R; Kimble, E F; Maniara, W; Marshall, P J; O'Byrne, L; Quadros, E; Toutain, P L; Lees, P
33	2009	19064199	Sajja, Balasrinivasa R; Wolinsky, Jerry S; Narayana, Ponnada A
33	2009	18847336	Agid, Ronit; Terbrugge, Karel; Rodesch, Georges; Andersson, Tommy; Soderman, Michael
33	2008	18676205	Braden, Jennifer Brennan; Fan, Ming-Yu; Edlund, Mark J; Martin, Bradley C; DeVries, Andrea; Sullivan, Mark D
33	2008	18551568	Feifer, Andrew; Corcos, Jacques
33	2008	18511749	Guan, Jing Zhi; Maeda, Toyoki; Sugano, Masahiro; Oyama, Jun-ichi; Higuchi, Yoshihiro; Suzuki, Tomokazu; Makino, Naoki
33	2008	18466337	Gobert, Delphine; Topolnik, Lisa; Azzi, Mounia; Huang, Linda; Badeaux, Frederique; Desgroseillers, Luc; Sossin, Wayne S; Lacaille, Jean-Claude
33	2008	17853067	Antonijevic, Irina
33	2008	17429411	Tsoory, Michael; Guterman, Adi; Richter-Levin, Gal
33	2007	16843021	Meeus, Mira; Nijs, Jo; Meirleir, Kenny De
33	2006	16372898	Ducreux, Sylvie; Zorzato, Francesco; Ferreiro, Ana; Jungbluth, Heinz; Muntoni, Francesco; Monnier, Nicole; Muller, Clemens R; Treves, Susan
33	2005	16051437	Olausson, H; Charron, J; Marchand, S; Villemure, C; Strigo, I A; Bushnell, M C
33	2004	15352607	Tanriover, Necmettin; Ulm, Arthur J; Rhoton, Albert L Jr; Yasuda, Alexandre
33	2004	15023373	Brandberg, Goran; Raininko, Raili; Eeg-Olofsson, Orvar
33	2003	14512967	Lagier-Tourenne, C; Tranebaerg, L; Chaigne, D; Gribaa, M; Dollfus, H; Silvestri, G; Betard, C; Warter, J M; Koenig, M
33	2003	14502559	Spisni, Enzo; Bianco, Maria Cristina; Griffoni, Cristiana; Toni, Mattia; D'Angelo, Romina; Santi, Spartaco; Riccio, Massimo; Tomasi, Vittorio
33	2002	11976212	Harman, Denham
33	2001	11457600	McLarnon, J G; Franciosi, S; Wang, X; Bae, J H; Choi, H B; Kim, S U
33	1998	9593963	Wu, D; Clement, J G; Pardridge, W M
33	1997	9356430	Crawford, J D; Guitton, D
33	1995	7715240	Bonate, P L
33	1995	7643171	Straka, H; Dieringer, N
33	1990	2198770	Seeds, N W; Haffke, S; Christensen, K; Schoonmaker, J
33	1975	125556	Nattie, E E; Bartlett, D; Rozycki, A A
33	1975	1164599	Anderson, D J
32	2013	23269325	Harmon, Kimberly G; Drezner, Jonathan; Gammons, Matthew; Guskiewicz, Kevin; Halstead, Mark; Herring, Stan; Kutcher, Jeff; Pana, Andrea; Putukian, Margot; Roberts, William
32	2012	22516080	Freeze, Hudson H; Eklund, Erik A; Ng, Bobby G; Patterson, Marc C
32	2012	21864690	Penny, W D
32	2011	21360076	Hortobagyi, Tibor; Troakes, Claire; Nishimura, Agnes L; Vance, Caroline; van Swieten, John C; Seelaar, Harro; King, Andrew; Al-Sarraj, Safa; Rogelj, Boris; Shaw, Christopher E
32	2011	21039484	Weng, Shih-Jen; Carrasco, Melisa; Swartz, Johnna R; Wiggins, Jillian Lee; Kurapati, Nikhil; Liberzon, Israel; Risi, Susan; Lord, Catherine; Monk, Christopher S
32	2010	20800581	Hamrick, Mark W; Herberg, Samuel; Arounleut, Phonepasong; He, Hong-Zhi; Shiver, Austin; Qi, Rui-Qun; Zhou, Li; Isales, Carlos M; Mi, Qing-Sheng
32	2010	20129932	Young, Nathan P; Weinshenker, Brian G; Parisi, Joseph E; Scheithauer, B; Giannini, C; Roemer, Shanu F; Thomsen, Kristine M; Mandrekar, Jayawant N; Erickson, Bradley J; Lucchinetti, Claudia F
32	2010	19889786	Umbach, Jennifer L; Wang, Kening; Tang, Shuang; Krause, Philip R; Mont, Erik K; Cohen, Jeffrey I; Cullen, Bryan R
32	2010	19850102	Agnati, Luigi F; Guidolin, Diego; Leo, Giuseppina; Carone, Chiara; Genedani, Susanna; Fuxe, Kjell
32	2009	19918119	Song, Yun Ju C; Halliday, Glenda M; Holton, Janice L; Lashley, Tammaryn; O'Sullivan, Sean S; McCann, Heather; Lees, Andrew J; Ozawa, Tetsutaro; Williams, David R; Lockhart, Paul J; Revesz, Tamas R
32	2009	19734894	de Nijs, Laurence; Leon, Christine; Nguyen, Laurent; Loturco, Joseph J; Delgado-Escueta, Antonio V; Grisar, Thierry; Lakaye, Bernard
32	2009	19273859	Pradel, Alan; Langer, Max; Maisey, John G; Geffard-Kuriyama, Didier; Cloetens, Peter; Janvier, Philippe; Tafforeau, Paul
32	2009	18467138	Broekmans, Susan; Dobbels, Fabienne; Milisen, Koen; Morlion, Bart; Vanderschueren, Steven
32	2008	18574222	Golden, Neville H; Carlson, Jennifer L
32	2008	18332680	Galici, Ruggero; Boggs, Jamin D; Miller, Kirsten L; Bonaventure, Pascal; Atack, John R
32	2008	18274938	Cai, Zheng; Hou, Shixiang; Li, Yuanbo; Zhao, Binbin; Yang, Zhaoxiang; Xu, Shuguang; Pu, Junxue
32	2008	18037369	Dong, Chen-Fang; Shi, Song; Wang, Xiao-Fan; An, Run; Li, Ping; Chen, Jian-Ming; Wang, Xin; Wang, Gui-Rong; Shan, Bing; Zhang, Bao-Yun; Han, Jun; Dong, Xiao-Ping
32	2008	18031772	Charron, Charlaine; Messier, Claude; Plamondon, Helene
32	2008	17956903	Yokoi, Fumiaki; Dang, Mai Tu; Mitsui, Shinichi; Li, Jianyong; Li, Yuqing
32	2008	17868051	Rakhade, Sanjay N; Loeb, Jeffrey A
32	2007	17825559	Jospin, Maelle; Watanabe, Shigeki; Joshi, Deepa; Young, Sean; Hamming, Kevin; Thacker, Colin; Snutch, Terrance P; Jorgensen, Erik M; Schuske, Kim
32	2007	17699666	Berg, Allison P; Sen, Neil; Bayliss, Douglas A
32	2007	17592069	Adams, Julye M; Madden, Christopher J; Sved, Alan F; Stocker, Sean D
32	2007	17433298	Koh, Seong-Ho; Kim, Youngchul; Kim, Hyun Y; Hwang, Sejin; Lee, Chang Ho; Kim, Seung H
32	2006	16443718	Curtis, Kelly L; Greve, Kevin W; Bianchini, Kevin J; Brennan, Adrianne
32	2005	16679776	Aroua, Salima; Schmitz, Monika; Baloche, Sylvie; Vidal, Bernadette; Rousseau, Karine; Dufour, Sylvie
32	2004	15459099	Shandala, Tetyana; Gregory, Stephen L; Dalton, Hazel E; Smallhorn, Masha; Saint, Robert
32	2003	12967570	Mohanraj, Rajiv; Brodie, Martin J
32	2003	12850585	Kato, Noriyuki; Yanaka, Kiyoyuki; Hyodo, Koji; Homma, Kazuhiro; Nagase, Sohji; Nose, Tadao
32	2003	12707285	Rossi, Susana G; Dickerson, Ian M; Rotundo, Richard L
32	2002	12006604	Budygin, Evgeny A; John, Carrie E; Mateo, Yolanda; Jones, Sara R
32	1999	10583502	Okura, Y; Arimoto, H; Tanuma, N; Matsumoto, K; Nakamura, T; Yamashima, T; Miyazawa, T; Matsumoto, Y
32	1999	10440719	Degn, J; Tandrup, T; Jakobsen, J
32	1998	9660382	Qureshi, A I; Giles, W H; Croft, J B
32	1996	8736996	De Witte, P
32	1995	7775066	Kazarians, H; Scharein, E; Bromm, B
32	1992	1486949	Gardiner, T W; Nelson, R J
32	1991	1651076	Sirvio, J; Riekkinen, P Jr; Vajanto, I; Koivisto, E; Riekkinen, P J
31	2013	23375169	Berridge, Kent C; Kringelbach, Morten L
31	2013	23290552	Kotrschal, Alexander; Rogell, Bjorn; Bundsen, Andreas; Svensson, Beatrice; Zajitschek, Susanne; Brannstrom, Ioana; Immler, Simone; Maklakov, Alexei A; Kolm, Niclas
31	2012	22442085	Izawa, Jun; Criscimagna-Hemminger, Sarah E; Shadmehr, Reza
31	2012	21604824	Bartholow, Bruce D; Henry, Erika A; Lust, Sarah A; Saults, J Scott; Wood, Phillip K
31	2011	21990812	Hampton, Timothy; Walsh, Donal; Tolias, Christos; Fiorella, David
31	2010	20063431	Friedman, Lisa S; Farmer, Jennifer M; Perlman, Susan; Wilmot, George; Gomez, Christopher M; Bushara, Khalaf O; Mathews, Katherine D; Subramony, S H; Ashizawa, Tetsuo; Balcer, Laura J; Wilson, Robert B; Lynch, David R
31	2010	20044535	Lundstrom, Erik; Smits, Anja; Borg, Jorgen; Terent, Andreas
31	2009	19304029	Uchida, Yuki; Noguchi, Nobuhiro; Goto, Masaaki; Yamashita, Yoshio; Hanihara, Tsunehiko; Takamori, Hitoshi; Sato, Iwao; Kawai, Taisuke; Yosue, Takashi
31	2009	19190460	Loddenkemper, Tobias; Cosmo, Gary; Kotagal, Prakash; Haut, Jennifer; Klaas, Patricia; Gupta, Ajay; Lachhwani, Deepak K; Bingaman, William; Wyllie, Elaine
31	2009	19183998	Ruhe, Henricus G; Booij, Jan; Reitsma, Johannes B; Schene, Aart H
31	2009	19162139	Itoh, K; Watanabe, M
31	2009	19050889	Kwong, Yok-Lam; Yeung, Dominic Y M; Chan, Joyce C W
31	2008	18508630	Lujan, J Luis; Chaturvedi, Ashutosh; McIntyre, Cameron C
31	2008	18088354	Concannon, Caoimhin G; Ward, Manus W; Bonner, Helena P; Kuroki, Katsura; Tuffy, Liam P; Bonner, Caroline T; Woods, Ina; Engel, Tobias; Henshall, David C; Prehn, Jochen H M
31	2008	17978095	Wang, Houping; Dictenberg, Jason B; Ku, Li; Li, Wen; Bassell, Gary J; Feng, Yue
31	2008	17622253	Vernooij, Meike W; van der Lugt, Aad; Ikram, Mohammad Arfan; Wielopolski, Piotr A; Vrooman, Henri A; Hofman, Albert; Krestin, Gabriel P; Breteler, Monique M B
31	2007	17542809	Okun, Eitan; Arumugam, Thiruma V; Tang, Sung-Chun; Gleichmann, Marc; Albeck, Michael; Sredni, Benjamin; Mattson, Mark P
31	2006	16987790	Jaraczewska, Ewa; Long, Carol
31	2005	15951378	Buraei, Zafir; Anghelescu, Mircea; Elmslie, Keith S
31	2005	15922066	Johansen, Espen Borga; Sagvolden, Terje; Kvande, Grethe
31	2003	14673205	Bibb, James A
31	2003	14611866	Mayo, Willy; George, Olivier; Darbra, Sonia; Bouyer, Jean-Jacques; Vallee, Monique; Darnaudery, Muriel; Pallares, Marc; Lemaire-Mayo, Valerie; Le Moal, Michel; Piazza, Pier-Vincenzo; Abrous, Nora
31	2003	14597331	Corey, Joseph M; Feldman, Eva L
31	2003	12820677	Temkin, Nancy R; Machamer, Joan E; Dikmen, Sureyya S
31	2002	12205644	Liebregts, Michelle T; McLachlan, Richard S; Leung, L Stan
31	2002	12044016	Cao, Xiaoding
31	2000	11076012	Whitmore, D; Cermakian, N; Crosio, C; Foulkes, N S; Pando, M P; Travnickova, Z; Sassone-Corsi, P
31	1998	9631570	Wilkins, M; Sneyd, J
31	1996	9041487	Kanagasabay, R; Gajraj, H; Pointon, L; Scott, R A
31	1994	7953551	Johnson, J; Oppenheim, R
31	1993	8220243	Abo, S; Bernard, C C; Webb, M; Johns, T G; Alafaci, A; Ward, L D; Simpson, R J; Kerlero de Rosbo, N
30	2011	21389210	Gemes, Geza; Bangaru, Madhavi Latha Yadav; Wu, Hsiang-En; Tang, Qingbo; Weihrauch, Dorothee; Koopmeiners, Andrew S; Cruikshank, James M; Kwok, Wai-Meng; Hogan, Quinn H
30	2011	21354266	McDaniel, Sharon S; Wong, Michael
30	2011	21315832	Andrew, David R
30	2011	21209013	Luque, Raul M; Cordoba-Chacon, Jose; Gahete, Manuel D; Navarro, Victor M; Tena-Sempere, Manuel; Kineman, Rhonda D; Castano, Justo P
30	2011	21163523	Wiegert, J Simon; Bading, Hilmar
30	2010	20959510	Spunt, Robert P; Falk, Emily B; Lieberman, Matthew D
30	2010	20629135	Huot, Philippe; Johnston, Tom H; Darr, Tayyeba; Hazrati, Lili-Naz; Visanji, Naomi P; Pires, Donna; Brotchie, Jonathan M; Fox, Susan H
30	2010	20306623	Boets, Bart; De Smedt, Bert; Cleuren, Leen; Vandewalle, Ellen; Wouters, Jan; Ghesquiere, Pol
30	2010	20111849	Turner-Stokes, Lynne; Baguley, Ian J; De Graaff, Stephen; Katrak, Pesi; Davies, Leo; McCrory, Paul; Hughes, Andrew
30	2010	20019400	Larrat, B; Pernot, M; Aubry, J-F; Dervishi, E; Sinkus, R; Seilhean, D; Marie, Y; Boch, A-L; Fink, M; Tanter, M
30	2010	19942707	Prell, D; Kyriakou, Y; Struffert, T; Dorfler, A; Kalender, W A
30	2009	19196968	Chu, Jessie; Hong, Nancy A; Masuda, Claudio A; Jenkins, Brian V; Nelms, Keats A; Goodnow, Christopher C; Glynne, Richard J; Wu, Hua; Masliah, Eliezer; Joazeiro, Claudio A P; Kay, Steve A
30	2009	19095064	Luchese, Cristiane; Pinton, Simone; Nogueira, Cristina W
30	2009	18976886	Canuet, Leonides; Ishii, Ryouhei; Iwase, Masao; Ikezawa, Koji; Kurimoto, Ryu; Azechi, Michiyo; Takahashi, Hidetoshi; Nakahachi, Takayuki; Teshima, Yoshio; Takeda, Masatoshi
30	2008	18728363	Wiegler, Karine; Bonny, Christophe; Coquoz, Didier; Hirt, Lorenz
30	2008	18606523	Singamsetty, Vijay K; Wang, Ying; Shimada, Hiroyuki; Prasadarao, Nemani V
30	2008	18593276	Borroni, B; Alberici, A; Premi, E; Archetti, S; Garibotto, V; Agosti, C; Gasparotti, R; Di Luca, M; Perani, D; Padovani, A
30	2008	18417704	Nguyen-Ba-Charvet, Kim T; Di Meglio, Thomas; Fouquet, Coralie; Chedotal, Alain
30	2008	18287495	Furuta, Takahiro; Timofeeva, Elena; Nakamura, Kouichi; Okamoto-Furuta, Keiko; Togo, Masaya; Kaneko, Takeshi; Deschenes, Martin
30	2008	18272596	Osterfield, Miriam; Egelund, Rikke; Young, Lauren M; Flanagan, John G
30	2008	18061633	Todd, Rebecca M; Lewis, Marc D; Meusel, Liesel-Ann; Zelazo, Philip David
30	2007	17483689	Litvan, Irene; Chesselet, Marie-Francoise; Gasser, Thomas; Di Monte, Donato A; Parker, Davis Jr; Hagg, Theo; Hardy, John; Jenner, Peter; Myers, Richard H; Price, Donald; Hallett, Mark; Langston, William J; Lang, Anthony E; Halliday, Glenda; Rocca, Walter; Duyckaerts, Charles; Dickson, Dennis W; Ben-Shlomo, Yoav; Goetz, Christopher G; Melamed, Eldad
30	2006	16847745	Zhang, Zhiqun; Ottens, Andrew K; Larner, Stephen F; Kobeissy, Firas H; Williams, Melissa L; Hayes, Ronald L; Wang, Kevin K W
30	2006	16840247	Etherton, Joseph L; Bianchini, Kevin J; Heinly, Matthew T; Greve, Kevin W
30	2006	16767090	Vandenbulcke, Mathieu; Peeters, Ronald; Fannes, Katrien; Vandenberghe, Rik
30	2006	16624215	Harris, A Michael; Patterson, Brendan M; Sontich, John K; Vallier, Heather A
30	2006	16573650	Rintoul, Gordon L; Bennett, Vicki J; Papaconstandinou, Natalia A; Reynolds, Ian J
30	2005	15977320	Liptak, Gregory S
30	2004	15301775	Rudolph, Katherine S; Snyder-Mackler, Lynn
30	2004	15062978	Alderson, H L; Latimer, M P; Blaha, C D; Phillips, A G; Winn, P
30	2004	15042262	Chardenon, A; Montagne, G; Laurent, M; Bootsma, R J
30	2003	12967732	Hsu, Tsui-Hsia; Lu, Meei-Shiow; Tsou, Tsung-Shan; Lin, Chia-Chin
30	2003	12929921	Luksch, Harald
30	2002	12602521	Kircheis, G; Wettstein, M; Dahl, S vom; Haussinger, D
30	2002	12144851	McCullers, Deanna L; Sullivan, Patrick G; Scheff, Stephen W; Herman, James P
30	2000	11070024	Smith, R L; Traul, D L; Schaack, J; Clayton, G H; Staley, K J; Wilcox, C L
30	2000	10771343	Li, W E; Nagy, J I
30	1999	10218885	Yamamoto, T; Sakashita, Y
30	1999	10210531	West, C H; Boss-Williams, K A; Weiss, J M
30	1994	7701275	Caplan, R
30	1990	2125706	Silverman, W F; Aravich, P A; Sladek, J R Jr; Sladek, C D
29	2013	23769814	Fusar-Poli, P; Smieskova, R; Kempton, M J; Ho, B C; Andreasen, N C; Borgwardt, S
29	2013	22553073	Zunszain, Patricia A; Hepgul, Nilay; Pariante, Carmine M
29	2012	22956847	Weilinger, Nicholas L; Tang, Peter L; Thompson, Roger J
29	2012	22303461	Kawakami, Fumitaka; Yabata, Takatoshi; Ohta, Etsuro; Maekawa, Tatsunori; Shimada, Naoki; Suzuki, Minori; Maruyama, Hiroko; Ichikawa, Takafumi; Obata, Fumiya
29	2011	21533620	Gupta, Disha; Ossenblok, Pauly; van Luijtelaar, Gilles
29	2011	21490229	Bonini, Luca; Serventi, Francesca Ugolotti; Simone, Luciano; Rozzi, Stefano; Ferrari, Pier Francesco; Fogassi, Leonardo
29	2010	20667605	Vosges, Melanie; Le Page, Yann; Chung, Bon-Chu; Combarnous, Yves; Porcher, Jean-Marc; Kah, Olivier; Brion, Francois
29	2010	20388506	Kani, Shuichi; Bae, Young-Ki; Shimizu, Takashi; Tanabe, Koji; Satou, Chie; Parsons, Michael J; Scott, Ethan; Higashijima, Shin-ichi; Hibi, Masahiko
29	2010	20380965	Zacharia, Brad E; Hickman, Zachary L; Grobelny, Bartosz T; DeRosa, Peter; Kotchetkov, Ivan; Ducruet, Andrew F; Connolly, E Sander Jr
29	2010	20118818	Pfammatter, Alain; Darrouzet, Vincent; Gartner, Marcel; Somers, Thomas; Van Dinther, Joost; Trabalzini, Franco; Ayache, Denis; Linder, Thomas
29	2010	19864315	Reinecke, Manfred
29	2009	19570847	Huang, Xi; Ketova, Tatiana; Fleming, Jonathan T; Wang, Haibin; Dey, Sudhansu K; Litingtung, Ying; Chiang, Chin
29	2009	19467297	Betz, A J; Vontell, R; Valenta, J; Worden, L; Sink, K S; Font, L; Correa, M; Sager, T N; Salamone, J D
29	2009	18809434	Yin, Dali; Valles, Francisco E; Fiandaca, Massimo S; Forsayeth, John; Larson, Paul; Starr, Phillip; Bankiewicz, Krystof S
29	2009	18594553	Barker, R N; Kendall, M D; Amsters, D I; Pershouse, K J; Haines, T P; Kuipers, P
29	2008	18238807	Cowley, Kristine C; Zaporozhets, Eugene; Schmidt, Brian J
29	2008	18226646	Logan, William C Jr; Sloane, Richard; Lyles, Kenneth W; Goldstein, Barry; Hoenig, Helen M
29	2008	18171995	Johnston, Louise; Carson, Chris; Lyons, Alan D; Davidson, Ross A; McCloskey, Karen D
29	2007	17764831	Cincu, Rafael; Agrawal, Amit; Eiras, Jose
29	2007	17594336	Nineb, A; Rosso, C; Dumurgier, J; Nordine, T; Lefaucheur, J-P; Creange, A
29	2007	17447254	Waterhouse, Rikki N; Chang, Raymond C; Atuehene, Nana; Collier, Thomas Lee
29	2007	17382308	Lehtonen, Minna; Cunillera, Toni; Rodriguez-Fornells, Antoni; Hulten, Annika; Tuomainen, Jyrki; Laine, Matti
29	2006	17005706	Weli, Simon C; Scott, Courtney A; Ward, Christopher A; Jackson, Alan C
29	2006	16855534	Rebec, George V
29	2006	16517014	Chartrel, Nicolas; Bruzzone, Federica; Leprince, Jerome; Tollemer, Helene; Anouar, Youssef; Do-Rego, Jean-Claude; Segalas-Milazzo, Isabelle; Guilhaudis, Laure; Cosette, Pascal; Jouenne, Thierry; Simonnet, Guy; Vallarino, Mauro; Beauvillain, Jean-Claude; Costentin, Jean; Vaudry, Hubert
29	2005	16392413	Federici, Ario; Bellagamba, Silvia; Rocchi, Marco B L
29	2005	16249514	Maeda, Tadao; Lem, Janis; Palczewski, Krzysztof; Haeseleer, Francoise
29	2003	14499286	Roesler, Rafael; Meller, Carolina A; Kopschina, Marcia I; Souza, Diogo Onofre; Henriques, Joao Antonio Pegas; Schwartsmann, Gilberto
29	2003	12933350	O'Kane, Robyn L; Hawkins, Richard A
29	2003	12559510	Jones, Steve J; Brusa, Adriana
29	2002	12349869	Kagan, Jerome; Snidman, Nancy; McManis, Mark; Woodward, Sue; Hardway, Christina
29	2002	12120419	Iannello, S; Bosco, P; Cavaleri, A; Camuto, M; Milazzo, P; Belfiore, F
29	2000	10665822	Lecca, D; Shim, I; Costa, E; Javaid, J I
29	1999	10548155	Altura, B M; Altura, B T
29	1998	9468383	Sugioka, M; Fukuda, Y; Yamashita, M
29	1997	9231774	Baur, A; Bauer, K; Jarry, H; Kohrle, J
29	1995	8526249	Cohen, B M; Yurgelun-Todd, D; English, C D; Renshaw, P F
28	2013	23610405	Decressac, Mickael; Mattsson, Bengt; Weikop, Pia; Lundblad, Martin; Jakobsson, Johan; Bjorklund, Anders
28	2013	22823160	Stefanik, Michael T; Moussawi, Khaled; Kupchik, Yonatan M; Smith, Kyle C; Miller, Rachel L; Huff, Mary L; Deisseroth, Karl; Kalivas, Peter W; LaLumiere, Ryan T
28	2012	22441036	Javed, H; Khan, M M; Ahmad, A; Vaibhav, K; Ahmad, M E; Khan, A; Ashafaq, M; Islam, F; Siddiqui, M S; Safhi, M M; Islam, F
28	2012	22267160	Xu, Shengjin; Jiang, Wanchen; Poo, Mu-Ming; Dan, Yang
28	2012	21878391	Pouclet, Helene; Lebouvier, Thibaud; Coron, Emmanuel; des Varannes, Stanislas Bruley; Rouaud, Tiphaine; Roy, Monica; Neunlist, Michel; Derkinderen, Pascal
28	2011	21515906	Deleyrolle, Loic P; Harding, Angus; Cato, Kathleen; Siebzehnrubl, Florian A; Rahman, Maryam; Azari, Hassan; Olson, Sarah; Gabrielli, Brian; Osborne, Geoffrey; Vescovi, Angelo; Reynolds, Brent A
28	2010	21048148	Liu, Mei; Nadar, Vidya C; Kozielski, Frank; Kozlowska, Marta; Yu, Wenqian; Baas, Peter W
28	2010	20670834	Di Giovanni, Jerome; Boudkkazi, Sami; Mochida, Sumiko; Bialowas, Andrzej; Samari, Nada; Leveque, Christian; Youssouf, Fahamoe; Brechet, Aline; Iborra, Cecile; Maulet, Yves; Moutot, Nicole; Debanne, Dominique; Seagar, Michael; El Far, Oussama
28	2010	20192625	Goffin, Jan; van Loon, Johan; Van Calenbergh, Frank; Lipscomb, Bailey
28	2010	20121439	Rutten, Geert-Jan; Ramsey, Nick F
28	2010	19797195	Harville, H M; Held, S; Diaz-Font, A; Davis, E E; Diplas, B H; Lewis, R A; Borochowitz, Z U; Zhou, W; Chaki, M; MacDonald, J; Kayserili, H; Beales, P L; Katsanis, N; Otto, E; Hildebrandt, F
28	2009	19641116	Seoane, Ana; Massey, Peter V; Keen, Hannah; Bashir, Zafar I; Brown, Malcolm W
28	2009	19500075	Gustavsson, Natalia; Han, Weiping
28	2009	19400931	Idicula, Titto T; Brogger, Jan; Naess, Halvor; Waje-Andreassen, Ulrike; Thomassen, Lars
28	2009	19394022	Cheng, Shaokoon; Clarke, Elizabeth C; Bilston, Lynne E
28	2009	19132756	Piechnik, S K; Evans, J; Bary, L H; Wise, R G; Jezzard, P
28	2009	19056375	Denver, Robert J; Hu, Fang; Scanlan, Thomas S; Furlow, J David
28	2009	19022704	Trotti, Lynn Marie; Bliwise, Donald L; Greer, Sophia A; Sigurdsson, Albert P; Gudmundsdottir, Gudbjorg Birna; Wessel, Thomas; Organisak, Lisa M; Sigthorsson, Thor; Kristjansson, Kristleifur; Sigmundsson, Thordur; Rye, David B
28	2009	18721890	Sack, Alexander Thomas; van der Mark, Sanne; Schuhmann, Teresa; Schwarzbach, Jens; Goebel, Rainer
28	2008	18641283	Liou, Gregory I; Auchampach, John A; Hillard, Cecilia J; Zhu, Gu; Yousufzai, Bilal; Mian, Salman; Khan, Sohail; Khalifa, Yousuf
28	2008	18624924	Hu, Mei; Sun, Yong-Jun; Zhou, Qi-Gang; Chen, Ling; Hu, Yao; Luo, Chun-Xia; Wu, Jia-Yi; Xu, Jin-Shu; Li, Li-Xin; Zhu, Dong-Ya
28	2008	18354016	Wertz, Adrian; Borst, Alexander; Haag, Juergen
28	2008	18334828	Andelic, Nada; Sigurdardottir, Solrun; Brunborg, Cathrine; Roe, Cecilie
28	2008	17949856	Yoneyama, Masanori; Nishiyama, Norito; Shuto, Makoto; Sugiyama, Chie; Kawada, Koichi; Seko, Keiichi; Nagashima, Reiko; Ogita, Kiyokazu
28	2007	17969868	Levitan, Robert D
28	2007	17654574	Scouten, A; Constable, R T
28	2007	17383186	Sondhi, Sham M; Jain, Shubhi; Dinodia, Monica; Shukla, Rakesh; Raghubir, Ram
28	2007	17199019	von Rosenstiel, Philipp
28	2006	17141639	Salbach, Nancy M; Mayo, Nancy E; Hanley, James A; Richards, Carol L; Wood-Dauphinee, Sharon
28	2006	17017969	Lopez-Garcia, Jose A
28	2006	16919971	Lin, Fuchun; Yu, Chunshui; Jiang, Tianzi; Li, Kuncheng; Li, Xiaobo; Qin, Wen; Sun, Hong; Chan, Piu
28	2006	16870162	Cheng, Yufang; Zhang, Han-Ting; Sun, Lisha; Guo, Shenglan; Ouyang, Shi; Zhang, Yanjun; Xu, Jiangping
28	2006	16436841	Niedhart, Dagmar J; Kaiser, Heiko A; Jacobsohn, Eric; Hantler, Charles B; Evers, Alex S; Avidan, Michael S
28	2006	16361405	Van Nieuwenhuyse, A; Somville, P R; Crombez, G; Burdorf, A; Verbeke, G; Johannik, K; Van den Bergh, O; Masschelein, R; Mairiaux, Ph; Moens, G F
28	2004	15681760	Weiner, Howard L
28	2004	15579222	Higgins, Charles M; Douglass, John K; Strausfeld, Nicholas J
28	2004	15133978	Wilhelm, Frank H; Grossman, Paul; Coyle, Michael A
28	2004	14754748	Powers, Christopher M; Ward, Samuel R; Chen, Yu-jen; Chan, Li-der; Terk, Michael R
28	2003	12742673	Sullivan, Gregory M; Apergis, John; Gorman, Jack M; LeDoux, Joseph E
28	2003	12490631	Rocha, Elizabete M; Prkachin, Kenneth M; Beaumont, Sherry L; Hardy, Cindy L; Zumbo, Bruno D
28	2001	11676987	Mase, G; Ros, S; Gemma, A; Bonfigli, L; Carraro, N; Cazzato, G; Rolfo, M; Zanconati, F; Sepcic, J; Jurjevic, A; Pirulli, D; Boniotto, M; Zezlina, S; Crovella, S; Amoroso, A
28	2000	10862948	Fiore, M; Angelucci, F; Alleva, E; Branchi, I; Probert, L; Aloe, L
28	2000	10811548	Greendale, G A; DeAmicis, T A; Bucur, A; Bretsky, P; Rowe, J W; Reuben, D B; Seeman, T
28	1999	10433814	Li, C M; Yan, R T; Wang, S Z
28	1995	8846392	Seybold, V S; Galeazza, M T; Garry, M G; Hargreaves, K M
27	2012	22243756	Zhang, Xilin; Zhaoping, Li; Zhou, Tiangang; Fang, Fang
27	2012	22191795	de la Monte, Suzanne M
27	2011	21805156	Bergquist, A J; Clair, J M; Lagerquist, O; Mang, C S; Okuma, Y; Collins, D F
27	2011	21719874	Treasure, Janet; Russell, Gerald
27	2011	21632946	Cant, Jonathan S; Goodale, Melvyn A
27	2011	21561479	Ivanovski, S; Hamlet, S; Salvi, G E; Huynh-Ba, G; Bosshardt, D D; Lang, N P; Donos, N
27	2011	21540329	Schwartz, Myrna F; Kimberg, Daniel Y; Walker, Grant M; Brecher, Adelyn; Faseyitan, Olufunsho K; Dell, Gary S; Mirman, Daniel; Coslett, H Branch
27	2011	20851058	Mao, Jianren; Gold, Michael S; Backonja, Miroslav Misha
27	2010	21106819	Warden, Melissa R; Miller, Earl K
27	2010	19948946	Yin, Ophelia Q P; Gallagher, Neil; Li, Ai; Zhou, Wei; Harrell, Robert; Schran, Horst
27	2010	19926800	Kadam, Rajendra S; Kompella, Uday B
27	2010	19796694	Drabycz, Sylvia; Roldan, Gloria; de Robles, Paula; Adler, Daniel; McIntyre, John B; Magliocco, Anthony M; Cairncross, J Gregory; Mitchell, J Ross
27	2010	19609631	Casafont, Inigo; Berciano, Maria T; Lafarga, Miguel
27	2009	19747372	Mebis, Liese; Debaveye, Yves; Ellger, Bjorn; Derde, Sarah; Ververs, Eric-Jan; Langouche, Lies; Darras, Veerle M; Fliers, Eric; Visser, Theo J; Van den Berghe, Greet
27	2009	19416334	Schaer, Marie; Glaser, Bronwyn; Cuadra, Meritxell Bach; Debbane, Martin; Thiran, Jean-Philippe; Eliez, Stephan
27	2009	19280202	Vattemi, Gaetano; Nogalska, Anna; King Engel, W; D'Agostino, Carla; Checler, Frederic; Askanas, Valerie
27	2009	19226289	Ross, Hamish R; Gilmore, Andrew J; Connor, Mark
27	2009	19046357	Calcagno, Eleonora; Carli, Mirjana; Baviera, Marta; Invernizzi, Roberto W
27	2009	18996448	Zundorf, G; Kahlert, S; Bunik, V I; Reiser, G
27	2008	18979385	Oberman, Lindsay M; Ramachandran, Vilayanur S
27	2008	18804287	Begum-Haque, Sakhina; Sharma, Alok; Kasper, Isaac R; Foureau, David M; Mielcarz, Daniel W; Haque, Azizul; Kasper, Lloyd H
27	2008	18226649	Cowan, Rachel E; Boninger, Michael L; Sawatzky, Bonita J; Mazoyer, Brian D; Cooper, Rory A
27	2008	17957037	Ivanova, Elena A; Bechtold, David A; Dupre, Sandrine M; Brennand, John; Barrett, Perry; Luckman, Simon M; Loudon, Andrew S I
27	2008	17712631	de Oliveira, Marcos Roberto; Silvestrin, Roberta Bristot; Mello e Souza, Tadeu; Moreira, Jose Claudio Fonseca
27	2007	17880398	Hentschke, Harald; Perkins, Mark G; Pearce, Robert A; Banks, Matthew I
27	2007	17604312	Jiang, Jiang; Eisenthal, Kenneth B; Yuste, Rafael
27	2007	17597329	Gilad, O; Horesh, L; Holder, D S
27	2007	17046721	Homayoun, Houman; Moghaddam, Bita
27	2006	16506191	Anderson, John C; Martin, Kevan A C
27	2006	16317021	Snow, Jacqueline C; Mattingley, Jason B
27	2005	15979402	Garvey, Marjorie A; Barker, Christopher A; Bartko, John J; Denckla, Martha B; Wassermann, Eric M; Castellanos, F Xavier; Dell, Mary Lynn; Ziemann, Ulf
27	2005	15856442	Gosselin, Julie; Gahagan, Sheila; Amiel-Tison, Claudine
27	2005	15773916	Silva, Ana P; Xapelli, Sara; Pinheiro, Paulo S; Ferreira, Raquel; Lourenco, Joana; Cristovao, Armando; Grouzmann, Eric; Cavadas, Claudia; Oliveira, Catarina R; Malva, Joao O
27	2005	15717908	Hughes, Rhidian A; Sinha, Anu; Higginson, Irene; Down, Keren; Leigh, P Nigel
27	2004	15476938	Hashimoto, Kozo; Nishiyama, Mitsuru; Tanaka, Yasushi; Noguchi, Toru; Asaba, Koichi; Hossein, Pournajafi Nazarloo; Nishioka, Tatsuya; Makino, Shinya
27	2004	15109908	Tanzer, Lisa; Jones, Kathryn J
27	2003	12726825	Shieh, K-R
27	2003	12559161	Almeida, Quincy J; Wishart, Laurie R; Lee, Timothy D
27	2000	10979898	Cavrois, M; Gessain, A; Gout, O; Wain-Hobson, S; Wattel, E
27	2000	10908899	Baxendale, S A; Thompson, P J; Kitchen, N D
27	1999	10215934	Morales, M; Ferrus, A; Martinez-Padron, M
27	1998	9774816	Morera-Guitart, J
27	1998	9729615	Lu, W Y; Xiong, Z G; Orser, B A; MacDonald, J F
27	1998	9557729	Noske, K; Bilzer, T; Planz, O; Stitz, L
27	1997	9274586	Okamura, H; Oomori, N; Uchitomi, Y
27	1996	8840123	Galeotti, N; Ghelardini, C; Bartolini, A
27	1996	8800091	Xiao, J; Perry, G; Troncoso, J; Monteiro, M J
27	1994	8075815	Perez-Navarro, E; Alberch, J; Arenas, E; Calvo, N; Marsal, J
27	1993	8275886	Westerga, J; Gramsbergen, A
26	2012	22753137	Abel, Olubunmi; Powell, John F; Andersen, Peter M; Al-Chalabi, Ammar
26	2012	22668124	McConeghy, Kevin W; Hatton, Jimmi; Hughes, Lindsey; Cook, Aaron M
26	2012	22482452	Redler, Rachel L; Dokholyan, Nikolay V
26	2012	22396783	Hove, Michael J; Suzuki, Kazuki; Uchitomi, Hirotaka; Orimo, Satoshi; Miyake, Yoshihiro
26	2012	22262907	Powell, Curtis; Elsaeidi, Fairouz; Goldman, Daniel
26	2011	21991391	Li, Qingsong; Bian, Shan; Hong, Janet; Kawase-Koga, Yoko; Zhu, Edwin; Zheng, Yongri; Yang, Lizhuang; Sun, Tao
26	2011	20813652	Davidovics, Natan S; Fridman, Gene Y; Chiang, Bryce; Della Santina, Charles C
26	2010	21059265	Devi, Latha; Alldred, Melissa J; Ginsberg, Stephen D; Ohno, Masuo
26	2010	20504314	Zweifel, Christian; Katan, Mira; Schuetz, Philipp; Siegemund, Martin; Morgenthaler, Nils G; Merlo, Adrian; Mueller, Beat; Christ-Crain, Mirjam
26	2010	20051784	Wright, Michael J; Bishop, Daniel T; Jackson, Robin C; Abernethy, Bruce
26	2010	19419678	McCormick, Cheryl M
26	2009	19597552	Desclaux, Mathieu; Teigell, Marisa; Amar, Lahouari; Vogel, Roland; Gimenez Y Ribotta, Minerva; Privat, Alain; Mallet, Jacques
26	2009	19333173	Guite, Jessica W; Logan, Deirdre E; McCue, Rebecca; Sherry, David D; Rose, John B
26	2009	19095990	Coghlan, Landis A; Hindman, Bradley J; Bayman, Emine O; Banki, Nader M; Gelb, Adrian W; Todd, Michael M; Zaroff, Jonathan G
26	2009	19032977	Elliott, M B; Barr, A E; Clark, B D; Amin, M; Amin, S; Barbe, M F
26	2009	19011753	Basak, O; Taylor, V
26	2009	18841348	Kish, Stephen J; Fitzmaurice, Paul S; Boileau, Isabelle; Schmunk, Gregory A; Ang, Lee-Cyn; Furukawa, Yoshiaki; Chang, Li-Jan; Wickham, Dennis J; Sherwin, Allan; Tong, Junchao
26	2009	18549415	Budisic, M; Trkanjec, Z; Bosnjak, J; Lovrencic-Huzjan, A; Vukovic, V; Demarin, V
26	2008	18339141	Cohen, Jonathan; Ami, Sharona Ben; Ashkenazi, Tamar; Singer, Pierre
26	2008	18268185	Quigg, Mark; Barbaro, Nicholas M
26	2008	18162078	Vangipuram, Sharada D; Grever, William E; Parker, Graham C; Lyman, William D
26	2007	17765209	Shimizu, Toshihiko; Toriumi, Haruki; Sato, Hideki; Shibata, Mamoru; Nagata, Eiichiro; Gotoh, Kyoko; Suzuki, Norihiro
26	2007	17207927	Jia, Haiqun; Yan, Tingting; Feng, Yan; Zeng, Chengming; Shi, Xianglin; Zhai, Qiwei
26	2006	16616051	Chen, Lei; Kis, Bela; Hashimoto, Hirofumi; Busija, David W; Takei, Yoshio; Yamashita, Hiroshi; Ueta, Yoichi
26	2006	16098571	Blumenfeld, Henrike K; Booth, James R; Burman, Douglas D
26	2005	15672443	Boyd-Kimball, Debra; Sultana, Rukhsana; Poon, H Fai; Mohmmad-Abdul, Hafiz; Lynn, Bert C; Klein, Jon B; Butterfield, D Allan
26	2003	14654206	Gutierrez, Elena M; Bartonek, Asa; Haglund-Akerlind, Yvonne; Saraste, Helena
26	2003	12811299	Yeung, Chung-Kwong
26	2003	12754292	Redecker, Peter; Kreutz, Michael R; Bockmann, Jurgen; Gundelfinger, Eckart D; Boeckers, Tobias M
26	2003	12625461	Muir, Gary M; Bilkey, David K
26	2001	11483661	Lu, C; Chan, S L; Haughey, N; Lee, W T; Mattson, M P
26	2000	10688052	Lenz, F A; Krauss, G; Treede, R D; Lee, J L; Boatman, D; Crone, N; Minahan, R; Port, J; Rios, M
26	1999	10556929	Sakurada, T; Sakurada, S; Katsuyama, S; Sakurada, C; Tan-No, K; Terenius, L
26	1998	9592080	Sun, Z Y; Schacher, S
26	1997	9441873	Hofstetter, J R; Zhang, A; Mayeda, A R; Guscar, T; Nurnberger, J I Jr; Lahiri, D K
26	1997	9094060	Tsuda, Y; Satoh, K; Kitadai, M; Takahashi, T
26	1995	7900732	Escalona, E; Yanes, L; Feo, O; Maizlish, N
26	1995	7750658	DeBernardo, A P; Chang, S
26	1994	7965443	Roberts, C D; Vogtle, L; Stevenson, R D
26	1994	7942186	Major, O; Fedorcsak, I; Sipos, L; Hantos, P; Konya, E; Dobronyi, I; Paraicz, E
26	1993	8487070	Kearse, L A Jr; Martin, D; McPeck, K; Lopez-Bresnahan, M
25	2012	22938162	Palui, Goutam; Avellini, Tommaso; Zhan, Naiqian; Pan, Feng; Gray, David; Alabugin, Igor; Mattoussi, Hedi
25	2012	22580188	Ahmadlou, Mehran; Adeli, Hojjat; Adeli, Amir
25	2012	22535906	Allen, Paul; Modinos, Gemma; Hubl, Daniela; Shields, Gregory; Cachia, Arnaud; Jardri, Renaud; Thomas, Pierre; Woodward, Todd; Shotbolt, Paul; Plaze, Marion; Hoffman, Ralph
25	2012	22479305	van Holst, Ruth J; van Holstein, Mieke; van den Brink, Wim; Veltman, Dick J; Goudriaan, Anna E
25	2012	22077451	Kano, Hideyuki; Kondziolka, Douglas; Flickinger, John C; Yang, Huai-che; Flannery, Thomas J; Niranjan, Ajay; Novotny, Josef Jr; Lunsford, L Dade
25	2011	21857667	Richter, Constance; Oktaba, Katarzyna; Steinmann, Jonas; Muller, Jurg; Knoblich, Juergen A
25	2011	21724846	Acin-Perez, Rebeca; Russwurm, Michael; Gunnewig, Kathrin; Gertz, Melanie; Zoidl, Georg; Ramos, Lavoisier; Buck, Jochen; Levin, Lonny R; Rassow, Joachim; Manfredi, Giovanni; Steegborn, Clemens
25	2011	21430160	Wozny, David R; Shams, Ladan
25	2011	21338882	Chen, Jun-An; Huang, Yuan-Ping; Mazzoni, Esteban O; Tan, G Christopher; Zavadil, Jiri; Wichterle, Hynek
25	2011	20970321	McLean, David L; Fetcho, Joseph R
25	2011	20667034	Hewig, Johannes; Kretschmer, Nora; Trippe, Ralf H; Hecht, Holger; Coles, Michael G H; Holroyd, Clay B; Miltner, Wolfgang H R
25	2010	20722720	Jankowska, Elzbieta; Edgley, Steve A
25	2010	20508336	Polisetti, Naresh; Chaitanya, V G; Babu, Phanithi Prakash; Vemuganti, Geeta K
25	2010	20303372	Takacs, Eszter; Nyilas, Rita; Szepesi, Zsuzsanna; Baracskay, Peter; Karlsen, Bente; Rosvold, Tina; Bjorkum, Alvhild A; Czurko, Andras; Kovacs, Zsolt; Kekesi, Adrienna K; Juhasz, Gabor
25	2010	20152855	Li, Shu-Chen; Lindenberger, Ulman; Backman, Lars
25	2010	19919606	Torkildsen, Oivind; Stansberg, Christine; Angelskar, Solveig M; Kooi, Evert-Jan; Geurts, Jeroen J G; van der Valk, Paul; Myhr, Kjell-Morten; Steen, Vidar M; Bo, Lars
25	2010	19853839	Hoenicka, Janet; Quinones-Lombrana, Adolfo; Espana-Serrano, Laura; Alvira-Botero, Ximena; Kremer, Leonor; Perez-Gonzalez, Rocio; Rodriguez-Jimenez, Roberto; Jimenez-Arriero, Miguel Angel; Ponce, Guillermo; Palomo, Tomas
25	2010	19850157	Staaf, Susanne; Franck, Marina C M; Marmigere, Frederic; Mattsson, Jan P; Ernfors, Patrik
25	2010	19559035	Lederman, Matthew A; Lebesgue, Diane; Gonzalez, Veronica V; Shu, Jun; Merhi, Zaher O; Etgen, Anne M; Neal-Perry, Genevieve
25	2009	19284629	Gao, Na; Lu, Min; Echeverri, Fernando; Laita, Bianca; Kalabat, Dalia; Williams, Mark E; Hevezi, Peter; Zlotnik, Albert; Moyer, Bryan D
25	2009	18977730	Fahle, Manfred
25	2008	19165686	Raichle, Katherine A; Hanley, Marisol A; Molton, Ivan; Kadel, Nancy J; Campbell, Kellye; Phelps, Emily; Ehde, Dawn; Smith, Douglas G
25	2008	18199485	Walsh, Mark K; Quigley, Harry A
25	2008	18155484	Jung, Il-Young; Kim, Jun-Hyung; Kim, Eui-Seong; Lee, Chan-Young; Lee, Seung Jong
25	2007	17203967	Haqqani, Arsalan S; Kelly, John; Baumann, Ewa; Haseloff, Reiner F; Blasig, Ingolf E; Stanimirovic, Danica B
25	2006	16452259	Kautz, S A; Patten, C; Neptune, R R
25	2005	16100106	Paraskevas, George P; Kapaki, Elisabeth; Liappas, Ioannis; Theotoka, Ioulia; Mamali, Ioanna; Zournas, Christos; Lykouras, Lefteris
25	2005	15968519	Tay, Keng Yeow; U-King-Im, Jean Marie; Trivedi, Rikin A; Higgins, Nicholas J; Cross, Justin J; Davies, John R; Weissberg, Peter L; Antoun, Nagui M; Gillard, Jonathan H
25	2005	15822896	Pierson, Johan; Svenningsson, Per; Caprioli, Richard M; Andren, Per E
25	2005	15782421	Benrud-Larson, Lisa M; Sandroni, Paola; Schrag, Anette; Low, Phillip A
25	2004	15347724	Lu, Jian-Qiang; Ichise, Masanori; Liow, Jeih-San; Ghose, Subroto; Vines, Doug; Innis, Robert B
25	2004	15330334	Vidal, Ruben; Delisle, Marie Bernadette; Ghetti, Bernardino
25	2004	14602579	Speake, Tracey; Kibble, Jonathan D; Brown, Peter D
25	2003	12770688	Sakamoto, Hirotaka; Shikimi, Hanako; Ukena, Kazuyoshi; Tsutsui, Kazuyoshi
25	2001	11738262	Tapia, J C; Mentis, G Z; Navarrete, R; Nualart, F; Figueroa, E; Sanchez, A; Aguayo, L G
25	2001	11465741	Rao, A K; Gordon, A M
25	2000	11023860	Maynard, T M; Wakamatsu, Y; Weston, J A
25	1999	9886049	Zueco, J A; Esquifino, A I; Chowen, J A; Alvarez, E; Castrillon, P O; Blazquez, E
25	1999	10653942	Pepe, J L; Barba, C A
25	1999	10530683	Beydoun, A
25	1999	10327179	D'Emilia, D M; Lipton, S A
25	1998	9598884	Pagnotta, A; Baron, M; Korner-Bitensky, N
25	1995	7555959	Garant, D S; Xu, S G; Sperber, E F; Moshe, S L
24	2013	23143843	Picciotto, Marina R; Kenny, Paul J
24	2012	22723850	Roy, Avik; Ghosh, Anamitra; Jana, Arundhati; Liu, Xiaojuan; Brahmachari, Saurav; Gendelman, Howard E; Pahan, Kalipada
24	2012	22608507	Sprenger, Christian; Eippert, Falk; Finsterbusch, Jurgen; Bingel, Ulrike; Rose, Michael; Buchel, Christian
24	2012	22501020	Komotar, Ricardo J; Starke, Robert M; Raper, Daniel M S; Anand, Vijay K; Schwartz, Theodore H
24	2012	22108143	Lioumis, Pantelis; Zhdanov, Andrey; Makela, Niko; Lehtinen, Henri; Wilenius, Juha; Neuvonen, Tuomas; Hannula, Henri; Deletis, Vedran; Picht, Thomas; Makela, Jyrki P
24	2011	21441155	Schmidt, J Michael; Ko, Sang-Bae; Helbok, Raimund; Kurtz, Pedro; Stuart, R Morgan; Presciutti, Mary; Fernandez, Luis; Lee, Kiwon; Badjatia, Neeraj; Connolly, E Sander; Claassen, Jan; Mayer, Stephan A
24	2011	21368027	Zhao, Yanjun; Tzounopoulos, Thanos
24	2010	20470680	Spence, J David
24	2010	20448309	Kennedy, Jan E; Cullen, Maren A; Amador, Ricardo R; Huey, Judith C; Leal, Felix O
24	2010	20199846	Christiansen, Sandra; Oettingen, Gabriele; Dahme, Bernhard; Klinger, Regine
24	2010	20080096	Lassman, Daniel J; McKie, Shane; Gregory, Lloyd J; Lal, Simon; D'Amato, Massimo; Steele, Islay; Varro, Andrea; Dockray, Graham J; Williams, Steven C R; Thompson, David George
24	2010	20036692	Nelissen, Katherine; Smeets, Karen; Mulder, Monique; Hendriks, Jerome J A; Ameloot, Marcel
24	2010	20009769	Chen, Yuqing; Wen, Gen; Rao, Fangwen; Zhang, Kuixing; Wang, Lei; Rodriguez-Flores, Juan L; Sanchez, Amber P; Mahata, Manjula; Taupenot, Laurent; Sun, Ping; Mahata, Sushil K; Tayo, Bamidele; Schork, Nicholas J; Ziegler, Michael G; Hamilton, Bruce A; O'Connor, Daniel T
24	2010	19302003	Serino, Andrea; De Filippo, Laura; Casavecchia, Chiara; Coccia, Michela; Shiffrar, Maggie; Ladavas, Elisabetta
24	2009	19737851	Goodin, D S; Bates, D
24	2009	19588381	States, Rebecca A; Pappas, Evangelos; Salem, Yasser
24	2009	19352592	Galli, Federica; Canzano, Loredana; Scalisi, Teresa Gloria; Guidetti, Vincenzo
24	2009	19010424	Humbert, Ianessa A; Fitzgerald, Michelle E; McLaren, Donald G; Johnson, Sterling; Porcaro, Eva; Kosmatka, Kris; Hind, Jacqueline; Robbins, Joanne
24	2009	19000991	Swanberg, Susan E; Nagarajan, Raman P; Peddada, Sailaja; Yasui, Dag H; LaSalle, Janine M
24	2009	18996433	Sul, Donggun; Kim, Hyo-Shin; Cho, Eun-Kyung; Lee, Min; Kim, Hyun Sook; Jung, Woon-Won; Hwang, Kwang Woo; Park, So-Young
24	2008	18303154	Chen, Y; Li, X-x; Yin, H; Gilbert, C; Liang, J-h; Jiang, Y-r; Zhao, M-w
24	2008	18295642	Rathore, Farooq A; Farooq, Fareeha; Muzammil, Sohail; New, Peter W; Ahmad, Nadeem; Haig, Andrew J
24	2008	18240307	Gomez-Nicola, Diego; Valle-Argos, Beatriz; Pita-Thomas, D Wolfgang; Nieto-Sampedro, Manuel
24	2008	18234162	Harrold, Joanne A; Dovey, Terence; Cai, Xue-Jun; Halford, Jason C G; Pinkney, Jonathon
24	2008	18192568	Hamir, A N; Kunkle, R A; Richt, J A; Miller, J M; Greenlee, J J
24	2008	17970830	Pedersen, L M; Gjerstad, J
24	2008	17928304	Flatscher-Bader, T; Zuvela, N; Landis, N; Wilce, P A
24	2008	17761809	Donovan, Neila J; Kendall, Diane L; Heaton, Shelley C; Kwon, Sooyeon; Velozo, Craig A; Duncan, Pamela W
24	2008	17588544	Stanfield, Andrew C; Moorhead, T William J; Harris, Jonathan M; Owens, David G C; Lawrie, Stephen M; Johnstone, Eve C
24	2007	18018691	Escudero, Javier; Hornero, Roberto; Abasolo, Daniel; Fernandez, Alberto; Lopez-Coronado, Miguel
24	2007	17582400	Nangle, Matthew R; Keast, Janet R
24	2007	17576568	Jastroch, Martin; Buckingham, Julie A; Helwig, Michael; Klingenspor, Martin; Brand, Martin D
24	2007	17497669	Satrustegui, Jorgina; Contreras, Laura; Ramos, Milagros; Marmol, Patricia; del Arco, Araceli; Saheki, Takeyori; Pardo, Beatriz
24	2007	16997468	Stevens, Bonnie; McGrath, Patrick; Gibbins, Sharyn; Beyene, Joseph; Breau, Lynn; Camfield, Carol; Finley, Allen; Franck, Linda; Howlett, Alexandra; Johnston, Celeste; McKeever, Patricia; O'Brien, Karel; Ohlsson, Arne; Yamada, Janet
24	2007	16860966	Zieba, Dorota A; Klocek, Beata; Williams, Gary L; Romanowicz, Katarzyna; Boliglowa, Lukasz; Wozniak, Malgorzata
24	2006	16942874	Wu, Shengde; Fluxe, Andrew; Janusz, John M; Sheffer, James B; Browning, Greg; Blass, Benjamin; Cobum, Keith; Hedges, Richard; Murawsky, Michael; Fang, Bin; Fadayel, Gina M; Hare, Michelle; Djandjighian, Laurent
24	2006	16708017	Lopez, Christophe; Lacour, Michel; Magnan, Jacques; Borel, Liliane
24	2005	16376265	Nercessian, Ohannes A; Ugwonali, Obinwanne F C; Park, Sangdo
24	2005	16024004	Garoflos, Efstathios; Stamatakis, Antonios; Mantelas, Athanasios; Philippidis, Helen; Stylianopoulou, Fotini
24	2005	15668955	Zang, Da Wei; Lopes, Elizabeth C; Cheema, Surindar S
24	2005	15658947	Makowska, A; Panfil, C; Ellrich, J
24	2004	15468176	Stroev, Serguei A; Gluschenko, Tatjana S; Tjulkova, Ekaterina I; Spyrou, Giannis; Rybnikova, Elena A; Samoilov, Michail O; Pelto-Huikko, Markku
24	2004	15248865	Bacon, Y; Ooi, A; Kerr, S; Shaw-Andrews, L; Winchester, L; Breeds, S; Tymoska-Lalanne, Z; Clay, J; Greenfield, A G; Nolan, P M
24	2004	15197719	Provini, Federica; Vetrugno, Roberto; Pastorelli, Francesca; Lombardi, Carolina; Plazzi, Giuseppe; Marliani, Anna Federica; Lugaresi, Elio; Montagna, Pasquale
24	2003	14519441	Johnston, Christopher A; Watts, Val J
24	2003	12848634	Goldstein, J L; Kivitz, A J; Verburg, K M; Recker, D P; Palmer, R C; Kent, J D
24	2002	12585717	Arroyo, Hugo A; De Rosa, Susana; Ruggieri, Victor; de Davila, Maria T G; Fejerman, Natalio
24	2001	11760796	Rossi, A; Bava, G L; Biancheri, R; Tortori-Donati, P
24	2001	11707498	Zitnanova, I; Adams, M E; Zitnan, D
24	2001	11701290	Oguni, H; Fukuyama, Y; Tanaka, T; Hayashi, K; Funatsuka, M; Sakauchi, M; Shirakawa, S; Osawa, M
24	2000	10785910	Kuukkanen, T; Malkia, E
24	1998	9886636	Huber, M T; Krieg, J C; Dewald, M; Voigt, K; Braun, H A
24	1998	9551634	Wetzel, D L; Slatkin, D N; LeVine, S M
24	1997	9279232	Attali, V; Mehiri, S; Straus, C; Salachas, F; Arnulf, I; Meininger, V; Derenne, J P; Similowski, T
24	1996	8782918	Giardino, L
24	1995	7788105	O'Neill, B A; Trimble, M R; Bloom, D S
24	1993	8255207	Wroblewska, Z; Valyi-Nagy, T; Otte, J; Dillner, A; Jackson, A; Sole, D P; Fraser, N W
24	1993	8254362	Solomon, J S; Doyle, J F; Burkhalter, A; Nerbonne, J M
24	1993	7691573	Abbruzzese, G; Schenone, A; Scramuzza, G; Caponnetto, C; Gasparetto, B; Adezati, L; Abbruzzese, M; Viviani, G L
23	2013	23642195	Bond, Michelle R; Hanover, John A
23	2013	23519758	Pearson, Thomas A; Palaniappan, Latha P; Artinian, Nancy T; Carnethon, Mercedes R; Criqui, Michael H; Daniels, Stephen R; Fonarow, Gregg C; Fortmann, Stephen P; Franklin, Barry A; Galloway, James M; Goff, David C Jr; Heath, Gregory W; Frank, Ariel T Holland; Kris-Etherton, Penny M; Labarthe, Darwin R; Murabito, Joanne M; Sacco, Ralph L; Sasson, Comilla; Turner, Melanie B
23	2013	23479493	McCrory, Paul; Meeuwisse, Willem H; Kutcher, Jeffrey S; Jordan, Barry D; Gardner, Andrew
23	2012	22235261	Rowan, Sharon L; Rygiel, Karolina; Purves-Smith, Fennigje M; Solbak, Nathan M; Turnbull, Douglas M; Hepple, Russell T
23	2012	22146194	Friedrich, Benjamin; Muller, Frank; Feiler, Sergej; Scholler, Karsten; Plesnila, Nikolaus
23	2011	21572339	Dachs, Elisabet; Hereu, Marta; Piedrafita, Lidia; Casanovas, Anna; Caldero, Jordi; Esquerda, Josep E
23	2011	21295140	Broadwater, Laurie; Pandit, Ashish; Clements, Robert; Azzam, Sausan; Vadnal, Jonathan; Sulak, Michael; Yong, V Wee; Freeman, Ernest J; Gregory, Roger B; McDonough, Jennifer
23	2011	21267766	Afsharimani, Banafsheh; Cabot, Peter; Parat, Marie-Odile
23	2011	21138657	Kong, Xiangjuan; Ouyang, Xuan; Tao, Haojuan; Liu, Haihong; Li, Li; Zhao, Jingping; Xue, Zhimin; Wang, Fei; Jiang, Shaoai; Shan, Baoci; Liu, Zhening
23	2011	20884780	Kim, Yunjung; Kent, Raymond D; Weismer, Gary
23	2011	20808146	Lenze, Eric J; Mantella, Rose C; Shi, Peichang; Goate, Alison M; Nowotny, Petra; Butters, Meryl A; Andreescu, Carmen; Thompson, Paul A; Rollman, Bruce L
23	2011	20483379	Nouretdinov, Ilia; Costafreda, Sergi G; Gammerman, Alexander; Chervonenkis, Alexey; Vovk, Vladimir; Vapnik, Vladimir; Fu, Cynthia H Y
23	2010	21162731	Ren, Wenjie; Neugebauer, Volker
23	2010	20655484	Kohl, Michael M; Paulsen, Ole
23	2010	20592214	Mostofi, Abteen; Holtzman, Tahl; Grout, Amanda S; Yeo, Christopher H; Edgley, Steve A
23	2010	20429825	Rehm, Stefanie; Binder, Andreas; Baron, Ralf
23	2010	20237050	Suhr, Julie; Hammers, Dustin
23	2010	19969287	Gyawali, Sandeep; Subaran, Ryan; Weissman, Myrna M; Hershkowitz, Dylan; McKenna, Morgan C; Talati, Ardesheer; Fyer, Abby J; Wickramaratne, Priya; Adams, Phillip B; Hodge, Susan E; Schmidt, Carl J; Bannon, Michael J; Glatt, Charles E
23	2010	19933752	Ogoh, Shigehiko; Tzeng, Yu-Chieh; Lucas, Samuel J E; Galvin, Sean D; Ainslie, Philip N
23	2010	19912470	Ploski, Jonathan E; Park, Kevin W; Ping, Junli; Monsey, Melissa S; Schafe, Glenn E
23	2010	19705963	Taya, Keisuke; Marmarou, Christina R; Okuno, Kenji; Prieto, Ruth; Marmarou, Anthony
23	2010	19666937	Bennett, A N; Rehman, A; Hensor, E M A; Marzo-Ortega, H; Emery, P; McGonagle, D
23	2010	19371354	Skripuletz, Thomas; Bussmann, Jens-Heiko; Gudi, Viktoria; Koutsoudaki, Paraskevi N; Pul, Refik; Moharregh-Khiabani, Darius; Lindner, Maren; Stangel, Martin
23	2009	19630993	Pierre, Sha-Ron; Lemmens, Marijke A M; Figueiredo-Pereira, Maria E
23	2009	19525833	Dundar, Umit; Solak, Ozlem; Yigit, Ilknur; Evcik, Deniz; Kavuncu, Vural
23	2009	19406211	Gutierrez, R C; Hung, J; Zhang, Y; Kertesz, A C; Espina, F J; Colicos, M A
23	2009	19302947	Jackman, Christopher; Horn, Nicole D; Molleston, Jean P; Sokol, Deborah K
23	2009	19171194	Banks, Glen B; Chamberlain, Jeffrey S; Froehner, Stanley C
23	2009	19088364	Carew, Sheila; Connor, Margaret O; Cooke, John; Conway, Richard; Sheehy, Christine; Costelloe, Aine; Lyons, Declan
23	2009	19082846	Suzuki, Nobuyuki; Ogikubo, Osamu; Hansson, Tommy
23	2009	19021680	Donkervoort, Mireille; Wiegerink, Diana J H G; van Meeteren, Jetty; Stam, Henk J; Roebroeck, Marij E
23	2009	19001091	Adelman, Carrie A; De, Saurav; Petrini, John H J
23	2008	19059992	Bajpai, Abhay; Savelieva, Irina; Camm, A John
23	2008	19019300	Oskoui, Maryam; Kaufmann, Petra
23	2008	18818210	Chou, Arthur P; Maidment, Nigel; Klintenberg, Rebecka; Casida, John E; Li, Sharon; Fitzmaurice, Arthur G; Fernagut, Pierre-Olivier; Mortazavi, Farzad; Chesselet, Marie-Francoise; Bronstein, Jeff M
23	2008	18761090	Sas, Katalin; Robotka, Hermina; Rozsa, Eva; Agoston, Marta; Szenasi, Gabor; Gigler, Gabor; Marosi, Mate; Kis, Zsolt; Farkas, Tamas; Vecsei, Laszlo; Toldi, Jozsef
23	2008	18619985	Hennig-Fast, Kristina; Meister, Franziska; Frodl, Thomas; Beraldi, Anna; Padberg, Frank; Engel, Rolf R; Reiser, Maximilian; Moller, Hans-Jurgen; Meindl, Thomas
23	2008	18596544	Biagini, Giuseppe; Baldelli, Enrica; Longo, Daniela; Contri, Miranda Baccarani; Guerrini, Uliano; Sironi, Luigi; Gelosa, Paolo; Zini, Isabella; Ragsdale, David S; Avoli, Massimo
23	2008	18513140	Beaton, Elliott A; Schmidt, Louis A; Schulkin, Jay; Antony, Martin M; Swinson, Richard P; Hall, Geoffrey B
23	2008	18448657	Hooks, Bryan M; Chen, Chinfei
23	2008	18383345	Sim, Fraser J; Lang, Jennifer K; Ali, Tracy A; Roy, Neeta S; Vates, G Edward; Pilcher, Webster H; Goldman, Steven A
23	2008	18190818	Meyer, Dawn M; Albright, Karen C; Allison, Teresa A; Grotta, James C
23	2008	18178368	Mercadante, Sebastiano; Intravaia, Giuseppe; Villari, Patrizia; Ferrera, Patrizia; Riina, Salvatore; Mangione, Salvatore
23	2008	18171385	Schapira, A H
23	2008	18087727	Lee, Gyunghee; Kim, Kyeong-Man; Kikuno, Keiko; Wang, Zixing; Choi, Youn-Jeong; Park, Jae H
23	2008	18031547	Nasreddine, Wassim; Beydoun, Ahmad
23	2008	17982017	Arora, Rishi; Ulphani, Joseph S; Villuendas, Roger; Ng, Jason; Harvey, Laura; Thordson, Sarah; Inderyas, Firdous; Lu, Yi; Gordon, David; Denes, Pablo; Greene, Rodney; Crawford, Susan; Decker, Robert; Morris, Alexander; Goldberger, Jeffrey; Kadish, Alan H
23	2007	18089095	Kirsch, Roy; Richter, Stefan
23	2007	17898232	Pantoja, Janaina; Ribeiro, Sidarta; Wiest, Michael; Soares, Ernesto; Gervasoni, Damien; Lemos, Nelson A M; Nicolelis, Miguel A L
23	2007	17309063	Cartwright, Michael S; Chloros, George D; Walker, Francis O; Wiesler, Ethan R; Campbell, William W
23	2007	17242297	Yu, Yang; Kang, Yu-Ming; Zhang, Zhi-Hua; Wei, Shun-Guang; Chu, Yi; Weiss, Robert M; Felder, Robert B
23	2006	17138842	Nawoczenski, Deborah A; Ritter-Soronen, Jordan M; Wilson, Christine M; Howe, Benjamin A; Ludewig, Paula M
23	2005	16187219	Cole-Edwards, Kasie K; Bazan, Nicolas G
23	2004	15183719	Wang, Fay; Dumstrei, Karin; Haag, Thomas; Hartenstein, Volker
23	2003	14711985	Kato, Tomoyasu; Murakami, Gen; Yabuki, Yoshihiko
23	2003	12733706	Konishi, Shun-ichiro; Kasagi, Yoko; Katsumata, Harumi; Minami, Shiro; Imaki, Toshihiro
23	2002	12377753	Rosvall, Maria; Ostergren, Per-Olof; Hedblad, Bo; Isacsson, Sven-Olof; Janzon, Lars; Berglund, Goran
23	2001	11745646	Hansen, A; Schmidt, M
23	2001	11730311	Koler, R A; Montemarano, A
23	2001	11688763	Ellekjaer, H; Holmen, J; Vatten, L
23	2001	11353731	Yang, Q; Kaji, R; Takagi, T; Kohara, N; Murase, N; Yamada, Y; Seino, Y; Bostock, H
23	2000	11059809	Kintner, D B; Anderson, M K; Fitzpatrick, J H Jr; Sailor, K A; Gilboe, D D
23	2000	10942032	Stitzel, J A; Lu, Y; Jimenez, M; Tritto, T; Collins, A C
23	2000	10779839	White, D A; Salorio, C F; Schatz, J; DeBaun, M
23	1998	9707330	Baudoin, D; Gambarelli, D; Gayraud, D; Bensa, P; Nicoli, F; Sudan, N; Gastaut, J L; Viallet, F
23	1998	9640576	Lee, A G; Patrinely, J R; Edmond, J C
23	1998	9576101	Beebe, H G
23	1995	7633154	De Luca, F; Bernasconi, S; Blandino, A; Cavallo, L; Cisternino, M
23	1994	8040015	Sham, J; Choy, D; Kwong, P W; Cheng, A C; Kwong, D L; Yau, C C; Wan, K Y; Au, G K
23	1992	1618239	Melon, P; Schwaiger, M
22	2013	23322736	Michaud, Jean-Philippe; Halle, Maxime; Lampron, Antoine; Theriault, Peter; Prefontaine, Paul; Filali, Mohammed; Tribout-Jover, Pascale; Lanteigne, Anne-Marie; Jodoin, Rachel; Cluff, Christopher; Brichard, Vincent; Palmantier, Remi; Pilorget, Anthony; Larocque, Daniel; Rivest, Serge
22	2013	23256496	Meyers, Joseph D; Doane, Tennyson; Burda, Clemens; Basilion, James P
22	2012	22986281	Sacktor, Todd Charlton
22	2012	22405189	Scuderi, Caterina; Valenza, Marta; Stecca, Claudia; Esposito, Giuseppe; Carrato, Maria Rosaria; Steardo, Luca
22	2012	22153917	He, Yalong; Qu, Shuoyao; Wang, Jiang; He, Xiaosheng; Lin, Wei; Zhen, Haining; Zhang, Xiang
22	2011	21816920	Huang, Q-H; Wu, Y-F; Xu, Y; Hong, B; Zhang, L; Liu, J-M
22	2011	21551026	Irazabal, Maria V; Huston, John 3rd; Kubly, Vickie; Rossetti, Sandro; Sundsbak, Jamie L; Hogan, Marie C; Harris, Peter C; Brown, Robert D Jr; Torres, Vicente E
22	2011	21450533	Lockman, Juliana; Fisher, Robert S; Olson, Donald M
22	2011	21391245	Straube, Benjamin; Green, Antonia; Bromberger, Bianca; Kircher, Tilo
22	2011	21320621	Zimmermann, Herbert
22	2011	21145690	Jerlhag, Elisabet; Landgren, Sara; Egecioglu, Emil; Dickson, Suzanne L; Engel, Jorgen A
22	2010	20389077	Fernandez, Carla; Tatard, Valerie M; Bertrand, Nicolas; Dahmane, Nadia
22	2010	20064742	Siebner, Hartwig Roman
22	2010	20005882	Tseng, Philip; Hsu, Tzu-Yu; Muggleton, Neil G; Tzeng, Ovid J L; Hung, Daisy L; Juan, Chi-Hung
22	2010	19932550	Bava, Sunita; Jacobus, Joanna; Mahmood, Omar; Yang, Tony T; Tapert, Susan F
22	2009	20135901	Leuchter, Andrew F; Cook, Ian A; Hunter, Aimee M; Korb, Alexander S
22	2009	19028763	da Costa, L; Thines, L; Dehdashti, A R; Wallace, M C; Willinsky, R A; Tymianski, M; Schwartz, M L; ter Brugge, K G
22	2009	19008346	Kim, Hyun-Jung; McMillan, Erin; Han, Fabin; Svendsen, Clive N
22	2009	18709657	Patel, Samir P; Sullivan, Patrick G; Pandya, Jignesh D; Rabchevsky, Alexander G
22	2009	18573276	Nalivaiko, Eugene; Sgoifo, Andrea
22	2008	18852885	Zhang, Xiao-Bing; Jiang, Peng; Gong, Neng; Hu, Xiao-Ling; Fei, Da; Xiong, Zhi-Qi; Xu, Lin; Xu, Tian-Le
22	2008	18797937	Davies, Reece A; Maher, Christopher G; Hancock, Mark J
22	2008	18786133	Biffi, A; Cesani, M; Fumagalli, F; Del Carro, U; Baldoli, C; Canale, S; Gerevini, S; Amadio, S; Falautano, M; Rovelli, A; Comi, G; Roncarolo, M G; Sessa, M
22	2008	18480615	Schuhmann, Martin U; Sood, Sandeep; McAllister, James P; Jaeger, Matthias; Ham, Steven D; Czosnyka, Zofia; Czosnyka, Marek
22	2008	18436956	Malgieri, Gaetano; Eliezer, David
22	2008	18320054	Kurt, Simone; Deutscher, Anke; Crook, John M; Ohl, Frank W; Budinger, Eike; Moeller, Christoph K; Scheich, Henning; Schulze, Holger
22	2008	18301959	Bolte, S; Hubl, D; Dierks, T; Holtmann, M; Poustka, F
22	2008	18287937	Badgaiyan, Rajendra D; Fischman, Alan J; Alpert, Nathaniel M
22	2008	18248902	McClellan, K M; Calver, A R; Tobet, S A
22	2008	18248867	Stewart, Miriam; Makwarimba, Edward; Barnfather, Alison; Letourneau, Nicole; Neufeld, Anne
22	2008	18234156	Gruber, T; Maess, B; Trujillo-Barreto, N J; Muller, M M
22	2008	18178570	Lambrey, S; Amorim, M-A; Samson, S; Noulhiane, M; Hasboun, D; Dupont, S; Baulac, M; Berthoz, A
22	2008	17947494	Featherstone, David E; Shippy, Scott A
22	2008	17926096	McLeod, Robbie L; Correll, Craig C; Jia, Yanlin; Anthes, John C
22	2008	17184881	Beason-Held, L L; Kraut, M A; Resnick, S M
22	2007	17562863	Ai, Di; Wang, Jun; Amen, Melanie; Lu, Mei-Fang; Amendt, Brad A; Martin, James F
22	2006	17016712	Cardona, D; Lopez-Grancha, M; Lopez-Crespo, G; Nieto-Escamez, F; Sanchez-Santed, F; Flores, P
22	2006	16957085	Viquez, Natasha M; Li, Caroline R; Wairkar, Yogesh P; DiAntonio, Aaron
22	2006	16505088	Malliaras, P; Cook, J; Ptasznik, R; Thomas, S
22	2006	16239295	Kini, U; Adab, N; Vinten, J; Fryer, A; Clayton-Smith, J
22	2005	16120464	Ribeiro-Barbosa, E R; Canteras, N S; Cezario, A F; Blanchard, R J; Blanchard, D C
22	2005	16043810	DeGiorgio, C; Heck, C; Bunch, S; Britton, J; Green, P; Lancman, M; Murphy, J; Olejniczak, P; Shih, J; Arrambide, S; Soss, J
22	2005	15820389	Spitzer, Nicholas C; Borodinsky, Laura N; Root, Cory M
22	2004	15380003	Flood, Warren D; Moyer, Robert W; Tsykin, Anna; Sutherland, Grant R; Koblar, Simon A
22	2004	15177878	Hinz, Margitta; Schwegler, Herbert; Chwieralski, Caroline E; Laube, Gregor; Linke, Rudiger; Pohle, Wulf; Hoffmann, Werner
22	2004	14972677	Chiang, Ann-Shyn; Blum, Allison; Barditch, Jody; Chen, Ying-Hsiu; Chiu, Shu-Ling; Regulski, Michael; Armstrong, J Douglas; Tully, Tim; Dubnau, Josh
22	2004	14732590	Porton, Barbara; Ferreira, Adriana; DeLisi, Lynn E; Kao, Hung Teh
22	2003	12964307	Doubrovin, Mikhail; Ponomarev, Vladimir; Serganova, Inna; Soghomonian, Suren; Myagawa, Tadashi; Beresten, Tatiana; Ageyeva, Lyudmila; Sadelain, Michel; Koutcher, Jason; Blasberg, Ronald G; Tjuvajev, Juri G Gelovani
22	2003	12622836	Klein, D C; Ganguly, S; Coon, S L; Shi, Q; Gaildrat, P; Morin, F; Weller, J L; Obsil, T; Hickman, A; Dyda, F
22	2002	12468035	Ramos, Alberto Javier; Tagliaferro, Patricia; Lopez-Costa, Juan Jose; Lopez, Ester Maria; Pecci Saavedra, Jorge; Brusco, Alicia
22	2002	12031777	Turnbach, Meredith E; Spraggins, D Seth; Randich, Alan
22	2002	11831534	Lathers, Claire M; Schraeder, Paul L
22	2001	16724812	Alden, T D; Ojemann, J G; Park, T S
22	2001	11757586	Berry, G T; Fukao, T; Mitchell, G A; Mazur, A; Ciafre, M; Gibson, J; Kondo, N; Palmieri, M J
22	2001	11712080	Takahashi, K; Iwase, M; Yamashita, K; Tatsumoto, Y; Ue, H; Kuratsune, H; Shimizu, A; Takeda, M
22	2001	11601506	Swerdlow, R H; Wooten, G F
22	2001	11535311	Jones, R L; Froeschle, J E; Atmar, R L; Matthews, J S; Sanders, R; Pardalos, J; Moeller, L; Chin, J E; Famula, M; Briggs, D J; Lang, J
22	1999	10547559	Desai, J; Mitnick, R J; Henry, D H; Llena, J; Sparano, J A
22	1999	10479068	Abbott, L C; Jacobowitz, D M
22	1999	10329337	Ross, P M; Whysner, J; Covello, V T; Kuschner, M; Rifkind, A B; Sedler, M J; Trichopoulos, D; Williams, G M
22	1999	10072788	Warren, J T Jr; Chandrasekhar, A; Kanki, J P; Rangarajan, R; Furley, A J; Kuwada, J Y
22	1998	9924971	Smith, M A; Perry, G
22	1997	9343853	Yamagishi, H; Hirose, E
22	1997	9335094	Tidwell, A S; Ross, L A; Kleine, L J
22	1996	8700039	Lilienthal, H; Winneke, G
22	1995	7493505	Buchholz, D W
22	1992	1564425	Kazemzadeh, M; Velkeniers, B; Herregodts, P; Collumbien, R; Finne, E; Derde, M P; Vanhaelst, L; Hooghe-Peters, E L
22	1992	1479003	Balasch, J; Gomez, F; Casamitjana, R; Carmona, F; Rivera, F; Vanrell, J A
22	1991	1718551	Matzel, L D; Alkon, D L
21	2012	22331332	Greiner, Hansel M; Holland, Katherine; Leach, James L; Horn, Paul S; Hershey, Andrew D; Rose, Douglas F
21	2012	22270046	Green, Holly F; Treacy, Eimear; Keohane, Aoife K; Sullivan, Aideen M; O'Keeffe, Gerard W; Nolan, Yvonne M
21	2012	22240273	Morecraft, R J; Stilwell-Morecraft, K S; Cipolloni, P B; Ge, J; McNeal, D W; Pandya, D N
21	2012	22067661	Clifford, David B; Simpson, David M; Brown, Stephen; Moyle, Graeme; Brew, Bruce J; Conway, Brian; Tobias, Jeffrey K; Vanhove, Geertrui F
21	2012	22001162	Lohmann, Gabriele; Erfurth, Kerstin; Muller, Karsten; Turner, Robert
21	2012	21568830	McCoy, Melissa K; Cookson, Mark R
21	2011	22216277	Arenkiel, Benjamin R; Hasegawa, Hiroshi; Yi, Jason J; Larsen, Rylan S; Wallace, Michael L; Philpot, Benjamin D; Wang, Fan; Ehlers, Michael D
21	2011	21316770	Gaillard, Afsaneh; Jaber, Mohamed
21	2011	21296333	Page, Richard L; Connolly, Stuart J; Crijns, Harry J G M; van Eickels, Martin; Gaudin, Christophe; Torp-Pedersen, Christian; Hohnloser, Stefan H
21	2011	21139628	Shereen, Ahmed; Nemkul, Niza; Yang, Dianer; Adhami, Faisal; Dunn, R Scott; Hazen, Missy L; Nakafuku, Masato; Ning, Gang; Lindquist, Diana M; Kuan, Chia-Yi
21	2011	20960585	Christen, Thomas; Lemasson, Benjamin; Pannetier, Nicolas; Farion, Regine; Segebarth, Christoph; Remy, Chantal; Barbier, Emmanuel L
21	2011	20336658	Piras, Fabrizio; Cherubini, Andrea; Caltagirone, Carlo; Spalletta, Gianfranco
21	2010	20652767	Godoy, Daniel A; Di Napoli, Mario; Rabinstein, Alejandro A
21	2010	20399838	Kim, Chobok; Chung, Chongwook; Kim, Jeounghoon
21	2010	20308070	Lynagh, Timothy; Lynch, Joseph W
21	2010	20197783	Rigor, Robert R; Hawkins, Brian T; Miller, David S
21	2009	20021692	Kramer, Ulrike M; Rojo, Nuria; Schule, Rebecca; Cunillera, Toni; Schols, Ludger; Marco-Pallares, Josep; Cucurell, David; Camara, Estela; Rodriguez-Fornells, Antoni; Munte, Thomas F
21	2009	19755580	Butler, Matthew P; Silver, Rae
21	2009	19635853	Muller, Jochen; Reyes-Haro, Daniel; Pivneva, Tatjyana; Nolte, Christiane; Schaette, Roland; Lubke, Joachim; Kettenmann, Helmut
21	2009	19505800	Takei, Kunio; Yamasue, Hidenori; Abe, Osamu; Yamada, Haruyasu; Inoue, Hideyuki; Suga, Motomu; Muroi, Miya; Sasaki, Hiroki; Aoki, Shigeki; Kasai, Kiyoto
21	2009	19427516	Colon-Ramos, Daniel A
21	2009	19349403	Erstad, Brian L; Puntillo, Kathleen; Gilbert, Hugh C; Grap, Mary Jo; Li, Denise; Medina, Justine; Mularski, Richard A; Pasero, Chris; Varkey, Basil; Sessler, Curtis N
21	2009	19247291	Park, Sung Kyu; Liao, Lujian; Kim, Jin Young; Yates, John R 3rd
21	2009	19121572	Peng, Cheng; Xie, Xiaofang; Wang, Lan; Guo, Li; Hu, Tanlian
21	2009	19054524	Stolt, Suvi; Haataja, Leena; Lapinleimu, Helena; Lehtonen, Liisa
21	2009	19006185	Covy, Jason P; Yuan, Wuxing; Waxman, Elisa A; Hurtig, Howard I; Van Deerlin, Vivianna M; Giasson, Benoit I
21	2009	18996173	Mongeon, D; Blanchet, P; Messier, J
21	2008	18991139	Furr, Samantha R; Chauhan, Vinita S; Sterka, David Jr; Grdzelishvili, Valery; Marriott, Ian
21	2008	18698363	Rauchs, Geraldine; Orban, Pierre; Schmidt, Christina; Albouy, Genevieve; Balteau, Evelyne; Degueldre, Christian; Schnackers, Caroline; Sterpenich, Virginie; Tinguely, Gilberte; Luxen, Andre; Maquet, Pierre; Peigneux, Philippe
21	2008	18576272	Chevignard, M P; Taillefer, C; Picq, C; Poncet, F; Noulhiane, M; Pradat-Diehl, P
21	2008	18276730	Pimentel, Diogo O; Margrie, Troy W
21	2008	18234976	Masri, Radi; Bezdudnaya, Tatiana; Trageser, Jason C; Keller, Asaf
21	2008	18181022	Lin, Hong; Zhang, Xiang; Cheng, Guang; Tang, Hai-Feng; Zhang, Wei; Zhen, Hai-Ning; Cheng, Jin-Xiang; Liu, Bo-Lin; Cao, Wei-Dong; Dong, Wen-Peng; Wang, Peng
21	2008	17981710	Stroemer, Paul; Hope, Andrew; Patel, Sara; Pollock, Kenny; Sinden, John
21	2008	17851962	Lee, Sun Kyu; Cha, Chang Il; Jung, Tae Suk; Park, Dong Choon; Yeo, Seung Geun
21	2008	17485107	Apostolova, Liana G; Lu, Po; Rogers, Steve; Dutton, Rebecca A; Hayashi, Kiralee M; Toga, Arthur W; Cummings, Jeffrey L; Thompson, Paul M
21	2007	17643249	Farmer, Jean-Pierre; Sabbagh, Abdulrahman J
21	2007	17184748	Kikusui, Takefumi; Kiyokawa, Yasushi; Mori, Yuji
21	2006	16921500	Anderson, Michael I; Killing, Sarah; Morris, Caitlin; O'Donoghue, Alan; Onyiagha, Dikennam; Stevenson, Rosemary; Verriotis, Madeleine; Jeffery, Kathryn J
21	2006	16682592	Purvin, Valerie; Kawasaki, Aki; Borruat, Francois-Xavier
21	2006	16362177	Plans, G; Brell, M; Cabiol, J; Villa, S; Torres, A; Acebes, J J
21	2006	16352578	Carroll-Anzinger, Deborah; Al-Harthi, Lena
21	2006	16344722	Vasiliou, Vasilis; Ziegler, Thomas L; Bludeau, Pequita; Petersen, Dennis R; Gonzalez, Frank J; Deitrich, Richard A
21	2006	16239013	Lee, Yujin S; Hwang, Jaeuk; Kim, Seog Ju; Sung, Young Hoon; Kim, Jihyun; Sim, Minyoung E; Bae, Soojeong C; Kim, Minue J; Lyoo, In Kyoon
21	2005	16046916	Gokkaya, Nilufer K O; Aras, Meltem D; Cakci, Aytul
21	2005	15970337	Bellebaum, Christian; Hoffmann, Klaus-Peter; Daum, Irene
21	2005	15650301	Shiga, Atsushi; Nakagawa, Takayuki; Nakayama, Meiho; Endo, Tsuyoshi; Iguchi, Fukuichiro; Kim, Tae-Soo; Naito, Yasushi; Ito, Juichi
21	2005	15644071	Jimenez-Jimenez, F J; Hernanz, A; Medina-Acebron, S; de Bustos, F; Zurdo, J M; Alonso, H; Puertas, I; Barcenilla, B; Sayed, Y; Cabrera-Valdivia, F
21	2004	15582838	Salinsky, M C; Spencer, D C; Oken, B S; Storzbach, D
21	2004	15351427	Kinali, M; Jungbluth, H; Eunson, L H; Sewry, C A; Manzur, A Y; Mercuri, E; Hanna, M G; Muntoni, F
21	2004	15219304	Love, Jeffrey N; Sammon, Maura; Smereck, Janet
21	2004	15191164	Alemdar, Aylin Y; Sadi, Damaso; McAlister, Vivian C; Mendez, Ivar
21	2004	15156092	Kevetter, Golda Anne; Leonard, Robert B; Newlands, Shawn D; Perachio, Adrian A
21	2004	15123655	Wang, Xiaoyan; Wang, Rui-Hong; Li, Wenmei; Xu, Xiaoling; Hollander, M Christine; Fornace, Albert J Jr; Deng, Chu-Xia
21	2003	14623125	Sperling, Oded; Bromberg, Yael; Oelsner, Harrietta; Zoref-Shani, Esther
21	2003	14522212	Menegaldo, Luciano Luporini; Fleury, Agenor de Toledo; Weber, Hans Ingo
21	2003	12837565	Dashtipour, Khashayar; Wong, Alan M; Obenaus, Andre; Spigelman, Igor; Ribak, Charles E
21	2003	12706243	Svensson, Erik; Woolley, Joshua; Wikstrom, Martin; Grillner, Sten
21	2002	12270643	Cheon, Eun Woo; Park, Chang Hwan; Kang, Sang Soo; Cho, Gyeong Jae; Yoo, Ji Myong; Song, Joon Kyung; Choi, Wan Sung
21	2002	12067701	Muller, Ralph Axel; Kleinhans, Natalia; Pierce, Karen; Kemmotsu, Nobuko; Courchesne, Eric
21	2001	11470260	Akerman, S; Williamson, D J; Hill, R G; Goadsby, P J
21	2001	11231158	Jungbluth, S; Larsen, C; Wizenmann, A; Lumsden, A
21	2000	11078924	Zhang, J W; Deb, S; Gottschall, P E
21	2000	10961553	Varitimidis, S E; Riano, F; Vardakas, D G; Sotereanos, D G
21	2000	10859796	Jakob, S; Kehler, U; Reusche, E; Friedrich, H J; Arnold, H
21	1999	10901864	Laing, A D; Mitchell, P J; Wallace, D
21	1999	10508695	Satou, Y; Satoh, N
21	1998	9881735	Al-Khodairy, A T; Gobelet, C; Rossier, A B
21	1998	9449923	Mathelier-Fusade, P; Aissaoui, M; Bakhos, D; Chabane, M H; Leynadier, F
21	1996	8922095	Sonesson, S E; Winberg, P; Lidegran, M; Westgren, M
21	1996	8615425	Goldstein, L; Barker, M; Segall, F; Asihene, R; Balser, S; Lautenbach, D; McCoy, M
21	1995	7712691	Toyry, J; Mantysaari, M; Hartikainen, J; Lansimies, E
20	2013	24132240	Shcheglovitov, Aleksandr; Shcheglovitova, Olesya; Yazawa, Masayuki; Portmann, Thomas; Shu, Rui; Sebastiano, Vittorio; Krawisz, Anna; Froehlich, Wendy; Bernstein, Jonathan A; Hallmayer, Joachim F; Dolmetsch, Ricardo E
20	2013	23545271	Naziroglu, M; Cig, B; Ozgul, C
20	2012	23150652	Budohoski, Karol P; Czosnyka, Marek; Smielewski, Peter; Kasprowicz, Magdalena; Helmy, Adel; Bulters, Diederik; Pickard, John D; Kirkpatrick, Peter J
20	2012	22457510	Jonkman, Sietse; Pelloux, Yann; Everitt, Barry J
20	2012	22226357	Alfonso, Julieta; Le Magueresse, Corentin; Zuccotti, Annalisa; Khodosevich, Konstantin; Monyer, Hannah
20	2012	22212501	Song, Ju-Xian; Sze, Stephen Cho-Wing; Ng, Tzi-Bun; Lee, Caivin Kai-Fai; Leung, George P H; Shaw, Pang-Chui; Tong, Yao; Zhang, Yan-Bo
20	2012	22172209	Fernald, Anne; Marchman, Virginia A
20	2012	22017326	Andrews, James A; Neises, Kameran D
20	2012	21964643	Donohue, Sarah E; Liotti, Mario; Perez, Ricardo 3rd; Woldorff, Marty G
20	2012	21712166	Lee, Jae Y; Bashur, Chris A; Milroy, Craig A; Forciniti, Leandro; Goldstein, Aaron S; Schmidt, Christine E
20	2012	21587111	Nunley, Pierce D; Jawahar, Ajay; Kerr, Eubulus J 3rd; Gordon, Charles J; Cavanaugh, David A; Birdsong, Elisa M; Stocks, Marolyn; Danielson, Guy
20	2011	22129158	Sandercock, Peter; Lindley, Richard; Wardlaw, Joanna; Dennis, Martin; Innes, Karen; Cohen, Geoff; Whiteley, Will; Perry, David; Soosay, Vera; Buchanan, David; Venables, Graham; Czlonkowska, Anna; Kobayashi, Adam; Berge, Eivind; Slot, Karsten Bruins; Murray, Veronica; Peeters, Andre; Hankey, Graeme J; Matz, Karl; Brainin, Michael; Ricci, Stefano; Cantisani, Teresa A; Gubitz, Gordon; Phillips, Step…
20	2011	21593490	Andreeva, Valentina A; Kesse-Guyot, Emmanuelle; Barberger-Gateau, Pascale; Fezeu, Leopold; Hercberg, Serge; Galan, Pilar
20	2011	21419823	El-Demerdash, Fatma M
20	2011	21072531	Fasano, A; Ricciardi, L; Pettorruso, M; Bentivoglio, A R
20	2011	20829699	Buckley, Kristi A; Tobey, Emily A
20	2011	20553310	Medeiros, Rodrigo; Baglietto-Vargas, David; LaFerla, Frank M
20	2011	20336659	Moeller, Friederike; LeVan, Pierre; Gotman, Jean
20	2010	20536938	Alvarez, Francisco J; Bullinger, Katie L; Titus, Haley E; Nardelli, Paul; Cope, Timothy C
20	2010	20489154	Marcondes, Maria Cecilia Garibaldi; Flynn, Claudia; Watry, Debbie D; Zandonatti, Michelle; Fox, Howard S
20	2010	20334472	Sandhaug, Maria; Andelic, Nada; Vatne, Anita; Seiler, Stephen; Mygland, Aase
20	2010	20122999	Inyushin, M U; Arencibia-Albite, F; Vazquez-Torres, R; Velez-Hernandez, M E; Jimenez-Rivera, C A
20	2010	20034503	Chang, Yu-Ling; Bondi, Mark W; Fennema-Notestine, Christine; McEvoy, Linda K; Hagler, Donald J Jr; Jacobson, Mark W; Dale, Anders M
20	2010	19955756	Tena-Sempere, Manuel
20	2010	19342256	Holtermann, A; Mork, P J; Andersen, L L; Olsen, H B; Sogaard, K
20	2009	19487188	Spencer, Rebecca M C; Karmarkar, Uma; Ivry, Richard B
20	2009	19474171	Williams, Elizabeth R; Soteropoulos, Demetris S; Baker, Stuart N
20	2009	19426544	Hildrestrand, Gunn A; Neurauter, Christine G; Diep, Dzung B; Castellanos, Cesilie G; Krauss, Stefan; Bjoras, Magnar; Luna, Luisa
20	2009	19229946	Elliott, Timothy R; Berry, Jack W
20	2009	19158547	Kroner-Herwig, Birgit; Morris, Lisette; Heinrich, Marion; Gassmann, Jennifer; Vath, Nuria
20	2009	19136297	Deletis, Vedran; Fernandez-Conejero, Isabel; Ulkatan, Sedat; Costantino, Peter
20	2009	19100749	Tanaka, Masaaki; Mizuno, Kei; Tajima, Seiki; Sasabe, Tetsuya; Watanabe, Yasuyoshi
20	2009	19074640	Neshat, S; deVries, M; Barajas-Espinosa, A R; Skeith, L; Chisholm, S P; Lomax, A E
20	2009	19074482	Chida, Kohei; Ogasawara, Kuniaki; Suga, Yasunori; Saito, Hideo; Kobayashi, Masakazu; Yoshida, Kenji; Otawara, Yasunari; Ogawa, Akira
20	2009	19057421	Meredith, M Alex; Allman, Brian L
20	2009	18759193	Wong, Alan C-N; Jobard, Gael; James, Karin H; James, Thomas W; Gauthier, Isabel
20	2009	18717716	Adelow, Cecilia; Andell, Eva; Amark, Per; Andersson, Tomas; Hellebro, Eva; Ahlbom, Anders; Tomson, Torbjorn
20	2008	18593473	Keilani, Serene; Sugaya, Kiminobu
20	2008	18501269	Schmidt, Dieter; Pache, Mona; Schumacher, Martin
20	2008	18412380	Gayen, Anindita; Mukhopadhyay, Chaitali
20	2008	18359568	Park, Seung Pyo; Kim, Byung Moon; Koo, Jae Yeon; Cho, Hawon; Lee, Chang Hoon; Kim, Misook; Na, Heung Sik; Oh, Uhtaek
20	2008	18262394	Abekawa, Tomohiro; Ito, Koki; Nakagawa, Shin; Nakato, Yasuya; Koyama, Tsukasa
20	2008	18204923	Blahak, C; Wohrle, J C; Capelle, H H; Bazner, H; Grips, E; Weigel, R; Kekelia, K; Krauss, J K
20	2008	18178114	Rothwell, P M
20	2008	17320838	Ghai, Kanika; Stanke, Jennifer J; Fischer, Andy J
20	2007	17257758	Brinkert, Willem; Dimcevski, Georg; Arendt-Nielsen, Lars; Drewes, Asbjorn M; Wilder-Smith, Oliver H G
20	2006	17029665	Baker, David J; Hepple, Russell T
20	2006	16769874	Deschauer, Marcus; Swalwell, Helen; Strauss, Maria; Zierz, Stephan; Taylor, Robert W
20	2005	15953361	Rex, Elizabeth; Hapiak, Vera; Hobson, Robert; Smith, Katherine; Xiao, Hong; Komuniecki, Richard
20	2005	15942263	Ito, Makoto; Fukuda, Masato; Suto, Tomohiro; Uehara, Toru; Mikuni, Masahiko
20	2005	15761204	Genius, Just; Dong-Si, Tuan; Grau, Armin P; Lichy, Christoph
20	2005	15717305	Panzanelli, Patrizia; Perazzini, Alice-Zaira; Fritschy, Jean-Marc; Sassoe-Pognetto, Marco
20	2005	15583470	Jensen, Rikke Beck; Jeppesen, Katrine Arp; Vielwerth, Signe; Michaelsen, Kim Fleischer; Main, Katharina M; Skakkebaek, Niels E; Juul, Anders
20	2004	15519740	Li, Tianlang; Qadri, Fatimunnisa; Moser, Andreas
20	2004	15036609	Tanaka, Junichi; Hayashi, Yasushi; Yamato, Koichi; Miyakubo, Hiroko; Nomura, Masahiko
20	2004	14705140	Tata, Ada Maria; De Stefano, M Egle; Tomassy, Giulio Srubek; Vilaro, M Teresa; Levey, Allan I; Biagioni, Stefano
20	2004	14696016	Touchon, Justin C; Moore, Cynthia; Frederickson, Julie; Meshul, Charles K
20	2003	14669526	Zhong, Jun; Dujovny, Manuel; Perlin, Alfred R; Perez-Arjona, Eimir; Park, Hun K; Diaz, Fernando G
20	2003	14505460	O'Callaghan, D W; Burgoyne, R D
20	2003	12917749	Johnson, C Shanthi
20	2003	12637036	Angelucci, Francesco; Aloe, Luigi; Jimenez-Vasquez, Patricia; Mathe, Aleksander A
20	2002	11981620	Koehne, Petra; Hochhaus, Frederike; Felderhoff-Mueser, Ursula; Ring-Mrozik, Elfriede; Obladen, Michael; Buhrer, Christoph
20	2001	11119509	Galdiero, M; D'Amico, M; Gorga, F; Di Filippo, C; D'Isanto, M; Vitiello, M; Longanella, A; Tortora, A
20	2000	11041314	Watson, S; Porter, R J; Young, A H
20	2000	11020125	Hristova, A; Lyons, K; Troster, A I; Pahwa, R; Wilkinson, S B; Koller, W C
20	2000	10708585	Matsumura, H; Ohnishi, T; Kanemura, Y; Maruno, M; Yoshimine, T
20	2000	10638904	Kienbaum, P; Heuter, T; Michel, M C; Peters, J
20	1999	10224202	Waltzman, M L; Shannon, M; Bowen, A P; Bailey, M C
20	1997	9380053	Anastasopoulos, D; Bhatia, K; Bronstein, A M; Marsden, C D; Gresty, M A
20	1996	9026316	Ferreira, A; Li, L; Chin, L S; Greengard, P; Kosik, K S
20	1994	7841810	Salloway, S P
20	1992	1402980	Gaymard, B; Lafitte, C; Gelot, A; de Toffol, B
20	1992	1330488	Emanuele, M A; Tentler, J J; Kirsteins, L; Emanuele, N V; Lawrence, A; Kelley, M R
20	1975	1164216	Schafer, J A; Berg, B O; Norman, D
20	1975	1099254	Tolosa, E S; Soll, R W; Loewenson, R B
19	2013	24252804	Dias, Vera; Junn, Eunsung; Mouradian, M Maral
19	2012	22905124	van den Brand, Judith M A; Stittelaar, Koert J; van Amerongen, Geert; Reperant, Leslie; de Waal, Leon; Osterhaus, Albert D M E; Kuiken, Thijs
19	2012	22768175	Overman, Elizabeth L; Rivier, Jean E; Moeser, Adam J
19	2012	22330722	Babenko, Olena; Kovalchuk, Igor; Metz, Gerlinde A
19	2012	22248716	Viscomi, Maria Teresa; D'Amelio, Marcello; Cavallucci, Virve; Latini, Laura; Bisicchia, Elisa; Nazio, Francesca; Fanelli, Francesca; Maccarrone, Mauro; Moreno, Sandra; Cecconi, Francesco; Molinari, Marco
19	2012	22246385	Dun, Catharina A J; Faber, Hubert T; de Wolf, Maarten J F; Mylanus, Emmanuel A M; Cremers, Cor W R J; Hol, Myrthe K S
19	2012	22204929	Ferree, Andrew; Guillily, Maria; Li, Hu; Smith, Katelyn; Takashima, Aki; Squillace, Rachel; Weigele, Manfred; Collins, James J; Wolozin, Benjamin
19	2012	22193056	Tsai, Ming-Jun; Wu, Pao-Chu; Huang, Yaw-Bin; Chang, Jui-Sheng; Lin, Chin-Lin; Tsai, Yi-Hung; Fang, Jia-You
19	2012	22052513	Khatri, Pooja; Conaway, Mark R; Johnston, Karen C
19	2012	21898677	Ziegler, Gabriel; Dahnke, Robert; Jancke, Lutz; Yotter, Rachel Aine; May, Arne; Gaser, Christian
19	2011	21945547	Hu, Xiao-Su; Hong, Keum-Shik; Ge, Shuzhi Sam
19	2011	21899410	Broderick, Joseph P
19	2011	21515371	Giorgi, M; Melchiorri, G; Nuccetelli, V; D'Angelo, V; Martorana, A; Sorge, R; Castelli, V; Bernardi, G; Sancesario, G
19	2011	21414922	Shinkai, Yoichi; Yamamoto, Yuta; Fujiwara, Manabi; Tabata, Takashi; Murayama, Takashi; Hirotsu, Takaaki; Ikeda, Daisuke D; Tsunozaki, Makoto; Iino, Yuichi; Bargmann, Cornelia I; Katsura, Isao; Ishihara, Takeshi
19	2011	21242737	Sibbald, R Gary; Coutts, Patricia; Woo, Kevin Y
19	2011	21148767	Nystoriak, Matthew A; O'Connor, Kevin P; Sonkusare, Swapnil K; Brayden, Joseph E; Nelson, Mark T; Wellman, George C
19	2011	21088899	Qiu, Bo; Zhang, Dongyong; Wang, Chao; Tao, Jun; Tie, Xinxin; Qiao, Ying; Xu, Ke; Wang, Yunjie; Wu, Anhua
19	2011	20972615	Shriberg, Lawrence D; Paul, Rhea; Black, Lois M; van Santen, Jan P
19	2011	20576928	Demyanenko, Galina P; Siesser, Priscila F; Wright, Amanda G; Brennaman, Leann H; Bartsch, Udo; Schachner, Melitta; Maness, Patricia F
19	2011	20433242	Rapp, Brenda; Lipka, Kate
19	2010	20425223	Stemer, Andrew; Lyden, Patrick
19	2010	20381389	Arola, Heidi-Maria; Nicholls, Elaine; Mallen, Christian; Thomas, Elaine
19	2010	20121315	Chein, Jason M; Fiez, Julie A
19	2010	20081534	Yu, Tao; Barbut, Denise; Ristagno, Giuseppe; Cho, Jun Hwi; Sun, Shijie; Li, Yongqin; Weil, Max Harry; Tang, Wanchun
19	2010	20027592	Takao, Hidemasa; Abe, Osamu; Yamasue, Hidenori; Aoki, Shigeki; Kasai, Kiyoto; Ohtomo, Kuni
19	2010	19896506	Maniam, Jayanthi; Morris, Margaret J
19	2010	19779207	Kumada, Tomohiro; Miyajima, Tomoko; Kimura, Nobusuke; Saito, Keiko; Shimomura, Hideki; Oda, Nozomi; Fujii, Tatsuya
19	2010	19663845	Reich, A; Szepietowski, J C
19	2009	19808453	Santinelli, Vincenzo; Radinovic, Andrea; Manguso, Francesco; Vicedomini, Gabriele; Ciconte, Giuseppe; Gulletta, Simone; Paglino, Gabriele; Sacchi, Stefania; Sala, Simone; Ciaccio, Cristiano; Pappone, Carlo
19	2009	19616184	Jacobs, Laurie G; Billett, Henny H; Freeman, Katherine; Dinglas, Cheryl; Jumaquio, Lynette
19	2009	19569087	Pinto, Antonio; Hoffmanns, Ulrich; Ott, Melanie; Fricker, Gert; Metzler-Nolte, Nils
19	2009	19428781	Osada, Nobuhiro; Kosuge, Yasuhiro; Kihara, Tetsuroh; Ishige, Kumiko; Ito, Yoshihisa
19	2009	19335460	Lareida, A; Beckmann, F; Schrott-Fischer, A; Glueckert, R; Freysinger, W; Muller, B
19	2009	19262918	Stinson, Jennifer N
19	2009	19222710	Mizui, Toshiyuki; Kojima, Nobuhiko; Yamazaki, Hiroyuki; Katayama, Michihito; Hanamura, Kenji; Shirao, Tomoaki
19	2009	19151023	Brussino, A; Vaula, G; Cagnoli, C; Mauro, A; Pradotto, L; Daniele, D; Di Gregorio, E; Barberis, M; Arduino, C; Squadrone, S; Abete, M C; Migone, N; Calabrese, O; Brusco, A
19	2009	19103680	McLelland, Douglas; Paulsen, Ole
19	2009	18804198	Saariaho, Tom; Saariaho, Anita; Karila, Irma; Joukamaa, Matti
19	2009	18768726	Stevens, J; Leach, J L; Abruzzo, T; Jones, B V
19	2009	18712508	Newman, Edward J; Grosset, Donald G; Kennedy, Peter G E
19	2008	19023689	Jackson, Alan C; Randle, Elizabeth; Lawrance, Gail; Rossiter, John P
19	2008	18499894	Katsimpardi, Lida; Gaitanou, Maria; Malnou, Cecile E; Lledo, Pierre-Marie; Charneau, Pierre; Matsas, Rebecca; Thomaidou, Dimitra
19	2008	18198474	Nakagawa, Takayuki; Kaneko, Shuji
19	2008	18094978	Somanathan, Hema; Borges, Renee M; Warrant, Eric J; Kelber, Almut
19	2008	18061341	Wostyn, Peter; Audenaert, Kurt; De Deyn, Peter Paul
19	2008	17991819	Rabe, Sirko; Zoellner, Tanja; Beauducel, Andre; Maercker, Andreas; Karl, Anke
19	2008	17977025	Brown, Matthew R G; Vilis, Tutis; Everling, Stefan
19	2008	17420772	Sidorov, E V; Townson, A F; Dvorak, M F; Kwon, B K; Steeves, J; Krassioukov, A
19	2007	17398000	Sumner, B E H; Grant, K E; Rosie, R; Hegele-Hartung, Ch; Fritzemeier, K-H; Fink, G
19	2007	17101200	Rogers, Simon N; Scott, Barry; Lowe, Derek
19	2007	16957953	Shelton, Amy L; Pippitt, Holly A
19	2006	16763808	Usunoff, K G; Itzev, D E; Rolfs, A; Schmitt, O; Wree, A
19	2006	16687552	Satoh, M; Takeda, K; Nagata, K; Shimosegawa, E; Kuzuhara, S
19	2006	16624259	Farkas, Eszter; Institoris, Adam; Domoki, Ferenc; Mihaly, Andras; Bari, Ferenc
19	2005	15948007	Joo, Eun Yeon; Hong, Seung Bong; Tae, Woo Suk; Kim, Jee Hyun; Han, Sun Jung; Seo, Dae Won; Lee, Kyung-Han; Kim, Myoung-Hee; Kim, Seunghwan; Lee, Mann Hyung; Kim, Byung Tae
19	2005	15689560	Halverson, Robyn A; Lewis, Jada; Frausto, Shanti; Hutton, Mike; Muma, Nancy A
19	2004	15454737	Fastle, Rebecca K; Roback, Mark G
19	2004	15294219	Pleger, Burkhard; Schwenkreis, Peter; Grunberg, Christian; Malin, Jean-Pierre; Tegenthoff, Martin
19	2003	14700359	Zhang, Xuyang; Tomblin, J Bruce
19	2003	14550436	Defreitas, Gina A; Lemack, Gary E; Zimmern, Philippe E; Dewey, Richard B; Roehrborn, Claus G; O'Suilleabhain, Padraig E
19	2003	12842219	Lacza, Zsombor; Horvath, Eszter; Busija, David W
19	2002	12635659	Bouvier-Labit, Corinne; Liprandi, Agnes; Monti, Gilberte; Pellissier, Jean Francois; Figarella-Branger, Dominique
19	2002	12171123	Alstermark, Bror; Isa, Tadashi
19	2002	12100907	Segel, Leigh D; vonHaag, Derek W; Zhang, Jie; Follette, David M
19	2001	11592855	Kovacs, G G; Kurucz, I; Budka, H; Adori, C; Muller, F; Acs, P; Kloppel, S; Schatzl, H M; Mayer, R J; Laszlo, L
19	2001	11240026	Dijkstra, S; Geisert, E E Jr; Dijkstra, C D; Bar, P R; Joosten, E A
19	2000	10883379	Romaniello, A; Svensson, P; Cruccu, G; Arendt-Nielsen, L
19	2000	10764255	Hino, A; Fujimoto, M; Iwamoto, Y; Yamaki, T; Katsumori, T
19	1999	10480209	Sztriha, L; Al-Gazali, L I; Varady, E; Goebel, H H; Nork, M
19	1998	9930265	Jonas, J B; Budde, W M; Lang, P
19	1997	9404947	Copray, J C; Brouwer, N
19	1996	8813394	Izaki, Y; Arita, J
19	1996	8689996	Gerloff, C; Altenmuller, E; Dichgans, J
19	1993	8462225	Sieg, K G; Buckingham, D; Gaffney, G R; Preston, D F; Sieg, K G
19	1990	2296847	Martin, M E; Alcazar, A; Salinas, M
18	2013	23082797	Fairchild, Graeme; Hagan, Cindy C; Walsh, Nicholas D; Passamonti, Luca; Calder, Andrew J; Goodyer, Ian M
18	2013	22510462	Miller, Brian J; Culpepper, Nickolas; Rapaport, Mark H; Buckley, Peter
18	2012	22984548	Ginsberg, Matthew R; Rubin, Robert A; Falcone, Tatiana; Ting, Angela H; Natowicz, Marvin R
18	2012	22936216	Beaudoin, Gerard M J 3rd; Lee, Seung-Hye; Singh, Dipika; Yuan, Yang; Ng, Yu-Gie; Reichardt, Louis F; Arikkath, Jyothi
18	2012	22921401	Dubin, Adrienne E; Schmidt, Manuela; Mathur, Jayanti; Petrus, Matthew J; Xiao, Bailong; Coste, Bertrand; Patapoutian, Ardem
18	2012	22753006	Hsiao, Elaine Y; Patterson, Paul H
18	2012	22704258	Schneider, Susanne A; Bhatia, Kailash P
18	2012	22334073	Lugert, Sebastian; Vogt, Miriam; Tchorz, Jan S; Muller, Matthias; Giachino, Claudio; Taylor, Verdon
18	2012	22213340	Suzuki, Masahiko; Yoshioka, Masayuki; Hashimoto, Masaya; Murakami, Maiko; Kawasaki, Keiichi; Noya, Miki; Takahashi, Daisuke; Urashima, Mitsuyoshi
18	2012	21803120	Caruso, Carla; Carniglia, Lila; Durand, Daniela; Gonzalez, Patricia V; Scimonelli, Teresa N; Lasaga, Mercedes
18	2012	21778409	Heremans, Elke; Nieuwboer, Alice; Feys, Peter; Vercruysse, Sarah; Vandenberghe, Wim; Sharma, Nikhil; Helsen, Werner F
18	2011	22022410	Miao, Xiaoyan; Wu, Xia; Li, Rui; Chen, Kewei; Yao, Li
18	2011	21337590	DiNuzzo, Mauro; Maraviglia, Bruno; Giove, Federico
18	2011	21330132	Bast, Tobias
18	2011	21307252	Suzuki, Norimitsu; Bekkers, John M
18	2011	21232602	Tripp, Adam; Kota, Rama S; Lewis, David A; Sibille, Etienne
18	2011	21219333	Mullett, Steven J; Hinkle, David A
18	2011	21056674	Kern, Kyle C; Sarcona, Joseph; Montag, Michael; Giesser, Barbara S; Sicotte, Nancy L
18	2011	20966056	Willems, P W A; Brouwer, P A; Barfett, J J; terBrugge, K G; Krings, T
18	2011	20600744	Malmierca, Manuel S; Blackstad, Theodor W; Osen, Kirsten K
18	2011	20382481	Joels, Marian
18	2010	20837189	O'Callaghan, James P; Miller, Diane B
18	2010	20836574	MacGregor, E Anne
18	2010	20632818	Prayson, Richard A
18	2010	20390390	McIntyre, Roger S; Kenna, Heather A; Nguyen, Ha T; Law, Candy W Y; Sultan, Farah; Woldeyohannes, Hanna O; Adams, Amanda K; Cheng, Jenny S H; Lourenco, Maria; Kennedy, Sidney H; Rasgon, Natalie L
18	2010	20377613	David, Reinhard; Ciuraszkiewicz, Anna; Simeone, Xenia; Orr-Urtreger, Avi; Papke, Roger L; McIntosh, J M; Huck, Sigismund; Scholze, Petra
18	2010	20352249	Naess, Halvor; Lunde, Lene; Brogger, Jan; Waje-Andreassen, Ulrike
18	2010	20131374	Davis, Keith L; Edin, Heather M; Allen, Jeffery K
18	2010	19725833	Kepe, Vladimir; Ghetti, Bernardino; Farlow, Martin R; Bresjanac, Mara; Miller, Karen; Huang, Sung-Cheng; Wong, Koon-Pong; Murrell, Jill R; Piccardo, Pedro; Epperson, Francine; Repovs, Grega; Smid, Lojze M; Petric, Andrej; Siddarth, Prabha; Liu, Jie; Satyamurthy, Nagichettiar; Small, Gary W; Barrio, Jorge R
18	2010	19723028	Panula, P
18	2009	19913663	Orth, Michael
18	2009	19901202	Holmes, David R Jr; Schwartz, Robert S
18	2009	19845964	Gu, Wen-Li; Fu, Sai-Li; Wang, Yan-Xia; Li, Ying; Lu, He-Zuo; Xu, Xiao-Ming; Lu, Pei-Hua
18	2009	19738320	Kasturi, Badrinarayanan S; Stein, Donald G
18	2009	19672073	Sheldon, R Ann; Osredkar, Damjan; Lee, Christina L; Jiang, Xiangning; Mu, Dezhi; Ferriero, Donna M
18	2009	19639103	Schmidt, John E; Carlson, Charles R
18	2009	19588414	van Alfen, Nens; van Engelen, Baziel G M; Hughes, Richard A C
18	2009	19540213	Doze, Van A; Handel, Evelyn M; Jensen, Kelly A; Darsie, Belle; Luger, Elizabeth J; Haselton, James R; Talbot, Jeffery N; Rorabaugh, Boyd R
18	2009	19365157	Hasselaar, Jeroen G J; Verhagen, Stans C A H H V M; Vissers, Kris C P
18	2009	19227488	Tachtsidis, Ilias; Tisdall, Martin M; Leung, Terence S; Pritchard, Caroline; Cooper, Christopher E; Smith, Martin; Elwell, Clare E
18	2009	19202386	Mulder, Monique
18	2009	19157786	Ikezawa, Koji; Iwase, Masao; Ishii, Ryouhei; Azechi, Michiyo; Canuet, Leonides; Ohi, Kazutaka; Yasuda, Yuka; Iike, Naomi; Kurimoto, Ryu; Takahashi, Hidetoshi; Nakahachi, Takayuki; Sekiyama, Ryuji; Yoshida, Tetsuhiko; Kazui, Hiroaki; Hashimoto, Ryota; Takeda, Masatoshi
18	2009	19122038	Bitoun, M; Bevilacqua, J A; Eymard, B; Prudhon, B; Fardeau, M; Guicheney, P; Romero, N B
18	2009	19057392	Young, Amanda E; Murphy, Gregory C
18	2009	19001748	Tanimoto, Takashi; Imanishi, Toshio; Tanaka, Atsushi; Yamano, Takashi; Kitabata, Hironori; Takarada, Shigeho; Kubo, Takashi; Nakamura, Nobuo; Hirata, Kumiko; Mizukoshi, Masato; Akasaka, Takashi
18	2009	18973146	Jiang, Hai-Hong; Pan, Hui Q; Gustilo-Ashby, Marcus A; Gill, Bradley; Glaab, Jonathan; Zaszczurynski, Paul; Damaser, Margot
18	2009	18793681	Deyama, Satoshi; Katayama, Takahiro; Kondoh, Naoto; Nakagawa, Takayuki; Kaneko, Shuji; Yamaguchi, Taku; Yoshioka, Mitsuhiro; Minami, Masabumi
18	2008	18990321	Wang, Annabel K; Fealey, Robert D; Gehrking, Tonette L; Low, Phillip A
18	2008	18369416	Roudi, Yasser; Treves, Alessandro
18	2008	18351522	Lomen-Hoerth, Catherine
18	2008	18305257	Lee, Kyoung-Min; Keller, Edward L
18	2008	18285527	Parkinson, James R C; Dhillo, Waljit S; Small, Caroline J; Chaudhri, Owais B; Bewick, Gavin A; Pritchard, Iain; Moore, Stanley; Ghatei, Mohammed A; Bloom, Stephen R
18	2008	18262344	Klinge, Petra M; Brooks, David J; Samii, Amir; Weckesser, Eva; van den Hoff, Jorg; Fricke, Harald; Brinker, Thomas; Knapp, Wolfram H; Berding, Georg
18	2008	18181152	Mayer, Georg; Harzsch, Steffen
18	2008	18035348	Macinnes, Nicholas; Duty, Susan
18	2008	18023334	Marchese, Santino; Lo Coco, Daniele; Lo Coco, Albino
18	2008	17961543	Jung, Yi-Sook; Jeong, Euy-Myoung; Park, Eun Kyung; Kim, You-Mie; Sohn, Seonghyang; Lee, Soo Hwan; Baik, Eun Joo; Moon, Chang-Hyun
18	2007	17692020	Ellis-Behnke, R G; Teather, L A; Schneider, G E; So, K-F
18	2007	17632287	Zrinzo, Ludvic; Zrinzo, Laurence V; Hariz, Marwan
18	2007	17386591	Archibald, Rick; Datskos, Panos; Devault, Gerald; Lamberti, Vincent; Lavrik, Nickolay; Noid, Don; Sepaniak, Michael; Dutta, Pampa
18	2006	16873326	Conti, Paulo Cesar Rodrigues; dos Santos, Carlos Neanes; Kogawa, Evelyn Mikaela; de Castro Ferreira Conti, Ana Claudia; de Araujo, Carlos dos Reis Pereira
18	2006	16775558	Marsh, Anthony P; Katula, Jeffrey A; Pacchia, Christina F; Johnson, Lara C; Koury, Kenneth L; Rejeski, W Jack
18	2006	16629830	Sakharkar, A J; Singru, P S; Mazumdar, M; Subhedar, N
18	2006	16603930	Klinge, Petra M; Samii, Amir; Niescken, Sabine; Brinker, Thomas; Silverberg, Gerald D
18	2005	16240348	Dubey, Prachi; Fatemi, Ali; Huang, Hao; Nagae-Poetscher, Lidia; Wakana, Setsu; Barker, Peter B; van Zijl, Peter; Moser, Hugo W; Mori, Susumu; Raymond, Gerald V
18	2005	16078862	Johnson, Mark D; Yu, Li-Rong; Conrads, Thomas P; Kinoshita, Yoshito; Uo, Takuma; McBee, Joshua K; Veenstra, Timothy D; Morrison, Richard S
18	2005	15804497	Pose, Ines; Fung, Simon; Sampogna, Sharon; Chase, Michael H; Morales, Francisco R
18	2004	15606407	Song, Xiao; Pepe, Margaret Sullivan
18	2004	15502124	Nehra, Arvind; Moran, Christopher J; Cross, Dewitte T 3rd; Derdeyn, Colin P
18	2004	15317962	Uthman, I; El-Sayad, J
18	2004	15214009	Novelli, Antonio; Bernardini, Laura; Salpietro, Damiano Carmelo; Briuglia, Silvana; Merlino, Maria Valeria; Mingarelli, Rita; Dallapiccola, Bruno
18	2003	14610417	Robert, Rhonda; Brack, Amanda; Blakeney, Patricia; Villarreal, Cynthia; Rosenberg, Laura; Thomas, Christopher; Meyer, Walter J 3rd
18	2003	12902396	Bohn, Ines; Giertler, Christian; Hauber, Wolfgang
18	2003	12699569	Tamura, Yoji; Shimano, Hiroshi; Kuroiwa, Toshihiko; Miki, Yoshihito
18	2001	11826364	Sinkre, P; Perry, A; Cai, D; Raghavan, R; Watson, M; Wilson, K; Barton Rogers, B
18	2001	11567680	Rother, J
18	2000	11185927	Vance, A L; Velakoulis, D; Maruff, P; Wood, S J; Desmond, P; Pantelis, C
18	2000	11046170	Theodorou, D J; Theodorou, S J; Kakitsubata, Y; Lektrakul, N; Gold, G E; Roger, B; Resnick, D
18	2000	10816441	So, C W; Sham, M H; Chew, S L; Cheung, N; So, C K; Chung, S K; Caldas, C; Wiedemann, L M; Chan, L C
18	1999	10510680	Raty, L; Hamrin, E; Soderfeldt, B
18	1997	9467130	Karavanaki, K; Davies, A G; Morgan, M H; Baum, J D
18	1997	9243619	Sugaya, K; Chouinard, M; McKinney, M
18	1996	8836557	Kelleher, J A; Chan, T Y; Chan, P H; Gregory, G A
18	1996	8789910	Hanes, K R; Andrewes, D G; Pantelis, C; Chiu, E
18	1995	8608189	Wildburger, R; Zarkovic, N; Egger, G; Petek, W; Meinitzer, A; Borovic, S; Zarkovic, K; Li, L; Stipancic, I; Trbojevic-Cepe, M
18	1995	7651036	Vandertop, W P; Gosselaar, P H; Nesselrooij, B
18	1993	8458772	Haxhiu, M A; Erokwu, B; van Lunteren, E; Cherniack, N S; Strohl, K P
17	2013	24123158	Alvarez, Jorge Ivan; Katayama, Takahiro; Prat, Alexandre
17	2013	24072922	Jennings, Joshua H; Rizzi, Giorgio; Stamatakis, Alice M; Ung, Randall L; Stuber, Garret D
17	2013	23453053	Subasi, Abdulhamit
17	2013	23346370	Xiang, Liangzhong; Wang, Bo; Ji, Lijun; Jiang, Huabei
17	2013	23161797	Andres-Mateos, Eva; Brinkmeier, Heinrich; Burks, Tyesha N; Mejias, Rebeca; Files, Daniel C; Steinberger, Martin; Soleimani, Arshia; Marx, Ruth; Simmers, Jessica L; Lin, Benjamin; Finanger Hedderick, Erika; Marr, Tom G; Lin, Brian M; Hourde, Christophe; Leinwand, Leslie A; Kuhl, Dietmar; Foller, Michael; Vogelsang, Silke; Hernandez-Diaz, Ivan; Vaughan, Dana K; Alvarez de la Rosa, Diego; Lang, Flor…
17	2013	23058235	McCrea, Michael; Guskiewicz, Kevin; Randolph, Christopher; Barr, William B; Hammeke, Thomas A; Marshall, Stephen W; Powell, Matthew R; Woo Ahn, Kwang; Wang, Yanzhi; Kelly, James P
17	2012	22247481	Rillig, Andreas; Meyerfeldt, Udo; Tilz, Roland Richard; Talazko, Jochen; Arya, Anita; Zvereva, Vlada; Birkemeyer, Ralf; Miljak, Tomislav; Hajredini, Bajram; Wohlmuth, Peter; Fink, Ulrich; Jung, Werner
17	2012	22240240	Pachernegg, Svenja; Strutz-Seebohm, Nathalie; Hollmann, Michael
17	2012	22124343	Peter, C; Muller, R; Cieza, A; Geyh, S
17	2012	21840694	Ju, Chun-Rong; Chen, Rong-Chang
17	2011	21522028	Pietikainen, Sanna; Silventoinen, Karri; Svedberg, Pia; Alexanderson, Kristina; Huunan-Seppala, Antti; Koskenvuo, Karoliina; Koskenvuo, Markku; Kaprio, Jaakko; Ropponen, Annina
17	2011	21521757	Matsui, Takashi; Soya, Shingo; Okamoto, Masahiro; Ichitani, Yukio; Kawanaka, Kentaro; Soya, Hideaki
17	2011	21464332	Quintero, Jorge E; Dooley, David J; Pomerleau, Francois; Huettl, Peter; Gerhardt, Greg A
17	2011	21394644	Bottos, Alessia; Rissone, Alberto; Bussolino, Federico; Arese, Marco
17	2011	21384080	Hurtado, B; Munoz, X; Recarte-Pelz, P; Garcia, N; Luque, A; Krupinski, J; Sala, N; Garcia de Frutos, P
17	2011	21257665	Gordon, Grant R J; Howarth, Clare; MacVicar, Brian A
17	2011	21182898	Ferrario, Carrie R; Loweth, Jessica A; Milovanovic, Mike; Wang, Xiaoting; Wolf, Marina E
17	2011	21148554	Novgorodov, Sergei A; Chudakova, Daria A; Wheeler, Brian W; Bielawski, Jacek; Kindy, Mark S; Obeid, Lina M; Gudz, Tatyana I
17	2011	21138929	Lip, Gregory Y H
17	2011	21059372	Sirbulescu, Ruxandra F; Zupanc, Gunther K H
17	2011	20939065	Aono, Yukiko; Hasegawa, Hisashi; Yamazaki, Yuji; Shimada, Takashi; Fujita, Toshiro; Yamashita, Takeyoshi; Fukumoto, Seiji
17	2011	20609541	Ito, Hiromichi; Mori, Kenji; Kagami, Shoji
17	2010	20810880	Singer, Annabelle C; Karlsson, Mattias P; Nathe, Ana R; Carr, Margaret F; Frank, Loren M
17	2010	20413873	Kojro, Elzbieta; Fuger, Petra; Prinzen, Claudia; Kanarek, Anna Maria; Rat, Dorothea; Endres, Kristina; Fahrenholz, Falk; Postina, Rolf
17	2010	20386256	Feldman, Jonathan M; Ortega, Alexander N; Koinis-Mitchell, Daphne; Kuo, Alice A; Canino, Glorisa
17	2010	20345938	Auvin, Stephane; Lamblin, Marie-Dominique; Pandit, Florence; Vallee, Louis; Bouvet-Mourcia, Agnes
17	2010	20302607	Puzzolo, Elisa; Mallamaci, Antonello
17	2010	20147558	Lane, Andrew P; Turner, Justin; May, Lindsey; Reed, Randall
17	2010	20124503	Rundblad, Gabriella; Annaz, Dagmara
17	2010	20121770	Marhofer, P; Eichenberger, U; Stockli, S; Huber, G; Kapral, S; Curatolo, M; Kettner, S
17	2010	20083092	Marco-Pallares, Josep; Mohammadi, Bahram; Samii, Amir; Munte, Thomas F
17	2010	20078405	Heath, John A; Clarke, Naomi E; Donath, Susan M; McCarthy, Maria; Anderson, Vicki A; Wolfe, Joanne
17	2010	19948212	Chen, Jingsi; Liufu, Chun; Sun, Weiwen; Sun, Xiaofang; Chen, Dunjin
17	2010	19942928	Pelisch, Nicolas; Hosomi, Naohisa; Ueno, Masaki; Masugata, Hisashi; Murao, Koji; Hitomi, Hirofumi; Nakano, Daisuke; Kobori, Hiroyuki; Nishiyama, Akira; Kohno, Masakazu
17	2010	19914204	Li, Yi; Li, Hui; Zhang, Yi; Sun, Xiuli; Hanley, Gregory A; LeSage, Gene; Zhang, Ying; Sun, Shenggang; Peng, Ying; Yin, Deling
17	2010	19883773	Straube, Thomas; Langohr, Bernd; Schmidt, Stephanie; Mentzel, Hans-Joachim; Miltner, Wolfgang H R
17	2010	19849891	Dinan, Timothy G
17	2010	19798489	Kuhn, Gustav; Benson, Valerie; Fletcher-Watson, Sue; Kovshoff, Hanna; McCormick, Cristin A; Kirkby, Julie; Leekam, Sue R
17	2010	19731189	Boot, Inge; Pecher, Diane
17	2010	19688358	Tang, Wai Kwong; Chen, Yang Kun; Mok, Vincent; Chu, Winnie C W; Ungvari, Gabor S; Ahuja, Anil T; Wong, Ka Sing
17	2010	19666344	Colombo, Roberto; Sterpi, Irma; Mazzone, Alessandra; Delconte, Carmen; Minuco, Giuseppe; Pisano, Fabrizio
17	2009	20077206	Kim, Keunho; Son, Tae Gen; Park, Hee Ra; Kim, So Jung; Kim, Hyun Soo; Kim, Hyung Sik; Kim, Tae Sung; Jung, Ki Kyung; Han, Soon Young; Lee, Jaewon
17	2009	19856864	Liu, Won-Shiung; Chen, Chun-Ta; Foo, Ning-Hui; Huang, Hsuan-Rong; Wang, Jhi-Joung; Chen, Sheng-Hsien; Chen, Te-Jen
17	2009	19647045	Pena-dos-Santos, D R; Severino, F P; Pereira, S A L; Rodrigues, D B R; Cunha, F Q; Vieira, S M; Napimoga, M H; Clemente-Napimoga, J T
17	2009	19555081	Vandelinder, Virginia; Ferreon, Allan Chris M; Gambin, Yann; Deniz, Ashok A; Groisman, Alex
17	2009	19427368	Proverbio, Alice Mado; Riva, Federica
17	2009	19272535	Caldwell, James E
17	2009	19248161	Liu, Mei; Jiang, Qiu-Hong; Hao, Ji-Li; Zhou, Lan-Lan
17	2009	19236495	Fuentes, Blanca; Diez-Tejedor, Exuperio
17	2009	19205955	Levack, William M M; Siegert, Richard J; Dean, Sarah G; McPherson, Kath M
17	2009	19185022	Wu, Jun; Jeong, Hye Kyoung; Bulin, Sarah Elizabeth; Kwon, Sung Won; Park, Jeong Hill; Bezprozvanny, Ilya
17	2009	19171832	Bejot, Y; Ben Salem, D; Osseby, G V; Couvreur, G; Durier, J; Marie, C; Cottin, Y; Moreau, T; Giroud, M
17	2009	19164532	Margeta, Milica A; Wang, George J; Shen, Kang
17	2009	19111886	Kadriu, Bashkim; Guidotti, Alessandro; Costa, Erminio; Auta, James
17	2009	19059471	Li, Hua; Deng, Chang-Qing; Chen, Bei-Yang; Zhang, Shu-Ping; Liang, Yan; Luo, Xue-Gang
17	2009	19018699	Amari, Shun-Ichi
17	2009	18827070	Gaines, David Isaac; Durkalski, Valerie; Patel, Alpesh; DeLegge, Mark H
17	2009	18674783	Feifel, David; Minassian, Arpi; Perry, William
17	2009	18665766	Hill, Andrew J; Zwart, Isabel; Tam, Henry H; Chan, Jane; Navarrete, Cristina; Jen, Ling-Sun; Navarrete, Roberto
17	2009	18661557	Zagami, Chrissandra J; Beart, Philip M; Wallis, Nicole; Nagley, Phillip; O'Shea, Ross D
17	2009	17629591	Wilhelmus, Micha M M; Boelens, Wilbert C; Kox, Matthijs; Maat-Schieman, Marion L C; Veerhuis, Rob; de Waal, Robert M W; Verbeek, Marcel M
17	2008	19594508	Deckersbach, Thilo; Rauch, Scott L; Buhlmann, Ulrike; Ostacher, Michael J; Beucke, Jan-Carl; Nierenberg, Andrew A; Sachs, Gary; Dougherty, Darin D
17	2008	19074267	Parkkonen, Lauri; Andersson, Jesper; Hamalainen, Matti; Hari, Riitta
17	2008	19002247	Hung, Johanna; Colicos, Michael A
17	2008	18764970	Crane, Paul K; Narasimhalu, Kaavya; Gibbons, Laura E; Pedraza, Otto; Mehta, Kala M; Tang, Yuxiao; Manly, Jennifer J; Reed, Bruce R; Mungas, Dan M
17	2008	18663178	Previtali, S C; Malaguti, M C; Riva, N; Scarlato, M; Dacci, P; Dina, G; Triolo, D; Porrello, E; Lorenzetti, I; Fazio, R; Comi, G; Bolino, A; Quattrini, A
17	2008	18556151	Patural, Hugues; Pichot, Vincent; Jaziri, Fethi; Teyssier, Georges; Gaspoz, Jean-Michel; Roche, Frederic; Barthelemy, Jean-Claude
17	2008	18538939	Kollen, M; Dutar, P; Jouvenceau, A
17	2008	18523006	Perry, Cydne A; Pravetoni, Marco; Teske, Jennifer A; Aguado, Carolina; Erickson, Darin J; Medrano, Juan F; Lujan, Rafael; Kotz, Catherine M; Wickman, Kevin
17	2008	18471812	Rosa, Angelo O; Egea, Javier; Martinez, Ana; Garcia, Antonio G; Lopez, Manuela G
17	2008	18439174	Duygu, Hamza; Zoghi, Mehdi; Turk, Ugur; Akyuz, Serdar; Ozerkan, Filiz; Akilli, Azem; Erturk, Umit; Onder, Remzi; Akin, Mustafa
17	2008	18424967	Greenlee, Jeremy D W; Teo, Charles; Ghahreman, Ali; Kwok, Bernard
17	2008	18382824	Pang, Marco Y C; Eng, Janice J
17	2008	18206187	Barbur, John L; Spang, Karoline
17	2008	18181141	Lim, Seung T; Lim, Kuei-Cheng; Giuliano, Rita E; Federoff, Howard J
17	2008	18069667	Punga, Anna Rostedt; Sawada, Mikio; Stalberg, Erik V
17	2008	18033953	Farooq, Muhammad U; Reeves, Mathew J; Gargano, Julia; Wehner, Susan; Hickenbottom, Susan; Majid, Arshad
17	2008	17959737	Kubota, Yoshihisa; Putkey, John A; Shouval, Harel Z; Waxham, M Neal
17	2008	17959638	Tatar, M; Hanacek, J; Widdicombe, J
17	2008	17852518	Archibald, Lisa M D; Alloway, Tracy Packiam
17	2008	17713853	Lee, Eun-Sook Y; Chen, Hongtao; King, Jennifer; Charlton, Clivel
17	2008	17574362	Duran, Ridvan; Aladag, Nukhet; Vatansever, Ulfet; Sut, Necdet; Acunas, Betul
17	2007	17685706	Batista, Mauro A B; Ugrinowitsch, Carlos; Roschel, Hamilton; Lotufo, Renato; Ricard, Mark D; Tricoli, Valmor A A
17	2007	17540277	Bilgen, Mehmet; Al-Hafez, Baraa; Alrefae, Tareq; He, Yong-Yu; Smirnova, Irina V; Aldur, M Mustafa; Festoff, Barry W
17	2007	17475020	Bengtsson, Mariette; Ohlsson, Bodil; Ulander, Kerstin
17	2007	17331077	Bonanomi, Dario; Rusconi, Laura; Colombo, Chiara Agnese; Benfenati, Fabio; Valtorta, Flavia
17	2007	17178458	Vlooswijk, M C G; Majoie, H J M; De Krom, M C T F M; Tan, I Y; Aldenkamp, A P
17	2007	17036215	Lasch, Peter; Beekes, Michael; Schmitt, Jurgen; Naumann, Dieter
17	2006	17140644	Peris, J; Zharikova, A; Li, Z; Lingis, M; MacNeill, M; Wu, M T; Rowland, N E
17	2006	16671452	Ostrowski, R P; Colohan, A R T; Zhang, J H
17	2006	16457888	Nakajima, Daisuke; Tin-Tin-Win-Shwe; Kakeyama, Masaki; Fujimaki, Hidekazu; Goto, Sumio
17	2005	16293241	Moon, Myung-Soon; Gomez, Timothy M
17	2004	15203435	Mizuo, Keisuke; Narita, Minoru; Yoshida, Takuya; Narita, Michiko; Suzuki, Tsutomu
17	2004	15080896	Pascual, Marta; Perez-Sust, Pol; Soriano, Eduardo
17	2004	14715155	Durham, Paul L; Dong, Penny X; Belasco, Kevin T; Kasperski, Jeffrey; Gierasch, William W; Edvinsson, Lars; Heistad, Donald D; Faraci, Frank M; Russo, Andrew F
17	2003	14613361	Adelman, James U; Belsey, Jonathan
17	2002	12529778	Alen, J F; Boto, G R; Lagares, A; de la Lama, A; Gomez, P A; Lobato, R D
17	2002	11950404	Ildan, Faruk; Tuna, Metin; Erman, Tahsin; Gocer, A Iskender; Cetinalp, Erdal; Burgut, Refik
17	2002	11936465	Cannavo, S; Curto, L; Venturino, M; Squadrito, S; Almoto, B; Narbone, M C; Rao, R; Trimarchi, F
17	2000	10922514	Ueda, Y; Willmore, L J
17	2000	10730651	Marti-Bonmati, L; Menor, F; Dosda, R
17	1999	10454470	Wu, S N; Jan, C R; Li, H F
17	1998	9532287	Marras, L C; Kalaparambath, T P; Black, S E; Rowed, D W
17	1998	10220215	Kotovsky, J; Rosen, M J
17	1997	9295116	Eubanks, J; Srinivasan, J; Dinulos, M B; Disteche, C M; Catterall, W A
17	1997	9152712	Drach, L M; Steinmetz, H E; Wach, S; Bohl, J
17	1996	8871225	Fu, X W; Wu, S H; Brezden, B L; Kelly, J B
17	1995	7891074	Lawrance, G; Rylett, R J; Richardson, P M; Dunn, R J; Dow, K E; Riopelle, R J
17	1995	7553807	Blau, J N
17	1994	7839796	Vanden Noven, S; Gardiner, P F; Seburn, K L
17	1994	7808336	Wiseman, H
17	1994	7533558	Del Fiacco, M; Quartu, M; Priestley, J V; Setzu, M D; Lai, M L
17	1992	1631722	Star, M J; Curd, J G; Thorne, R P
17	1992	1330205	Kapcala, L P; Dicke, J A
16	2013	23580174	Zhou, Yingjiang; Rui, Liangyou
16	2013	23537510	Tuzun, Erdem; Christadoss, Premkumar
16	2013	23324316	Yu, Jiandong; Proddutur, Archana; Elgammal, Fatima S; Ito, Takahiro; Santhakumar, Vijayalakshmi
16	2013	23184421	Janssen, M F; Pickard, A Simon; Golicki, Dominik; Gudex, Claire; Niewada, Maciej; Scalone, Luciana; Swinburn, Paul; Busschbach, Jan
16	2013	23076075	Lopez, Natividad; Tormo, Consuelo; De Blas, Isabel; Llinares, Isabel; Alom, Jordi
16	2012	22844390	Power, Sarah D; Kushki, Azadeh; Chau, Tom
16	2012	22593059	Lebow, Maya; Neufeld-Cohen, Adi; Kuperman, Yael; Tsoory, Michael; Gil, Shosh; Chen, Alon
16	2012	22259063	Kluge, Michael; Schussler, Petra; Schmidt, Doreen; Uhr, Manfred; Steiger, Axel
16	2012	22227966	McGettrick, Helen M; Butler, Lynn M; Buckley, Chris D; Rainger, G Ed; Nash, Gerard B
16	2012	21946272	Garcia-Alias, Guillermo; Fawcett, James W
16	2011	21824415	Miyake, Kunio; Hirasawa, Takae; Soutome, Masaki; Itoh, Masayuki; Goto, Yu-ichi; Endoh, Kazushi; Takahashi, Kenichiro; Kudo, Shinichi; Nakagawa, Takayuki; Yokoi, Sana; Taira, Takahiro; Inazawa, Johji; Kubota, Takeo
16	2011	21554501	Kobayashi, Akira; Tsukide, Takako; Miyasaka, Tomohiro; Morita, Tomoko; Mizoroki, Tatsuya; Saito, Yoshiro; Ihara, Yasuo; Takashima, Akihiko; Noguchi, Noriko; Fukamizu, Akiyoshi; Hirotsu, Yosuke; Ohtsuji, Makiko; Katsuoka, Fumiki; Yamamoto, Masayuki
16	2011	21533854	Potter, Pamela E; Rauschkolb, Paula K; Pandya, Yoga; Sue, Lucia I; Sabbagh, Marwan N; Walker, Douglas G; Beach, Thomas G
16	2011	21505601	Strupp, Michael; Hufner, Katharina; Sandmann, Ruth; Zwergal, Andreas; Dieterich, Marianne; Jahn, Klaus; Brandt, Thomas
16	2011	21467255	Chiang, Gloria C; Insel, Philip S; Tosun, Duygu; Schuff, Norbert; Truran-Sacrey, Diana; Raptentsetsang, Sky; Jack, Clifford R Jr; Weiner, Michael W
16	2011	21451041	Xie, Bo; Wang, Chong; Zheng, Zhihao; Song, Bin; Ma, Chi; Thiel, Gerald; Li, Mingtao
16	2011	21443281	Smith, Howard S; Argoff, Charles E
16	2011	21440606	Napolitano, Maddalena; Costa, Loredana; Palermo, Rocco; Giovenco, Alessandro; Vacca, Alessandra; Gulino, Alberto
16	2011	21381115	Wang, Xiaohong; Imura, Tetsuya; Sofroniew, Michael V; Fushiki, Shinji
16	2011	21207316	Uddin, Lucina Q
16	2011	20810308	Arts, Ilse M P; Overeem, Sebastiaan; Pillen, Sigrid; Schelhaas, H Jurgen; Zwarts, Machiel J
16	2011	20800064	Nugent, Bridget M; Schwarz, Jaclyn M; McCarthy, Margaret M
16	2011	20717763	Liu, Zhan; Qiu, Yi-Hua; Li, Bing; Ma, Song-Hua; Peng, Yu-Ping
16	2011	20456243	Michalski, D; Hartig, W; Schneider, D; Hobohm, C
16	2010	20799807	Niu, Haijing; Lin, Zi-Jing; Tian, Fenghua; Dhamne, Sameer; Liu, Hanli
16	2010	20382777	Murthy, Subramanyam N; Hilaire, Rose-Claire St; Casey, David B; Badejo, Adeleke M; McGee, Jennifer; McNamara, Dennis B; Kadowitz, Philip J; Fonseca, Vivian A
16	2010	20214927	Marinelli, Peter W; Funk, Douglas; Juzytsch, Walter; Le, A D
16	2010	20129500	Cekic, Milos; Stein, Donald G
16	2010	20117123	Proverbio, Alice Mado; Riva, Federica; Zani, Alberto
16	2010	20045599	Schepkin, Victor D; Brey, William W; Gor'kov, Peter L; Grant, Samuel C
16	2010	20018493	Tauscher, Johannes; Kielbasa, William; Iyengar, Smriti; Vandenhende, Francois; Peng, Xiaomei; Mozley, David; Gehlert, Donald R; Marek, Gerard
16	2010	20002965	Gray, M; Bingham, B; Viau, V
16	2010	19952737	Greeley, Siri Atma W; Tucker, Susan E; Worrell, Helen I; Skowron, Kinga B; Bell, Graeme I; Philipson, Louis H
16	2010	19925839	Appelhans, Bradley M; Pagoto, Sherry L; Peters, Erica N; Spring, Bonnie J
16	2010	19889624	Couturier, Julien; Morel, Milena; Pontcharraud, Raymond; Gontier, Virginie; Fauconneau, Bernard; Paccalin, Marc; Page, Guylene
16	2010	19815078	Tristan-Vega, Antonio; Westin, Carl-Fredrik; Aja-Fernandez, Santiago
16	2009	19318469	Huh, Kyu Hwan; Guzman, Yomayra F; Tronson, Natalie C; Guedea, Anita L; Gao, Can; Radulovic, Jelena
16	2009	19275168	Loughnan, Marion L; Nicke, Annette; Lawrence, Nicole; Lewis, Richard J
16	2009	19166505	Guo, Huang; Wang, Yaoming; Singh, Itender; Liu, Dong; Fernandez, Jose A; Griffin, John H; Chow, Nienwen; Zlokovic, Berislav V
16	2009	19064719	Klein, Donna M; Felsenstein, Kevin M; Brenneman, Douglas E
16	2009	18976709	Rylski, Marcin; Amborska, Renata; Zybura, Katarzyna; Michaluk, Piotr; Bielinska, Beata; Konopacki, Filip A; Wilczynski, Grzegorz M; Kaczmarek, Leszek
16	2009	18683244	Yang, Chia-Ron; Yu, Robert K
16	2008	18580776	Girvigian, Michael R; Chen, Joseph C T; Rahimian, Javad; Miller, Michael J; Tome, Michael
16	2008	18455884	Marzban, H; Kim, C-T; Doorn, D; Chung, S-H; Hawkes, R
16	2008	18362425	Lelonek, Malgorzata; Pietrucha, Tadeusz; Matyjaszczyk, Monika; Goch, Jan Henryk
16	2008	18293939	Le Coq, Johanne; Pavlovsky, Alexander; Malik, Radhika; Sanishvili, Ruslan; Xu, Chengfu; Viola, Ronald E
16	2008	18273887	Ellis, Lee D; Maler, Leonard; Dunn, Robert J
16	2008	18227383	Ho, Wen-Yu; Lu, Pei-Jung; Hsiao, Michael; Hwang, Hwong-Ru; Tseng, Yu-Chou; Yen, Mao-Hsiung; Tseng, Ching-Jiunn
16	2008	18166168	Lee, Soon-Tae; Park, Jung-Eun; Kim, Dong-Hyun; Kim, Seungchan; Im, Woo-Seok; Kang, Lami; Jung, Se Hee; Kim, Min-Wook; Chu, Kon; Kim, Manho
16	2008	18155613	Ravenstijn, Paulien G M; Merlini, Mario; Hameetman, Marjolijn; Murray, Tracey K; Ward, Mark A; Lewis, Hywel; Ball, Gareth; Mottart, Cathy; de Ville de Goyet, Christine; Lemarchand, Thomas; van Belle, Kristel; O'Neill, Michael J; Danhof, Meindert; de Lange, Elizabeth C M
16	2008	18061168	Wessig, Carsten; Jestaedt, Leonie; Sereda, Michael W; Bendszus, Martin; Stoll, Guido
16	2008	18005050	Groschel, K; Knauth, M; Ernemann, U; Pilgram, S M; Schnaudigel, S; Kastrup, A
16	2008	17959391	Schiessl, Ingo; Wang, Wei; McLoughlin, Niall
16	2008	17554226	van Poppel, Mireille N M; Brown, Wendy J
16	2007	17417688	Dieterich, Marianne
16	2006	17243204	Raudys, Sarunas
16	2006	17107593	Albasanz, Jose Luis; Rodriguez, Agustin; Ferrer, Isidro; Martin, Mairena
16	2006	16809919	Candolfi, M; Zaldivar, V; Jaita, G; Seilicovich, A
16	2006	16806633	Tissandie, E; Gueguen, Y; Lobaccaro, J M A; Aigueperse, J; Gourmelon, P; Paquet, F; Souidi, M
16	2006	16707278	Giovagnoli, Anna R; Meneses, Rute F; da Silva, Antonio Martins
16	2006	16564506	Sato, Takashi; Doi, Katsumi; Taniguchi, Manabu; Yamashita, Toshihide; Kubo, Takeshi; Tohyama, Masaya
16	2006	16432677	Caricato, Anselmo; Pennisi, Mariano; Mancino, Aldo; Vigna, Gianluca; Sandroni, Claudio; Arcangeli, Andrea; Antonelli, Massimo
16	2006	16330481	Lee, Hane; Jen, Joanna C; Wang, Hui; Chen, Zugen; Mamsa, Hafsa; Sabatti, Chiara; Baloh, Robert W; Nelson, Stanley F
16	2005	16909014	von Bohlen Und Halbach, O
16	2005	16241494	Comtois, Philippe; Vinet, Alain; Nattel, Stanley
16	2005	16163058	Eibl, Guido; Reber, Howard A
16	2005	16108010	Huhn, Zsofia; Orban, Gergo; Erdi, Peter; Lengyel, Mate
16	2005	15989073	Schneider, Anita L; Jordan, Kenneth G
16	2005	15932596	Lorber, Barbara; Hendriks, Wiljan J A J; Van der Zee, Catharina E E M; Berry, Martin; Logan, Ann
16	2004	15473249	Yogeeswari, P; Ragavendran, J Vaigunda; Thirumurugan, R; Saxena, A; Sriram, D
16	2004	15015562	Machein, Marcia Regina; Plate, Karl-Heinz
16	2003	14662370	Rothwell, John C; Huang, Ying-Zu
16	2003	14504331	Mink, Jonathan W; Caruso, Paul A; Pomeroy, Scott L
16	2003	12937891	Abou-Donia, Mohamed B; Abdel-Rahman, Ali; Goldstein, Larry B; Dechkovskaia, Anjelika M; Shah, Deepti U; Bullman, Sarah L; Khan, Wasiuddin A
16	2003	12900062	Letz, Richard; DiIorio, Colleen K; Shafer, Patricia O; Yeager, Katherine A; Schomer, Donald L; Henry, Thomas R
16	2003	12896849	Wallace, Christopher S; Reitzenstein, Jonathon; Withers, Ginger S
16	2002	14609004	Seed, Julie A; McCue, Patricia M; Wesnes, Keith A; Dahabra, Sylvia; Young, Allan H
16	2002	12025958	Qadri, F; Hauser, W; Johren, O; Dominiak, P
16	2001	11583115	Yamaguchi, J; Nemoto, N; Sasaki, T; Tokumasu, A; Mimori-Kiyosue, Y; Yagi, T; Funatsu, T
16	2001	11524481	Hassaballa, H; Gorelick, P B; West, C P; Hansen, M D; Adams, H P Jr
16	2000	10938431	Martin-Negrier, M; Charron, G; Bloch, B
16	2000	10759177	Arakawa, K; Tobimatsu, S; Kurita-Tashima, S; Nakayama, M; Kira, J I; Kato, M
16	1999	10430984	Briefel, G R; Regan, F; Petronis, J D
16	1998	9872376	Venneri, A; Pentore, R; Cotticelli, B; Della Sala, S
16	1998	9784015	Barth, A; Bauer, R; Gedrange, T; Walter, B; Klinger, W; Zwiener, U
16	1996	8760156	Furukawa, Y; Hoyano, Y; Chiba, S
16	1995	7833740	Britton, T C; Thompson, P D
16	1995	7650608	Toselli, M; Taglietti, V
16	1993	8505443	Burgess, J A; Dworkin, S F
16	1993	8457512	Stewart, C R; Salmon, J F; Domingo, Z; Murray, A D
16	1992	1336587	Kusunoki, S; Inoue, K; Iwamori, M; Nagai, Y; Mannen, T; Kanazawa, I
[truncated: 5,305 more rows]
