# Supplementary material for: Data Publications Correlate with Citation Impact
Source: Front Neurosci. 2016 Sep 13;10:419. doi: 10.3389/fnins.2016.00419 (PMC5020078; doi:10.3389/fnins.2016.00419)
Supplement: Supplementary file 2 [file DataSheet2.ZIP › data_analysis/neurosci.steyerberg.tsv]

TC	PY	PM	AU
223	2000	10764260	van den Brink, W A; van Santbrink, H; Steyerberg, E W; Avezaat, C J; Suazo, J A; Hogesteeger, C; Jansen, W J; Kloos, L M; Vermeulen, J; Maas, A I
218	2008	18684008	Steyerberg, Ewout W; Mushkudiani, Nino; Perel, Pablo; Butcher, Isabella; Lu, Juan; McHugh, Gillian S; Murray, Gordon D; Marmarou, Anthony; Roberts, Ian; Habbema, J Dik F; Maas, Andrew I R
183	2007	17375997	Murray, Gordon D; Butcher, Isabella; McHugh, Gillian S; Lu, Juan; Mushkudiani, Nino A; Maas, Andrew I R; Marmarou, Anthony; Steyerberg, Ewout W
176	2003	14567601	Hukkelhoven, Chantal W P M; Steyerberg, Ewout W; Rampen, Anneke J J; Farace, Elana; Habbema, J Dik F; Marshall, Lawrence F; Murray, Gordon D; Maas, Andrew I R
154	2005	16331165	Maas, Andrew I R; Hukkelhoven, Chantal W P M; Marshall, Lawrence F; Steyerberg, Ewout W
115	2007	17375987	Maas, Andrew I R; Marmarou, Anthony; Murray, Gordon D; Teasdale, Sir Graham M; Steyerberg, Ewout W
109	2005	16238481	Hukkelhoven, Chantal W P M; Steyerberg, Ewout W; Habbema, J Dik F; Farace, Elana; Marmarou, Anthony; Murray, Gordon D; Marshall, Lawrence F; Maas, Andrew I R
98	2007	17375993	McHugh, Gillian S; Engel, Doortje C; Butcher, Isabella; Steyerberg, Ewout W; Lu, Juan; Mushkudiani, Nino; Hernandez, Adrian V; Marmarou, Anthony; Maas, Andrew I R; Murray, Gordon D
97	2005	15674163	Vles, Wouter J; Steyerberg, Ewout W; Essink-Bot, Marie-Louise; van Beeck, Ed F; Meeuwis, J Dik; Leenen, Loek P H
91	2007	17375995	Maas, Andrew I R; Steyerberg, Ewout W; Butcher, Isabella; Dammers, Ruben; Lu, Juan; Marmarou, Anthony; Mushkudiani, Nino A; McHugh, Gillian S; Murray, Gordon D
88	1999	10199350	Klomp, H M; Spincemaille, G H; Steyerberg, E W; Habbema, J D; van Urk, H
84	2010	20398861	Lingsma, Hester F; Roozenbeek, Bob; Steyerberg, Ewout W; Murray, Gordon D; Maas, Andrew I R
84	2007	17375991	Marmarou, Anthony; Lu, Juan; Butcher, Isabella; McHugh, Gillian S; Murray, Gordon D; Steyerberg, Ewout W; Mushkudiani, Nino A; Choi, Sung; Maas, Andrew I R
81	2007	17375990	Mushkudiani, Nino A; Engel, Doortje C; Steyerberg, Ewout W; Butcher, Isabella; Lu, Juan; Marmarou, Anthony; Slieker, Frans; McHugh, Gillian S; Murray, Gordon D; Maas, Andrew I R
77	2010	20003966	Jeurnink, Suzanne M; Steyerberg, Ewout W; van Hooft, Jeanin E; van Eijck, Casper H J; Schwartz, Matthijs P; Vleggaar, Frank P; Kuipers, Ernst J; Siersema, Peter D
77	2007	17375988	Marmarou, Anthony; Lu, Juan; Butcher, Isabella; McHugh, Gillian S; Mushkudiani, Nino A; Murray, Gordon D; Steyerberg, Ewout W; Maas, Andrew I R
71	2005	15892597	Murray, Gordon D; Barer, David; Choi, Sung; Fernandes, Helen; Gregson, Barbara; Lees, Kennedy R; Maas, Andrew I R; Marmarou, Anthony; Mendelow, A David; Steyerberg, Ewout W; Taylor, Gillian S; Teasdale, Graham M; Weir, Christopher J
70	2003	12836066	van Santbrink, H; vd Brink, W A; Steyerberg, E W; Carmona Suazo, J A; Avezaat, C J J; Maas, A I R
69	2006	16750966	Stork, Stefan; Feelders, Richard A; van den Beld, Annewieke W; Steyerberg, Ewout W; Savelkoul, Huub F J; Lamberts, Steven W J; Grobbee, Diederick E; Bots, Michiel L
69	1998	9797591	van Stuijvenberg, M; Suur, M H; de Vos, S; Tjiang, G C; Steyerberg, E W; Derksen-Lubsen, G; Moll, H A
65	2007	17375996	Van Beek, Jackelien G M; Mushkudiani, Nino A; Steyerberg, Ewout W; Butcher, Isabella; McHugh, Gillian S; Lu, Juan; Marmarou, Anthony; Murray, Gordon D; Maas, Andrew I R
58	2002	12296638	Hukkelhoven, Chantal W P M; Steyerberg, Ewout W; Farace, Elana; Habbema, J Dik F; Marshall, Lawrence F; Maas, Andrew I R
57	2007	17371884	Smits, Marion; Dippel, Diederik W J; Steyerberg, Ewout W; de Haan, Gijs G; Dekker, Helena M; Vos, Pieter E; Kool, Digna R; Nederkoorn, Paul J; Hofman, Paul A M; Twijnstra, Albert; Tanghe, Herve L J; Hunink, M G Myriam
57	2000	10821364	Croft, R P; Nicholls, P G; Steyerberg, E W; Richardus, J H; Cairns, W; Smith, S
53	2008	18313557	Mushkudiani, Nino A; Hukkelhoven, Chantal W P M; Hernandez, Adrian V; Murray, Gordon D; Choi, Sung C; Maas, Andrew I R; Steyerberg, Ewout W
52	2005	16463866	Lu, J; Marmarou, A; Choi, S; Maas, A; Murray, G; Steyerberg, E W
49	2010	20395851	Langeveld, Hester R; van't Riet, Martijne; Weidema, Wibo F; Stassen, Laurents P S; Steyerberg, Ewout W; Lange, Johan; Bonjer, Hendrik J; Jeekel, Johannes
46	2007	17375994	Butcher, Isabella; Maas, Andrew I R; Lu, Juan; Marmarou, Anthony; Murray, Gordon D; Mushkudiani, Nino A; McHugh, Gillian S; Steyerberg, Ewout W
46	1995	7767417	Van Esch, A; Van Steensel-Moll, H A; Steyerberg, E W; Offringa, M; Habbema, J D; Derksen-Lubsen, G
44	2010	20129504	Maas, Andrew I R; Steyerberg, Ewout W; Marmarou, Anthony; McHugh, Gillian S; Lingsma, Hester F; Butcher, Isabella; Lu, Juan; Weir, James; Roozenbeek, Bob; Murray, Gordon D
43	2009	19430829	Bertleff, Marietta J O E; Halm, Jens A; Bemelman, Willem A; van der Ham, Arie C; van der Harst, Erwin; Oei, Hok I; Smulders, J F; Steyerberg, E W; Lange, Johan F
41	1998	9794981	van Stuijvenberg, M; Derksen-Lubsen, G; Steyerberg, E W; Habbema, J D; Moll, H A
38	2010	20156956	McHugh, Gillian S; Butcher, Isabella; Steyerberg, Ewout W; Marmarou, Anthony; Lu, Juan; Lingsma, Hester F; Weir, James; Maas, Andrew I R; Murray, Gordon D
38	1996	8606012	van Esch, A; Ramlal, I R; van Steensel-Moll, H A; Steyerberg, E W; Derksen-Lubsen, G
37	2012	22511138	Roozenbeek, Bob; Lingsma, Hester F; Lecky, Fiona E; Lu, Juan; Weir, James; Butcher, Isabella; McHugh, Gillian S; Murray, Gordon D; Perel, Pablo; Maas, Andrew I; Steyerberg, Ewout W
36	2000	11251396	Spincemaille, G H; Klomp, H M; Steyerberg, E W; van Urk, H; Habbema, J D
36	1999	10419245	van Stuijvenberg, M; de Vos, S; Tjiang, G C; Steyerberg, E W; Derksen-Lubsen, G; Moll, H A
34	2011	21787177	Andriessen, Teuntje M J C; Horn, Janneke; Franschman, Gaby; van der Naalt, Joukje; Haitsma, Iain; Jacobs, Bram; Steyerberg, Ewout W; Vos, Pieter E
34	2002	12434170	van Santbrink, H; Schouten, J W; Steyerberg, E W; Avezaat, C J J; Maas, A I R
33	2012	22721655	Serruys, Patrick W; Farooq, Vasim; Vranckx, Pascal; Girasis, Chrysafios; Brugaletta, Salvatore; Garcia-Garcia, Hector M; Holmes, David R Jr; Kappetein, Arie-Pieter; Mack, Michael J; Feldman, Ted; Morice, Marie-Claude; Stahle, Elisabeth; James, Stefan; Colombo, Antonio; Pereda, Peggy; Huang, Jian; Morel, Marie-Angele; Van Es, Gerrit-Anne; Dawkins, Keith D; Mohr, Friedrich W; Steyerberg, Ewout W
32	2007	17375989	McHugh, Gillian S; Butcher, Isabella; Steyerberg, Ewout W; Lu, Juan; Mushkudiani, Nino; Marmarou, Anthony; Maas, Andrew I R; Murray, Gordon D
31	2008	17888042	van der Aa, Madelon N M; Steyerberg, Ewout W; Sen, E Fatma; Zwarthoff, Ellen C; Kirkels, Wim J; van der Kwast, Theo H; Essink-Bot, Marie-Louise
31	2007	17375992	Butcher, Isabella; McHugh, Gillian S; Lu, Juan; Steyerberg, Ewout W; Hernandez, Adrian V; Mushkudiani, Nino; Maas, Andrew I R; Marmarou, Anthony; Murray, Gordon D
30	2006	16958582	Hernandez, Adrian V; Steyerberg, Ewout W; Butcher, Isabella; Mushkudiani, Nino; Taylor, Gillian S; Murray, Gordon D; Marmarou, Anthony; Choi, Sung C; Lu, Juan; Habbema, J Dik F; Maas, Andrew I R
27	2006	16426948	Hukkelhoven, Chantal W P M; Rampen, Anneke J J; Maas, Andrew I R; Farace, Elana; Habbema, J Dik F; Marmarou, Anthony; Marshall, Lawrence F; Murray, Gordon D; Steyerberg, Ewout W
25	2009	19885979	Roozenbeek, Bob; Maas, Andrew I R; Lingsma, Hester F; Butcher, Isabella; Lu, Juan; Marmarou, Anthony; McHugh, Gillian S; Weir, James; Murray, Gordon D; Steyerberg, Ewout W
24	2010	20083731	Rutten, Joost H W; Mattace-Raso, Francesco U S; Steyerberg, Ewout W; Lindemans, Jan; Hofman, Albert; Wieberdink, Renske G; Breteler, Monique M B; Witteman, Jacqueline C M; van den Meiracker, Anton H
24	2005	16331173	Hernandez, Adrian V; Steyerberg, Ewout W; Taylor, Gillian S; Marmarou, Anthony; Habbema, J Dik F; Maas, Andrew I R
24	2004	15335110	Maas, A I R; Marmarou, A; Murray, G D; Steyerberg, E W
24	1995	7489218	Klomp, H M; Spincemaille, G H; Steyerberg, E W; Berger, M Y; Habbema, J D; van Urk, H
23	2010	20089051	Cnossen, Marjon H; Aarsen, Femke K; Akker, Sandra Lj van Den; Danen, Renee; Appel, Inge M; Steyerberg, Ewout W; Catsman-Berrevoets, Coriene E
21	2011	21605357	Li, Baoyue; Lingsma, Hester F; Steyerberg, Ewout W; Lesaffre, Emmanuel
20	2012	21697209	Elias-Smale, Suzette E; Kavousi, Maryam; Verwoert, Germaine C; Koller, Michael T; Steyerberg, Ewout W; Mattace-Raso, Francesco U S; Hofman, Albert; Hoeks, Arnold P G; Reneman, Robert S; Witteman, Jacqueline C M
20	2008	18208861	Lingsma, H F; Dippel, D W J; Hoeks, S E; Steyerberg, E W; Franke, C L; van Oostenbrugge, R J; de Jong, G; Simoons, M L; Scholte Op Reimer, W J M
20	2000	10957698	Spincemaille, G H; Klomp, H M; Steyerberg, E W; Habbema, J D
20	1994	8017960	van Esch, A; Steyerberg, E W; Berger, M Y; Offringa, M; Derksen-Lubsen, G; Habbema, J D
19	2011	21311293	Lingsma, Hester F; Roozenbeek, Bob; Li, Bayoue; Lu, Juan; Weir, James; Butcher, Isabella; Marmarou, Anthony; Murray, Gordon D; Maas, Andrew I R; Steyerberg, Ewout W
18	2013	24139680	Maas, Andrew I R; Murray, Gordon D; Roozenbeek, Bob; Lingsma, Hester F; Butcher, Isabella; McHugh, Gillian S; Weir, James; Lu, Juan; Steyerberg, Ewout W
18	2011	21586148	Roozenbeek, Bob; Lingsma, Hester F; Perel, Pablo; Edwards, Phil; Roberts, Ian; Murray, Gordon D; Maas, Andrew Ir; Steyerberg, Ewout W
18	2010	19683432	van Dam, L; Hol, L; de Bekker-Grob, E W; Steyerberg, E W; Kuipers, E J; Habbema, J D F; Essink-Bot, M L; van Leerdam, M E
18	2009	19394540	Visser, Jacob J; Williams, Martine; Kievit, Jur; Bosch, Johanna L
17	2012	22169080	Turner, Elizabeth L; Perel, Pablo; Clayton, Tim; Edwards, Phil; Hernandez, Adrian V; Roberts, Ian; Shakur, Haleema; Steyerberg, Ewout W
17	2012	22150207	Roozenbeek, Bob; Chiu, Ya-Lin; Lingsma, Hester F; Gerber, Linda M; Steyerberg, Ewout W; Ghajar, Jamshid; Maas, Andrew I R
15	2003	12669931	Croft, Richard P; Nicholls, Peter G; Steyerberg, Ewout W; Richardus, Jan H; Withington, Steven G; Smith, W Cairns S
14	2012	21904253	van Leeuwen, Nikki; Lingsma, Hester F; Perel, Pablo; Lecky, Fiona; Roozenbeek, Bob; Lu, Juan; Shakur, Haleema; Weir, James; Steyerberg, Ewout W; Maas, Andrew I R
14	2009	19066612	Verschuur, E M L; Steyerberg, E W; Tilanus, H W; Polinder, S; Essink-Bot, M-L; Tran, K T C; van der Gaast, A; Stassen, L P S; Kuipers, E J; Siersema, P D
14	2008	18812484	Koeijvoets, Kristel C M C; van der Net, Jeroen B; van Rossum, Elisabeth F C; Steyerberg, Ewout W; Defesche, Joep C; Kastelein, John J P; Lamberts, Steven W J; Sijbrands, Eric J G
12	2010	20814011	Wijnhoud, Annemarie D; Maasland, Lisette; Lingsma, Hester F; Steyerberg, Ewout W; Koudstaal, Peter J; Dippel, Diederik W J
12	2007	17634755	Essink-Bot, Marie-Louise; Kruijshaar, Michelle E; Bac, Dirk J; Wismans, Pieter J; ter Borg, Frank; Steyerberg, Ewout W; Siersema, Peter D
12	2005	15834705	Hukkelhoven, Chantal W P M; Steyerberg, Ewout W; Habbema, J Dik F; Maas, Andrew I R
11	2012	22917672	Poels, Marielle M F; Steyerberg, Ewout W; Wieberdink, Renske G; Hofman, Albert; Koudstaal, Peter J; Ikram, M Arfan; Breteler, Monique M B
11	2012	22896030	Perel, Pablo; Prieto-Merino, David; Shakur, Haleema; Clayton, Tim; Lecky, Fiona; Bouamra, Omar; Russell, Rob; Faulkner, Mark; Steyerberg, Ewout W; Roberts, Ian
11	2011	21948723	Saccilotto, Ramon T; Nickel, Christian H; Bucher, Heiner C; Steyerberg, Ewout W; Bingisser, Roland; Koller, Michael T
11	2009	19128928	Klomp, H M; Steyerberg, E W; Habbema, J D F; van Urk, H
11	1998	9578974	van Esch, A; Steyerberg, E W; van Duijn, C M; Offringa, M; Derksen-Lubsen, G; van Steensel-Moll, H A
10	2009	19594383	Roozenbeek, Bob; Maas, Andrew I R; Marmarou, Anthony; Butcher, Isabella; Lingsma, Hester F; Lu, Juan; McHugh, Gillian S; Murray, Gordon D; Steyerberg, Ewout W
10	2006	16388973	Klomp, H M; Steyerberg, E W; van Urk, H; Habbema, J D F
10	1998	9856424	van Stuijvenberg, M; Steyerberg, E W; Derksen-Lubsen, G; Moll, H A
9	2012	22026476	Weir, James; Steyerberg, Ewout W; Butcher, Isabella; Lu, Juan; Lingsma, Hester F; McHugh, Gillian S; Roozenbeek, Bob; Maas, Andrew I R; Murray, Gordon D
9	2011	21228432	van Dishoeck, A M; Looman, C W N; van der Wilden-van Lier, E C M; Mackenbach, J P; Steyerberg, E W
9	2008	18578634	Lu, Juan; Murray, Gordon D; Steyerberg, Ewout W; Butcher, Isabella; McHugh, Gillian S; Lingsma, Hester; Mushkudiani, Nino; Choi, Sung; Maas, Andrew I R; Marmarou, Anthony
8	2013	23354263	Lingsma, Hester; Andriessen, Teuntje M J C; Haitsema, Iain; Horn, Janneke; van der Naalt, Joukje; Franschman, Gaby; Maas, Andrew I R; Vos, Pieter E; Steyerberg, Ewout W
8	2012	22711459	Van Calster, Ben; Van Belle, Vanya; Vergouwe, Yvonne; Steyerberg, Ewout W
8	2008	18846229	Schuring, Ron P; Richardus, Jan H; Steyerberg, Ewout W; Pahan, David; Faber, William R; Oskam, Linda
7	2006	17093039	Westerhout, Cynthia M; Hernandez, Adrian V; Steyerberg, Ewout W; Bueno, Hector; White, Harvey; Theroux, Pierre; Moliterno, David J; Armstrong, Paul W; Califf, Robert M; Wallentin, Lars C; Simoons, Maarten L; Boersma, Eric
6	2013	23651765	Abo-Zaid, Ghada; Guo, Boliang; Deeks, Jonathan J; Debray, Thomas P A; Steyerberg, Ewout W; Moons, Karel G M; Riley, Richard David
6	2012	23217019	van Kempen, Bob J H; Ferket, Bart S; Hofman, Albert; Steyerberg, Ewout W; Colkesen, Ersen B; Boekholdt, S Matthijs; Wareham, Nicholas J; Khaw, Kay-Tee; Hunink, M G Myriam
6	2010	20047571	Lingsma, H F; Steyerberg, E W; Scholte op Reimer, W J M; van Domburg, R; Dippel, D W J
6	2010	20008321	Lingsma, H F; Steyerberg, E W; Eijkemans, M J C; Dippel, D W J; Scholte Op Reimer, W J M; Van Houwelingen, H C
5	2012	22733546	Debray, Thomas P A; Koffijberg, Hendrik; Vergouwe, Yvonne; Moons, Karel G M; Steyerberg, Ewout W
5	2011	21867540	Lingsma, Hester F; Roozenbeek, Bob; Perel, Pablo; Roberts, Ian; Maas, Andrew I R; Steyerberg, Ewout W
5	1999	10090548	van Stuijvenberg, M; Jansen, N E; Steyerberg, E W; Derksen-Lubsen, G; Moll, H A
4	2012	22302536	Jeurnink, S M; Steyerberg, E W; Kuipers, E J; Siersema, P D
4	2009	19366816	Klomp, H M; Steyerberg, E W; Wittens, C H A; van Urk, H; Habbema, J D F
3	2011	22026551	van der Ploeg, Tjeerd; Smits, Marion; Dippel, Diederik W; Hunink, Myriam; Steyerberg, Ewout W
3	1998	9787698	van Stuijvenberg, M; Moll, H A; Steyerberg, E W; van Gijssel, E N; Moons, K G; Derksen-Lubsen, G
2	2000	11202936	Hukkelhoven, C W; Steyerberg, E W; Maas, A I
2	2000	10787315	Hukkelhoven, C W; Eijkemans, M J; Steyerberg, E W
2	1998	9686824	van Stuijvenberg, M; van Gijssel, E N; Steyerberg, E W; Moons, K G; Derksen-Lubsen, G; Moll, H A
1	2000	11008991	Carmona Suazo, J A; Maas, A I; van den Brink, W A; van Santbrink, H; Steyerberg, E W; Avezaat, C J
0	2011	21623245	Lingsma, Hester F; Steyerberg, Ewout W; Maas, Andrew Ir
