# Supplementary material for: Data Publications Correlate with Citation Impact
Source: Front Neurosci. 2016 Sep 13;10:419. doi: 10.3389/fnins.2016.00419 (PMC5020078; doi:10.3389/fnins.2016.00419)
Supplement: Supplementary file 2 [file DataSheet2.ZIP › data_analysis/neurosci.toga.tsv]

TC	PY	PM	AU
1637	2004	15148381	Gogtay, Nitin; Giedd, Jay N; Lusk, Leslie; Hayashi, Kiralee M; Greenstein, Deanna; Vaituzis, A Catherine; Nugent, Tom F 3rd; Herman, David H; Clasen, Liv S; Toga, Arthur W; Rapoport, Judith L; Thompson, Paul M
878	2003	12548289	Sowell, Elizabeth R; Peterson, Bradley S; Thompson, Paul M; Welcome, Suzanne E; Henkenius, Amy L; Toga, Arthur W
715	1995	9343592	Mazziotta, J C; Toga, A W; Evans, A; Fox, P; Lancaster, J
646	1999	10491602	Sowell, E R; Thompson, P M; Holmes, C J; Jernigan, T L; Toga, A W
587	2004	15385605	Sowell, Elizabeth R; Thompson, Paul M; Leonard, Christiana M; Welcome, Suzanne E; Kan, Eric; Toga, Arthur W
508	2003	12574429	Thompson, Paul M; Hayashi, Kiralee M; de Zubicaray, Greig; Janke, Andrew L; Rose, Stephen E; Semple, James; Herman, David; Hong, Michael S; Dittmer, Stephanie S; Doddrell, David M; Toga, Arthur W
499	2000	10724172	Thompson, P M; Giedd, J N; Woods, R P; MacDonald, D; Evans, A C; Toga, A W
487	2001	11694885	Thompson, P M; Cannon, T D; Narr, K L; van Erp, T; Poutanen, V P; Huttunen, M; Lonnqvist, J; Standertskjold-Nordenstam, C G; Kaprio, J; Khaledy, M; Dail, R; Zoumalan, C I; Toga, A W
476	1998	9530404	Holmes, C J; Hoge, R; Collins, L; Woods, R; Toga, A W; Evans, A C
473	2003	12511860	Toga, Arthur W; Thompson, Paul M
453	2001	11573002	Thompson, P M; Vidal, C; Giedd, J N; Gochman, P; Blumenthal, J; Nicolson, R; Toga, A W; Rapoport, J L
422	2009	19339253	Jack, Clifford R Jr; Lowe, Val J; Weigand, Stephen D; Wiste, Heather J; Senjem, Matthew L; Knopman, David S; Shiung, Maria M; Gunter, Jeffrey L; Boeve, Bradley F; Kemp, Bradley J; Weiner, Michael; Petersen, Ronald C
401	2001	11698594	Sowell, E R; Thompson, P M; Tessner, K D; Toga, A W
359	2008	18255316	Mori, Susumu; Oishi, Kenichi; Jiang, Hangyi; Jiang, Li; Li, Xin; Akhter, Kazi; Hua, Kegang; Faria, Andreia V; Mahmood, Asif; Woods, Roger; Toga, Arthur W; Pike, G Bruce; Neto, Pedro Rosa; Evans, Alan; Zhang, Jiangyang; Huang, Hao; Miller, Michael I; van Zijl, Peter; Mazziotta, John
343	2006	16472876	Toga, Arthur W; Thompson, Paul M; Sowell, Elizabeth R
316	1999	10334902	Sowell, E R; Thompson, P M; Holmes, C J; Batth, R; Jernigan, T L; Toga, A W
292	2004	15229250	Thompson, Paul M; Hayashi, Kiralee M; Simon, Sara L; Geaga, Jennifer A; Hong, Michael S; Sui, Yihong; Lee, Jessica Y; Toga, Arthur W; Ling, Walter; London, Edythe D
287	2003	14643117	Sowell, Elizabeth R; Thompson, Paul M; Welcome, Suzanne E; Henkenius, Amy L; Toga, Arthur W; Peterson, Bradley S
280	2004	15275931	Thompson, Paul M; Hayashi, Kiralee M; De Zubicaray, Greig I; Janke, Andrew L; Rose, Stephen E; Semple, James; Hong, Michael S; Herman, David H; Gravano, David; Doddrell, David M; Toga, Arthur W
259	2009	19042931	Mormino, E C; Kluth, J T; Madison, C M; Rabinovici, G D; Baker, S L; Miller, B L; Koeppe, R A; Mathis, C A; Weiner, M W; Jagust, W J
256	2001	11113031	Thompson, P M; Mega, M S; Woods, R P; Zoumalan, C I; Lindshield, C J; Blanton, R E; Moussai, J; Holmes, C J; Cummings, J L; Toga, A W
240	2000	10680765	Thompson, P M; Woods, R P; Mega, M S; Toga, A W
240	1985	4005611	Geary, W A 2nd; Toga, A W; Wooten, G F
236	2008	18037310	Shattuck, David W; Mirza, Mubeena; Adisetiyo, Vitria; Hojatkashani, Cornelius; Salamon, Georges; Narr, Katherine L; Poldrack, Russell A; Bilder, Robert M; Toga, Arthur W
227	2005	16443497	Mueller, Susanne G; Weiner, Michael W; Thal, Leon J; Petersen, Ronald C; Jack, Clifford; Jagust, William; Trojanowski, John Q; Toga, Arthur W; Beckett, Laurel
227	2004	15271264	Sowell, Elizabeth R; Thompson, Paul M; Toga, Arthur W
222	2007	16945978	Sowell, Elizabeth R; Peterson, Bradley S; Kan, Eric; Woods, Roger P; Yoshii, June; Bansal, Ravi; Xu, Dongrong; Zhu, Hongtu; Thompson, Paul M; Toga, Arthur W
217	1996	8753887	Thompson, P M; Schwartz, C; Lin, R T; Khan, A A; Toga, A W
213	2004	14702257	Ballmaier, Martina; Toga, Arthur W; Blanton, Rebecca E; Sowell, Elizabeth R; Lavretsky, Helen; Peterson, Jeffrey; Pham, Daniel; Kumar, Anand
210	2005	16275808	Cannon, Tyrone D; Hennah, William; van Erp, Theo G M; Thompson, Paul M; Lonnqvist, Jouko; Huttunen, Matti; Gasperoni, Timothy; Tuulio-Henriksson, Annamari; Pirkola, Tia; Toga, Arthur W; Kaprio, Jaakko; Mazziotta, John; Peltonen, Leena
207	2004	15501091	Thompson, Paul M; Hayashi, Kiralee M; Sowell, Elizabeth R; Gogtay, Nitin; Giedd, Jay N; Rapoport, Judith L; de Zubicaray, Greig I; Janke, Andrew L; Rose, Stephen E; Semple, James; Doddrell, David M; Wang, Yalin; van Erp, Theo G M; Cannon, Tyrone D; Toga, Arthur W
207	1997	9216760	Thompson, P M; MacDonald, D; Mega, M S; Holmes, C J; Evans, A C; Toga, A W
206	2006	16682538	Apostolova, Liana G; Dutton, Rebecca A; Dinov, Ivo D; Hayashi, Kiralee M; Toga, Arthur W; Cummings, Jeffrey L; Thompson, Paul M
201	2005	15371291	Narr, Katherine L; Bilder, Robert M; Toga, Arthur W; Woods, Roger P; Rex, David E; Szeszko, Philip R; Robinson, Delbert; Sevy, Serge; Gunduz-Bruce, Handan; Wang, Yung-Ping; DeLuca, Heather; Thompson, Paul M
195	2002	11867725	Cannon, Tyrone D; Thompson, Paul M; van Erp, Theo G M; Toga, Arthur W; Poutanen, Veli-Pekka; Huttunen, Matti; Lonnqvist, Jouko; Standerskjold-Nordenstam, Carl-Gustav; Narr, Katherine L; Khaledy, Mohammad; Zoumalan, Chris I; Dail, Rajneesh; Kaprio, Jaakko
174	2004	15091348	Sheth, Sameer A; Nemoto, Masahito; Guiou, Michael; Walker, Melissa; Pouratian, Nader; Toga, Arthur W
162	2009	19228974	Chiang, Ming-Chang; Barysheva, Marina; Shattuck, David W; Lee, Agatha D; Madsen, Sarah K; Avedissian, Christina; Klunder, Andrea D; Toga, Arthur W; McMahon, Katie L; de Zubicaray, Greig I; Wright, Margaret J; Srivastava, Anuj; Balov, Nikolay; Thompson, Paul M
161	2005	15843618	Thompson, Paul M; Lee, Agatha D; Dutton, Rebecca A; Geaga, Jennifer A; Hayashi, Kiralee M; Eckert, Mark A; Bellugi, Ursula; Galaburda, Albert M; Korenberg, Julie R; Mills, Debra L; Toga, Arthur W; Reiss, Allan L
158	1996	9345472	Thompson, P M; Schwartz, C; Toga, A W
157	2003	12880830	Rex, David E; Ma, Jeffrey Q; Toga, Arthur W
151	2007	17293358	Frisoni, Giovanni B; Pievani, Michela; Testa, Cristina; Sabattoli, Francesca; Bresciani, Lorena; Bonetti, Matteo; Beltramello, Alberto; Hayashi, Kiralee M; Toga, Arthur W; Thompson, Paul M
148	2002	11734529	Sowell, Elizabeth R; Thompson, Paul M; Rex, David; Kornsand, David; Tessner, Kevin D; Jernigan, Terry L; Toga, Arthur W
145	1998	9758213	Thompson, P M; Moussai, J; Zohoori, S; Goldkorn, A; Khan, A A; Mega, M S; Small, G W; Cummings, J L; Toga, A W
144	2010	19662657	Raji, Cyrus A; Ho, April J; Parikshak, Neelroop N; Becker, James T; Lopez, Oscar L; Kuller, Lewis H; Hua, Xue; Leow, Alex D; Toga, Arthur W; Thompson, Paul M
140	2006	16826559	Gogtay, Nitin; Nugent, Tom F 3rd; Herman, David H; Ordonez, Anna; Greenstein, Deanna; Hayashi, Kiralee M; Clasen, Liv; Toga, Arthur W; Giedd, Jay N; Rapoport, Judith L; Thompson, Paul M
138	2003	14989405	Cannon, Tyrone D; van Erp, Theo G M; Bearden, Carrie E; Loewy, Rachel; Thompson, Paul; Toga, Arthur W; Huttunen, Matti O; Keshavan, Matcheri S; Seidman, Larry J; Tsuang, Ming T
136	2004	15050580	Narr, Katherine L; Thompson, Paul M; Szeszko, Philip; Robinson, Delbert; Jang, Seonah; Woods, Roger P; Kim, Sharon; Hayashi, Kiralee M; Asunction, Dina; Toga, Arthur W; Bilder, Robert M
133	2012	22504417	Stein, Jason L; Medland, Sarah E; Vasquez, Alejandro Arias; Hibar, Derrek P; Senstad, Rudy E; Winkler, Anderson M; Toro, Roberto; Appel, Katja; Bartecek, Richard; Bergmann, Orjan; Bernard, Manon; Brown, Andrew A; Cannon, Dara M; Chakravarty, M Mallar; Christoforou, Andrea; Domin, Martin; Grimm, Oliver; Hollinshead, Marisa; Holmes, Avram J; Homuth, Georg; Hottenga, Jouke-Jan; Langan, Camilla; Lope…
130	2001	11468307	Sowell, E R; Mattson, S N; Thompson, P M; Jernigan, T L; Riley, E P; Toga, A W
130	1997	9873911	Thompson, P M; Toga, A W
129	1999	10524595	Woods, R P; Dapretto, M; Sicotte, N L; Toga, A W; Mazziotta, J C
128	2008	18691658	Hua, Xue; Leow, Alex D; Parikshak, Neelroop; Lee, Suh; Chiang, Ming-Chang; Toga, Arthur W; Jack, Clifford R Jr; Weiner, Michael W; Thompson, Paul M
125	2002	12122034	Sowell, Elizabeth R; Thompson, Paul M; Mattson, Sarah N; Tessner, Kevin D; Jernigan, Terry L; Riley, Edward P; Toga, Arthur W
121	2005	15651931	Toga, Arthur W; Thompson, Paul M
118	2006	16480900	Leow, Alex D; Klunder, Andrea D; Jack, Clifford R Jr; Toga, Arthur W; Dale, Anders M; Bernstein, Matt A; Britson, Paula J; Gunter, Jeffrey L; Ward, Chadwick P; Whitwell, Jennifer L; Borowski, Bret J; Fleisher, Adam S; Fox, Nick C; Harvey, Danielle; Kornak, John; Schuff, Norbert; Studholme, Colin; Alexander, Gene E; Weiner, Michael W; Thompson, Paul M
117	2006	16460701	Vidal, Christine N; Nicolson, Rob; DeVito, Timothy J; Hayashi, Kiralee M; Geaga, Jennifer A; Drost, Dick J; Williamson, Peter C; Rajakumar, Nagalingam; Sui, Yihong; Dutton, Rebecca A; Toga, Arthur W; Thompson, Paul M
117	2003	12816888	Levitt, Jennifer G; Blanton, Rebecca E; Smalley, Susan; Thompson, P M; Guthrie, Donald; McCracken, James T; Sadoun, Tania; Heinichen, Laura; Toga, Arthur W
116	2008	18692144	Oishi, Kenichi; Zilles, Karl; Amunts, Katrin; Faria, Andreia; Jiang, Hangyi; Li, Xin; Akhter, Kazi; Hua, Kegang; Woods, Roger; Toga, Arthur W; Pike, G Bruce; Rosa-Neto, Pedro; Evans, Alan; Zhang, Jiangyang; Huang, Hao; Miller, Michael I; van Zijl, Peter C M; Mazziotta, John; Mori, Susumu
116	2005	16227428	Thompson, Paul M; Dutton, Rebecca A; Hayashi, Kiralee M; Toga, Arthur W; Lopez, Oscar L; Aizenstein, Howard J; Becker, James T
115	2004	15338563	Luders, Eileen; Narr, Katherine L; Thompson, Paul M; Rex, David E; Jancke, Lutz; Steinmetz, Helmuth; Toga, Arthur W
113	2007	17118969	Narr, Katherine L; Woods, Roger P; Thompson, Paul M; Szeszko, Philip; Robinson, Delbert; Dimtcheva, Teodora; Gurbani, Mala; Toga, Arthur W; Bilder, Robert M
112	2009	19280691	Luders, Eileen; Toga, Arthur W; Lepore, Natasha; Gaser, Christian
111	2009	19138834	Sun, Daqiang; Phillips, Lisa; Velakoulis, Dennis; Yung, Alison; McGorry, Patrick D; Wood, Stephen J; van Erp, Theo G M; Thompson, Paul M; Toga, Arthur W; Cannon, Tyrone D; Pantelis, Christos
111	2006	17018552	Apostolova, Liana G; Dinov, Ivo D; Dutton, Rebecca A; Hayashi, Kiralee M; Toga, Arthur W; Cummings, Jeffrey L; Thompson, Paul M
111	2004	15032916	MacKenzie-Graham, Allan; Lee, Erh-Fang; Dinov, Ivo D; Bota, Mihail; Shattuck, David W; Ruffins, Seth; Yuan, Heng; Konstantinidis, Fotios; Pitiot, Alain; Ding, Yi; Hu, Guogang; Jacobs, Russell E; Toga, Arthur W
107	2006	17115077	Toga, Arthur W; Thompson, Paul M; Mori, Susumu; Amunts, Katrin; Zilles, Karl
105	2001	11472862	Blanton, R E; Levitt, J G; Thompson, P M; Narr, K L; Capetillo-Cunliffe, L; Nobel, A; Singerman, J D; McCracken, J T; Toga, A W
103	2006	16124013	Luders, E; Narr, K L; Thompson, P M; Rex, D E; Woods, R P; Deluca, H; Jancke, L; Toga, A W
103	2005	15992520	Narr, Katherine L; Toga, Arthur W; Szeszko, Philip; Thompson, Paul M; Woods, Roger P; Robinson, Delbert; Sevy, Serge; Wang, YungPing; Schrock, Karen; Bilder, Robert M
102	2009	19385016	Oishi, Kenichi; Faria, Andreia; Jiang, Hangyi; Li, Xin; Akhter, Kazi; Zhang, Jiangyang; Hsu, John T; Miller, Michael I; van Zijl, Peter C M; Albert, Marilyn; Lyketsos, Constantine G; Woods, Roger; Toga, Arthur W; Pike, G Bruce; Rosa-Neto, Pedro; Evans, Alan; Mazziotta, John; Mori, Susumu
102	2007	17413023	Thompson, Paul M; Hayashi, Kiralee M; Dutton, Rebecca A; Chiang, Ming-Chang; Leow, Alex D; Sowell, Elizabeth R; De Zubicaray, Greig; Becker, James T; Lopez, Oscar L; Aizenstein, Howard J; Toga, Arthur W
101	2009	19041724	Morra, Jonathan H; Tu, Zhuowen; Apostolova, Liana G; Green, Amity E; Avedissian, Christina; Madsen, Sarah K; Parikshak, Neelroop; Toga, Arthur W; Jack, Clifford R Jr; Schuff, Norbert; Weiner, Michael W; Thompson, Paul M
101	2002	12377166	Kochunov, P; Lancaster, J; Thompson, P; Toga, A W; Brewer, P; Hardies, J; Fox, P
100	2001	11234756	Sowell, E R; Thompson, P M; Mattson, S N; Tessner, K D; Jernigan, T L; Riley, E P; Toga, A W
99	2009	19042912	Potkin, S G; Turner, J A; Brown, G G; McCarthy, G; Greve, D N; Glover, G H; Manoach, D S; Belger, A; Diaz, M; Wible, C G; Ford, J M; Mathalon, D H; Gollub, R; Lauriello, J; O'Leary, D; van Erp, T G M; Toga, A W; Preda, A; Lim, K O
99	2006	16389194	Vidal, Christine N; Rapoport, Judith L; Hayashi, Kiralee M; Geaga, Jennifer A; Sui, Yihong; McLemore, Lauren E; Alaghband, Yasaman; Giedd, Jay N; Gochman, Peter; Blumenthal, Jonathan; Gogtay, Nitin; Nicolson, Rob; Toga, Arthur W; Thompson, Paul M
97	2009	19325892	Bohland, Jason W; Wu, Caizhi; Barbas, Helen; Bokil, Hemant; Bota, Mihail; Breiter, Hans C; Cline, Hollis T; Doyle, John C; Freed, Peter J; Greenspan, Ralph J; Haber, Suzanne N; Hawrylycz, Michael; Herrera, Daniel G; Hilgetag, Claus C; Huang, Z Josh; Jones, Allan; Jones, Edward G; Karten, Harvey J; Kleinfeld, David; Kotter, Rolf; Lester, Henry A; Lin, John M; Mensh, Brett D; Mikula, Shawn; Panksep…
97	2008	18675918	Morra, Jonathan H; Tu, Zhuowen; Apostolova, Liana G; Green, Amity E; Avedissian, Christina; Madsen, Sarah K; Parikshak, Neelroop; Hua, Xue; Toga, Arthur W; Jack, Clifford R Jr; Weiner, Michael W; Thompson, Paul M
97	2004	14736849	Sheth, Sameer A; Nemoto, Masahito; Guiou, Michael; Walker, Melissa; Pouratian, Nader; Hageman, Nathan; Toga, Arthur W
97	1981	6168665	Toga, A W; Collins, R C
96	1997	9345544	Mega, M S; Chen, S S; Thompson, P M; Woods, R P; Karaca, T J; Tiwari, A; Vinters, H V; Small, G W; Toga, A W
95	2010	20404173	Ho, April J; Stein, Jason L; Hua, Xue; Lee, Suh; Hibar, Derrek P; Leow, Alex D; Dinov, Ivo D; Toga, Arthur W; Saykin, Andrew J; Shen, Li; Foroud, Tatiana; Pankratz, Nathan; Huentelman, Matthew J; Craig, David W; Gerber, Jill D; Allen, April N; Corneveaux, Jason J; Stephan, Dietrich A; DeCarli, Charles S; DeChairo, Bryan M; Potkin, Steven G; Jack, Clifford R Jr; Weiner, Michael W; Raji, Cyrus A; L…
95	2008	18378167	Hua, Xue; Leow, Alex D; Lee, Suh; Klunder, Andrea D; Toga, Arthur W; Lepore, Natasha; Chou, Yi-Yu; Brun, Caroline; Chiang, Ming-Chang; Barysheva, Marina; Jack, Clifford R Jr; Bernstein, Matt A; Britson, Paula J; Ward, Chadwick P; Whitwell, Jennifer L; Borowski, Bret; Fleisher, Adam S; Fox, Nick C; Boyes, Richard G; Barnes, Josephine; Harvey, Danielle; Kornak, John; Schuff, Norbert; Boreta, Lauren…
94	2001	11526999	Narr, K L; Thompson, P M; Sharma, T; Moussai, J; Blanton, R; Anvar, B; Edris, A; Krupp, R; Rayman, J; Khaledy, M; Toga, A W
94	2000	10896687	Mega, M S; Lee, L; Dinov, I D; Mishkin, F; Toga, A W; Cummings, J L
93	2008	18488025	Sowell, Elizabeth R; Kan, Eric; Yoshii, June; Thompson, Paul M; Bansal, Ravi; Xu, Dongrong; Toga, Arthur W; Peterson, Bradley S
93	2003	12880817	Sheth, Sameer; Nemoto, Masahito; Guiou, Michael; Walker, Melissa; Pouratian, Nader; Toga, Arthur W
92	2008	17986679	Ballmaier, Martina; Narr, Katherine L; Toga, Arthur W; Elderkin-Thompson, Virginia; Thompson, Paul M; Hamilton, Liberty; Haroon, Ebrahim; Pham, Daniel; Heinz, Andreas; Kumar, Anand
92	2008	17443018	Sowell, Elizabeth R; Mattson, Sarah N; Kan, Eric; Thompson, Paul M; Riley, Edward P; Toga, Arthur W
92	2007	17088374	Lin, Jack J; Salamon, Noriko; Lee, Agatha D; Dutton, Rebecca A; Geaga, Jennifer A; Hayashi, Kiralee M; Luders, Eileen; Toga, Arthur W; Engel, Jerome Jr; Thompson, Paul M
88	2008	18270068	Lepore, N; Brun, C; Chou, Y Y; Chiang, M C; Dutton, R A; Hayashi, K M; Luders, E; Lopez, O L; Aizenstein, H J; Toga, A W; Becker, J T; Thompson, P M
86	2010	20451872	Aisen, Paul S; Petersen, Ronald C; Donohue, Michael C; Gamst, Anthony; Raman, Rema; Thomas, Ronald G; Walter, Sarah; Trojanowski, John Q; Shaw, Leslie M; Beckett, Laurel A; Jack, Clifford R Jr; Jagust, William; Toga, Arthur W; Saykin, Andrew J; Morris, John C; Green, Robert C; Weiner, Michael W
84	2000	10964865	Sowell, E R; Levitt, J; Thompson, P M; Holmes, C J; Blanton, R E; Kornsand, D S; Caplan, R; McCracken, J; Asarnow, R; Toga, A W
83	2008	18042495	Tohka, Jussi; Foerde, Karin; Aron, Adam R; Tom, Sabrina M; Toga, Arthur W; Poldrack, Russell A
83	2006	16267139	Luders, E; Narr, K L; Thompson, P M; Rex, D E; Jancke, L; Toga, A W
83	2005	15907306	Luders, E; Narr, K L; Thompson, P M; Woods, R P; Rex, D E; Jancke, L; Steinmetz, H; Toga, A W
82	2009	19280686	Leow, Alex D; Yanovsky, Igor; Parikshak, Neelroop; Hua, Xue; Lee, Suh; Toga, Arthur W; Jack, Clifford R Jr; Bernstein, Matt A; Britson, Paula J; Gunter, Jeffrey L; Ward, Chadwick P; Borowski, Bret; Shaw, Leslie M; Trojanowski, John Q; Fleisher, Adam S; Harvey, Danielle; Kornak, John; Schuff, Norbert; Alexander, Gene E; Weiner, Michael W; Thompson, Paul M
82	2007	17035049	Chiang, Ming-Chang; Dutton, Rebecca A; Hayashi, Kiralee M; Lopez, Oscar L; Aizenstein, Howard J; Toga, Arthur W; Becker, James T; Thompson, Paul M
79	2009	19172649	Morra, Jonathan H; Tu, Zhuowen; Apostolova, Liana G; Green, Amity E; Avedissian, Christina; Madsen, Sarah K; Parikshak, Neelroop; Hua, Xue; Toga, Arthur W; Jack, Clifford R Jr; Schuff, Norbert; Weiner, Michael W; Thompson, Paul M
78	2011	20950689	Chiang, Ming-Chang; McMahon, Katie L; de Zubicaray, Greig I; Martin, Nicholas G; Hickie, Ian; Toga, Arthur W; Wright, Margaret J; Thompson, Paul M
78	2002	12460548	Narr, Katherine L; van Erp, Theo G M; Cannon, Tyrone D; Woods, Roger P; Thompson, Paul M; Jang, Seonah; Blanton, Rebecca; Poutanen, Veli-Pekka; Huttunen, Matti; Lonnqvist, Jouko; Standerksjold-Nordenstam, Carl-Gustav; Kaprio, Jaakko; Mazziotta, John C; Toga, Arthur W
76	2009	19561297	Dong, Hong-Wei; Swanson, Larry W; Chen, Lin; Fanselow, Michael S; Toga, Arthur W
76	2007	17512756	Chiang, Ming-Chang; Reiss, Allan L; Lee, Agatha D; Bellugi, Ursula; Galaburda, Albert M; Korenberg, Julie R; Mills, Debra L; Toga, Arthur W; Thompson, Paul M
75	2010	20171287	Stein, Jason L; Hua, Xue; Lee, Suh; Ho, April J; Leow, Alex D; Toga, Arthur W; Saykin, Andrew J; Shen, Li; Foroud, Tatiana; Pankratz, Nathan; Huentelman, Matthew J; Craig, David W; Gerber, Jill D; Allen, April N; Corneveaux, Jason J; Dechairo, Bryan M; Potkin, Steven G; Weiner, Michael W; Thompson, Paul
75	2007	17329631	Brennan, Kevin C; Beltran-Parrazal, Luis; Lopez-Valdes, Hector E; Theriot, Jeremy; Toga, Arthur W; Charles, Andrew C
75	2006	16401741	Becker, James T; Davis, Simon W; Hayashi, Kiralee M; Meltzer, Carolyn Cidis; Toga, Arthur W; Lopez, Oscar L; Thompson, Paul M
75	2002	12498754	Sowell, Elizabeth R; Thompson, Paul M; Peterson, Bradley S; Mattson, Sarah N; Welcome, Suzanne E; Henkenius, Amy L; Riley, Edward P; Jernigan, Terry L; Toga, Arthur W
75	2001	11323769	Toga, A W; Thompson, P M
75	2000	10639394	Narr, K L; Thompson, P M; Sharma, T; Moussai, J; Cannestra, A F; Toga, A W
72	2008	18390346	Tu, Z; Narr, K L; Dollar, P; Dinov, I; Thompson, P M; Toga, A W
72	2006	16631382	Frisoni, G B; Sabattoli, F; Lee, A D; Dutton, R A; Toga, A W; Thompson, P M
70	2004	15084666	Nemoto, Masahito; Sheth, Sameer; Guiou, Michael; Pouratian, Nader; Chen, James W Y; Toga, Arthur W
70	2004	15050868	Narr, Katherine L; Bilder, Robert M; Kim, Sharon; Thompson, Paul M; Szeszko, Philip; Robinson, Delbert; Luders, Eileen; Toga, Arthur W
69	2007	17679333	Leow, Alex D; Yanovsky, Igor; Chiang, Ming-Chang; Lee, Agatha D; Klunder, Andrea D; Lu, Allen; Becker, James T; Davis, Simon W; Toga, Arthur W; Thompson, Paul M
69	2006	16223589	Luders, E; Thompson, P M; Narr, K L; Toga, A W; Jancke, L; Gaser, C
68	2006	15986433	Fennema-Notestine, Christine; Ozyurt, I Burak; Clark, Camellia P; Morris, Shaunna; Bischoff-Grethe, Amanda; Bondi, Mark W; Jernigan, Terry L; Fischl, Bruce; Segonne, Florent; Shattuck, David W; Leahy, Richard M; Rex, David E; Toga, Arthur W; Zou, Kelly H; Brown, Gregory G
67	2011	20713504	Bramen, Jennifer E; Hranilovich, Jennifer A; Dahl, Ronald E; Forbes, Erika E; Chen, Jessica; Toga, Arthur W; Dinov, Ivo D; Worthman, Carol M; Sowell, Elizabeth R
67	2008	18841089	Hamilton, Liberty S; Levitt, Jennifer G; O'Neill, Joseph; Alger, Jeffry R; Luders, Eileen; Phillips, Owen R; Caplan, Rochelle; Toga, Arthur W; McCracken, James; Narr, Katherine L
67	2003	12967925	Luders, E; Rex, D E; Narr, K L; Woods, R P; Jancke, L; Thompson, P M; Mazziotta, J C; Toga, A W
67	1995	7552378	Toga, A W; Santori, E M; Hazani, R; Ambach, K
66	2002	11978848	Narr, Katherine L; Cannon, Tyrone D; Woods, Roger P; Thompson, Paul M; Kim, Sharon; Asunction, Dina; van Erp, Theo G M; Poutanen, Veli-Pekka; Huttunen, Matti; Lonnqvist, Jouko; Standerksjold-Nordenstam, Carl-Gustav; Kaprio, Jaakko; Mazziotta, John C; Toga, Arthur W
65	2011	21543606	Braskie, Meredith N; Jahanshad, Neda; Stein, Jason L; Barysheva, Marina; McMahon, Katie L; de Zubicaray, Greig I; Martin, Nicholas G; Wright, Margaret J; Ringman, John M; Toga, Arthur W; Thompson, Paul M
65	2009	19736355	Yang, Yaling; Raine, Adrian; Narr, Katherine L; Colletti, Patrick; Toga, Arthur W
64	2010	20570617	Zhang, Yajing; Zhang, Jiangyang; Oishi, Kenichi; Faria, Andreia V; Jiang, Hangyi; Li, Xin; Akhter, Kazi; Rosa-Neto, Pedro; Pike, G Bruce; Evans, Alan; Toga, Arthur W; Woods, Roger; Mazziotta, John C; Miller, Michael I; van Zijl, Peter C M; Mori, Susumu
64	1995	7673370	Narayan, S M; Esfahani, P; Blood, A J; Sikkens, L; Toga, A W
64	1991	1890428	Ounjian, M; Roy, R R; Eldred, E; Garfinkel, A; Payne, J R; Armstrong, A; Toga, A W; Edgerton, V R
62	2002	12134916	Pouratian, Nader; Bookheimer, Susan Y; Rex, David E; Martin, Neil A; Toga, Arthur W
62	2001	11459767	Cannestra, A F; Pouratian, N; Bookheimer, S Y; Martin, N A; Beckerand, D P; Toga, A W
62	2000	10875901	Cannestra, A F; Bookheimer, S Y; Pouratian, N; O'Farrell, A; Sicotte, N; Martin, N A; Becker, D; Rubino, G; Toga, A W
61	2011	21670386	Lo, Raymond Y; Hubbard, Alan E; Shaw, Leslie M; Trojanowski, John Q; Petersen, Ronald C; Aisen, Paul S; Weiner, Michael W; Jagust, William J
61	2010	20197096	Stein, Jason L; Hua, Xue; Morra, Jonathan H; Lee, Suh; Hibar, Derrek P; Ho, April J; Leow, Alex D; Toga, Arthur W; Sul, Jae Hoon; Kang, Hyun Min; Eskin, Eleazar; Saykin, Andrew J; Shen, Li; Foroud, Tatiana; Pankratz, Nathan; Huentelman, Matthew J; Craig, David W; Gerber, Jill D; Allen, April N; Corneveaux, Jason J; Stephan, Dietrich A; Webster, Jennifer; DeChairo, Bryan M; Potkin, Steven G; Jack,…
61	2009	19906974	Luders, Eileen; Gaser, Christian; Narr, Katherine L; Toga, Arthur W
61	2008	18852461	Gogtay, Nitin; Lu, Allen; Leow, Alex D; Klunder, Andrea D; Lee, Agatha D; Chavez, Alex; Greenstein, Deanna; Giedd, Jay N; Toga, Arthur W; Rapoport, Judith L; Thompson, Paul M
61	2008	18390342	Chiang, M C; Leow, A D; Klunder, A D; Dutton, R A; Barysheva, M; Rose, S E; McMahon, K L; de Zubicaray, G I; Toga, A W; Thompson, P M
61	2008	18185112	Foland, Lara C; Altshuler, Lori L; Sugar, Catherine A; Lee, Agatha D; Leow, Alex D; Townsend, Jennifer; Narr, Katherine L; Asuncion, Dina M; Toga, Arthur W; Thompson, Paul M
61	2005	16056126	O'Hare, Elizabeth D; Kan, Eric; Yoshii, June; Mattson, Sarah N; Riley, Edward P; Thompson, Paul M; Toga, Arthur W; Sowell, Elizabeth R
61	2002	12424307	Ba, Alyssa M; Guiou, Michael; Pouratian, Nader; Muthialu, Arpitha; Rex, David E; Cannestra, Andrew F; Chen, James W Y; Toga, Arthur W
60	2009	18842668	Thompson, Paul M; Bartzokis, George; Hayashi, Kiralee M; Klunder, Andrea D; Lu, Po H; Edwards, Nancy; Hong, Michael S; Yu, Michael; Geaga, Jennifer A; Toga, Arthur W; Charles, Cecil; Perkins, Diana O; McEvoy, Joseph; Hamer, Robert M; Tohen, Mauricio; Tollefson, Gary D; Lieberman, Jeffrey A
60	2008	18256251	Sowell, Elizabeth R; Johnson, Arianne; Kan, Eric; Lu, Lisa H; Van Horn, John Darrell; Toga, Arthur W; O'Connor, Mary J; Bookheimer, Susan Y
60	2007	17570907	Apostolova, Liana G; Akopyan, Gohar G; Partiali, Negar; Steiner, Calen A; Dutton, Rebecca A; Hayashi, Kiralee M; Dinov, Ivo D; Toga, Arthur W; Cummings, Jeffrey L; Thompson, Paul M
60	2005	15955504	Rasser, Paul E; Johnston, Patrick; Lagopoulos, Jim; Ward, Philip B; Schall, Ulrich; Thienel, Renate; Bender, Stefan; Toga, Arthur W; Thompson, Paul M
59	2006	16427319	Thompson, Paul M; Dutton, Rebecca A; Hayashi, Kiralee M; Lu, Allen; Lee, Sharon E; Lee, Jessica Y; Lopez, Oscar L; Aizenstein, Howard J; Toga, Arthur W; Becker, James T
58	2009	19615450	Hua, Xue; Lee, Suh; Yanovsky, Igor; Leow, Alex D; Chou, Yi-Yu; Ho, April J; Gutman, Boris; Toga, Arthur W; Jack, Clifford R Jr; Bernstein, Matt A; Reiman, Eric M; Harvey, Danielle J; Kornak, John; Schuff, Norbert; Alexander, Gene E; Weiner, Michael W; Thompson, Paul M
58	2009	19447182	Konrad, C; Ukas, T; Nebel, C; Arolt, V; Toga, A W; Narr, K L
58	2003	14675799	Levitt, Jennifer G; O'Neill, Joseph; Blanton, Rebecca E; Smalley, Susan; Fadale, David; McCracken, James T; Guthrie, Donald; Toga, Arthur W; Alger, Jeffrey R
57	2007	17714370	Gogtay, Nitin; Ordonez, Anna; Herman, David H; Hayashi, Kiralee M; Greenstein, Deanna; Vaituzis, Cathy; Lenane, Marge; Clasen, Liv; Sharp, Wendy; Giedd, Jay N; Jung, David; Nugent, Tom F 3rd; Toga, Arthur W; Leibenluft, Ellen; Thompson, Paul M; Rapoport, Judith L
57	2006	16901723	Gaser, Christian; Luders, Eileen; Thompson, Paul M; Lee, Agatha D; Dutton, Rebecca A; Geaga, Jennifer A; Hayashi, Kiralee M; Bellugi, Ursula; Galaburda, Albert M; Korenberg, Julie R; Mills, Debra L; Toga, Arthur W; Reiss, Allan L
57	1994	8038568	Narayan, S M; Santori, E M; Toga, A W
56	2010	20080800	Rimol, Lars M; Agartz, Ingrid; Djurovic, Srdjan; Brown, Andrew A; Roddey, J Cooper; Kahler, Anna K; Mattingsdal, Morten; Athanasiu, Lavinia; Joyner, Alexander H; Schork, Nicholas J; Halgren, Eric; Sundet, Kjetil; Melle, Ingrid; Dale, Anders M; Andreassen, Ole A
56	2004	15352604	Pouratian, Nader; Cannestra, Andrew F; Bookheimer, Susan Y; Martin, Neil A; Toga, Arthur W
55	2012	22801742	Doecke, James D; Laws, Simon M; Faux, Noel G; Wilson, William; Burnham, Samantha C; Lam, Chiou-Peng; Mondal, Alinda; Bedo, Justin; Bush, Ashley I; Brown, Belinda; De Ruyck, Karl; Ellis, Kathryn A; Fowler, Christopher; Gupta, Veer B; Head, Richard; Macaulay, S Lance; Pertile, Kelly; Rowe, Christopher C; Rembach, Alan; Rodrigues, Mark; Rumble, Rebecca; Szoeke, Cassandra; Taddei, Kevin; Taddei, Tani…
55	2002	11967560	Toga, Arthur W
55	1998	9744956	Cannestra, A F; Pouratian, N; Shomer, M H; Toga, A W
55	1990	1977417	See, R E; Toga, A W; Ellison, G
54	2010	20430102	Jahanshad, Neda; Lee, Agatha D; Barysheva, Marina; McMahon, Katie L; de Zubicaray, Greig I; Martin, Nicholas G; Wright, Margaret J; Toga, Arthur W; Thompson, Paul M
54	2007	17923632	Apostolova, Liana G; Steiner, Calen A; Akopyan, Gohar G; Dutton, Rebecca A; Hayashi, Kiralee M; Toga, Arthur W; Cummings, Jeffrey L; Thompson, Paul M
54	2007	17689267	Luders, Eileen; Narr, Katherine L; Bilder, Robert M; Thompson, Paul M; Szeszko, Philip R; Hamilton, Liberty; Toga, Arthur W
53	2007	17434756	Scher, A I; Xu, Y; Korf, E S C; White, L R; Scheltens, P; Toga, A W; Thompson, P M; Hartley, S W; Witter, M P; Valentino, D J; Launer, L J
53	2007	17166743	Narr, Katherine L; Bilder, Robert M; Luders, Eileen; Thompson, Paul M; Woods, Roger P; Robinson, Delbert; Szeszko, Philip R; Dimtcheva, Teodora; Gurbani, Mala; Toga, Arthur W
53	2004	15488412	Rex, David E; Shattuck, David W; Woods, Roger P; Narr, Katherine L; Luders, Eileen; Rehm, Kelly; Stoltzner, Sarah E; Rottenberg, David A; Toga, Arthur W
53	2004	14960291	Ballmaier, Martina; Sowell, Elizabeth R; Thompson, Paul M; Kumar, Anand; Narr, Katherine L; Lavretsky, Helen; Welcome, Suzanne E; DeLuca, Heather; Toga, Arthur W
53	2000	11001599	Mega, M S; Dinov, I D; Lee, L; O'Connor, S M; Masterman, D M; Wilen, B; Mishkin, F; Toga, A W; Cummings, J L
52	2012	22504421	Bis, Joshua C; DeCarli, Charles; Smith, Albert Vernon; van der Lijn, Fedde; Crivello, Fabrice; Fornage, Myriam; Debette, Stephanie; Shulman, Joshua M; Schmidt, Helena; Srikanth, Velandai; Schuur, Maaike; Yu, Lei; Choi, Seung-Hoan; Sigurdsson, Sigurdur; Verhaaren, Benjamin F J; DeStefano, Anita L; Lambert, Jean-Charles; Jack, Clifford R Jr; Struchalin, Maksim; Stankovich, Jim; Ibrahim-Verbaas, Car…
52	2005	15744249	Sheth, Sameer A; Nemoto, Masahito; Guiou, Michael W; Walker, Melissa A; Toga, Arthur W
51	2011	21272654	Costafreda, Sergi G; Dinov, Ivo D; Tu, Zhuowen; Shi, Yonggang; Liu, Cheng-Yi; Kloszewska, Iwona; Mecocci, Patrizia; Soininen, Hilkka; Tsolaki, Magda; Vellas, Bruno; Wahlund, Lars-Olof; Spenger, Christian; Toga, Arthur W; Lovestone, Simon; Simmons, Andrew
51	2007	16782757	Lu, Lh; Leonard, Cm; Thompson, Pm; Kan, E; Jolley, J; Welcome, Se; Toga, Aw; Sowell, Er
51	2007	16504345	Carmichael, Owen T; Kuller, Lewis H; Lopez, Oscar L; Thompson, Paul M; Dutton, Rebecca A; Lu, Allen; Lee, Sharon E; Lee, Jessica Y; Aizenstein, Howard J; Meltzer, Carolyn Cidis; Liu, Yanxi; Toga, Arthur W; Becker, James T
50	2010	20538372	Apostolova, Liana G; Hwang, Kristy S; Andrawis, John P; Green, Amity E; Babakchanian, Sona; Morra, Jonathan H; Cummings, Jeffrey L; Toga, Arthur W; Trojanowski, John Q; Shaw, Leslie M; Jack, Clifford R Jr; Petersen, Ronald C; Aisen, Paul S; Jagust, William J; Koeppe, Robert A; Mathis, Chester A; Weiner, Michael W; Thompson, Paul M
50	2004	14741638	Annese, J; Pitiot, A; Dinov, I D; Toga, A W
49	2011	21998317	Heister, D; Brewer, J B; Magda, S; Blennow, K; McEvoy, L K
49	2009	19729150	Sun, Daqiang; van Erp, Theo G M; Thompson, Paul M; Bearden, Carrie E; Daley, Melita; Kushan, Leila; Hardt, Molly E; Nuechterlein, Keith H; Toga, Arthur W; Cannon, Tyrone D
49	2006	16697666	Zhuang, Audrey H; Valentino, Daniel J; Toga, Arthur W
49	1995	8846397	Christopoulos, G; Paxinos, G; Huang, X F; Beaumont, K; Toga, A W; Sexton, P M
49	1994	7869755	Toga, A W; Ambach, K; Quinn, B; Hutchin, M; Burton, J S
48	2010	20624472	Vounou, Maria; Nichols, Thomas E; Montana, Giovanni
48	2006	16687438	Woods, Roger P; Freimer, Nelson B; De Young, Joseph A; Fears, Scott C; Sicotte, Nancy L; Service, Susan K; Valentino, Daniel J; Toga, Arthur W; Mazziotta, John C
48	1996	9345491	Cannestra, A F; Blood, A J; Black, K L; Toga, A W
48	1995	8590828	Toga, A W; Cannestra, A F; Black, K L
47	2004	15325380	Ballmaier, Martina; O'Brien, John T; Burton, Emma J; Thompson, Paul M; Rex, David E; Narr, Katherine L; McKeith, Ian G; DeLuca, Heather; Toga, Arthur W
47	2004	15193591	Blanton, Rebecca E; Levitt, Jennifer G; Peterson, Jeffrey R; Fadale, David; Sporty, Mike L; Lee, Mimi; To, Dennis; Mormino, Elizabeth C; Thompson, Paul M; McCracken, James T; Toga, Arthur W
46	2012	22189451	Dickerson, Bradford C; Wolk, David A
46	2011	22022397	Wolz, Robin; Julkunen, Valtteri; Koikkalainen, Juha; Niskanen, Eini; Zhang, Dong Ping; Rueckert, Daniel; Soininen, Hilkka; Lotjonen, Jyrki
46	2007	17728428	Narayan, Veena M; Narr, Katherine L; Kumari, Veena; Woods, Roger P; Thompson, Paul M; Toga, Arthur W; Sharma, Tonmoy
46	2002	15011281	Amari, Shun-Ichi; Beltrame, Francesco; Bjaalie, Jan G; Dalkara, Turgay; De Schutter, Erik; Egan, Gary F; Goddard, Nigel H; Gonzalez, Carmen; Grillner, Sten; Herz, Andreas; Hoffmann, K-Peter; Jaaskelainen, Iiro; Koslow, Stephen H; Lee, Soo-Young; Matthiessen, Line; Miller, Perry L; Da Silva, Fernando Mira; Novak, Mirko; Ravindranath, Viji; Ritz, Raphael; Ruotsalainen, Ulla; Sebestra, Vaclav; Subra…
45	2010	20720105	Luders, Eileen; Thompson, Paul M; Toga, Arthur W
45	2010	20570405	Ho, April J; Raji, Cyrus A; Becker, James T; Lopez, Oscar L; Kuller, Lewis H; Hua, Xue; Lee, Suh; Hibar, Derrek; Dinov, Ivo D; Stein, Jason L; Jack, Clifford R Jr; Weiner, Michael W; Toga, Arthur W; Thompson, Paul M
45	2010	19643188	Di Paola, Margherita; Luders, Eileen; Di Iulio, Fulvia; Cherubini, Andrea; Passafiume, Domenico; Thompson, Paul M; Caltagirone, Carlo; Toga, Arthur W; Spalletta, Gianfranco
45	2009	19236926	Chou, Yi-Yu; Lepore, Natasha; Avedissian, Christina; Madsen, Sarah K; Parikshak, Neelroop; Hua, Xue; Shaw, Leslie M; Trojanowski, John Q; Weiner, Michael W; Toga, Arthur W; Thompson, Paul M
45	2006	17056234	Nicolson, Rob; DeVito, Timothy J; Vidal, Christine N; Sui, Yihong; Hayashi, Kiralee M; Drost, Dick J; Williamson, Peter C; Rajakumar, Nagalingam; Toga, Arthur W; Thompson, Paul M
44	2010	19004525	Braskie, Meredith N; Klunder, Andrea D; Hayashi, Kiralee M; Protas, Hillary; Kepe, Vladimir; Miller, Karen J; Huang, S-C; Barrio, Jorge R; Ercoli, Linda M; Siddarth, Prabha; Satyamurthy, Nagichettiar; Liu, Jie; Toga, Arthur W; Bookheimer, Susan Y; Small, Gary W; Thompson, Paul M
44	2008	18222096	Chou, Yi-Yu; Lepore, Natasha; de Zubicaray, Greig I; Carmichael, Owen T; Becker, James T; Toga, Arthur W; Thompson, Paul M
44	2007	17161622	Lee, Agatha D; Leow, Alex D; Lu, Allen; Reiss, Allan L; Hall, Scott; Chiang, Ming-Chang; Toga, Arthur W; Thompson, Paul M
44	2005	15652325	Leow, A; Yu, C L; Lee, S J; Huang, S C; Protas, H; Nicolson, R; Hayashi, K M; Toga, A W; Thompson, P M
44	2002	11948739	Pouratian, Nader; Sicotte, Nancy; Rex, David; Martin, Neil A; Becker, Donald; Cannestra, Andrew F; Toga, Arthur W
44	1986	3950705	Collins, R C; Santori, E M; Der, T; Toga, A W; Lothman, E W
43	2009	19240138	Lu, Lisa H; Dapretto, Mirella; O'Hare, Elizabeth D; Kan, Eric; McCourt, Sarah T; Thompson, Paul M; Toga, Arthur W; Bookheimer, Susan Y; Sowell, Elizabeth R
43	1993	8377511	Toga, A W; Banerjee, P K
42	2011	21664467	Luders, Eileen; Clark, Kristi; Narr, Katherine L; Toga, Arthur W
42	2009	18607377	Sun, D; Stuart, G W; Jenkinson, M; Wood, S J; McGorry, P D; Velakoulis, D; van Erp, T G M; Thompson, P M; Toga, A W; Smith, D J; Cannon, T D; Pantelis, C
41	2010	19457748	Morra, Jonathan H; Tu, Zhuowen; Apostolova, Liana G; Green, Amity E; Toga, Arthur W; Thompson, Paul M
41	2009	19028423	Phillips, Owen R; Nuechterlein, Keith H; Clark, Kristi A; Hamilton, Liberty S; Asarnow, Robert F; Hageman, Nathan S; Toga, Arthur W; Narr, Katherine L
41	2005	16291026	Thompson, Paul M; Sowell, Elizabeth R; Gogtay, Nitin; Giedd, Jay N; Vidal, Christine N; Hayashi, Kiralee M; Leow, Alex; Nicolson, Rob; Rapoport, Judith L; Toga, Arthur W
41	2005	16086609	Lavretsky, Helen; Roybal, Donna J; Ballmaier, Martina; Toga, Arthur W; Kumar, Anand
41	2000	11014547	Pouratian, N; Bookheimer, S Y; O'Farrell, A M; Sicotte, N L; Cannestra, A F; Becker, D; Toga, A W
40	2010	20394828	Luders, Eileen; Cherbuin, Nicolas; Thompson, Paul M; Gutman, Boris; Anstey, Kaarin J; Sachdev, Perminder; Toga, Arthur W
40	2009	19730275	Narr, Katherine L; Woods, Roger P; Lin, James; Kim, John; Phillips, Owen R; Del'Homme, Melissa; Caplan, Rochelle; Toga, Arthur W; McCracken, James T; Levitt, Jennifer G
40	2009	19341803	Luders, Eileen; Sanchez, Francisco J; Gaser, Christian; Toga, Arthur W; Narr, Katherine L; Hamilton, Liberty S; Vilain, Eric
40	2007	17056649	Bearden, Carrie E; van Erp, Theo G M; Dutton, Rebecca A; Tran, Helen; Zimmermann, Lara; Sun, Daqiang; Geaga, Jennifer A; Simon, Tony J; Glahn, David C; Cannon, Tyrone D; Emanuel, Beverly S; Toga, Arthur W; Thompson, Paul M
40	2003	14527311	Toga, Arthur W; Thompson, Paul M
40	2002	12472264	Pitiot, Alain; Toga, Arthur W; Thompson, Paul M
40	2001	11677064	Levitt, J G; Blanton, R E; Caplan, R; Asarnow, R; Guthrie, D; Toga, A W; Capetillo-Cunliffe, L; McCracken, J T
39	2013	23708142	Bradshaw, Elizabeth M; Chibnik, Lori B; Keenan, Brendan T; Ottoboni, Linda; Raj, Towfique; Tang, Anna; Rosenkrantz, Laura L; Imboywa, Selina; Lee, Michelle; Von Korff, Alina; Morris, Martha C; Evans, Denis A; Johnson, Keith; Sperling, Reisa A; Schneider, Julie A; Bennett, David A; De Jager, Philip L
39	2011	21195196	Chiang, Ming-Chang; Barysheva, Marina; Toga, Arthur W; Medland, Sarah E; Hansell, Narelle K; James, Michael R; McMahon, Katie L; de Zubicaray, Greig I; Martin, Nicholas G; Wright, Margaret J; Thompson, Paul M
39	2011	20656042	Chuang, Nelson; Mori, Susumu; Yamamoto, Akira; Jiang, Hangyi; Ye, Xin; Xu, Xin; Richards, Linda J; Nathans, Jeremy; Miller, Michael I; Toga, Arthur W; Sidman, Richard L; Zhang, Jiangyang
39	2006	15901651	Luders, E; Narr, K L; Zaidel, E; Thompson, P M; Jancke, L; Toga, A W
38	2011	21497199	Hibar, Derrek P; Stein, Jason L; Kohannim, Omid; Jahanshad, Neda; Saykin, Andrew J; Shen, Li; Kim, Sungeun; Pankratz, Nathan; Foroud, Tatiana; Huentelman, Matthew J; Potkin, Steven G; Jack, Clifford R Jr; Weiner, Michael W; Toga, Arthur W; Thompson, Paul M
38	2007	17518064	Tohka, Jussi; Krestyannikov, Evgeny; Dinov, Ivo D; Graham, Allan MacKenzie; Shattuck, David W; Ruotsalainen, Ulla; Toga, Arthur W
38	2007	17427741	Tu, Zhuowen; Zheng, Songfeng; Yuille, Alan L; Reiss, Allan L; Dutton, Rebecca A; Lee, Agatha D; Galaburda, Albert M; Dinov, Ivo; Thompson, Paul M; Toga, Arthur W
38	1994	9343569	Narayan, S M; Santori, E M; Blood, A J; Burton, J S; Toga, A W
38	1992	1381417	Cancilla, P A; Bready, J; Berliner, J; Sharifi-Nia, H; Toga, A W; Santori, E M; Scully, S; deVellis, J
37	2012	22801723	Soares, Holly D; Potter, William Z; Pickering, Eve; Kuhn, Max; Immermann, Frederick W; Shera, David M; Ferm, Mats; Dean, Robert A; Simon, Adam J; Swenson, Frank; Siuciak, Judith A; Kaplow, June; Thambisetty, Madhav; Zagouras, Panayiotis; Koroshetz, Walter J; Wan, Hong I; Trojanowski, John Q; Shaw, Leslie M
37	2009	19409535	Freitag, Christine M; Luders, Eileen; Hulst, Hanneke E; Narr, Katherine L; Thompson, Paul M; Toga, Arthur W; Krick, Christoph; Konrad, Carsten
37	2003	12744845	Pouratian, Nader; Sheth, Sameer A; Martin, Neil A; Toga, Arthur W
36	2010	20143386	Apostolova, Liana G; Thompson, Paul M; Green, Amity E; Hwang, Kristy S; Zoumalan, Charleen; Jack, Clifford R Jr; Harvey, Danielle J; Petersen, Ronald C; Thal, Leon J; Aisen, Paul S; Toga, Arthur W; Cummings, Jeffrey L; Decarli, Charles S
36	2007	17334268	Carmichael, Owen T; Kuller, Lewis H; Lopez, Oscar L; Thompson, Paul M; Dutton, Rebecca A; Lu, Allen; Lee, Sharon E; Lee, Jessica Y; Aizenstein, Howard J; Meltzer, Carolyn C; Liu, Yanxi; Toga, Arthur W; Becker, James T
36	2006	16837835	Luders, Eileen; Narr, Katherine L; Zaidel, Eran; Thompson, Paul M; Toga, Arthur W
36	2003	15043223	MacKenzie-Graham, Allan; Jones, Eagle S; Shattuck, David W; Dinov, Ivo D; Bota, Mihail; Toga, Arthur W
36	2003	14561929	Cannestra, Andrew F; Wartenburger, Isabell; Obrig, Hellmuth; Villringer, Arno; Toga, Arthur W
36	2000	10667672	Dinov, I D; Mega, M S; Thompson, P M; Lee, L; Woods, R P; Holmes, C J; Sumners, D W; Toga, A W
36	1998	9721932	Cannestra, A F; Black, K L; Martin, N A; Cloughesy, T; Burton, J S; Rubinstein, E; Woods, R P; Toga, A W
35	2012	22166797	Chu, Carlton; Hsu, Ai-Ling; Chou, Kun-Hsien; Bandettini, Peter; Lin, Chingpo
35	2009	19562831	Brun, Caroline C; Lepore, Natasha; Luders, Eileen; Chou, Yi-Yu; Madsen, Sarah K; Toga, Arthur W; Thompson, Paul M
35	2007	17679336	Wang, Yalin; Lui, Lok Ming; Gu, Xianfeng; Hayashi, Kiralee M; Chan, Tony F; Toga, Arthur W; Thompson, Paul M; Yau, Shing-Tung
35	2007	17161938	Nugent, Tom F 3rd; Herman, David H; Ordonez, Anna; Greenstein, Deanna; Hayashi, Kiralee M; Lenane, Marge; Clasen, Liv; Jung, David; Toga, Arthur W; Giedd, Jay N; Rapoport, Judith L; Thompson, Paul M; Gogtay, Nitin
34	2010	20538376	Madsen, S K; Ho, A J; Hua, X; Saharan, P S; Toga, A W; Jack, C R Jr; Weiner, M W; Thompson, P M
34	2009	19097208	Leow, A D; Zhu, S; Zhan, L; McMahon, K; de Zubicaray, G I; Meredith, M; Wright, M J; Toga, A W; Thompson, P M
34	2009	18064588	Hua, Xue; Leow, Alex D; Levitt, Jennifer G; Caplan, Rochelle; Thompson, Paul M; Toga, Arthur W
34	2002	12553492	Thompson, Paul; Cannon, Tyrone D; Toga, Arthur W
34	2001	11720233	Toga, A W; Thompson, P M; Mega, M S; Narr, K L; Blanton, R E
33	2011	21805181	Toledo, Jon B; Vanderstichele, Hugo; Figurski, Michal; Aisen, Paul S; Petersen, Ronald C; Weiner, Michael W; Jack, Clifford R Jr; Jagust, William; Decarli, Charles; Toga, Arthur W; Toledo, Estefania; Xie, Sharon X; Lee, Virginia M-Y; Trojanowski, John Q; Shaw, Leslie M
33	2010	20139010	Hua, Xue; Lee, Suh; Hibar, Derrek P; Yanovsky, Igor; Leow, Alex D; Toga, Arthur W; Jack, Clifford R Jr; Bernstein, Matt A; Reiman, Eric M; Harvey, Danielle J; Kornak, John; Schuff, Norbert; Alexander, Gene E; Weiner, Michael W; Thompson, Paul M
33	2004	15050598	O'Neill, Joseph; Levitt, Jennifer; Caplan, Rochelle; Asarnow, Robert; McCracken, James T; Toga, Arthur W; Alger, Jeffry R
32	2012	22837401	Overman, Justine J; Clarkson, Andrew N; Wanner, Ina B; Overman, William T; Eckstein, Ilya; Maguire, Jaime L; Dinov, Ivo D; Toga, Arthur W; Carmichael, S Thomas
32	2012	22232660	Jahanshad, Neda; Kohannim, Omid; Hibar, Derrek P; Stein, Jason L; McMahon, Katie L; de Zubicaray, Greig I; Medland, Sarah E; Montgomery, Grant W; Whitfield, John B; Martin, Nicholas G; Wright, Margaret J; Toga, Arthur W; Thompson, Paul M
32	2009	19446645	Brun, Caroline C; Lepore, Natasha; Pennec, Xavier; Lee, Agatha D; Barysheva, Marina; Madsen, Sarah K; Avedissian, Christina; Chou, Yi-Yu; de Zubicaray, Greig I; McMahon, Katie L; Wright, Margaret J; Toga, Arthur W; Thompson, Paul M
32	2009	18790876	Butters, Meryl A; Aizenstein, Howard J; Hayashi, Kiralee M; Meltzer, Carolyn C; Seaman, Jamie; Reynolds, Charles F 3rd; Toga, Arthur W; Thompson, Paul M; Becker, James T
32	2007	17728360	Weber, Bernd; Luders, Eileen; Faber, Jennifer; Richter, Sabine; Quesada, Carlos M; Urbach, Horst; Thompson, Paul M; Toga, Arthur W; Elger, Christian E; Helmstaedter, Christoph
32	2007	17314657	Luders, Eileen; Di Paola, Margherita; Tomaiuolo, Francesco; Thompson, Paul M; Toga, Arthur W; Vicari, Stefano; Petrides, Michael; Caltagirone, Carlo
32	2006	17132966	Apostolova, Liana G; Lu, Po H; Rogers, Steve; Dutton, Rebecca A; Hayashi, Kiralee M; Toga, Arthur W; Cummings, Jeffrey L; Thompson, Paul M
32	2006	16806982	MacKenzie-Graham, Allan; Tinsley, Matthew R; Shah, Kaanan P; Aguilar, Cynthia; Strickland, Lauren V; Boline, Jyl; Martin, Melanie; Morales, Laurie; Shattuck, David W; Jacobs, Russell E; Voskuhl, Rhonda R; Toga, Arthur W
32	2004	15514411	Ballmaier, Martina; Kumar, Anand; Thompson, Paul M; Narr, Katherine L; Lavretsky, Helen; Estanol, Laverne; Deluca, Heather; Toga, Arthur W
32	1989	2706541	Toga, A W; Samaie, M; Payne, B A
31	2013	23629049	Jahanshad, Neda; Kochunov, Peter V; Sprooten, Emma; Mandl, Rene C; Nichols, Thomas E; Almasy, Laura; Blangero, John; Brouwer, Rachel M; Curran, Joanne E; de Zubicaray, Greig I; Duggirala, Ravi; Fox, Peter T; Hong, L Elliot; Landman, Bennett A; Martin, Nicholas G; McMahon, Katie L; Medland, Sarah E; Mitchell, Braxton D; Olvera, Rene L; Peterson, Charles P; Starr, John M; Sussmann, Jessika E; Toga,…
31	2012	22343374	Apostolova, Liana G; Green, Amity E; Babakchanian, Sona; Hwang, Kristy S; Chou, Yi-Yu; Toga, Arthur W; Thompson, Paul M
31	2009	19455172	Yang, Y; Raine, A; Colletti, P; Toga, A W; Narr, K L
31	2009	18842255	Luders, Eileen; Narr, Katherine L; Hamilton, Liberty S; Phillips, Owen R; Thompson, Paul M; Valle, Jessica S; Del'Homme, Melissa; Strickland, Tony; McCracken, James T; Toga, Arthur W; Levitt, Jennifer G
31	2008	18818054	Ballmaier, Martina; Schlagenhauf, Florian; Toga, Arthur W; Gallinat, Jurgen; Koslowski, Michael; Zoli, Michele; Hojatkashani, Cornelius; Narr, Katherine L; Heinz, Andreas
31	2002	12021422	Mega, Michael S; Small, Gary W; Xu, Mina L; Felix, Jenaro; Manese, Mario; Tran, Nha P; Dailey, Jason I; Ercoli, Linda M; Bookheimer, Susan Y; Toga, Arthur W
31	2001	11234910	Mega, M S; Cummings, J L; O'Connor, S M; Dinov, I D; Reback, E; Felix, J; Masterman, D L; Phelps, M E; Small, G W; Toga, A W
31	2000	10923656	O'Farrell, A M; Rex, D E; Muthialu, A; Pouratian, N; Wong, G K; Cannestra, A F; Chen, J W; Toga, A W
31	1995	7610490	Mazziotta, J C; Toga, A W; Evans, A C; Fox, P T; Lancaster, J L
30	2012	22972646	Lo, Raymond Y; Jagust, William J
30	2010	20620665	Schott, J M; Bartlett, J W; Barnes, J; Leung, K K; Ourselin, S; Fox, N C
30	2010	19643183	Lepore, Natasha; Voss, Patrice; Lepore, Franco; Chou, Yi-Yu; Fortin, Madeleine; Gougoux, Frederic; Lee, Agatha D; Brun, Caroline; Lassonde, Maryse; Madsen, Sarah K; Toga, Arthur W; Thompson, Paul M
30	2005	15908234	Mega, Michael S; Dinov, Ivo D; Mazziotta, John C; Manese, Mario; Thompson, Paul M; Lindshield, Chris; Moussai, Jacob; Tran, Nah; Olsen, Kirsten; Zoumalan, Chris I; Woods, Roger P; Toga, Arthur W
30	2003	15046238	Eckersley, Peter; Egan, Gary F; Amari, Shun-ichi; Beltrame, Francesco; Bennett, Rob; Bjaalie, Jan G; Dalkara, Turgay; De Schutter, Erik; Gonzalez, Carmen; Grillner, Sten; Herz, Andreas; Hoffmann, K Peter; Jaaskelainen, Iiro P; Koslow, Stephen H; Lee, Soo-Young; Matthiessen, Line; Miller, Perry L; da Silva, Fernando Mira; Novak, Mirko; Ravindranath, Viji; Ritz, Raphael; Ruotsalainen, Ulla; Subrama…
30	2003	12768532	Lancaster, Jack L; Kochunov, Peter V; Thompson, Paul M; Toga, Arthur W; Fox, Peter T
30	1996	8724407	Herndon, R C; Lancaster, J L; Toga, A W; Fox, P T
29	2013	22982357	Dennis, Emily L; Jahanshad, Neda; McMahon, Katie L; de Zubicaray, Greig I; Martin, Nicholas G; Hickie, Ian B; Toga, Arthur W; Wright, Margaret J; Thompson, Paul M
29	2012	22705717	Toga, Arthur W; Clark, Kristi A; Thompson, Paul M; Shattuck, David W; Van Horn, John Darrell
29	2012	21674499	Biag, Jonathan; Huang, Yi; Gou, Lin; Hintiryan, Houri; Askarinam, Asal; Hahn, Joel D; Toga, Arthur W; Dong, Hong-Wei
29	2011	21134471	Thomason, Moriah E; Dennis, Emily L; Joshi, Anand A; Joshi, Shantanu H; Dinov, Ivo D; Chang, Catie; Henry, Melissa L; Johnson, Rebecca F; Thompson, Paul M; Toga, Arthur W; Glover, Gary H; Van Horn, John D; Gotlib, Ian H
29	2010	20677843	Yang, Yaling; Raine, Adrian; Colletti, Patrick; Toga, Arthur W; Narr, Katherine L
29	2010	20392498	Cole, James; Toga, Arthur W; Hojatkashani, Cornelius; Thompson, Paul; Costafreda, Sergi G; Cleare, Anthony J; Williams, Steven C R; Bullmore, Edward T; Scott, Jan L; Mitterschiffthaler, Martina T; Walsh, Nicholas D; Donaldson, Catherine; Mirza, Mubeena; Marquand, Andre; Nosarti, Chiara; McGuffin, Peter; Fu, Cynthia H Y
29	2010	20083211	Apostolova, Liana G; Morra, Jonathan H; Green, Amity E; Hwang, Kristy S; Avedissian, Christina; Woo, Ellen; Cummings, Jeffrey L; Toga, Arthur W; Jack, Clifford R Jr; Weiner, Michael W; Thompson, Paul M
29	2007	17625918	Shi, Yonggang; Thompson, Paul M; de Zubicaray, Greig I; Rose, Stephen E; Tu, Zhuowen; Dinov, Ivo; Toga, Arthur W
29	1999	10549796	Mega, M S; Chu, T; Mazziotta, J C; Trivedi, K H; Thompson, P M; Shah, A; Cole, G; Frautschy, S A; Toga, A W
29	1997	9222526	Cannestra, A F; Santori, E M; Holmes, C J; Toga, A W
28	2012	22699906	Damoiseaux, Jessica S; Seeley, William W; Zhou, Juan; Shirer, William R; Coppola, Giovanni; Karydas, Anna; Rosen, Howard J; Miller, Bruce L; Kramer, Joel H; Greicius, Michael D
28	2007	17379568	Shi, Yonggang; Thompson, Paul M; Dinov, Ivo; Osher, Stanley; Toga, Arthur W
28	2005	16217065	Lin, J J; Salamon, N; Dutton, R A; Lee, A D; Geaga, J A; Hayashi, K M; Toga, A W; Engel, J Jr; Thompson, P M
28	2005	15590914	Annese, J; Gazzaniga, M S; Toga, A W
28	2002	11790631	Toga, Arthur W; Thompson, Paul M
28	1998	9443471	Mega, M S; Thompson, P M; Cummings, J L; Back, C L; Xu, M L; Zohoori, S; Goldkorn, A; Moussai, J; Fairbanks, L; Small, G W; Toga, A W
28	1995	7593344	Blood, A J; Narayan, S M; Toga, A W
27	2012	22498655	Yuan, Lei; Wang, Yalin; Thompson, Paul M; Narayan, Vaibhav A; Ye, Jieping
27	2011	20715081	Ho, April J; Raji, Cyrus A; Becker, James T; Lopez, Oscar L; Kuller, Lewis H; Hua, Xue; Dinov, Ivo D; Stein, Jason L; Rosano, Caterina; Toga, Arthur W; Thompson, Paul M
27	2010	20620663	Chou, Yi-Yu; Lepore, Natasha; Saharan, Priyanka; Madsen, Sarah K; Hua, Xue; Jack, Clifford R; Shaw, Leslie M; Trojanowski, John Q; Weiner, Michael W; Toga, Arthur W; Thompson, Paul M
27	2009	20035513	Ogren, Jennifer A; Wilson, Charles L; Bragin, Anatol; Lin, Jack J; Salamon, Noriko; Dutton, Rebecca A; Luders, Eileen; Fields, Tony A; Fried, Itzhak; Toga, Arthur W; Thompson, Paul M; Engel, Jerome Jr; Staba, Richard J
27	2009	19081707	Narr, Katherine L; Hageman, Nathan; Woods, Roger P; Hamilton, Liberty S; Clark, Kristi; Phillips, Owen; Shattuck, David W; Asarnow, Robert F; Toga, Arthur W; Nuechterlein, Keith H
27	2008	18519166	Mackenzie-Graham, Allan J; Van Horn, John D; Woods, Roger P; Crawford, Karen L; Toga, Arthur W
27	2003	14638587	Narr, Katherine L; Sharma, Tonmoy; Woods, Roger P; Thompson, Paul M; Sowell, Elizabeth R; Rex, David; Kim, Sharon; Asuncion, Dina; Jang, Seonah; Mazziotta, John; Toga, Arthur W
26	2010	21094882	Luders, Eileen; Toga, Arthur W
26	2009	19589388	MacKenzie-Graham, Allan; Tiwari-Woodruff, Seema K; Sharma, Gaurav; Aguilar, Cynthia; Vo, Kieumai T; Strickland, Lauren V; Morales, Laurie; Fubara, Boma; Martin, Melanie; Jacobs, Russell E; Johnson, G Allan; Toga, Arthur W; Voskuhl, Rhonda R
25	2013	23658162	Fjell, Anders M; McEvoy, Linda; Holland, Dominic; Dale, Anders M; Walhovd, Kristine B
25	2012	22322105	Lee, Grace J; Lu, Po H; Hua, Xue; Lee, Suh; Wu, Stephanie; Nguyen, Ken; Teng, Edmond; Leow, Alex D; Jack, Clifford R Jr; Toga, Arthur W; Weiner, Michael W; Bartzokis, George; Thompson, Paul M
25	2011	21306734	Clark, Kristi A; Nuechterlein, Keith H; Asarnow, Robert F; Hamilton, Liberty S; Phillips, Owen R; Hageman, Nathan S; Woods, Roger P; Alger, Jeffry R; Toga, Arthur W; Narr, Katherine L
25	2010	20114082	Keihaninejad, Shiva; Heckemann, Rolf A; Fagiolo, Gianlorenzo; Symms, Mark R; Hajnal, Joseph V; Hammers, Alexander
25	2006	16139526	Clark, Kristi A; Woods, Roger P; Rottenberg, David A; Toga, Arthur W; Mazziotta, John C
25	1987	3586704	Toga, A W; Arnicar-Sulze, T L
24	2013	23979011	Kang, Ju-Hee; Irwin, David J; Chen-Plotkin, Alice S; Siderowf, Andrew; Caspell, Chelsea; Coffey, Christopher S; Waligorska, Teresa; Taylor, Peggy; Pan, Sarah; Frasier, Mark; Marek, Kenneth; Kieburtz, Karl; Jennings, Danna; Simuni, Tanya; Tanner, Caroline M; Singleton, Andrew; Toga, Arthur W; Chowdhury, Sohini; Mollenhauer, Brit; Trojanowski, John Q; Shaw, Leslie M
24	2011	21692988	Cole, J; Weinberger, D R; Mattay, V S; Cheng, X; Toga, A W; Thompson, P M; Powell-Smith, G; Cohen-Woods, S; Simmons, A; McGuffin, P; Fu, C H Y
24	2007	17712268	Hamilton, Liberty S; Narr, Katherine L; Luders, Eileen; Szeszko, Philip R; Thompson, Paul M; Bilder, Robert M; Toga, Arthur W
24	2005	15854790	Marquardt, Renee K; Levitt, Jennifer G; Blanton, Rebecca E; Caplan, Rochelle; Asarnow, Robert; Siddarth, Prabha; Fadale, David; McCracken, James T; Toga, Arthur W
24	2005	15653266	Taylor, Janelle L; Blanton, Rebecca E; Levitt, Jennifer G; Caplan, Rochelle; Nobel, Daniel; Toga, Arthur W
24	2004	15261329	Paxinos, G; Chai, S Y; Christopoulos, G; Huang, X-F; Toga, A W; Wang, H Q; Sexton, P M
23	2013	23036450	Eskildsen, Simon F; Coupe, Pierrick; Garcia-Lorenzo, Daniel; Fonov, Vladimir; Pruessner, Jens C; Collins, D Louis
23	2012	22510721	Kohannim, Omid; Jahanshad, Neda; Braskie, Meredith N; Stein, Jason L; Chiang, Ming-Chang; Reese, April H; Hibar, Derrek P; Toga, Arthur W; McMahon, Katie L; de Zubicaray, Greig I; Medland, Sarah E; Montgomery, Grant W; Martin, Nicholas G; Wright, Margaret J; Thompson, Paul M
23	2010	20348134	Chang, Joshua C; Shook, Lydia L; Biag, Jonathan; Nguyen, Elaine N; Toga, Arthur W; Charles, Andrew C; Brennan, Kevin C
23	2010	19819339	Zhan, Liang; Leow, Alex D; Jahanshad, Neda; Chiang, Ming-Chang; Barysheva, Marina; Lee, Agatha D; Toga, Arthur W; McMahon, Katie L; de Zubicaray, Greig I; Wright, Margaret J; Thompson, Paul M
23	2009	19041405	Chou, Yi-Yu; Lepore, Natasha; Chiang, Ming-Chang; Avedissian, Christina; Barysheva, Marina; McMahon, Katie L; de Zubicaray, Greig I; Meredith, Matthew; Wright, Margaret J; Toga, Arthur W; Thompson, Paul M
23	2005	16228227	Lee, Erh-Fang; Jacobs, Russell E; Dinov, Ivo; Leow, Alex; Toga, Arthur W
22	2011	22500773	Dennis, Emily L; Jahanshad, Neda; Rudie, Jeffrey D; Brown, Jesse A; Johnson, Kori; McMahon, Katie L; de Zubicaray, Greig I; Montgomery, Grant; Martin, Nicholas G; Wright, Margaret J; Bookheimer, Susan Y; Dapretto, Mirella; Toga, Arthur W; Thompson, Paul M
22	2011	20932920	Luders, Eileen; Thompson, Paul M; Narr, Katherine L; Zamanyan, Alen; Chou, Yi-Yu; Gutman, Boris; Dinov, Ivo D; Toga, Arthur W
22	2009	19449330	Hamilton, Liberty S; Altshuler, Lori L; Townsend, Jennifer; Bookheimer, Susan Y; Phillips, Owen R; Fischer, Jeffrey; Woods, Roger P; Mazziotta, John C; Toga, Arthur W; Nuechterlein, Keith H; Narr, Katherine L
22	2007	18043765	Rusch, Nicolas; Luders, Eileen; Lieb, Klaus; Zahn, Roland; Ebert, Dieter; Thompson, Paul M; Toga, Arthur W; van Elst, Ludger Tebartz
22	2002	11936599	Dinov, Ivo D; Mega, Michael S; Thompson, Paul M; Woods, Roger P; Sumners, De Witt L; Sowell, Elizabeth L; Toga, Arthur W
22	1994	9343583	Toga, A W; Ambach, K L; Schluender, S
21	2012	22644789	Gibbons, Laura E; Carle, Adam C; Mackin, R Scott; Harvey, Danielle; Mukherjee, Shubhabrata; Insel, Philip; Curtis, S McKay; Mungas, Dan; Crane, Paul K
21	2011	22105948	Vidoni, E D; Townley, R A; Honea, R A; Burns, J M
21	2011	21440071	Wang, Yalin; Song, Yang; Rajagopalan, Priya; An, Tuo; Liu, Krystal; Chou, Yi-Yu; Gutman, Boris; Toga, Arthur W; Thompson, Paul M
21	2009	19506479	Van Horn, John Darrell; Toga, Arthur W
21	2008	18280181	Xu, Yuan; Valentino, Daniel J; Scher, Ann I; Dinov, Ivo; White, Lon R; Thompson, Paul M; Launer, Lenore J; Toga, Arthur W
21	2008	17485107	Apostolova, Liana G; Lu, Po; Rogers, Steve; Dutton, Rebecca A; Hayashi, Kiralee M; Toga, Arthur W; Cummings, Jeffrey L; Thompson, Paul M
21	1997	9152579	Toga, A W; Goldkorn, A; Ambach, K; Chao, K; Quinn, B C; Yao, P
20	2012	22374478	Luders, Eileen; Phillips, Owen R; Clark, Kristi; Kurth, Florian; Toga, Arthur W; Narr, Katherine L
20	2011	21512418	Rajagopalan, Priya; Hua, Xue; Toga, Arthur W; Jack, Clifford R Jr; Weiner, Michael W; Thompson, Paul M
20	2011	21233781	Joshi, Anand A; Lepore, Natasha; Joshi, Shantanu H; Lee, Agatha D; Barysheva, Marina; Stein, Jason L; McMahon, Katie L; Johnson, Kori; de Zubicaray, Greig I; Martin, Nicholas G; Wright, Margaret J; Toga, Arthur W; Thompson, Paul M
20	2011	20029391	Raine, A; Yang, Y; Narr, K L; Toga, A W
20	2010	20152910	Tang, Yuchun; Hojatkashani, Cornelius; Dinov, Ivo D; Sun, Bo; Fan, Lingzhong; Lin, Xiangtao; Qi, Hengtao; Hua, Xue; Liu, Shuwei; Toga, Arthur W
20	2010	19900560	Wang, Yalin; Zhang, Jie; Gutman, Boris; Chan, Tony F; Becker, James T; Aizenstein, Howard J; Lopez, Oscar L; Tamburo, Robert J; Toga, Arthur W; Thompson, Paul M
20	2010	19780044	Ho, April J; Hua, Xue; Lee, Suh; Leow, Alex D; Yanovsky, Igor; Gutman, Boris; Dinov, Ivo D; Lepore, Natasha; Stein, Jason L; Toga, Arthur W; Jack, Clifford R Jr; Bernstein, Matt A; Reiman, Eric M; Harvey, Danielle J; Kornak, John; Schuff, Norbert; Alexander, Gene E; Weiner, Michael W; Thompson, Paul M
20	2009	19446636	Prakash, Neal; Hageman, Nathan; Hua, Xue; Toga, Arthur W; Perlman, Susan L; Salamon, Noriko
20	2008	18450539	Shi, Y; Thompson, P M; Dinov, I; Toga, A W
20	2006	16595856	Cannon, Tyrone D; Thompson, Paul M; van Erp, Theo G M; Huttunen, Matti; Lonnqvist, Jouko; Kaprio, Jaakko; Toga, Arthur W
20	2004	15458588	Cannestra, Andrew F; Pouratian, Nader; Forage, James; Bookheimer, Susan Y; Martin, Neil A; Toga, Arthur W
20	1983	6628608	Toga, A W; Lothman, E W
19	2013	23471985	Jahanshad, Neda; Rajagopalan, Priya; Hua, Xue; Hibar, Derrek P; Nir, Talia M; Toga, Arthur W; Jack, Clifford R Jr; Saykin, Andrew J; Green, Robert C; Weiner, Michael W; Medland, Sarah E; Montgomery, Grant W; Hansell, Narelle K; McMahon, Katie L; de Zubicaray, Greig I; Martin, Nicholas G; Wright, Margaret J; Thompson, Paul M
19	2013	23407841	Fani, Negar; Gutman, David; Tone, Erin B; Almli, Lynn; Mercer, Kristina B; Davis, Jennifer; Glover, Ebony; Jovanovic, Tanja; Bradley, Bekh; Dinov, Ivo D; Zamanyan, Alen; Toga, Arthur W; Binder, Elisabeth B; Ressler, Kerry J
19	2009	19054395	Ogren, Jennifer A; Bragin, Anatol; Wilson, Charles L; Hoftman, Gil D; Lin, Jack J; Dutton, Rebecca A; Fields, Tony A; Toga, Arthur W; Thompson, Paul M; Engel, Jerome Jr; Staba, Richard J
19	2007	17437284	Bearden, Carrie E; van Erp, Theo G M; Thompson, Paul M; Toga, Arthur W; Cannon, Tyrone D
18	2012	22782295	Crane, Paul K; Carle, Adam; Gibbons, Laura E; Insel, Philip; Mackin, R Scott; Gross, Alden; Jones, Richard N; Mukherjee, Shubhabrata; Curtis, S McKay; Harvey, Danielle; Weiner, Michael; Mungas, Dan
18	2012	22485168	Johnstone, Daniel; Milward, Elizabeth A; Berretta, Regina; Moscato, Pablo
18	2011	21502949	Stein, J L; Hibar, D P; Madsen, S K; Khamis, M; McMahon, K L; de Zubicaray, G I; Hansell, N K; Montgomery, G W; Martin, N G; Wright, M J; Saykin, A J; Jack, C R Jr; Weiner, M W; Toga, A W; Thompson, P M
18	2011	21467255	Chiang, Gloria C; Insel, Philip S; Tosun, Duygu; Schuff, Norbert; Truran-Sacrey, Diana; Raptentsetsang, Sky; Jack, Clifford R Jr; Weiner, Michael W
18	2010	21148006	Foland-Ross, Lara C; Altshuler, Lori L; Bookheimer, Susan Y; Lieberman, Matthew D; Townsend, Jennifer; Penfold, Conor; Moody, Teena; Ahlf, Kyle; Shen, Jim K; Madsen, Sarah K; Rasser, Paul E; Toga, Arthur W; Thompson, Paul M
18	2009	19554561	Brun, Caroline C; Nicolson, Rob; Lepore, Natasha; Chou, Yi-Yu; Vidal, Christine N; DeVito, Timothy J; Drost, Dick J; Williamson, Peter C; Rajakumar, Nagalingam; Toga, Arthur W; Thompson, Paul M
18	2009	19285559	Lepore, Natasha; Shi, Yonggang; Lepore, Franco; Fortin, Madeline; Voss, Patrice; Chou, Yi-Yu; Lord, Catherine; Lassonde, Maryse; Dinov, Ivo D; Toga, Arthur W; Thompson, Paul M
18	2008	18089578	Luders, Eileen; Narr, Katherine L; Bilder, Robert M; Szeszko, Philip R; Gurbani, Mala N; Hamilton, Liberty; Toga, Arthur W; Gaser, Christian
18	2007	17267937	Yang, Yaling; Raine, Adrian; Narr, Katherine L; Lencz, Todd; LaCasse, Lori; Colletti, Patrick; Toga, Arthur W
18	2005	15847570	Guiou, Michael; Sheth, Sameer; Nemoto, Masahito; Walker, Melissa; Pouratian, Nader; Ba, Alyssa; Toga, Arthur W
18	2000	10982495	Sowell, E R; Toga, A W; Asarnow, R
18	1998	9740100	Blood, A J; Toga, A W
18	1986	3746432	Toga, A W; Santori, E M; Samaie, M
17	2013	23153970	Hua, Xue; Hibar, Derrek P; Ching, Christopher R K; Boyle, Christina P; Rajagopalan, Priya; Gutman, Boris A; Leow, Alex D; Toga, Arthur W; Jack, Clifford R Jr; Harvey, Danielle; Weiner, Michael W; Thompson, Paul M
17	2009	19437498	Gutman, Boris; Wang, Yalin; Morra, Jonathan; Toga, Arthur W; Thompson, Paul M
17	2007	16875759	Carmichael, Owen T; Kuller, L H; Lopez, O L; Thompson, P M; Dutton, R A; Lu, A; Lee, S E; Lee, J Y; Aizenstein, H J; Meltzer, C C; Liu, Y; Toga, A W; Becker, J T
17	2000	10908916	Chen, J W; O'Farrell, A M; Toga, A W
16	2012	22616011	Van Horn, John Darrell; Irimia, Andrei; Torgerson, Carinna M; Chambers, Micah C; Kikinis, Ron; Toga, Arthur W
16	2012	22539856	Braskie, Meredith N; Jahanshad, Neda; Stein, Jason L; Barysheva, Marina; Johnson, Kori; McMahon, Katie L; de Zubicaray, Greig I; Martin, Nicholas G; Wright, Margaret J; Ringman, John M; Toga, Arthur W; Thompson, Paul M
16	2011	21787171	Irimia, Andrei; Chambers, Micah C; Alger, Jeffry R; Filippou, Maria; Prastawa, Marcel W; Wang, Bo; Hovda, David A; Gerig, Guido; Toga, Arthur W; Kikinis, Ron; Vespa, Paul M; Van Horn, John D
16	2008	17712348	Ballmaier, Martina; Kumar, Anand; Elderkin-Thompson, Virginia; Narr, Katherine L; Luders, Eileen; Thompson, Paul M; Hojatkashani, Cornelius; Pham, Daniel; Heinz, Andreas; Toga, Arthur W
16	2007	17720552	Toga, Arthur W; Thompson, Paul M
16	2007	17574868	Prakash, Neal; Biag, Jonathan D; Sheth, Sameer A; Mitsuyama, Satoshi; Theriot, Jeremy; Ramachandra, Chaithanya; Toga, Arthur W
16	2003	15355004	Pouratian, Nader; Sheth, Sameer; Bookheimer, Susan Y; Martin, Neil A; Toga, Arthur W
16	1995	7715839	Quinn, B; Toga, A W; Motamed, S; Merlic, C A
15	2012	22876315	Holland, Dominic; Desikan, Rahul S; Dale, Anders M; McEvoy, Linda K
15	2011	21571255	Phillips, Owen R; Nuechterlein, Keith H; Asarnow, Robert F; Clark, Kristi A; Cabeen, Ryan; Yang, Yaling; Woods, Roger P; Toga, Arthur W; Narr, Katherine L
15	2010	20817413	Yang, Yaling; Nuechterlein, Keith H; Phillips, Owen; Hamilton, Liberty S; Subotnik, Kenneth L; Asarnow, Robert F; Toga, Arthur W; Narr, Katherine L
15	2010	20110151	Tohka, Jussi; Dinov, Ivo D; Shattuck, David W; Toga, Arthur W
15	2009	19449336	Narr, Katherine L; Szeszko, Philip R; Lencz, Todd; Woods, Roger P; Hamilton, Liberty S; Phillips, Owen; Robinson, Delbert; Burdick, Katherine E; DeRosse, Pamela; Kucherlapati, Raju; Thompson, Paul M; Toga, Arthur W; Malhotra, Anil K; Bilder, Robert M
15	2007	17504947	Chin, Mark H; Geng, Alex B; Khan, Arshad H; Qian, Wei-Jun; Petyuk, Vladislav A; Boline, Jyl; Levy, Shawn; Toga, Arthur W; Smith, Richard D; Leahy, Richard M; Smith, Desmond J
15	2004	14972367	Ballmaier, Martina; Toga, Arthur W; Siddarth, Prabha; Blanton, Rebecca E; Levitt, Jennifer G; Lee, Michelle; Caplan, Rochelle
15	2004	14964564	Xu, Meihe; Thompson, Paul M; Toga, Arthur W
15	2003	12854762	Pouratian, Nader; Bookheimer, Susan Y; Rubino, Gregory; Martin, Neil A; Toga, Arthur W
15	1982	7082260	Burton, H A; Toga, A W
14	2012	23028511	Kiddle, Steven John; Thambisetty, Madhav; Simmons, Andrew; Riddoch-Contreras, Joanna; Hye, Abdul; Westman, Eric; Pike, Ian; Ward, Malcolm; Johnston, Caroline; Lupton, Michelle Katharine; Lunnon, Katie; Soininen, Hilkka; Kloszewska, Iwona; Tsolaki, Magda; Vellas, Bruno; Mecocci, Patrizia; Lovestone, Simon; Newhouse, Stephen; Dobson, Richard
14	2012	22848344	Bejjani, Anthony; O'Neill, Joseph; Kim, John A; Frew, Andrew J; Yee, Victor W; Ly, Ronald; Kitchen, Christina; Salamon, Noriko; McCracken, James T; Toga, Arthur W; Alger, Jeffry R; Levitt, Jennifer G
14	2012	22723713	Chiang, Ming-Chang; Barysheva, Marina; McMahon, Katie L; de Zubicaray, Greig I; Johnson, Kori; Montgomery, Grant W; Martin, Nicholas G; Toga, Arthur W; Wright, Margaret J; Shapshak, Paul; Thompson, Paul M
14	2012	22689752	Wang, Hua; Nie, Feiping; Huang, Heng; Risacher, Shannon L; Saykin, Andrew J; Shen, Li
14	2012	21455943	van Erp, Theo G M; Thompson, Paul M; Kieseppa, Tuula; Bearden, Carrie E; Marino, Alexandria C; Hoftman, Gil D; Haukka, Jari; Partonen, Timo; Huttunen, Matti; Kaprio, Jaakko; Lonnqvist, Jouko; Poutanen, Veli-Pekka; Toga, Arthur W; Cannon, Tyrone D
14	2011	20826877	Scher, Ann I; Xu, Yuan; Korf, Esther S C; Hartley, Stephen W; Witter, Menno P; Scheltens, Philip; White, Lon R; Thompson, Paul M; Toga, Arthur W; Valentino, Daniel J; Launer, Lenore J
14	2009	19244008	Shi, Yonggang; Tu, Zhuowen; Reiss, Allan L; Dutton, Rebecca A; Lee, Agatha D; Galaburda, Albert M; Dinov, Ivo; Thompson, Paul M; Toga, Arthur W
14	2006	16476946	Ying, S H; Choi, S I; Perlman, S L; Baloh, R W; Zee, D S; Toga, A W
14	2006	16426866	Annese, J; Sforza, D M; Dubach, M; Bowden, D; Toga, A W
14	2006	16386409	Narr, Katherine L; Bilder, Robert M; Woods, Roger P; Thompson, Paul M; Szeszko, Philip; Robinson, Delbert; Ballmaier, Martina; Messenger, Bradley; Wang, YungPing; Toga, Arthur W
14	1979	469960	Toga, A W; Burton, H A
13	2013	22815233	Luders, Eileen; Thompson, Paul M; Kurth, Florian; Hong, Jui-Yang; Phillips, Owen R; Wang, Yalin; Gutman, Boris A; Chou, Yi-Yu; Narr, Katherine L; Toga, Arthur W
13	2012	22343285	Bakken, Trygve E; Roddey, J Cooper; Djurovic, Srdjan; Akshoomoff, Natacha; Amaral, David G; Bloss, Cinnamon S; Casey, B J; Chang, Linda; Ernst, Thomas M; Gruen, Jeffrey R; Jernigan, Terry L; Kaufmann, Walter E; Kenet, Tal; Kennedy, David N; Kuperman, Joshua M; Murray, Sarah S; Sowell, Elizabeth R; Rimol, Lars M; Mattingsdal, Morten; Melle, Ingrid; Agartz, Ingrid; Andreassen, Ole A; Schork, Nichol…
13	2009	18786643	Prakash, Neal; Uhlemann, Falk; Sheth, Sameer A; Bookheimer, Susan; Martin, Neil; Toga, Arthur W
13	2009	18775497	Mazziotta, John C; Woods, Roger; Iacoboni, Marco; Sicotte, Nancy; Yaden, Kami; Tran, Mary; Bean, Courtney; Kaplan, Jonas; Toga, Arthur W
13	2002	12374427	Toga, Arthur W
13	1991	1958320	Toga, A W
12	2012	20833446	Andrawis, John P; Hwang, Kristy S; Green, Amity E; Kotlerman, Jenny; Elashoff, David; Morra, Jonathan H; Cummings, Jeffrey L; Toga, Arthur W; Thompson, Paul M; Apostolova, Liana G
12	2010	20624704	Shi, Yonggang; Lai, Rongjie; Morra, Jonathan H; Dinov, Ivo; Thompson, Paul M; Toga, Arthur W
12	2009	19244007	Hageman, Nathan S; Toga, Arthur W; Narr, Katherine L; Shattuck, David W
12	2009	19162074	Shattuck, David W; Joshi, Anand A; Pantazis, Dimitrios; Kan, Eric; Dutton, Rebecca A; Sowell, Elizabeth R; Thompson, Paul M; Toga, Arthur W; Leahy, Richard M
12	2009	19051289	Pietilainen, Olli P H; Paunio, Tiina; Loukola, Anu; Tuulio-Henriksson, Annamari; Kieseppa, Tuula; Thompson, Paul; Toga, Arthur W; van Erp, Theo G M; Silventoinen, Karri; Soronen, Pia; Hennah, William; Turunen, Joni A; Wedenoja, Juho; Palo, Outi M; Silander, Kaisa; Lonnqvist, Jouko; Kaprio, Jaakko; Cannon, Tyrone D; Peltonen, Leena
12	2008	19224318	Minnerop, Martina; Luders, Eileen; Specht, Karsten; Ruhlmann, Jurgen; Schneider-Gold, Christiane; Schroder, Rolf; Thompson, Paul M; Toga, Arthur W; Klockgether, Thomas; Kornblum, Cornelia
12	2008	18502618	Vidal, Christine N; Nicolson, Rob; Boire, Jean-Yves; Barra, Vincent; DeVito, Timothy J; Hayashi, Kiralee M; Geaga, Jennifer A; Drost, Dick J; Williamson, Peter C; Rajakumar, Nagalingam; Toga, Arthur W; Thompson, Paul M
12	2007	17767578	Mackenzie-Graham, Allan J; Lee, Erh-Fang; Dinov, Ivo D; Yuan, Heng; Jacobs, Russell E; Toga, Arthur W
11	2013	23701292	Daianu, Madelaine; Jahanshad, Neda; Nir, Talia M; Toga, Arthur W; Jack, Clifford R Jr; Weiner, Michael W; Thompson, Paul M
11	2013	23523774	Tong, Tong; Wolz, Robin; Coupe, Pierrick; Hajnal, Joseph V; Rueckert, Daniel
11	2012	22945617	Gogtay, Nitin; Hua, Xue; Stidd, Reva; Boyle, Christina P; Lee, Suh; Weisinger, Brian; Chavez, Alex; Giedd, Jay N; Clasen, Liv; Toga, Arthur W; Rapoport, Judith L; Thompson, Paul M
11	2012	22856375	Novak, Nic M; Stein, Jason L; Medland, Sarah E; Hibar, Derrek P; Thompson, Paul M; Toga, Arthur W
11	2008	18797315	Narayan, Veena M; Narr, Katherine L; Phillips, Owen R; Thompson, Paul M; Toga, Arthur W; Szeszko, Philip R
11	2006	16341022	MacFall, James R; Taylor, Warren D; Rex, David E; Pieper, Steve; Payne, Martha E; McQuoid, Douglas R; Steffens, David C; Kikinis, Ron; Toga, Arthur W; Krishnan, K Ranga Rama
10	2013	24040118	Jiang, Zhiguo; Dinov, Ivo D; Labus, Jennifer; Shi, Yonggang; Zamanyan, Alen; Gupta, Arpana; Ashe-McNalley, Cody; Hong, Jui-Yang; Tillisch, Kirsten; Toga, Arthur W; Mayer, Emeran A
10	2013	23296188	Gutman, Boris A; Hua, Xue; Rajagopalan, Priya; Chou, Yi-Yu; Wang, Yalin; Yanovsky, Igor; Toga, Arthur W; Jack, Clifford R Jr; Weiner, Michael W; Thompson, Paul M
10	2012	22865056	Ramanan, Vijay K; Kim, Sungeun; Holohan, Kelly; Shen, Li; Nho, Kwangsik; Risacher, Shannon L; Foroud, Tatiana M; Mukherjee, Shubhabrata; Crane, Paul K; Aisen, Paul S; Petersen, Ronald C; Weiner, Michael W; Saykin, Andrew J
10	2012	22728617	Domoto-Reilly, Kimiko; Sapolsky, Daisy; Brickhouse, Michael; Dickerson, Bradford C
10	2012	22223853	Di Paola, M; Luders, E; Cherubini, A; Sanchez-Castaneda, C; Thompson, P M; Toga, A W; Caltagirone, C; Orobello, S; Elifani, F; Squitieri, F; Sabatini, U
10	2012	21926017	Wang, Yalin; Shi, Jie; Yin, Xiaotian; Gu, Xianfeng; Chan, Tony F; Yau, Shing-Tung; Toga, Arthur W; Thompson, Paul M
10	2011	21391248	Tosun, Duygu; Siddarth, Prabha; Toga, Arthur W; Hermann, Bruce; Caplan, Rochelle
10	2010	20613678	Xu, Cunlu; Wang, Zhenhua; Fan, Ming; Liu, Bing; Song, Ming; Zhen, Xiantong; Jiang, Tianzi
10	2002	12091565	Blood, Anne J; Pouratian, Nader; Toga, Arthur W
9	2013	23424625	Liu, Yawu; Mattila, Jussi; Ruiz, Miguel Angel Munoz; Paajanen, Teemu; Koikkalainen, Juha; van Gils, Mark; Herukka, Sanna-Kaisa; Waldemar, Gunhild; Lotjonen, Jyrki; Soininen, Hilkka
9	2013	22976236	Desikan, R S; McEvoy, L K; Holland, D; Thompson, W K; Brewer, J B; Aisen, P S; Andreassen, O A; Hyman, B T; Sperling, R A; Dale, A M
9	2011	21531390	Kurth, Florian; Narr, Katherine L; Woods, Roger P; O'Neill, Joseph; Alger, Jeffry R; Caplan, Rochelle; McCracken, James T; Toga, Arthur W; Levitt, Jennifer G
9	2011	20847151	Westerhausen, Rene; Luders, Eileen; Specht, Karsten; Ofte, Sonja H; Toga, Arthur W; Thompson, Paul M; Helland, Turid; Hugdahl, Kenneth
9	2010	20206705	Patel, Vishal; Shi, Yonggang; Thompson, Paul M; Toga, Arthur W
9	2010	19998367	Lepore, Natasha; Vachon, Patrick; Lepore, Franco; Chou, Yi-Yu; Voss, Patrice; Brun, Caroline C; Lee, Agatha D; Toga, Arthur W; Thompson, Paul M
9	2008	18806691	Klunder, Andrea D; Chiang, Ming-Chang; Dutton, Rebecca A; Lee, Sharon E; Toga, Arthur W; Lopez, Oscar L; Aizenstein, Howard J; Becker, James T; Thompson, Paul M
9	2008	18395317	Bearden, Carrie E; Glahn, David C; Lee, Agatha D; Chiang, Ming-Chang; van Erp, Theo G M; Cannon, Tyrone D; Reiss, Allan L; Toga, Arthur W; Thompson, Paul M
9	1981	7323190	Toga, A W; Collins, R C
8	2013	22021093	Hua, Xue; Thompson, Paul M; Leow, Alex D; Madsen, Sarah K; Caplan, Rochelle; Alger, Jeffry R; O'Neill, Joseph; Joshi, Kishori; Smalley, Susan L; Toga, Arthur W; Levitt, Jennifer G
8	2012	22562439	Johnson, Julene K; Gross, Alden L; Pa, Judy; McLaren, Donald G; Park, Lovingly Quitania; Manly, Jennifer J
8	2011	21539003	Ho, April J; Raji, Cyrus A; Saharan, Priya; DeGiorgio, Andrew; Madsen, Sarah K; Hibar, Derrek P; Stein, Jason L; Becker, James T; Lopez, Oscar L; Toga, Arthur W; Thompson, Paul M
8	2011	20886580	Phillips, Owen R; Clark, Kristi A; Woods, Roger P; Subotnik, Kenneth L; Asarnow, Robert F; Nuechterlein, Keith H; Toga, Arthur W; Narr, Katherine L
8	2010	20227253	Yang, Yaling; Raine, Adrian; Han, Chen-Bo; Schug, Robert A; Toga, Arthur W; Narr, Katherine L
8	2009	19457360	Eckstein, Ilya; Shattuck, David W; Stein, Jason L; McMahon, Katie L; de Zubicaray, Greig; Wright, Margaret J; Thompson, Paul M; Toga, Arthur W
8	2006	17354890	Lepore, Natasha; Brun, Caroline A; Chiang, Ming-Chang; Chou, Yi-Yu; Dutton, Rebecca A; Hayashi, Kiralee M; Lopez, Oscar L; Aizenstein, Howard J; Toga, Arthur W; Becker, James T; Thompson, Paul M
8	2006	16768240	Xu, Meihe; Thompson, Paul M; Toga, Arthur W
8	2006	16598642	Dinov, Ivo D; Valentino, Daniel; Shin, Bae Cheol; Konstantinidis, Fotios; Hu, Guogang; MacKenzie-Graham, Allan; Lee, Erh-Fang; Shattuck, David; Ma, Jeff; Schwartz, Craig; Toga, Arthur W
7	2013	23592957	Dukart, Juergen; Kherif, Ferath; Mueller, Karsten; Adaszewski, Stanislaw; Schroeter, Matthias L; Frackowiak, Richard S J; Draganski, Bogdan
7	2013	23399468	Toga, Arthur W; Thompson, Paul M
7	2013	23238164	Rajagopalan, Priya; Toga, Arthur W; Jack, Clifford R; Weiner, Michael W; Thompson, Paul M
7	2013	22419507	Kurth, Florian; Levitt, Jennifer G; Phillips, Owen R; Luders, Eileen; Woods, Roger P; Mazziotta, John C; Toga, Arthur W; Narr, Katherine L
7	2012	23179062	Habeck, Christian; Risacher, Shannon; Lee, Grace J; Glymour, M Maria; Mormino, Elizabeth; Mukherjee, Shubhabrata; Kim, Sungeun; Nho, Kwangsik; DeCarli, Charles; Saykin, Andrew J; Crane, Paul K
7	2012	23070747	Nho, Kwangsik; Risacher, Shannon L; Crane, Paul K; DeCarli, Charles; Glymour, M Maria; Habeck, Christian; Kim, Sungeun; Lee, Grace J; Mormino, Elizabeth; Mukherjee, Shubhabrata; Shen, Li; West, John D; Saykin, Andrew J
7	2012	22411609	MacKenzie-Graham, Allan J; Rinek, Gilda A; Avedisian, Andrea; Morales, Laurie B; Umeda, Elizabeth; Boulat, Benoit; Jacobs, Russell E; Toga, Arthur W; Voskuhl, Rhonda R
7	2012	21820065	Wu, Guorong; Wang, Qian; Shen, Dinggang
7	2011	20923706	Woods, Roger P; Fears, Scott C; Jorgensen, Matthew J; Fairbanks, Lynn A; Toga, Arthur W; Freimer, Nelson B
7	2010	20623690	Minnerop, Martina; Luders, Eileen; Specht, Karsten; Ruhlmann, Jurgen; Schimke, Nicole; Thompson, Paul M; Chou, Yi Y; Toga, Arthur W; Abele, Michael; Wullner, Ullrich; Klockgether, Thomas
7	2010	19636640	Apostolova, Liana G; Thompson, Paul M; Rogers, Steve A; Dinov, Ivo D; Zoumalan, Charleen; Steiner, Calen A; Siu, Erin; Green, Amity E; Small, Gary W; Toga, Arthur W; Cummings, Jeffrey L; Phelps, Michael E; Silverman, Daniel H
7	2008	18982692	Brun, Caroline; Lepore, Natasha; Pennec, Xavier; Chou, Yi-Yu; Lee, Agatha D; Barysheva, Marina; de Zubicaray, Grieg; Meredith, Matthew; McMahon, Katie; Wright, Margaret J; Toga, Arthur W; Thompson, Paul M
7	2007	17926678	Chang, Herng-Hua; Valentino, Daniel J; Duckwiler, Gary R; Toga, Arthur W
7	2005	16387199	Toga, Arthur W; Thompson, Paul M
7	2002	15771400	Pouratian, Nader; Cannestra, Andrew F; Martin, Neil A; Toga, Arthur W
7	1993	8107500	Santori, E M; Toga, A W
6	2013	23000788	Joshi, Shantanu H; Narr, Katherine L; Philips, Owen R; Nuechterlein, Keith H; Asarnow, Robert F; Toga, Arthur W; Woods, Roger P
6	2013	22522814	Zhan, Liang; Jahanshad, Neda; Ennis, Daniel B; Jin, Yan; Bernstein, Matthew A; Borowski, Bret J; Jack, Clifford R Jr; Toga, Arthur W; Leow, Alex D; Thompson, Paul M
6	2012	23286144	Dennis, Emily L; Jahanshad, Neda; Toga, Arthur W; McMahon, Katie L; de Zubicaray, Greig I; Martin, Nicholas G; Wright, Margaret J; Thompson, Paul M
6	2012	22856364	Hibar, Derrek P; Jahanshad, Neda; Stein, Jason L; Kohannim, Omid; Toga, Arthur W; Medland, Sarah E; Hansell, Narelle K; McMahon, Katie L; de Zubicaray, Greig I; Montgomery, Grant W; Martin, Nicholas G; Wright, Margaret J; Thompson, Paul M
6	2012	22258915	Jung, Brian C; Choi, Soo I; Du, Annie X; Cuzzocreo, Jennifer L; Geng, Zhuo Z; Ying, Howard S; Perlman, Susan L; Toga, Arthur W; Prince, Jerry L; Ying, Sarah H
6	2012	21685781	Bonner-Jackson, Aaron; Okonkwo, Ozioma; Tremont, Geoffrey
6	2011	21304146	Yang, Yaling; Raine, Adrian; Colletti, Patrick; Toga, Arthur W; Narr, Katherine L
6	2010	20582489	Lancaster, Jack L; Cykowski, Matthew D; McKay, David Reese; Kochunov, Peter V; Fox, Peter T; Rogers, William; Toga, Arthur W; Zilles, Karl; Amunts, Katrin; Mazziotta, John
6	2010	20056160	Joshi, Anand A; Pantazis, Dimitrios; Li, Quanzheng; Damasio, Hanna; Shattuck, David W; Toga, Arthur W; Leahy, Richard M
6	2007	18368367	MacKenzie-Graham, Allan; Boline, Jyl; Toga, Arthur W
6	2005	16284415	Dinov, Ivo D; Boscardin, John W; Mega, Michael S; Sowell, Elizabeth L; Toga, Arthur W
6	1993	8425754	Narayan, S; Sensharma, D; Santori, E M; Lee, A A; Sabherwal, A; Toga, A W
6	1979	487094	Layton, B S; Toga, A W; Horenstein, S; Davenport, D G
5	2013	23727319	Wright, Susan N; Kochunov, Peter; Mut, Fernando; Bergamino, Maurizio; Brown, Kerry M; Mazziotta, John C; Toga, Arthur W; Cebral, Juan R; Ascoli, Giorgio A
5	2013	23435208	Wang, Yalin; Yuan, Lei; Shi, Jie; Greve, Alexander; Ye, Jieping; Toga, Arthur W; Reiss, Allan L; Thompson, Paul M
5	2013	23205551	Zhan, Liang; Mueller, Bryon A; Jahanshad, Neda; Jin, Yan; Lenglet, Christophe; Yacoub, Essa; Sapiro, Guillermo; Ugurbil, Kamil; Harel, Noam; Toga, Arthur W; Lim, Kelvin O; Thompson, Paul M
5	2012	22491869	Lo, Raymond Y; Jagust, William J
5	2012	22460332	Smith, Charles D; Andersen, Anders H; Gold, Brian T
5	2012	21684041	Ewers, Michael; Schmitz, Susanne; Hansson, Oskar; Walsh, Cathal; Fitzpatrick, Annette; Bennett, David; Minthon, Lennart; Trojanowski, John Q; Shaw, Leslie M; Faluyi, Yetunde O; Vellas, Bruno; Dubois, Bruno; Blennow, Kaj; Buerger, Katharina; Teipel, Stefan J; Weiner, Michael; Hampel, Harald
5	2011	22432953	Oishi, Kenichi; Huang, Hao; Yoshioka, Takashi; Ying, Sarah H; Zee, David S; Zilles, Karl; Amunts, Katrin; Woods, Roger; Toga, Arthur W; Pike, G Bruce; Rosa-Neto, Pedro; Evans, Alan C; van Zijl, Peter C M; Mazziotta, John C; Mori, Susumu
5	2011	21625230	Valenzuela, M; Bartres-Faz, D; Beg, F; Fornito, A; Merlo-Pich, E; Muller, U; Ongur, D; Toga, A W; Yucel, M
5	2009	20426150	Chiang, Ming-Chang; Avedissian, Christina; Barysheva, Marina; Toga, Arthur W; McMahon, Katie L; de Zubicaray, Greig I; Wright, Margaret J; Thompson, Paul M
5	2009	19013531	Sheth, Sameer A; Prakash, Neal; Guiou, Michael; Toga, Arthur W
5	2002	15771403	Pouratian, Nader; Bookheimer, Susan Y; Rex, David E; Martin, Neil A; Toga, Arthur W
5	1996	8947676	Toga, A W; Thompson, P M; Holmes, C J; Payne, B A
4	2013	23461767	Phillips, Owen R; Clark, Kristi A; Luders, Eileen; Azhir, Ramin; Joshi, Shantanu H; Woods, Roger P; Mazziotta, John C; Toga, Arthur W; Narr, Katherine L
4	2013	23182131	Rajagopalan, Priya; Refsum, Helga; Hua, Xue; Toga, Arthur W; Jack, Clifford R Jr; Weiner, Michael W; Thompson, Paul M
4	2013	22438280	Kurth, Florian; Mayer, Emeran A; Toga, Arthur W; Thompson, Paul M; Luders, Eileen
4	2012	23115163	Theriot, Jeremy J; Toga, Arthur W; Prakash, Neal; Ju, Y Sungtaek; Brennan, K C
4	2012	22777078	Park, Lovingly Quitania; Gross, Alden L; McLaren, Donald G; Pa, Judy; Johnson, Julene K; Mitchell, Meghan; Manly, Jennifer J
4	2012	22718430	Gross, Alden L; Manly, Jennifer J; Pa, Judy; Johnson, Julene K; Park, Lovingly Quitania; Mitchell, Meghan B; Melrose, Rebecca J; Inouye, Sharon K; McLaren, Donald G
4	2012	22614326	Skinner, Jeannine; Carvalho, Janessa O; Potter, Guy G; Thames, April; Zelinski, Elizabeth; Crane, Paul K; Gibbons, Laura E
4	2012	21958592	Rasmussen, Jerod M; Lakatos, Anita; van Erp, Theo G M; Kruggel, Frithjof; Keator, David B; Fallon, James T; Macciardi, Fabio; Potkin, Steven G
4	2012	21850525	Jung, Brian C; Choi, Soo I; Du, Annie X; Cuzzocreo, Jennifer L; Ying, Howard S; Landman, Bennett A; Perlman, Susan L; Baloh, Robert W; Zee, David S; Toga, Arthur W; Prince, Jerry L; Ying, Sarah H
4	2008	18512163	Neu, Scott C; Toga, Arthur W
4	2007	18044645	Lepore, Natasha; Brun, Caroline; Pennec, Xavier; Chou, Yi-Yu; Lopez, Oscar L; Aizenstein, Howard J; Becker, James T; Toga, Arthur W; Thompson, Paul M
4	2002	12575870	Toga, Arthur W
4	1991	1756446	Toga, A W; Payne, B A
4	1979	509223	Toga, A W; Layton, B S; Horenstein, S
3	2013	24392009	Mattsson, Niklas; Insel, Philip; Tosun, Duygu; Zhang, Jing; Jack, Clifford R Jr; Galasko, Douglas; Weiner, Michael
3	2013	23773521	Iglesias, Juan Eugenio; Sabuncu, Mert Rory; Van Leemput, Koen
3	2013	23727532	Braskie, Meredith N; Kohannim, Omid; Jahanshad, Neda; Chiang, Ming-Chang; Barysheva, Marina; Toga, Arthur W; Ringman, John M; Montgomery, Grant W; McMahon, Katie L; de Zubicaray, Greig I; Martin, Nicholas G; Wright, Margaret J; Thompson, Paul M
3	2013	23602925	Villalon-Reina, Julio; Jahanshad, Neda; Beaton, Elliott; Toga, Arthur W; Thompson, Paul M; Simon, Tony J
3	2013	22903471	Hibar, Derrek P; Stein, Jason L; Ryles, April B; Kohannim, Omid; Jahanshad, Neda; Medland, Sarah E; Hansell, Narelle K; McMahon, Katie L; de Zubicaray, Greig I; Montgomery, Grant W; Martin, Nicholas G; Wright, Margaret J; Saykin, Andrew J; Jack, Clifford R Jr; Weiner, Michael W; Toga, Arthur W; Thompson, Paul M
3	2013	22672880	Braskie, Meredith N; Toga, Arthur W; Thompson, Paul M
3	2012	22614327	Stricker, Nikki H; Dodge, Hiroko H; Dowling, N Maritza; Han, S Duke; Erosheva, Elena A; Jagust, William J
3	2012	22328177	Joshi, Shantanu H; Cabeen, Ryan P; Joshi, Anand A; Sun, Bo; Dinov, Ivo; Narr, Katherine L; Toga, Arthur W; Woods, Roger P
3	2012	22241649	Yang, Yaling; Nuechterlein, Keith H; Phillips, Owen R; Gutman, Boris; Kurth, Florian; Dinov, Ivo; Thompson, Paul M; Asarnow, Robert F; Toga, Arthur W; Narr, Katherine L
3	2012	22002326	Raine, Adrian; Laufer, William S; Yang, Yaling; Narr, Katherine L; Thompson, Paul; Toga, Arthur W
3	2011	21586333	Tosun, Duygu; Caplan, Rochelle; Siddarth, Prabha; Seidenberg, Michael; Gurbani, Suresh; Toga, Arthur W; Hermann, Bruce
3	2009	19694286	Shi, Yonggang; Morra, Jonathan H; Thompson, Paul M; Toga, Arthur W
3	2007	18044653	Tosun, Duygu; Duchesne, Simon; Rolland, Yan; Toga, Arthur W; Verin, Marc; Barillot, Christian
3	2007	17633698	Chiang, Ming-Chang; Klunder, Andrea D; McMahon, Katie; de Zubicaray, Greig I; Wright, Margaret J; Toga, Arthur W; Thompson, Paul M
3	2007	17398079	Gunduz-Bruce, Handan; Narr, Katherine L; Gueorguieva, Ralitza; Toga, Arthur W; Szeszko, Philip R; Ashtari, Manzar; Robinson, Delbert G; Sevy, Serge; Kane, John M; Bilder, Robert M
3	2005	16177906	Toga, Arthur W
3	1999	9844037	Pedersen, N L; Miller, B L; Wetherell, J L; Vallo, J; Toga, A W; Knutson, N; Mehringer, C M; Small, G W; Gatz, M
3	1997	9237445	Toga, A W
2	2013	24304435	Lin, Jack J; Siddarth, Prabha; Riley, Jeffrey D; Gurbani, Suresh G; Ly, Ronald; Yee, Victor W; Levitt, Jennifer G; Toga, Arthur W; Caplan, Rochelle
2	2013	24015190	Bryant, Christopher; Giovanello, Kelly S; Ibrahim, Joseph G; Chang, Jing; Shen, Dinggang; Peterson, Bradley S; Zhu, Hongtu
2	2013	23715905	Arbizu, Javier; Prieto, E; Martinez-Lage, P; Marti-Climent, J M; Garcia-Granero, M; Lamet, I; Pastor, P; Riverol, M; Gomez-Isla, M T; Penuelas, I; Richter, J A; Weiner, M W
2	2013	23694947	Apostolova, Liana G; Babakchanian, Sona; Hwang, Kristy S; Green, Amity E; Zlatev, Dimitar; Chou, Yi-Yu; DeCarli, Charlie; Jack, Clifford R Jr; Petersen, Ronald C; Aisen, Paul S; Cummings, Jeffrey L; Toga, Arthur W; Thompson, Paul M
2	2013	23086519	Shi, Yonggang; Lai, Rongjie; Toga, Arthur W
2	2013	23078960	Di Paola, M; Luders, E; Rubino, I A; Siracusano, A; Manfredi, G; Girardi, P; Martinotti, G; Thompson, P M; Chou, Y-Y; Toga, A W; Caltagirone, C; Spalletta, G
2	2013	22743280	Derado, Gordana; Bowman, F Dubois; Zhang, Lijun
2	2013	22419524	Cherbuin, Nicolas; Luders, Eileen; Chou, Yi-Yu; Thompson, Paul M; Toga, Arthur W; Anstey, Kaarin J
2	2011	21761660	Shi, Yonggang; Lai, Rongjie; Toga, Arthur W
2	2009	20426082	Lee, Agatha D; Lepore, Natasha; Brun, Caroline; Chou, Yi-Yu; Barysheva, Marina; Chiang, Ming-Chang; Madsen, Sarah K; de Zubicaray, Greig I; McMahon, Katie L; Wright, Margaret J; Toga, Arthur W; Thompson, Paul M
2	2009	20426067	Zhan, Liang; Leow, Alex D; Zhu, Siwei; Baryshev, Marina; Toga, Arthur W; McMahon, Katie L; de Zubicaray, Greig I; Wright, Margaret J; Thompson, Paul M
2	2009	19694295	Joshi, Anand; Leahy, Richard; Toga, Arthur W; Shattuck, David
2	2008	18979748	Morra, Jonathan H; Tu, Zhuowen; Apostolova, Liana G; Green, Amity E; Toga, Arthur W; Thompson, Paul M
2	2007	17633692	Shi, Yonggang; Tu, Zhuowen; Reiss, Allan L; Dutton, Rebecca A; Lee, Agatha D; Galaburda, Albert M; Dinov, Ivo; Thompson, Paul M; Toga, Arthur W
2	1997	9390834	Naito, E; Honrubia, V; Naito, Y; Beykirch, K; Toga, A W; Hoffman, L
2	1995	7710812	Toga, A W; Santori, E M
2	1987	3440201	Toga, A W
1	2013	23836390	Liu, Cheng-Yi; Iglesias, Juan Eugenio; Tu, Zhuowen
1	2013	23727529	Zhan, Jinfeng; Dinov, Ivo D; Li, Junning; Zhang, Zhonghe; Hobel, Sam; Shi, Yonggang; Lin, Xiangtao; Zamanyan, Alen; Feng, Lei; Teng, Gaojun; Fang, Fang; Tang, Yuchun; Zang, Fengchao; Toga, Arthur W; Liu, Shuwei
1	2013	23660005	Martinez-Murcia, F J; Gorriz, J M; Ramirez, J; Puntonet, C G; Illan, I A
1	2013	23504659	Cheng, Bo; Zhang, Daoqiang; Chen, Songcan; Kaufer, Daniel I; Shen, Dinggang
1	2013	23487191	Ross, David E; Ochs, Alfred L; Seabaugh, Jan M; Shrader, Carole R
1	2012	23285601	Shi, Yonggang; Lai, Rongjie; Toga, Arthur W
1	2012	22986407	Braskie, Meredith N; Jahanshad, Neda; Toga, Arthur W; McMahon, Katie L; de Zubicaray, Greig I; Martin, Nicholas G; Wright, Margaret J; Thompson, Paul M
1	2011	21995045	Shi, Yonggang; Lai, Rongjie; Gill, Raja; Pelletier, Daniel; Mohr, David; Sicotte, Nancy; Toga, Arthur W
1	2010	20879382	Shi, Yonggang; Sun, Bo; Lai, Rongjie; Dinov, Ivo; Toga, Arthur W
1	2009	20426149	Jahanshad, Neda; Lee, Agatha D; Lepore, Natasha; Chou, Yi-Yu; Brun, Caroline C; Barysheva, Marina; Toga, Arthur W; McMahon, Katie L; de Zubicaray, Greig I; Wright, Margaret J; Thompson, Paul M
1	2009	20426114	Shi, Yonggang; Dinov, Ivo; Toga, Arthur W
1	2009	20426005	Wang, Yalin; Chan, Tony F; Toga, Arthur W; Thompson, Paul M
1	2009	19694290	Kim, Yunho; Thompson, Paul M; Toga, Arthur W; Vese, Luminita; Zhan, Liang
1	2008	18982600	Shi, Yonggang; Lai, Rongjie; Kern, Kyle; Sicotte, Nancy; Dinov, Ivo; Toga, Arthur W
1	1992	1458754	Black, K L; Mazziotta, J C; Toga, A W
0	2013	24683973	Shi, Yonggang; Lai, Rongjie; Toga, Arthur W
0	2013	24505811	Hibar, Derrek P; Stein, Jason L; Jahanshad, Neda; Kohannim, Omid; Toga, Arthur W; McMahon, Katie L; de Zubicaray, Greig I; Montgomery, Grant W; Martin, Nicholas G; Wright, Margaret J; Weiner, Michael W; Thompson, Paul M
0	2013	24505723	Li, Junning; Jin, Yan; Shi, Yonggang; Dinov, Ivo D; Wang, Danny J; Toga, Arthur W; Thompson, Paul M
0	2013	23577105	Dai, Yakang; Wang, Yaping; Wang, Li; Wu, Guorong; Shi, Feng; Shen, Dinggang
0	2012	23286042	Li, Junning; Shi, Yonggang; Tran, Giang; Dinov, Ivo; Wang, Danny J J; Toga, Arthur W
0	2012	22578314	Toga, Arthur W; Frackowiak, Richard; Mazziotta, John C
0	2010	20879251	Joshi, Shantanu H; Cabeen, Ryan P; Sun, Bo; Joshi, Anand A; Gutman, Boris; Zamanyan, Alen; Chakrapani, Shruthi; Dinov, Ivo; Woods, Roger P; Toga, Arthur W
0	2009	20426141	Morra, Jonathan H; Tu, Zhuowen; Toga, Arthur W; Thompson, Paul M
0	2009	20426105	Wang, Yalin; Dai, Wei; Gu, Xianfeng; Chan, Tony F; Yau, Shing-Tung; Toga, Arthur W; Thompson, Paul M
0	2008	18982618	Shattuck, David W; Chiang, Ming-Chang; Barysheva, Marina; McMahon, Katie L; de Zubicaray, Greig I; Meredith, Matthew; Wright, Margaret J; Toga, Arthur W; Thompson, Paul M
0	2006	17354951	Zheng, Songfeng; Tu, Zhuowen; Yuille, Alan L; Reiss, Allan L; Dutton, Rebecca A; Lee, Agatha D; Galaburda, Albert M; Thompson, Paul M; Dinov, Ivo; Toga, Arthur W
0	2004	15176486	Sforza, Daniel M; Annese, Jacopo; Liu, Dahai; Levy, Shawn; Toga, Arthur W; Smith, Desmond J
0	2003	15344444	Pitiot, Alain; Delingette, Herve; Toga, Arthur W; Thompson, Paul M
0	1991	1815898	Mazziotta, J C; Valentino, D; Grafton, S; Bookstein, F; Pelizzari, C; Chen, G; Toga, A W
