# Supplementary material for: Data Publications Correlate with Citation Impact
Source: Front Neurosci. 2016 Sep 13;10:419. doi: 10.3389/fnins.2016.00419 (PMC5020078; doi:10.3389/fnins.2016.00419)
Supplement: Supplementary file 2 [file DataSheet2.ZIP › data_analysis/neurosci.van_essen.tsv]

TC	PY	PM	AU
3281	1991	1822724	Felleman, D J; Van Essen, D C
2260	2005	15976020	Fox, Michael D; Snyder, Abraham Z; Vincent, Justin L; Corbetta, Maurizio; Van Essen, David C; Raichle, Marcus E
947	1983	6864242	Maunsell, J H; Van Essen, D C
940	1983	6655500	Maunsell, J H; van Essen, D C
826	1998	9808463	Corbetta, M; Akbudak, E; Conturo, T E; Snyder, A Z; Ollinger, J M; Drury, H A; Linenweber, M R; Petersen, S E; Raichle, M E; Van Essen, D C; Shulman, G L
724	1988	2471327	DeYoe, E A; Van Essen, D C
672	2007	17476267	Vincent, J L; Patel, G H; Fox, M D; Snyder, A Z; Baker, J T; Van Essen, D C; Zempel, J M; Snyder, L H; Corbetta, M; Raichle, M E
671	1997	9002514	Van Essen, D C
659	1992	1588394	Knierim, J J; van Essen, D C
589	1992	1734518	Van Essen, D C; Anderson, C H; Felleman, D J
561	1984	6740964	Van Essen, D C; Newsome, W T; Maunsell, J H
542	2005	16172003	Van Essen, David C
500	2001	11522765	Van Essen, D C; Drury, H A; Dickson, J; Harwell, J; Hanlon, D; Anderson, C H
488	1981	7263951	Van Essen, D C; Maunsell, J H; Bixby, J L
434	1993	8229193	Olshausen, B A; Anderson, C H; Van Essen, D C
423	1983	6864243	Maunsell, J H; Van Essen, D C
402	2000	11058227	Lewis, J W; Van Essen, D C
367	2003	12805308	Astafiev, Serguei V; Shulman, Gordon L; Stanley, Christine M; Snyder, Abraham Z; Van Essen, David C; Corbetta, Maurizio
332	1985	2412132	DeYoe, E A; Van Essen, D C
327	1993	8418487	Gallant, J L; Braun, J; Van Essen, D C
309	1986	3534580	Fox, P T; Mintun, M A; Raichle, M E; Miezin, F M; Allman, J M; Van Essen, D C
269	1980	7410593	Van Essen, D C; Maunsell, J H
254	1997	9278543	Van Essen, D C; Drury, H A
244	1987	3585463	Felleman, D J; Van Essen, D C
243	1996	8899641	Gallant, J L; Connor, C E; Rakshit, S; Lewis, J W; Van Essen, D C
236	1997	9096154	Connor, C E; Preddie, D C; Gallant, J L; Van Essen, D C
235	2001	11322980	Van Essen, D C; Lewis, J W; Drury, H A; Hadjikhani, N; Tootell, R B; Bakircioglu, M; Miller, M I
234	1974	4136579	Kelly, J P; Van Essen, D C
222	1987	3494107	Fox, P T; Miezin, F M; Allman, J M; Van Essen, D C; Raichle, M E
220	2011	21706013	Yarkoni, Tal; Poldrack, Russell A; Nichols, Thomas E; Van Essen, David C; Wager, Tor D
218	1979	120129	Van Essen, D C
211	1982	7062108	Van Essen, D C; Newsome, W T; Bixby, J L
209	2000	11058226	Lewis, J W; Van Essen, D C
204	1998	9448242	Van Essen, D C; Drury, H A; Joshi, S; Miller, M I
201	1987	2449473	Maunsell, J H; Van Essen, D C
198	1999	10022475	Nothdurft, H C; Gallant, J L; Van Essen, D C
192	1986	3958238	Van Essen, D C; Newsome, W T; Maunsell, J H; Bixby, J L
187	1994	8043270	Van Essen, D C; Gallant, J L
182	1986	3746412	Burkhalter, A; Van Essen, D C
181	1985	3973679	LeVay, S; Connolly, M; Houde, J; Van Essen, D C
175	2008	18367410	Cohen, Alexander L; Fair, Damien A; Dosenbach, Nico U F; Miezin, Francis M; Dierker, Donna; Van Essen, David C; Schlaggar, Bradley L; Petersen, Steven E
163	1987	3114747	Anderson, C H; Van Essen, D C
162	1996	11539144	Drury, H A; Van Essen, D C; Anderson, C H; Lee, C W; Coogan, T A; Lewis, J W
154	2012	22323591	Smith, Stephen M; Miller, Karla L; Moeller, Steen; Xu, Junqian; Auerbach, Edward J; Woolrich, Mark W; Beckmann, Christian F; Jenkinson, Mark; Andersson, Jesper; Glasser, Matthew F; Van Essen, David C; Feinberg, David A; Yacoub, Essa S; Ugurbil, Kamil
153	2007	17964241	Van Essen, David C; Dierker, Donna L
148	1996	8867139	Connor, C E; Gallant, J L; Preddie, D C; Van Essen, D C
143	2002	12367638	Van Essen, David C
142	1973	4717151	Van Essen, D C
141	2003	12895427	Tsao, Doris Y; Vanduffel, Wim; Sasaki, Yuka; Fize, Denis; Knutsen, Tamara A; Mandeville, Joseph B; Wald, Lawrence L; Dale, Anders M; Rosen, Bruce R; Van Essen, David C; Livingstone, Margaret S; Orban, Guy A; Tootell, Roger B H
138	1990	1966771	Van Essen, D C; Felleman, D J; DeYoe, E A; Olavarria, J; Knierim, J
116	1994	8072543	DeYoe, E A; Felleman, D J; Van Essen, D C; McClendon, E
112	1986	3716214	Burkhalter, A; Felleman, D J; Newsome, W T; Van Essen, D C
109	1990	1702988	Deyoe, E A; Hockfield, S; Garren, H; Van Essen, D C
107	2011	21832190	Glasser, Matthew F; Van Essen, David C
98	2006	16707799	Van Essen, David C; Dierker, Donna; Snyder, A Z; Raichle, Marcus E; Reiss, Allan L; Korenberg, Julie
97	2009	19325892	Bohland, Jason W; Wu, Caizhi; Barbas, Helen; Bokil, Hemant; Bota, Mihail; Breiter, Hans C; Cline, Hollis T; Doyle, John C; Freed, Peter J; Greenspan, Ralph J; Haber, Suzanne N; Hawrylycz, Michael; Herrera, Daniel G; Hilgetag, Claus C; Huang, Z Josh; Jones, Allan; Jones, Edward G; Karten, Harvey J; Kleinfeld, David; Kotter, Rolf; Lester, Henry A; Lin, John M; Mensh, Brett D; Mikula, Shawn; Panksep…
96	2007	17959814	Nordahl, Christine Wu; Dierker, Donna; Mostafavi, Iman; Schumann, Cynthia M; Rivera, Susan M; Amaral, David G; Van Essen, David C
93	1997	9057111	Felleman, D J; Burkhalter, A; Van Essen, D C
91	2012	22366334	Van Essen, D C; Ugurbil, K; Auerbach, E; Barch, D; Behrens, T E J; Bucholz, R; Chang, A; Chen, L; Corbetta, M; Curtiss, S W; Della Penna, S; Feinberg, D; Glasser, M F; Harel, N; Heath, A C; Larson-Prior, L; Marcus, D; Michalareas, G; Moeller, S; Oostenveld, R; Petersen, S E; Prior, F; Schlaggar, B L; Smith, S M; Snyder, A Z; Xu, J; Yacoub, E
91	2000	10684908	Hegde, J; Van Essen, D C
83	2004	15501104	Van Essen, David C
82	2009	18980948	Christ, Shawn E; Van Essen, David C; Watson, Jason M; Brubaker, Lindsay E; McDermott, Kathleen B
80	1995	8590824	Carman, G J; Drury, H A; Van Essen, D C
78	2007	17873872	Anzai, Akiyuki; Peng, Xinmiao; Van Essen, David C
72	1987	3614345	Callaway, E M; Soha, J M; Van Essen, D C
70	2011	21045004	Markov, N T; Misery, P; Falchier, A; Lamy, C; Vezoli, J; Quilodran, R; Gariel, M A; Giroud, P; Ercsey-Ravasz, M; Pilaz, L J; Huissoud, C; Barone, P; Dehay, C; Toroczkai, Z; Van Essen, D C; Kennedy, H; Knoblauch, K
68	2008	18946742	Gardner, Daniel; Akil, Huda; Ascoli, Giorgio A; Bowden, Douglas M; Bug, William; Donohue, Duncan E; Goldberg, David H; Grafstein, Bernice; Grethe, Jeffrey S; Gupta, Amarnath; Halavi, Maryam; Kennedy, David N; Marenco, Luis; Martone, Maryann E; Miller, Perry L; Muller, Hans-Michael; Robert, Adrian; Shepherd, Gordon M; Sternberg, Paul W; Van Essen, David C; Williams, Robert W
66	1975	1177154	Jansen, J K; Van Essen, D C
65	2013	23684880	Van Essen, David C; Smith, Stephen M; Barch, Deanna M; Behrens, Timothy E J; Yacoub, Essa; Ugurbil, Kamil
65	2003	12626765	Gusnard, Debra A; Ollinger, John M; Shulman, Gordon L; Cloninger, C Robert; Price, Joseph L; Van Essen, David C; Raichle, Marcus E
65	1986	3782504	Newsome, W T; Maunsell, J H; Van Essen, D C
63	1999	10329286	Joshi, M; Cui, J; Doolittle, K; Joshi, S; Van Essen, D; Wang, L; Miller, M I
62	1992	1517821	Olavarria, J F; DeYoe, E A; Knierim, J J; Fox, J M; van Essen, D C
61	2002	12424300	Marcus, Daniel S; Van Essen, David C
61	1990	2181065	Van Essen, D C; Gordon, H; Soha, J M; Fraser, S E
58	2007	16785255	Hegde, Jay; Van Essen, David C
58	1979	445158	Bixby, J L; van Essen, D C
56	2012	22047963	Van Essen, David C; Glasser, Matthew F; Dierker, Donna L; Harwell, John; Coalson, Timothy
56	1998	9674611	Gallant, J L; Connor, C E; Van Essen, D C
55	2012	22245355	Van Essen, D C; Ugurbil, K
51	2011	21311009	Akil, Huda; Martone, Maryann E; Van Essen, David C
51	2010	20884276	Yarkoni, Tal; Poldrack, Russell A; Van Essen, David C; Wager, Tor D
51	1995	8521279	Olshausen, B A; Anderson, C H; Van Essen, D C
50	1989	2723750	Callaway, E M; Soha, J M; Van Essen, D C
49	2000	10910109	Nothdurft, H C; Gallant, J L; Van Essen, D C
44	1977	833352	Van Essen, D C; Jansen, J K
43	2013	23668970	Glasser, Matthew F; Sotiropoulos, Stamatios N; Wilson, J Anthony; Coalson, Timothy S; Fischl, Bruce; Andersson, Jesper L; Xu, Junqian; Jbabdi, Saad; Webster, Matthew; Polimeni, Jonathan R; Van Essen, David C; Jenkinson, Mark
43	2003	14570253	Hegde, Jay; Van Essen, David C
43	1985	3161768	Gordon, H; Van Essen, D C
38	2013	23702415	Smith, Stephen M; Beckmann, Christian F; Andersson, Jesper; Auerbach, Edward J; Bijsterbosch, Janine; Douaud, Gwenaelle; Duff, Eugene; Feinberg, David A; Griffanti, Ludovica; Harms, Michael P; Kelly, Michael; Laumann, Timothy; Miller, Karla L; Moeller, Steen; Petersen, Steve; Power, Jonathan; Salimi-Khorshidi, Gholamreza; Snyder, Abraham Z; Vu, An T; Woolrich, Mark W; Xu, Junqian; Yacoub, Essa; U…
38	2007	18003829	Kroenke, Christopher D; Van Essen, David C; Inder, Terrie E; Rees, Sandra; Bretthorst, G Larry; Neil, Jeffrey J
37	2008	18434199	Anticevic, Alan; Dierker, Donna L; Gillespie, Sarah K; Repovs, Grega; Csernansky, John G; Van Essen, David C; Barch, Deanna M
37	2005	16226584	Van Essen, David C
37	1997	9261570	Olavarria, J F; Van Essen, D C
35	2012	22052704	Van Essen, David C; Glasser, Matthew F; Dierker, Donna L; Harwell, John
34	2005	15525807	Peng, Xinmiao; Van Essen, David C
34	1979	514353	Bixby, J L; Van Essen, D C
33	2013	24238796	Smith, Stephen M; Vidaurre, Diego; Beckmann, Christian F; Glasser, Matthew F; Jenkinson, Mark; Miller, Karla L; Nichols, Thomas E; Robinson, Emma C; Salimi-Khorshidi, Gholamreza; Woolrich, Mark W; Barch, Deanna M; Ugurbil, Kamil; Van Essen, David C
33	2013	23702417	Ugurbil, Kamil; Xu, Junqian; Auerbach, Edward J; Moeller, Steen; Vu, An T; Duarte-Carvajalino, Julio M; Lenglet, Christophe; Wu, Xiaoping; Schmitter, Sebastian; Van de Moortele, Pierre Francois; Strupp, John; Sapiro, Guillermo; De Martino, Federico; Wang, Dingxin; Harel, Noam; Garwood, Michael; Chen, Liyong; Feinberg, David A; Smith, Stephen M; Miller, Karla L; Sotiropoulos, Stamatios N; Jbabdi, …
32	1997	11542497	Drury, H A; Van Essen, D C
31	2013	23702418	Sotiropoulos, Stamatios N; Jbabdi, Saad; Xu, Junqian; Andersson, Jesper L; Moeller, Steen; Auerbach, Edward J; Glasser, Matthew F; Hernandez, Moises; Sapiro, Guillermo; Jenkinson, Mark; Feinberg, David A; Yacoub, Essa; Lenglet, Christophe; Van Essen, David C; Ugurbil, Kamil; Behrens, Timothy E J
31	2004	15201315	Hegde, Jay; Van Essen, David C
31	1996	8873864	Coogan, T A; Van Essen, D C
30	2001	11545703	Dickson, J; Drury, H; Van Essen, D C
26	2013	23523803	Blumensath, Thomas; Jbabdi, Saad; Glasser, Matthew F; Van Essen, David C; Ugurbil, Kamil; Behrens, Timothy E J; Smith, Stephen M
25	1992	1638145	Knierim, J J; Van Essen, D C
24	2013	23479610	Markov, Nikola T; Ercsey-Ravasz, Maria; Lamy, Camille; Ribeiro Gomes, Ana Rita; Magrou, Loic; Misery, Pierre; Giroud, Pascale; Barone, Pascal; Dehay, Colette; Toroczkai, Zoltan; Knoblauch, Kenneth; Van Essen, David C; Kennedy, Henry
24	2008	18707008	Csernansky, John G; Gillespie, Sarah K; Dierker, Donna L; Anticevic, Alan; Wang, Lei; Barch, Deanna M; Van Essen, David C
24	1998	9592053	Gallant, J L; Connor, C E; Van Essen, D C
22	2013	23684877	Barch, Deanna M; Burgess, Gregory C; Harms, Michael P; Petersen, Steven E; Schlaggar, Bradley L; Corbetta, Maurizio; Glasser, Matthew F; Curtiss, Sandra; Dixit, Sachin; Feldt, Cindy; Nolan, Dan; Bryant, Edward; Hartley, Tucker; Footer, Owen; Bjork, James M; Poldrack, Russ; Smith, Steve; Johansen-Berg, Heidi; Snyder, Abraham Z; Van Essen, David C
20	2005	15987759	Hegde, Jay; Van Essen, David C
20	2002	12582074	Van Essen, David C
20	1987	3622925	Soha, J M; Yo, C; Van Essen, D C
18	2013	23707591	Marcus, Daniel S; Harms, Michael P; Snyder, Abraham Z; Jenkinson, Mark; Wilson, J Anthony; Glasser, Matthew F; Barch, Deanna M; Archie, Kevin A; Burgess, Gregory C; Ramaratnam, Mohana; Hodge, Michael; Horton, William; Herrick, Rick; Olsen, Timothy; McKay, Michael; House, Matthew; Hileman, Michael; Reid, Erin; Harwell, John; Coalson, Timothy; Schindler, Jon; Elam, Jennifer S; Curtiss, Sandra W; Va…
17	2009	19481158	Van Essen, David C
16	2010	19955295	Vincent, Justin L; Kahn, Itamar; Van Essen, David C; Buckner, Randy L
16	2007	17766148	Van Essen, David C; Dierker, Donna
16	1989	2912800	Callaway, E M; Van Essen, D C
15	2013	24094111	Ercsey-Ravasz, Maria; Markov, Nikola T; Lamy, Camille; Van Essen, David C; Knoblauch, Kenneth; Toroczkai, Zoltan; Kennedy, Henry
15	2005	15342712	Hegde, Jay; Van Essen, David C
14	1983	6887036	Gordon, H; van Essen, D C
14	1980	6160045	Bixby, J L; Maunsell, J H; Van Essen, D C
13	2012	22062192	Van Essen, David C
12	2004	15070010	Van Essen, David C
12	1993	8359253	Orbach, H S; Van Essen, D C
11	1989	2536339	Soha, J M; Callaway, E M; Van Essen, D C
10	2013	24183027	Van Essen, David C
10	1998	9631485	Gallant, J L; Connor, C E; Van Essen, D C
9	2006	17020631	Hegde, Jay; Van Essen, David C
9	1976	1065535	Jansen, J K; Van Essen, D C; Brown, M C
8	2013	24139032	Devor, Anna; Bandettini, Peter A; Boas, David A; Bower, James M; Buxton, Richard B; Cohen, Lawrence B; Dale, Anders M; Einevoll, Gaute T; Fox, Peter T; Franceschini, Maria Angela; Friston, Karl J; Fujimoto, James G; Geyer, Mark A; Greenberg, Joel H; Halgren, Eric; Hamalainen, Matti S; Helmchen, Fritjof; Hyman, Bradley T; Jasanoff, Alan; Jernigan, Terry L; Judd, Lewis L; Kim, Seong-Gi; Kleinfeld, …
7	2000	11091855	Van Essen, D C; Drury, H A; Joshi, S; Miller, M I
6	2001	11545696	Press, W A; Olshausen, B A; Van Essen, D C
5	1995	7535806	Cramer, K S; Van Essen, D C
4	1996	8628991	Van Essen, D C; Felleman, D J
3	2012	21925612	Anticevic, Alan; Repovs, Grega; Dierker, Donna L; Harwell, John W; Coalson, Timothy S; Barch, Deanna M; Van Essen, David C
3	1995	8719674	Van Essen, D C
3	1995	7556893	Cramer, K S; Van Essen, D C
0	2013	24683992	Robinson, Emma C; Jbabdi, Saad; Andersson, Jesper; Smith, Stephen; Glasser, Matthew F; Van Essen, David C; Burgess, Greg; Harms, Michael P; Barch, Deanna M; Barch, Deanna M
0	2013	24179228	Markov, Nikola T; Ercsey-Ravasz, Maria; Van Essen, David C; Knoblauch, Kenneth; Toroczkai, Zoltan; Kennedy, Henry
