# Supplementary material for: Data Publications Correlate with Citation Impact
Source: Front Neurosci. 2016 Sep 13;10:419. doi: 10.3389/fnins.2016.00419 (PMC5020078; doi:10.3389/fnins.2016.00419)
Supplement: Supplementary file 2 [file DataSheet2.ZIP › data_analysis/references.bib]

@article{brembs_deep_2013,
	title = {Deep impact: unintended consequences of journal rank},
	volume = {7},
	shorttitle = {Deep impact},
	abstract = {Most researchers acknowledge an intrinsic hierarchy in the scholarly journals (“journal rank”) that they submit their work to, and adjust not only their submission but also their reading strategies accordingly. On the other hand, much has been written about the negative effects of institutionalizing journal rank as an impact measure. So far, contributions to the debate concerning the limitations of journal rank as a scientific impact assessment tool have either lacked data, or relied on only a few studies. In this review, we present the most recent and pertinent data on the consequences of our current scholarly communication system with respect to various measures of scientific quality (such as utility/citations, methodological soundness, expert ratings or retractions). These data corroborate previous hypotheses: using journal rank as an assessment tool is bad scientific practice. Moreover, the data lead us to argue that any journal rank (not only the currently-favored Impact Factor) would have this negative impact. Therefore, we suggest that abandoning journals altogether, in favor of a library-based scholarly communication system, will ultimately be necessary. This new system will use modern information technology to vastly improve the filter, sort and discovery functions of the current journal system.},
	pages = {291},
	journaltitle = {Frontiers in Human Neuroscience},
	shortjournal = {Front. Hum. Neurosci},
	author = {Brembs, Björn and Button, Katherine and Munafò, Marcus},
	urldate = {2014-10-26},
	date = {2013},
	keywords = {impact factor, journal ranking, libraries, library services, open access, publishing, scholarly communication, statistics as topic},
}

@article{wallace_modeling_2009,
	title = {Modeling a century of citation distributions},
	volume = {3},
	issn = {17511577},
	pages = {296--303},
	number = {4},
	journaltitle = {Journal of Informetrics},
	author = {Wallace, Matthew L. and Larivière, Vincent and Gingras, Yves},
	urldate = {2014-12-10},
	date = {2009-10},
	langid = {english},
}

@article{picoli_jr._q-exponential_2003,
	title = {q-exponential, Weibull, and q-Weibull distributions: an empirical analysis},
	volume = {324},
	issn = {0378-4371},
	shorttitle = {q-exponential, Weibull, and q-Weibull distributions},
	abstract = {In a comparative study, the q-exponential and Weibull distributions are employed to investigate frequency distributions of basketball baskets, cyclone victims, brand-name drugs by retail sales, and highway length. In order to analyze the intermediate cases, a distribution, the q-Weibull one, which interpolates the q-exponential and Weibull ones, is introduced. It is verified that the basketball baskets distribution is well described by a q-exponential, whereas the cyclone victims and brand-name drugs by retail sales ones are better adjusted by a Weibull distribution. On the other hand, for highway length the q-exponential and Weibull distributions do not give satisfactory adjustment, being necessary to employ the q-Weibull distribution. Furthermore, the introduction of this interpolating distribution gives an illumination from the point of view of the stretched exponential against inverse power law (q-exponential with q\&gt;1) controversy.},
	pages = {678--688},
	number = {3},
	journaltitle = {Physica A: Statistical Mechanics and its Applications},
	shortjournal = {Physica A: Statistical Mechanics and its Applications},
	author = {Picoli Jr., S. and Mendes, R. S. and Malacarne, L. C.},
	urldate = {2014-12-12},
	date = {2003-06-15},
	keywords = {q-Weibull, Tsallis statistics, Weibull, Zipf–Mandelbrot},
}

@article{radev_bibliometric_2009,
	title = {A bibliometric and network analysis of the field of computational linguistics},
	volume = {1001},
	pages = {48109--1092},
	journaltitle = {Journal of the American Society for Information Science and Technology},
	author = {Radev, Dragomir R. and Joseph, Mark Thomas and Gibson, Bryan and Muthukrishnan, Pradeep},
	date = {2009},
}

@article{de_solla_price_networks_1965,
	title = {Networks of scientific papers},
	volume = {149},
	pages = {510--515},
	number = {3683},
	journaltitle = {Science},
	author = {de Solla Price, Derek J.},
	date = {1965},
}

@article{redner_how_1998,
	title = {How popular is your paper? An empirical study of the citation distribution},
	volume = {4},
	issn = {1434-6028, 1434-6036},
	shorttitle = {How popular is your paper?},
	abstract = {Numerical data for the distribution of citations are examined for: (i) papers published in 1981 in journals which are catalogued by the Institute for Scientific Information (783,339 papers) and (ii) 20 years of publications in Physical Review D, vols. 11-50 (24,296 papers). A Zipf plot of the number of citations to a given paper versus its citation rank appears to be consistent with a power-law dependence for leading rank papers, with exponent close to -1/2. This, in turn, suggests that the number of papers with x citations, N(x), has a large-x power law decay N(x)∼x−{aN}(x) {\textbackslash}sim \{x{\textasciicircum}\{ - a\}\} , with a≈3a {\textbackslash}approx 3 .},
	pages = {131--134},
	number = {2},
	journaltitle = {The European Physical Journal B - Condensed Matter and Complex Systems},
	shortjournal = {Eur. Phys. J. B},
	author = {Redner, S.},
	urldate = {2014-12-19},
	date = {1998-07-01},
	langid = {english},
	keywords = {Condensed Matter Physics, Fluid- and Aerodynamics, {PACS}. 02.50.-r Probability theory, stochastic processes, and statistics - 01.75.+m Science and society - 89.90.+n Other areas of general interest to physicists, Physics, general, Solid State Physics, Statistical Physics, Dynamical Systems and Complexity},
}

@article{tsallis_are_2000,
	title = {Are citations of scientific papers a case of nonextensivity?},
	volume = {13},
	issn = {1434-6028, 1434-6036},
	abstract = {The distribution N(x) of citations of scientific papers has recently been illustrated (on {ISI} and {PRE} data sets) and analyzed by Redner (Eur. Phys. J. B 4, 131 (1998)). To fit the data, a stretched exponential ( ) has been used with only partial success. The success is not complete because the data exhibit, for large citation count x, a power law (roughly for the {ISI} data), which, clearly, the stretched exponential does not reproduce. This fact is then attributed to a possibly different nature of rarely cited and largely cited papers. We show here that, within a nonextensive thermostatistical formalism, the same data can be quite satisfactorily fitted with a single curve (namely, [0pt] for the available values of x. This is consistent with the connection recently established by Denisov (Phys. Lett. A 235, 447 (1997)) between this nonextensive formalism and the Zipf-Mandelbrot law. What the present analysis ultimately suggests is that, in contrast to Redner's conclusion, the phenomenon might essentially be one and the same along the entire range of the citation number x.},
	pages = {777--780},
	number = {4},
	journaltitle = {The European Physical Journal B - Condensed Matter and Complex Systems},
	shortjournal = {Eur. Phys. J. B},
	author = {Tsallis, C. and Albuquerque, M. P. de},
	urldate = {2014-12-19},
	date = {2000-02-01},
	langid = {english},
	keywords = {{PACS}. 02.50.-r Probability theory, stochastic processes, and statistics - 01.75.+m Science and society - 89.90.+n Other topics of general interest to physicists (restricted to new topics in section 89)},
}

@article{stringer_effectiveness_2008,
	title = {Effectiveness of Journal Ranking Schemes as a Tool for Locating Information},
	volume = {3},
	abstract = {{BackgroundThe} rise of electronic publishing [1], preprint archives, blogs, and wikis is raising concerns among publishers, editors, and scientists about the present day relevance of academic journals and traditional peer review [2]. These concerns are especially fuelled by the ability of search engines to automatically identify and sort information [1]. It appears that academic journals can only remain relevant if acceptance of research for publication within a journal allows readers to infer immediate, reliable information on the value of that research.Methodology/Principal {FindingsHere}, we systematically evaluate the effectiveness of journals, through the work of editors and reviewers, at evaluating unpublished research. We find that the distribution of the number of citations to a paper published in a given journal in a specific year converges to a steady state after a journal-specific transient time, and demonstrate that in the steady state the logarithm of the number of citations has a journal-specific typical value. We then develop a model for the asymptotic number of citations accrued by papers published in a journal that closely matches the data.Conclusions/{SignificanceOur} model enables us to quantify both the typical impact and the range of impacts of papers published in a journal. Finally, we propose a journal-ranking scheme that maximizes the efficiency of locating high impact research.},
	pages = {e1683},
	number = {2},
	journaltitle = {{PLoS} {ONE}},
	shortjournal = {{PLoS} {ONE}},
	author = {Stringer, Michael J. and Sales-Pardo, Marta and Nunes Amaral, Luís A.},
	urldate = {2015-04-15},
	date = {2008-02-27},
}

@article{stringer_statistical_2010,
	title = {Statistical validation of a global model for the distribution of the ultimate number of citations accrued by papers published in a scientific journal},
	volume = {61},
	rights = {© 2010 {ASIS}\&T},
	issn = {1532-2890},
	abstract = {A central issue in evaluative bibliometrics is the characterization of the citation distribution of papers in the scientific literature. Here, we perform a large-scale empirical analysis of journals from every field in Thomson Reuters' Web of Science database. We find that only 30 of the 2,184 journals have citation distributions that are inconsistent with a discrete lognormal distribution at the rejection threshold that controls the false discovery rate at 0.05. We find that large, multidisciplinary journals are over-represented in this set of 30 journals, leading us to conclude that, within a discipline, citation distributions are lognormal. Our results strongly suggest that the discrete lognormal distribution is a globally accurate model for the distribution of “eventual impact” of scientific papers published in single-discipline journal in a single year that is removed sufficiently from the present date.},
	pages = {1377--1385},
	number = {7},
	journaltitle = {Journal of the American Society for Information Science and Technology},
	shortjournal = {J. Am. Soc. Inf. Sci.},
	author = {Stringer, Michael J. and Sales-Pardo, Marta and Amaral, Luís A. Nunes},
	urldate = {2015-04-15},
	date = {2010-07-01},
	langid = {english},
}


@article{wang_quantifying_2013,
	title = {Quantifying Long-Term Scientific Impact},
	volume = {342},
	issn = {0036-8075, 1095-9203},
	abstract = {The lack of predictability of citation-based measures frequently used to gauge impact, from impact factors to short-term citations, raises a fundamental question: Is there long-term predictability in citation patterns? Here, we derive a mechanistic model for the citation dynamics of individual papers, allowing us to collapse the citation histories of papers from different journals and disciplines into a single curve, indicating that all papers tend to follow the same universal temporal pattern. The observed patterns not only help us uncover basic mechanisms that govern scientific impact but also offer reliable measures of influence that may have potential policy implications.
Citation Grabbers
Is there quantifiable regularity and predictability in citation patterns? It is clear that papers that have been cited frequently tend to accumulate more citations. It is also clear that, with time, even the most novel paper loses its currency. Some papers, however, seem to have an inherent “fitness” that can be interpreted as a community's response to the research. Wang et al. (p. 127; see the Perspective by Evans) developed a mechanistic model to predict citation history. The model links a paper's ultimate impact, represented by the total number of citations the paper will ever receive, to a single measurable parameter inferred from its early citation history. The model was used to identify factors that influence a journal's impact factor.},
	pages = {127--132},
	number = {6154},
	journaltitle = {Science},
	shortjournal = {Science},
	author = {Wang, Dashun and Song, Chaoming and Barabási, Albert-László},
	urldate = {2015-04-30},
	date = {2013-10-04},
	langid = {english},
	pmid = {24092745},
}

@article{gupta_power-law_2005,
	title = {Power-law distributions for the citation index of scientific publications and scientists},
	volume = {35},
	issn = {0103-9733},
	pages = {981--986},
	number = {4},
	journaltitle = {Brazilian Journal of Physics},
	author = {Gupta, Hari M. and Campanha, José R. and Pesce, Rosana A. G.},
	urldate = {2014-12-19},
	date = {2005-12},
}

@article{shockley_statistics_1957,
	title = {On the Statistics of Individual Variations of Productivity in Research Laboratories},
	volume = {45},
	issn = {0096-8390},
	abstract = {It is well-known that some workers in scientific research laboratories are enormously more creative than others. If the number of scientific publications is used as a measure of productivity, it is found that some individuals create new science at a rate at least fifty times greater than others. Thus differences in rates of scientific production are much bigger than differences in the rates of performing simpler acts, such as the rate of running the mile, or the number of words a man can speak per minute. On the basis of statistical studies of rates of publication, it is found that it is more appropriate to consider not simply the rate of publication but its logarithm. The logarithm appears to have a normal distribution over the population of typical research laboratories. The existence of a "log-normal distribution" suggests that the logarithm of the rate of production is a manifestation of some fairly fundamental mental attribute. The great variation in rate of production from one individual to another can be explained on the basis of simplified models of the mental processes concerned. The common feature in the models is that a large number of factors are involved so that small changes in each, all in the same direction, may result in a very large change in output. For example, the number of ideas a scientist can bring into awareness at one time may control his ability to make an invention and his rate of invention may increase very rapidly with this number.},
	pages = {279--290},
	number = {3},
	journaltitle = {Proceedings of the {IRE}},
	author = {Shockley, William},
	date = {1957-03},
	keywords = {Gaussian distribution, Government, Laboratories, Log-normal distribution, Production, Productivity, Remuneration, Semiconductor materials, Springs, Statistics},
}

@article{shalizi_maximum_2007,
	title = {Maximum Likelihood Estimation for q-Exponential (Tsallis) Distributions},
	abstract = {This expository note describes how to apply the method of maximum likelihood to estimate the parameters of the ``\$q\$-exponential'' distributions introduced by Tsallis and collaborators. It also describes the relationship of these distributions to the classical Pareto distributions.},
	journaltitle = {{arXiv}:math/0701854},
	author = {Shalizi, Cosma Rohilla},
	urldate = {2014-12-19},
	date = {2007-01-29},
	eprinttype = {arxiv},
	eprint = {math/0701854},
	keywords = {62F10, 62P35, Mathematics - Statistics Theory, Physics - Data Analysis, Statistics and Probability},
}

@article{tsallis_nonadditive_2009,
	title = {Nonadditive entropy and nonextensive statistical mechanics -an overview after 20 years},
	volume = {39},
	issn = {0103-9733},
	pages = {337--356},
	number = {2},
	journaltitle = {Brazilian Journal of Physics},
	author = {Tsallis, Constantino},
	urldate = {2014-12-19},
	date = {2009-08},
}

@article{bornmann_are_2008,
	title = {Are there better indices for evaluation purposes than the h index? A comparison of nine different variants of the h index using data from biomedicine},
	volume = {59},
	shorttitle = {Are there better indices for evaluation purposes than the h index?},
	pages = {830--837},
	number = {5},
	journaltitle = {Journal of the American Society for Information Science and Technology},
	author = {Bornmann, Lutz and Mutz, Rüdiger and Daniel, Hans-Dieter},
	urldate = {2014-12-19},
	date = {2008},
}

@article{hirsch_index_2005,
	title = {An index to quantify an individual's scientific research output},
	volume = {102},
	pages = {16569--16572},
	number = {46},
	journaltitle = {Proceedings of the National academy of Sciences of the United States of America},
	author = {Hirsch, Jorge E.},
	urldate = {2014-12-19},
	date = {2005},
}

@article{yong_critique_2014,
	title = {A Critique of Hirsch's Citation Index: A Combinatorial Fermi Problem},
	volume = {61},
	issn = {0002-9920, 1088-9477},
	shorttitle = {A Critique of Hirsch's Citation Index},
	pages = {1040},
	number = {9},
	journaltitle = {Notices of the American Mathematical Society},
	author = {Yong, Alexander},
	urldate = {2014-12-19},
	date = {2014-10-01},
	langid = {english},
}

@article{shannon_mathematical_1948,
	title = {A mathematical theory of communication},
	volume = {27},
	issn = {0005-8580},
	abstract = {The recent development of various methods of modulation such as {PCM} and {PPM} which exchange bandwidth for signal-to-noise ratio has intensified the interest in a general theory of communication. A basis for such a theory is contained in the important papers of Nyquist1 and Hartley2 on this subject. In the present paper we will extend the theory to include a number of new factors, in particular the effect of noise in the channel, and the savings possible due to the statistical structure of the original message and due to the nature of the final destination of the information.},
	pages = {379--423},
	number = {3},
	journaltitle = {Bell System Technical Journal, The},
	author = {Shannon, C.E.},
	date = {1948-07},
}
